# Supplementary material for: Spaceflight alters molecular networks linked to diverse human diseases in a single cellular model
Source: Sci Adv. 2026 Jan 2;12(1):eadw7832. doi: 10.1126/sciadv.adw7832 (PMC12758520; doi:10.1126/sciadv.adw7832)
Supplement: Supplementary file 2 — Data S1 to S10 [file sciadv.adw7832_data_s1_to_s10.zip]

Archive with 10 entries (10 files):
- adw7832_data_s1.xlsx
- adw7832_data_s2.xlsx
- adw7832_data_s3.xlsx
- adw7832_data_s4.xlsx
- adw7832_data_s5.xlsx
- adw7832_data_s6.xlsx
- adw7832_data_s7.xlsx
- adw7832_data_s8.xlsx
- adw7832_data_s9.xlsx
- adw7832_data_s10.xlsx
