# Supplementary material for: Spaceflight alters molecular networks linked to diverse human diseases in a single cellular model
Source: Sci Adv. 2026 Jan 2;12(1):eadw7832. doi: 10.1126/sciadv.adw7832 (PMC12758520; doi:10.1126/sciadv.adw7832)
Supplement: Supplementary file 2 — Data S1 to S10 [file sciadv.adw7832_data_s1_to_s10.zip › adw7832_data_s1.xlsx]

## Sheet: Normalized DEGs
Gene	ID	Earth_3D2	Earth_4D2	Earth_3E2	Earth_4E2	Earth_1D2	Earth_2D2	Earth_1E2	Earth_2E2	Space_3D2	Space_4D2	Space_3E2	Space_4E2	Space_1D2	Space_2D2	Space_1E2	Space_2E2	padj	log2FoldChange	pvalue	T-test stat	foldChange
ORM1	ENSG00000229314	37	33	42	24	40	37	39	48	840	448	1031	447	710	637	694	593	1.75529e-121	4.25406	4.58515e-125	23.7867	19.0809
TMEM78	ENSG00000177800	6	8	6	5	0	0	0	0	190	116	128	136	165	175	163	148	1.83793e-58	5.6358	2.68858e-61	16.5188	49.7217
FGD5	ENSG00000154783	3	6	6	4	2	0	4	3	169	75	109	110	113	107	114	136	5.29078e-51	5.09461	8.56874e-54	15.4418	34.169
COL5A3	ENSG00000080573	6	6	6	8	0	0	0	0	155	92	152	181	205	112	194	125	3.10667e-46	5.55844	6.65449e-49	14.6978	47.1257
GRIN2B	ENSG00000273079	6	6	8	6	0	0	0	0	123	107	124	92	147	102	149	127	8.75404e-48	5.25043	1.60071e-50	14.9482	38.0661
AC135776.4	ENSG00000279165	2	4	2	3	0	0	0	0	93	94	128	99	123	134	99	88	1.16225e-39	6.23144	4.25043e-42	13.5956	75.1363
ADGRF1	ENSG00000153292	6	6	6	6	0	0	0	0	99	80	95	111	122	124	131	119	5.46365e-46	5.22413	1.19886e-48	14.6579	37.3784
HHIPL2	ENSG00000143512	5	6	4	5	0	0	0	0	113	68	96	151	137	77	148	128	8.149e-40	5.51778	2.93757e-42	13.6226	45.816
NTM	ENSG00000182667	6	6	6	7	0	0	0	0	87	83	93	133	135	104	141	119	3.68291e-42	5.18324	1.07749e-44	14.0262	36.3339
GLB1L3	ENSG00000166105	5	5	5	5	0	0	0	0	135	55	125	121	129	80	139	157	8.26261e-39	5.54882	3.19436e-41	13.4473	46.8125
SLC18A1	ENSG00000036565	3	3	3	3	0	0	0	0	78	68	126	113	124	90	65	121	6.58006e-36	5.98098	3.50643e-38	12.9192	63.1617
CAPN9	ENSG00000135773	8	6	6	6	0	0	0	0	124	73	93	104	123	129	141	104	4.15569e-41	5.12073	1.32437e-43	13.8471	34.7931
AC026523.2	ENSG00000279091	10	4	7	4	0	0	0	3	168	110	191	71	215	117	150	103	8.44339e-39	5.33266	3.35248e-41	13.4437	40.2987
CFAP57	ENSG00000243710	5	5	6	5	0	0	0	0	123	75	64	124	112	87	133	142	2.14793e-38	5.35835	8.75285e-41	13.3725	41.0226
PXDN	ENSG00000130508	7	7	8	7	0	0	0	0	88	93	124	130	152	98	164	128	2.21543e-39	5.09461	8.33347e-42	13.5463	34.1688
LINC02397	ENSG00000205056	0	0	0	0	0	0	0	0	58	34	79	61	32	62	58	73	9.75922e-26	7.85352	1.73862e-27	10.8625	231.283
KIAA1755	ENSG00000149633	0	0	0	0	0	0	0	0	51	34	70	88	54	76	88	28	2.23434e-25	7.92691	4.13227e-27	10.7832	243.354
KLK10	ENSG00000129451	0	0	0	0	0	0	0	0	43	47	65	71	76	53	61	30	1.10602e-25	7.82409	1.98772e-27	10.8503	226.614
ACSM2A	ENSG00000183747	5	5	5	6	0	0	0	0	87	57	113	102	101	82	121	130	6.78313e-38	5.24668	2.94133e-40	13.2821	37.9672
MYLK3	ENSG00000140795	4	8	4	3	0	0	0	0	111	62	87	88	129	97	91	77	3.34936e-37	5.28959	1.55735e-39	13.1567	39.1135
MYH15	ENSG00000144821	5	6	8	5	0	0	0	0	117	61	90	91	117	105	101	121	1.73278e-38	5.08201	6.97057e-41	13.3894	33.8717
HIF3A	ENSG00000124440	5	5	7	7	0	0	0	0	115	66	96	77	100	102	115	131	3.04295e-38	5.08005	1.25591e-40	13.3456	33.8258
TNFRSF13B	ENSG00000240505	3	3	3	3	0	0	0	0	67	63	80	109	80	89	124	63	2.43956e-33	5.76881	1.70786e-35	12.434	54.5237
CPA4	ENSG00000128510	0	0	0	0	0	0	0	0	55	22	66	83	86	52	46	45	9.62257e-25	7.82877	1.94553e-26	10.6398	227.349
AC023300.3	ENSG00000280309	0	0	0	0	0	0	1	0	53	52	69	82	49	38	73	78	6.7779e-25	7.63257	1.34205e-26	10.6743	198.441
NTRK2	ENSG00000148053	7	6	6	6	0	0	0	0	103	59	134	101	142	83	132	141	8.90324e-36	5.16919	4.88397e-38	12.8937	35.9817
MEG3	ENSG00000214548	6	7	6	6	0	0	0	0	139	81	68	141	131	80	174	138	4.64678e-35	5.25086	2.74325e-37	12.76	38.0774
AC079248.1	ENSG00000234119	4	3	6	3	0	0	0	0	111	65	54	84	115	77	100	74	4.34852e-34	5.39491	2.79436e-36	12.5779	42.0755
EN2	ENSG00000164778	9	9	10	7	10	11	10	16	135	79	136	122	134	130	101	85	6.87928e-51	3.56859	1.15008e-53	15.4228	11.8646
VSTM2A	ENSG00000170419	4	5	4	4	0	0	0	0	59	86	62	85	86	80	119	70	8.24238e-35	5.24781	4.99512e-37	12.7132	37.9969
AL354692.1	ENSG00000228095	3	3	3	4	0	0	0	0	56	78	104	108	92	100	146	45	1.1997e-31	5.75743	9.84032e-34	12.1058	54.0954
TUB	ENSG00000166402	3	3	2	3	0	0	3	0	66	68	85	57	61	84	63	97	7.51372e-34	5.36005	5.02459e-36	12.5314	41.071
CDH6	ENSG00000113361	0	0	0	0	0	1	0	0	58	45	91	56	74	30	48	81	6.28063e-24	7.58599	1.47e-25	10.4497	192.136
LMCD1-AS1	ENSG00000227110	6	6	6	6	0	0	0	0	87	65	69	107	133	103	94	95	7.23373e-36	4.98829	3.89256e-38	12.9112	31.7413
TDRD9	ENSG00000156414	5	5	6	6	0	0	0	0	58	79	119	86	123	70	112	122	1.09905e-34	5.13303	6.77537e-37	12.6893	35.091
HOXB13	ENSG00000159184	2	5	3	3	0	0	0	0	68	52	67	123	112	63	91	85	1.12571e-31	5.62694	9.15092e-34	12.1118	49.4171
AL450992.1	ENSG00000229021	5	5	4	6	0	0	0	0	71	58	66	84	93	76	100	76	2.84993e-35	4.9786	1.65269e-37	12.7994	31.5288
AKAP6	ENSG00000151320	3	3	3	3	0	0	0	0	39	60	121	78	90	90	80	102	9.99344e-31	5.727	9.18889e-33	11.9211	52.9663
AC091304.1	ENSG00000237850	0	0	0	0	0	0	0	0	36	55	62	45	33	21	68	52	3.06032e-23	7.55728	7.88223e-25	10.2892	188.351
HLA-V	ENSG00000181126	2	2	4	3	0	0	0	0	65	58	144	85	137	102	95	40	4.41711e-29	5.95827	4.77688e-31	11.5873	62.1752
LINC02532	ENSG00000235142	3	2	2	2	0	0	0	0	50	68	64	78	57	75	79	88	5.08955e-29	5.87653	5.55726e-31	11.5744	58.7506
KCNQ2	ENSG00000075043	6	6	6	6	0	0	0	0	48	84	114	89	127	119	111	93	2.02211e-33	5.0392	1.40505e-35	12.4496	32.8813
SEMA3E	ENSG00000170381	5	2	3	2	0	0	0	0	63	47	65	89	60	68	88	94	2.18005e-30	5.53857	2.01593e-32	11.8555	46.4811
NPHP1	ENSG00000144061	0	3	2	0	0	0	3	1	64	38	132	90	78	71	72	96	7.10897e-28	6.04747	9.09931e-30	11.3321	66.1406
CD34	ENSG00000174059	4	4	4	5	0	0	0	0	116	59	61	60	124	66	81	89	9.8142e-32	5.25675	7.89607e-34	12.1239	38.2332
NEFM	ENSG00000104722	7	8	8	7	0	0	0	0	114	76	101	139	99	172	161	92	4.67583e-33	4.99922	3.37112e-35	12.3796	31.9828
SSUH2	ENSG00000125046	5	7	5	5	0	0	0	0	86	60	61	104	100	70	123	94	4.73814e-33	4.99619	3.44079e-35	12.3779	31.9155
EPB41L4B	ENSG00000095203	5	3	3	5	0	0	0	0	63	50	85	95	94	52	77	112	2.90479e-31	5.2776	2.53435e-33	12.0279	38.7896
IP6K3	ENSG00000161896	0	0	0	0	0	0	0	0	35	22	48	73	50	19	66	45	6.64854e-22	7.48306	2.06323e-23	9.96995	178.907
FIGN	ENSG00000182263	2	2	2	3	0	0	0	0	53	48	76	79	80	55	91	63	8.3164e-28	5.83641	1.09055e-29	11.3162	57.1394
ITGAD	ENSG00000156886	3	5	6	5	1	0	0	0	101	49	70	74	116	76	82	60	3.97719e-32	4.97828	3.0752e-34	12.2009	31.5219
WSCD2	ENSG00000075035	4	4	6	4	0	0	0	0	43	83	91	64	74	85	70	119	3.86602e-31	5.11963	3.41339e-33	12.0033	34.7666
RAPGEF4	ENSG00000091428	5	3	6	4	0	0	0	0	69	66	54	83	86	70	53	104	1.12571e-31	5.02239	9.17458e-34	12.1115	32.5004
ADGRF2	ENSG00000164393	6	4	4	4	0	0	0	0	58	55	98	59	70	72	83	116	4.74999e-31	5.0808	4.26831e-33	11.9848	33.8435
CNTNAP5	ENSG00000155052	4	3	3	3	0	0	0	0	43	50	89	57	66	79	82	71	2.17272e-29	5.3385	2.17942e-31	11.6544	40.462
KY	ENSG00000174611	5	6	5	4	0	0	0	0	80	40	83	82	112	78	92	71	4.67501e-31	4.9974	4.17652e-33	11.9866	31.9424
MYH13	ENSG00000006788	4	4	4	5	0	0	0	0	46	75	110	63	48	109	107	88	1.13568e-29	5.22754	1.10951e-31	11.7118	37.4667
UCA1	ENSG00000214049	0	0	0	0	0	0	0	0	37	27	23	70	54	50	37	21	3.26699e-21	7.33012	1.16062e-22	9.79693	160.911
CYP4F8	ENSG00000186526	2	1	1	1	0	0	0	0	66	47	99	75	64	82	101	68	3.86947e-23	6.66349	1.00472e-24	10.2658	101.37
CHRDL2	ENSG00000054938	7	4	3	4	0	0	0	0	52	46	129	79	79	105	76	93	1.58518e-29	5.1769	1.55694e-31	11.683	36.1745
PLA1A	ENSG00000144837	0	0	0	0	0	0	0	0	48	38	40	21	42	51	29	22	2.56721e-21	7.22417	8.92411e-23	9.82344	149.517
PDGFRA	ENSG00000134853	3	5	3	3	0	0	0	0	53	42	85	72	60	56	95	90	6.85777e-29	5.27658	7.63129e-31	11.5471	38.7623
PROM1	ENSG00000007062	4	4	4	5	0	0	0	0	52	49	71	107	74	61	81	123	1.76089e-29	5.16772	1.75712e-31	11.6727	35.945
KCNA2	ENSG00000177301	7	8	7	7	0	0	0	0	103	56	122	99	149	85	128	125	5.57376e-31	4.91028	5.03767e-33	11.9711	30.0706
LINC01344	ENSG00000228918	1	2	1	1	0	0	0	0	80	51	74	98	102	47	97	64	6.38729e-23	6.68247	1.70853e-24	10.2144	102.713
SMIM36	ENSG00000261873	0	0	0	0	0	0	0	0	36	16	61	46	43	26	29	49	4.47953e-21	7.27823	1.61245e-22	9.76365	155.227
AC012594.1	ENSG00000231898	6	4	4	4	0	0	0	0	39	52	95	103	106	69	83	104	3.16179e-29	5.16032	3.27064e-31	11.6198	35.761
NRK	ENSG00000123572	0	0	0	0	0	0	0	0	27	15	40	65	37	35	49	36	5.90466e-21	7.26877	2.15629e-22	9.73414	154.211
SLC25A48	ENSG00000145832	0	0	0	0	0	0	0	0	65	19	37	37	27	23	45	47	6.46359e-21	7.25059	2.37729e-22	9.72422	152.281
CALHM5	ENSG00000178033	5	5	5	5	0	0	0	0	57	47	70	65	84	84	65	80	3.19411e-31	4.80016	2.80346e-33	12.0196	27.8607
KCNU1	ENSG00000215262	4	4	4	4	0	0	0	0	61	84	131	44	75	50	95	157	8.09335e-28	5.40177	1.05284e-29	11.3193	42.2759
C1orf158	ENSG00000157330	0	0	0	1	0	0	0	0	70	21	43	41	58	37	33	57	4.23301e-21	7.17675	1.51708e-22	9.76983	144.682
AP004782.1	ENSG00000279711	0	0	0	0	0	0	0	0	26	33	34	59	42	16	52	33	7.5337e-21	7.23011	2.79842e-22	9.7076	150.134
FBLN1	ENSG00000077942	3	4	5	3	0	0	0	0	67	43	53	74	67	60	97	61	3.3964e-29	5.10743	3.54882e-31	11.6128	34.4739
ACAN	ENSG00000157766	6	5	5	5	0	0	0	0	86	56	51	90	110	101	102	57	5.15166e-30	4.95921	4.92531e-32	11.7804	31.1078
MROH2B	ENSG00000171495	4	4	4	4	0	0	0	0	52	51	57	92	56	94	58	104	7.43207e-29	5.12248	8.30919e-31	11.5398	34.8353
AC091013.1	ENSG00000246820	0	0	0	0	0	0	0	0	57	17	21	46	38	34	34	39	1.07014e-20	7.18982	4.12045e-22	9.66808	145.999
AL590483.1	ENSG00000229960	0	0	0	0	0	0	0	0	30	10	65	60	30	38	34	55	2.66346e-20	7.31691	1.11041e-21	9.56608	159.445
AC011365.1	ENSG00000254042	0	0	0	0	0	0	0	0	36	22	62	36	20	20	51	58	1.87328e-20	7.2585	7.59452e-22	9.60529	153.117
SCARA5	ENSG00000168079	3	3	3	3	0	0	0	0	81	38	43	80	51	65	82	93	3.94963e-27	5.4232	5.59192e-29	11.172	42.9087
AL360089.1	ENSG00000235533	2	4	3	2	0	0	0	0	38	43	73	66	64	74	61	65	4.1072e-27	5.41042	5.83647e-29	11.1682	42.5304
RASAL1	ENSG00000111344	3	3	4	3	0	0	0	0	62	40	58	83	67	91	42	76	9.85908e-28	5.2834	1.30829e-29	11.3003	38.9459
PPP2R2B	ENSG00000156475	6	6	6	6	0	0	0	0	90	49	124	68	130	79	82	136	2.5872e-29	4.97854	2.62221e-31	11.6386	31.5276
TMEM178B	ENSG00000261115	9	6	7	6	0	0	0	0	81	53	123	98	112	110	139	91	6.99605e-30	4.85652	6.76177e-32	11.7537	28.9706
SYBU	ENSG00000147642	5	8	5	5	0	0	0	0	78	67	44	90	104	76	100	93	6.81598e-30	4.83343	6.55212e-32	11.7563	28.5106
AP000997.2	ENSG00000260254	2	3	2	3	0	0	0	0	108	46	35	58	68	93	71	55	1.25231e-25	5.65534	2.27026e-27	10.8381	50.3995
RF00019	ENSG00000201547	3	5	5	3	0	0	0	0	70	33	77	59	62	79	82	73	1.4572e-28	5.05116	1.70107e-30	11.478	33.1552
FLT4	ENSG00000037280	6	6	3	5	0	0	0	0	47	79	89	67	79	116	89	51	3.90822e-29	4.94391	4.20612e-31	11.5982	30.7798
LINC02028	ENSG00000230102	4	5	4	4	0	0	0	0	40	54	55	70	73	77	62	83	3.88648e-29	4.91729	4.12181e-31	11.6	30.217
RBFOX1	ENSG00000078328	4	4	4	4	0	0	0	0	65	37	53	93	77	81	54	104	6.60032e-28	5.11913	8.41352e-30	11.339	34.7546
PITPNM3	ENSG00000091622	6	7	6	8	0	0	0	0	75	63	94	61	111	98	97	81	2.33514e-30	4.67392	2.17155e-32	11.8492	25.5265
SPATA31C1	ENSG00000230246	0	1	0	0	0	0	0	0	30	46	68	26	27	29	68	45	3.13291e-20	7.08465	1.32741e-21	9.5476	135.735
NPM1P2	ENSG00000266227	2	2	4	2	0	0	0	0	56	43	102	46	87	56	91	44	2.9525e-25	5.63181	5.50674e-27	10.7568	49.5841
GRID2	ENSG00000152208	4	5	4	5	0	0	0	0	49	46	74	87	92	77	50	106	2.57203e-28	5.00274	3.0637e-30	11.427	32.0608
SLC22A2	ENSG00000112499	6	6	6	7	0	0	0	0	116	48	105	72	145	117	67	98	1.12208e-28	4.93804	1.29554e-30	11.5016	30.6549
TP63	ENSG00000073282	7	3	5	5	0	0	0	0	96	35	81	78	102	60	93	91	2.58263e-28	4.983	3.08982e-30	11.4263	31.6251
CYP39A1	ENSG00000146233	0	0	0	0	0	0	0	0	23	12	67	40	29	33	47	39	7.74262e-20	7.18448	3.50706e-21	9.44639	145.461
FAR2P1	ENSG00000180178	1	1	1	1	0	0	0	0	72	58	63	84	70	88	56	75	7.47025e-21	6.81762	2.77095e-22	9.70861	112.8
ENPP1	ENSG00000197594	3	2	2	2	0	0	0	0	40	41	99	58	99	58	56	59	1.12501e-24	5.72641	2.29221e-26	10.6245	52.9447
TMEM108	ENSG00000144868	6	6	6	6	0	0	0	0	75	46	93	82	77	72	129	103	3.89181e-29	4.8248	4.16812e-31	11.599	28.3407
PLEKHG4B	ENSG00000153404	5	5	5	5	0	0	0	0	30	62	94	101	80	97	92	105	6.08181e-28	5.03363	7.66749e-30	11.3471	32.7548
KCNJ15	ENSG00000157551	2	4	4	1	0	0	4	0	43	49	85	67	53	44	83	80	8.95218e-28	5.05257	1.1786e-29	11.3094	33.1875
AQP7	ENSG00000165269	6	6	6	6	0	0	0	0	57	44	104	86	87	112	96	92	6.68117e-29	4.82575	7.36496e-31	11.5502	28.3593
COL11A1	ENSG00000060718	6	6	6	8	0	0	0	0	110	41	105	101	130	69	125	135	4.79077e-28	4.96594	5.95686e-30	11.3691	31.2533
MFAP3L	ENSG00000198948	5	5	2	2	4	2	3	6	62	46	107	68	85	48	93	57	4.56931e-32	4.32452	3.58078e-34	12.1885	20.036
HTRA3	ENSG00000170801	0	0	0	1	3	3	4	4	43	68	100	60	57	40	55	80	1.63891e-27	5.04559	2.25188e-29	11.2525	33.0274
LINC01630	ENSG00000227115	6	6	6	6	0	0	0	0	91	59	48	63	91	91	93	100	3.54483e-29	4.73961	3.72243e-31	11.6087	26.7156
NTNG2	ENSG00000196358	1	0	1	3	3	2	4	3	59	47	74	48	47	57	65	43	2.2165e-29	4.70336	2.23491e-31	11.6522	26.0527
FP325330.2	ENSG00000278890	4	4	4	4	0	0	0	0	68	52	40	111	55	55	109	107	1.10957e-26	5.18956	1.68108e-28	11.0738	36.4934
AP004147.1	ENSG00000250493	8	7	7	7	0	0	0	0	106	58	77	102	92	83	138	132	6.37301e-29	4.77317	6.99196e-31	11.5547	27.3444
MS4A1	ENSG00000156738	0	0	0	0	0	0	0	0	28	14	50	46	27	39	19	48	1.16161e-19	7.09961	5.40112e-21	9.40107	137.15
ARHGAP28	ENSG00000088756	1	1	1	1	0	0	0	0	103	47	38	102	81	57	84	94	3.32004e-20	6.88553	1.41363e-21	9.54107	118.236
PSG11	ENSG00000243130	0	0	0	0	0	1	0	0	30	26	37	54	43	34	28	38	4.01782e-20	6.898	1.73593e-21	9.51975	119.263
GADL1	ENSG00000144644	4	4	4	4	0	0	0	0	53	33	60	93	74	56	93	82	5.01564e-27	5.06779	7.23221e-29	11.1491	33.5395
AC016705.1	ENSG00000258010	4	4	4	4	0	0	0	0	37	61	62	58	91	62	50	74	1.14464e-27	4.94223	1.53686e-29	11.2861	30.744
C8orf74	ENSG00000171060	4	5	5	4	0	0	0	0	34	87	88	48	85	67	74	108	3.08429e-27	5.0209	4.33453e-29	11.1946	32.467
AL049781.1	ENSG00000280281	3	4	3	3	0	0	0	0	55	48	55	49	59	46	92	53	8.98645e-27	5.11006	1.34273e-28	11.0939	34.5366
SLC28A2	ENSG00000137860	0	2	0	0	0	0	0	0	29	50	55	48	46	28	46	65	4.57984e-20	6.87964	2.00153e-21	9.50495	117.755
LPAL2	ENSG00000213071	7	5	5	7	0	0	0	0	78	42	89	74	67	85	97	96	6.79002e-29	4.72077	7.52042e-31	11.5484	26.3691
USP6	ENSG00000129204	4	2	4	2	0	0	0	0	75	65	31	51	52	52	77	73	6.01769e-26	5.26489	1.04691e-27	10.9087	38.4493
MYO1D	ENSG00000176658	5	3	3	3	0	0	0	0	48	37	65	63	48	70	58	82	5.70517e-27	5.05134	8.40529e-29	11.1357	33.1592
FRMD1	ENSG00000153303	4	4	5	4	0	0	0	0	77	39	57	52	95	67	82	54	1.52233e-27	4.93543	2.08375e-29	11.2593	30.5995
CHL1	ENSG00000134121	3	4	3	3	0	0	0	0	37	46	88	56	70	43	78	94	6.84366e-26	5.25759	1.19776e-27	10.8965	38.2554
GRIA1	ENSG00000155511	5	5	6	5	0	0	0	0	86	49	49	66	76	63	110	88	3.21495e-28	4.80877	3.8967e-30	11.4061	28.0274
DLGAP1	ENSG00000170579	6	9	7	6	0	0	0	0	93	54	90	86	92	76	132	118	1.30492e-28	4.73644	1.51346e-30	11.4881	26.657
STMN4	ENSG00000015592	0	0	0	2	0	0	0	0	43	31	40	60	42	53	29	57	6.39437e-20	6.83666	2.85961e-21	9.46774	114.298
HCN4	ENSG00000138622	3	4	3	3	0	0	0	0	43	32	82	60	83	69	64	54	5.60987e-26	5.19134	9.70099e-28	10.9157	36.5384
EPHA6	ENSG00000080224	4	4	4	4	0	0	0	0	49	40	69	66	45	64	82	95	5.12807e-27	4.9802	7.47469e-29	11.1462	31.5639
BAGE2	ENSG00000187172	6	6	6	6	0	0	0	0	52	54	73	84	98	65	90	108	2.12397e-28	4.71152	2.51889e-30	11.444	26.2005
SUSD4	ENSG00000143502	6	5	8	6	0	0	0	0	50	63	78	97	67	93	81	111	1.57616e-28	4.6891	1.85276e-30	11.4706	25.7964
CFH	ENSG00000000971	3	4	3	3	0	0	0	0	42	34	74	76	52	50	81	84	9.93607e-26	5.20589	1.77532e-27	10.8606	36.9088
AP002008.2	ENSG00000255093	5	4	4	4	0	0	0	0	76	44	45	70	67	47	104	75	5.45424e-27	4.94551	8.00711e-29	11.1401	30.8139
AC025524.2	ENSG00000254119	2	2	2	4	0	0	0	0	61	37	37	61	48	62	65	61	6.75225e-25	5.37222	1.33345e-26	10.6749	41.419
CHRNA4	ENSG00000101204	3	3	3	3	0	0	0	0	38	42	63	69	41	88	69	56	1.65177e-25	5.23508	3.02032e-27	10.812	37.6632
ADAMTS9	ENSG00000163638	6	9	8	6	0	0	0	0	102	62	65	84	116	96	83	105	1.03101e-28	4.63553	1.17963e-30	11.5096	24.8561
AL160408.3	ENSG00000230628	4	5	5	4	0	0	0	0	64	36	53	64	58	85	66	78	1.08131e-27	4.8079	1.44619e-29	11.2915	28.0106
CYP19A1	ENSG00000137869	5	5	5	5	0	0	0	0	45	52	65	60	80	54	84	85	3.72324e-28	4.72319	4.53223e-30	11.393	26.4133
SH3RF2	ENSG00000156463	6	5	4	4	0	0	0	0	63	61	41	88	92	45	88	97	4.40953e-27	4.91092	6.3352e-29	11.1609	30.0839
TNNI1	ENSG00000159173	5	8	5	5	0	0	0	0	67	38	100	117	116	63	103	130	1.12904e-26	4.98217	1.72238e-28	11.0716	31.6069
AC046195.1	ENSG00000253288	0	0	0	1	0	0	0	0	32	37	29	67	13	33	48	69	3.89335e-19	7.01664	1.94861e-20	9.26512	129.485
VWA7	ENSG00000204396	2	4	4	8	2	1	3	2	56	49	56	53	50	59	54	72	8.37982e-32	4.15438	6.65447e-34	12.1379	17.8071
WNT5A	ENSG00000114251	0	1	0	0	0	0	0	0	37	33	51	22	34	20	39	60	2.1758e-19	6.90498	1.04492e-20	9.33139	119.841
OGDHL	ENSG00000197444	0	0	0	0	0	0	0	0	59	18	61	19	12	50	68	20	1.50875e-18	7.21028	8.22911e-20	9.11012	148.085
GRAP2	ENSG00000100351	3	3	3	5	0	0	0	0	74	38	49	49	85	44	66	71	4.19571e-26	5.06262	7.08016e-28	10.9442	33.4195
CDH8	ENSG00000150394	4	4	4	4	0	0	0	0	36	55	54	70	62	91	47	77	1.11336e-26	4.92933	1.69264e-28	11.0732	30.4703
SCN10A	ENSG00000185313	8	8	8	8	0	0	0	0	73	85	74	112	128	85	129	125	4.39502e-28	4.67606	5.44183e-30	11.377	25.5643
OVCH2	ENSG00000183378	1	0	0	0	0	0	0	0	62	21	61	27	12	42	46	68	7.30549e-19	7.04727	3.82049e-20	9.193	132.264
LINC01427	ENSG00000225321	2	2	2	3	0	0	0	0	53	30	67	54	56	67	76	40	8.52362e-24	5.5357	2.03951e-25	10.4186	46.3887
CCDC190	ENSG00000185860	3	3	3	3	0	0	0	0	62	44	69	36	80	38	56	86	5.34554e-25	5.24706	1.03889e-26	10.6981	37.9772
RD3	ENSG00000198570	0	0	0	0	2	0	0	0	47	43	26	90	24	45	38	76	4.16072e-19	6.92253	2.09547e-20	9.25736	121.308
CNTNAP4	ENSG00000152910	5	5	5	6	0	0	0	0	41	81	51	65	80	65	71	101	1.7122e-27	4.72896	2.37942e-29	11.2476	26.5192
SLC28A1	ENSG00000156222	3	5	3	4	0	0	0	0	43	34	71	58	70	52	72	69	2.73515e-26	4.95155	4.42973e-28	10.9867	30.9431
ADCY8	ENSG00000155897	10	7	8	5	3	0	1	0	61	78	54	107	102	86	99	75	4.94581e-30	4.31826	4.70267e-32	11.7843	19.9492
LINC01016	ENSG00000249346	3	3	3	3	0	0	0	0	36	45	63	73	49	56	48	108	1.07983e-24	5.26384	2.19452e-26	10.6286	38.4215
AOX1	ENSG00000138356	6	8	7	6	0	0	1	0	84	51	61	111	81	104	69	124	5.3807e-28	4.62561	6.71849e-30	11.3586	24.6858
DDC	ENSG00000132437	3	3	3	3	0	0	0	0	33	32	61	95	84	63	70	56	1.7825e-24	5.30738	3.79949e-26	10.5772	39.5986
ELOVL6	ENSG00000170522	2	2	2	2	0	0	0	0	35	47	54	46	55	61	61	46	2.30544e-23	5.56795	5.81751e-25	10.3184	47.4372
CDH7	ENSG00000081138	3	3	3	3	0	0	0	0	73	55	32	37	62	66	51	79	5.92065e-25	5.20004	1.15685e-26	10.6881	36.7593
B4GALNT2	ENSG00000167080	3	3	3	3	0	0	0	0	43	29	64	89	78	39	78	85	2.48193e-24	5.33578	5.44595e-26	10.5435	40.3859
SYTL2	ENSG00000137501	14	7	5	10	4	3	1	6	82	73	74	120	56	101	94	134	9.96355e-33	3.9305	7.33954e-35	12.317	15.2475
DACT2	ENSG00000164488	0	1	0	0	0	0	0	0	18	34	69	23	38	40	40	30	5.71784e-19	6.87812	2.95138e-20	9.22071	117.631
TBR1	ENSG00000136535	5	4	5	4	0	0	0	0	69	40	65	41	79	57	70	63	4.16725e-27	4.75101	5.94357e-29	11.1666	26.9276
SCN2B	ENSG00000149575	2	2	2	2	0	0	0	0	93	49	36	36	68	51	86	45	1.58989e-22	5.73612	4.47704e-24	10.1206	53.302
AL365209.1	ENSG00000280222	4	4	4	8	0	0	0	0	81	55	93	45	96	44	108	86	3.70825e-26	4.91397	6.21883e-28	10.956	30.1475
AC105342.1	ENSG00000234429	4	4	4	6	0	0	0	0	62	33	88	47	77	67	95	74	3.63667e-26	4.90401	6.0798e-28	10.958	29.9401
CD300LG	ENSG00000161649	1	1	2	1	0	0	0	0	57	30	55	76	65	65	50	63	1.92747e-20	6.29075	7.8444e-22	9.60195	78.2899
KCNB2	ENSG00000182674	5	3	3	3	0	0	0	0	45	49	51	45	48	86	50	55	8.49504e-26	4.91989	1.50009e-27	10.876	30.2716
CD28	ENSG00000178562	1	0	0	0	0	0	0	0	19	22	69	44	26	24	37	66	1.58492e-18	6.9243	8.6777e-20	9.10436	121.457
UGT3A1	ENSG00000145626	3	3	3	4	0	0	0	0	24	40	65	94	83	73	60	69	3.03571e-24	5.23709	6.6928e-26	10.5241	37.7157
AP003025.2	ENSG00000237654	4	4	4	4	0	0	0	0	46	58	35	75	80	43	85	74	1.14132e-25	4.93697	2.05713e-27	10.8472	30.632
SPTBN1	ENSG00000115306	2041	1971	1940	1904	1402	1460	1355	1443	5288	4776	5430	4896	6182	6129	7151	5552	4.78682e-67	1.848	5.00164e-70	17.6901	3.60001
ERC2	ENSG00000187672	5	5	5	6	0	0	0	0	69	38	63	74	48	90	90	91	1.59535e-26	4.74524	2.45042e-28	11.04	26.82
NRXN2	ENSG00000110076	6	6	10	6	0	0	0	0	69	54	83	98	109	98	70	90	2.63536e-27	4.59563	3.6761e-29	11.2092	24.1781
OLFML2B	ENSG00000162745	5	6	4	6	5	1	1	0	42	60	76	87	108	54	50	80	7.70516e-29	4.34429	8.65477e-31	11.5363	20.3124
PPP1R9A	ENSG00000158528	3	3	3	3	0	0	0	0	57	30	33	75	78	64	54	65	3.2757e-24	5.19964	7.29037e-26	10.516	36.7491
OPRD1	ENSG00000116329	3	3	4	6	0	0	0	0	67	32	53	77	67	82	84	42	2.50902e-25	4.95646	4.66648e-27	10.772	31.0487
VWA5B1	ENSG00000158816	7	7	7	7	0	0	0	0	46	53	125	129	114	129	97	132	9.75922e-26	4.87039	1.73508e-27	10.8627	29.2505
UNC45B	ENSG00000141161	5	8	5	5	0	0	0	0	63	71	56	60	112	53	80	70	5.13528e-27	4.62859	7.51203e-29	11.1457	24.7369
AC092650.1	ENSG00000230773	5	6	5	5	0	0	0	0	73	38	47	81	88	95	59	82	2.73515e-26	4.74428	4.42644e-28	10.9867	26.8022
SLC22A7	ENSG00000137204	3	3	3	3	0	0	0	0	44	44	29	68	55	51	64	66	1.9144e-24	5.09441	4.12064e-26	10.5696	34.1641
C2orf71	ENSG00000179270	2	2	2	3	0	0	0	0	40	61	24	85	52	45	72	75	1.81832e-22	5.55528	5.16779e-24	10.1065	47.0225
AC105046.1	ENSG00000261026	8	6	4	9	0	0	0	0	79	63	63	78	103	72	68	106	3.45663e-27	4.56334	4.87587e-29	11.1841	23.643
LINC00536	ENSG00000249917	2	2	2	2	0	0	0	0	50	33	42	50	48	44	64	60	1.30914e-22	5.51611	3.64542e-24	10.1407	45.7631
FCRL3	ENSG00000160856	6	7	6	6	0	0	0	0	75	50	54	100	91	87	68	132	2.71097e-26	4.71766	4.34809e-28	10.9883	26.3123
ADAMTS18	ENSG00000140873	3	3	3	3	0	0	0	0	77	50	29	46	48	46	69	86	5.75328e-24	5.1822	1.33329e-25	10.4589	36.3077
AC009035.1	ENSG00000260580	3	4	3	5	0	0	0	0	90	47	102	38	119	73	98	28	1.23803e-23	5.25316	3.02699e-25	10.381	38.1381
AL445470.1	ENSG00000234754	2	2	3	6	0	0	0	0	47	34	43	61	67	55	58	51	6.932e-25	4.9749	1.37619e-26	10.672	31.448
AGXT2	ENSG00000113492	2	1	1	1	0	0	0	0	53	36	51	76	72	42	69	44	5.92235e-20	6.23353	2.64542e-21	9.47587	75.2452
FAM178B	ENSG00000168754	2	1	4	1	0	0	0	0	44	44	35	80	76	36	60	50	6.80243e-22	5.6164	2.1181e-23	9.96735	49.0575
AC007920.1	ENSG00000198491	0	1	0	0	0	0	0	0	16	30	42	48	27	19	34	60	3.2262e-18	6.79215	1.85404e-19	9.02158	110.826
CDH22	ENSG00000149654	3	4	3	4	0	0	0	0	70	34	73	49	85	88	49	34	4.3677e-24	5.0671	9.92608e-26	10.4869	33.5234
LINC01122	ENSG00000233723	2	3	2	2	0	0	0	0	42	35	55	54	66	31	64	52	1.11852e-22	5.39016	3.07956e-24	10.1571	41.9373
C4BPB	ENSG00000123843	2	2	2	2	0	0	0	0	49	37	33	51	48	58	50	49	2.28251e-22	5.45888	6.61821e-24	10.0823	43.9832
NLGN1	ENSG00000169760	4	4	4	4	0	0	0	0	45	52	43	36	65	54	68	65	1.18022e-25	4.73839	2.13341e-27	10.8438	26.693
AL121827.2	ENSG00000275620	6	7	6	6	0	0	0	0	32	103	159	110	98	202	126	56	8.02228e-24	5.10496	1.90697e-25	10.425	34.4149
GREM1	ENSG00000166923	5	6	5	8	0	0	0	0	70	58	39	89	89	83	100	71	4.74263e-26	4.64727	8.10219e-28	10.932	25.0592
MAS1	ENSG00000130368	7	8	7	9	0	0	0	0	72	56	82	112	102	95	133	108	3.60994e-26	4.62462	6.01625e-28	10.959	24.669
CDHR4	ENSG00000187492	0	0	2	1	0	0	0	0	45	27	62	48	46	51	46	42	1.15796e-18	6.55104	6.20085e-20	9.14077	93.7688
SCN11A	ENSG00000168356	4	5	5	5	0	0	0	0	37	40	85	62	61	89	92	65	3.30376e-25	4.79646	6.19639e-27	10.7459	27.7894
COL6A4P1	ENSG00000230524	3	6	3	3	0	0	0	0	68	35	39	62	47	57	91	68	1.72054e-24	4.93658	3.64943e-26	10.581	30.6237
AXL	ENSG00000167601	33	35	29	38	20	16	30	6	172	159	291	205	272	175	321	226	3.93442e-37	3.21859	1.84994e-39	13.1437	9.30877
SPOCD1	ENSG00000134668	4	3	5	3	0	0	0	0	95	43	34	48	66	44	76	85	3.72435e-24	5.00072	8.36671e-26	10.503	32.0161
EHD3	ENSG00000013016	1	1	1	1	0	0	0	0	31	52	95	63	49	42	68	103	2.05811e-18	6.62284	1.14405e-19	9.07431	98.5536
HPSE2	ENSG00000172987	0	0	0	0	0	0	0	0	74	31	9	23	14	27	51	33	1.86326e-17	6.99354	1.23334e-18	8.81163	127.428
AC068075.1	ENSG00000253871	2	3	2	2	0	0	0	0	87	29	43	46	56	63	33	88	7.34752e-22	5.52327	2.30318e-23	9.95902	45.9907
SLC5A12	ENSG00000148942	3	3	3	3	0	0	0	0	67	36	33	65	33	62	66	89	3.01261e-23	5.17751	7.72787e-25	10.2911	36.1898
LINC00967	ENSG00000253138	0	0	0	0	0	0	1	1	66	12	47	78	51	12	52	76	1.30108e-17	6.89634	8.35396e-19	8.85519	119.125
RNY4P16	ENSG00000201638	0	1	1	0	0	0	0	0	41	36	55	43	66	20	78	15	6.82849e-18	6.78306	4.14183e-19	8.93311	110.13
ERICH3-AS1	ENSG00000234497	3	3	3	3	0	0	0	0	35	47	45	37	47	49	60	65	4.17758e-24	4.97361	9.45036e-26	10.4915	31.4199
AL133464.1	ENSG00000204684	7	7	7	7	0	0	0	0	47	88	149	74	84	75	150	152	1.33758e-24	4.85517	2.76727e-26	10.6069	28.9435
DUOX2	ENSG00000140279	7	7	7	7	0	0	0	0	58	46	101	100	98	85	134	97	2.13193e-25	4.68438	3.92058e-27	10.788	25.7122
SH3GL2	ENSG00000107295	5	2	2	2	0	0	0	0	35	31	54	58	56	64	56	43	3.01476e-23	5.12419	7.74913e-25	10.2908	34.8766
TREML3P	ENSG00000184106	2	1	2	0	4	4	2	0	34	51	93	57	35	85	38	68	3.299e-24	4.91271	7.35945e-26	10.5151	30.1213
CPT1C	ENSG00000169169	6	6	5	5	0	0	0	0	72	41	119	50	131	75	92	59	1.58402e-24	4.84536	3.33504e-26	10.5895	28.7475
SCN2A	ENSG00000136531	6	6	6	6	0	0	0	0	79	47	73	64	49	75	108	115	2.05013e-25	4.66904	3.75945e-27	10.7919	25.4403
GFAP	ENSG00000131095	3	4	2	9	0	3	0	2	70	33	55	81	72	46	68	76	1.71128e-26	4.4623	2.65959e-28	11.0326	22.0438
AC104758.3	ENSG00000260776	2	2	0	1	0	0	1	0	39	75	32	55	42	77	37	57	3.96301e-20	5.92373	1.71017e-21	9.52131	60.7045
ENPP3	ENSG00000154269	3	3	3	3	0	0	0	0	80	38	24	66	63	43	58	91	8.70377e-23	5.20907	2.36454e-24	10.1829	36.9903
FBLN7	ENSG00000144152	1	2	2	3	1	0	3	0	57	25	70	45	64	53	33	64	1.90146e-23	5.05507	4.73851e-25	10.3381	33.2452
AL357673.2	ENSG00000280425	3	3	4	3	0	0	0	0	34	71	39	40	55	47	78	54	8.19655e-24	4.97455	1.95268e-25	10.4227	31.4405
C5orf64	ENSG00000178722	1	1	1	1	0	0	0	0	33	49	96	50	70	42	57	72	2.71812e-18	6.53727	1.53082e-19	9.04253	92.8783
KCTD16	ENSG00000183775	3	4	3	3	0	0	0	0	55	28	41	63	51	45	60	80	1.02155e-23	4.99044	2.47635e-25	10.4001	31.7887
ISX	ENSG00000175329	0	1	0	0	0	0	0	0	29	14	43	47	30	44	14	47	9.72346e-18	6.74391	6.08065e-19	8.89055	107.181
CELF5	ENSG00000161082	3	5	4	4	0	0	0	0	63	41	31	80	51	53	90	69	3.12052e-24	4.87973	6.9124e-26	10.521	29.4406
NPAP1	ENSG00000185823	2	1	1	1	0	0	0	0	42	39	48	68	46	62	35	79	2.55046e-19	6.15321	1.24185e-20	9.31307	71.1708
TMEM132D	ENSG00000151952	1	3	1	1	0	0	0	0	72	22	49	78	31	48	88	71	1.21277e-19	6.04775	5.65169e-21	9.3963	66.1535
GRM8	ENSG00000179603	6	6	6	6	0	0	0	0	50	44	88	68	72	66	107	99	2.16091e-25	4.63399	3.98518e-27	10.7865	24.8297
ZFR2	ENSG00000105278	4	5	5	4	0	0	0	0	55	34	56	58	80	44	77	59	4.23627e-25	4.68376	8.16668e-27	10.7204	25.7011
SSTR3	ENSG00000278195	3	3	4	3	0	0	0	0	54	49	33	42	44	62	71	41	5.35474e-24	4.9031	1.23371e-25	10.4663	29.9213
DPY19L2	ENSG00000177990	0	0	0	0	1	0	0	1	25	34	35	55	50	36	23	34	4.0938e-18	6.56211	2.40397e-19	8.99308	94.4911
SYT7	ENSG00000011347	3	3	3	3	0	0	0	0	33	43	55	33	55	55	49	57	1.01371e-23	4.95387	2.44847e-25	10.4012	30.993
C1orf116	ENSG00000182795	0	0	0	0	3	3	0	0	93	47	28	60	76	49	44	41	9.6154e-20	5.98815	4.41562e-21	9.42224	63.4765
SMIM35	ENSG00000255274	2	4	3	4	0	0	0	0	46	29	40	64	56	48	56	55	6.47998e-24	4.89667	1.52004e-25	10.4465	29.7883
AL513331.1	ENSG00000235002	3	2	2	2	0	0	0	1	39	33	42	45	48	57	49	40	5.43932e-23	5.09252	1.43791e-24	10.2312	34.1194
NAV2-AS5	ENSG00000255043	2	3	2	2	0	0	0	0	72	28	54	34	44	71	38	68	1.13654e-21	5.41224	3.72888e-23	9.911	42.5841
TUNAR	ENSG00000250366	3	3	3	3	0	0	0	0	52	28	76	37	39	68	86	55	9.72008e-23	5.1458	2.66095e-24	10.1714	35.403
DMBT1	ENSG00000187908	4	5	4	4	0	0	0	0	29	43	71	57	69	90	59	58	2.56456e-24	4.79386	5.64068e-26	10.5402	27.7393
MYO3B	ENSG00000071909	5	4	4	6	0	0	0	0	53	27	68	99	61	71	110	75	6.21091e-24	4.87116	1.44719e-25	10.4512	29.2661
UBASH3A	ENSG00000160185	2	2	2	2	0	0	0	0	65	27	27	60	47	51	55	70	4.17693e-21	5.53715	1.4948e-22	9.77133	46.4354
DPP10	ENSG00000175497	4	4	4	5	0	0	0	0	31	49	85	45	66	58	90	57	3.76389e-24	4.80753	8.47519e-26	10.5018	28.0033
CCDC60	ENSG00000183273	4	4	4	4	0	0	0	0	27	71	39	66	50	63	88	78	1.00223e-23	4.8882	2.41382e-25	10.4026	29.6138
ASXL3	ENSG00000141431	2	2	2	2	0	0	0	0	49	28	47	69	45	27	74	80	7.91935e-21	5.58781	2.9619e-22	9.70181	48.095
AL139010.1	ENSG00000236957	3	3	3	3	0	0	0	0	41	32	37	72	59	37	67	67	6.28341e-23	5.05706	1.67746e-24	10.2162	33.2911
TNNT3	ENSG00000130595	0	0	2	0	0	0	0	0	28	45	43	31	51	26	60	19	1.00674e-17	6.59672	6.31152e-19	8.88641	96.7858
TRDN	ENSG00000186439	4	4	4	4	0	0	0	0	45	45	35	84	47	49	80	93	1.04495e-23	4.87694	2.544e-25	10.3975	29.3836
CASC8	ENSG00000246228	0	0	0	0	1	2	0	0	75	42	27	61	29	25	67	64	1.05446e-17	6.59718	6.65473e-19	8.88052	96.8167
COL21A1	ENSG00000124749	2	2	2	2	0	0	0	0	23	30	103	51	68	36	77	70	2.19541e-20	5.69703	9.01516e-22	9.58761	51.8774
COBLL1	ENSG00000082438	6	6	6	6	0	0	0	0	52	37	72	73	75	87	75	99	4.20003e-25	4.57666	8.07487e-27	10.7214	23.8622
PTPRM	ENSG00000173482	8	8	8	8	0	0	0	0	65	60	103	98	79	120	137	117	6.75225e-25	4.60977	1.33183e-26	10.6751	24.4162
DLX6-AS1	ENSG00000231764	1	1	1	1	0	0	0	0	39	34	59	90	84	36	45	78	8.09156e-18	6.51558	4.97136e-19	8.9129	91.4923
SRRM3	ENSG00000177679	5	6	4	5	0	0	0	0	67	34	62	68	59	114	56	60	1.97355e-24	4.69387	4.2892e-26	10.5659	25.8819
LINC01287	ENSG00000234722	2	2	2	2	0	0	0	0	28	37	47	74	79	45	33	59	9.07447e-21	5.53337	3.44186e-22	9.68648	46.3139
ZNF859P	ENSG00000215887	0	2	0	1	0	0	0	0	31	27	45	77	29	42	58	60	1.10733e-17	6.53327	7.01157e-19	8.87471	92.6213
SLAMF1	ENSG00000117090	8	5	3	8	4	6	5	6	49	55	71	82	83	49	87	51	2.34657e-31	3.61353	1.99828e-33	12.0475	12.24
AC016705.2	ENSG00000259495	1	1	1	3	0	0	0	0	41	37	39	88	68	38	31	87	2.70789e-19	5.95783	1.32841e-20	9.30592	62.1565
CRYBG2	ENSG00000176092	2	2	1	2	0	0	0	0	35	28	69	46	41	45	51	60	1.9664e-20	5.61093	8.01311e-22	9.59976	48.8716
UGT2A1	ENSG00000173610	4	4	4	4	0	0	0	0	67	27	43	57	54	84	79	50	1.35864e-23	4.82853	3.329e-25	10.3719	28.4139
LAMB4	ENSG00000091128	3	3	3	3	0	0	0	0	44	44	28	63	73	42	39	66	1.18638e-22	5.0117	3.27881e-24	10.151	32.2606
OTOGL	ENSG00000165899	5	5	4	6	0	0	0	0	48	34	53	71	92	58	65	72	1.7424e-24	4.62433	3.7049e-26	10.5796	24.6639
CDH1	ENSG00000039068	5	5	6	5	0	0	0	0	40	53	74	41	72	93	59	76	1.60688e-24	4.59817	3.39995e-26	10.5877	24.2207
CCDC181	ENSG00000117477	5	7	7	5	2	0	0	0	58	33	68	100	65	88	99	65	4.0154e-25	4.48149	7.67794e-27	10.7261	22.339
AP000911.1	ENSG00000204241	7	8	7	7	0	0	0	0	71	63	49	92	113	92	78	109	7.80899e-25	4.53209	1.55845e-26	10.6604	23.1364
GGT5	ENSG00000099998	3	3	3	4	0	0	0	0	32	36	51	44	58	40	54	65	2.8356e-23	4.8455	7.22936e-25	10.2975	28.7503
HNRNPA1P54	ENSG00000236539	2	2	2	2	0	0	0	0	19	37	90	66	95	32	65	49	5.73075e-20	5.67737	2.54487e-21	9.47992	51.175
IGSF10	ENSG00000152580	5	7	5	7	0	0	0	0	73	52	69	41	78	66	92	60	4.26981e-25	4.47986	8.25365e-27	10.7194	22.3138
CDH17	ENSG00000079112	4	5	4	4	0	0	0	0	41	38	61	66	76	36	58	93	1.37521e-23	4.77039	3.37678e-25	10.3705	27.2916
AC008938.1	ENSG00000260072	3	3	3	3	0	0	0	0	49	33	86	31	85	76	58	32	7.82697e-22	5.1655	2.47391e-23	9.95191	35.8897
BLK	ENSG00000136573	5	4	6	4	0	0	0	0	72	20	82	78	73	60	77	113	5.6084e-23	4.89101	1.48553e-24	10.228	29.6716
IRF6	ENSG00000117595	5	8	5	5	0	0	0	0	44	66	45	88	103	54	90	83	3.78496e-24	4.63699	8.54242e-26	10.5011	24.8813
STRA8	ENSG00000146857	2	2	4	2	0	0	0	0	37	18	86	74	68	90	59	35	1.08885e-20	5.43939	4.19816e-22	9.66616	43.393
AUTS2	ENSG00000158321	7	8	8	7	0	0	0	0	60	76	86	57	116	74	92	100	6.01158e-25	4.47442	1.17776e-26	10.6865	22.2297
TTLL6	ENSG00000170703	5	5	5	5	0	0	0	0	49	44	75	51	104	64	84	41	6.74091e-24	4.67261	1.58829e-25	10.4424	25.5033
LINC01550	ENSG00000246223	2	4	2	2	0	0	0	0	47	24	43	43	43	47	55	58	8.47728e-22	5.1109	2.70603e-23	9.94298	34.5568
SERPINA5	ENSG00000188488	2	2	2	2	0	0	0	0	62	27	39	43	37	35	61	72	1.79494e-20	5.44444	7.22064e-22	9.61049	43.5452
C12orf56	ENSG00000185306	2	2	2	2	0	0	0	0	29	28	37	69	47	45	62	57	1.79798e-20	5.43841	7.24229e-22	9.61018	43.3634
WDR72	ENSG00000166415	3	3	3	3	0	0	0	0	60	51	48	60	23	38	61	127	2.68024e-21	5.21023	9.36318e-23	9.8186	37.0199
LTA	ENSG00000226979	1	1	1	1	0	0	0	0	32	32	81	55	48	79	44	54	1.89412e-17	6.39941	1.25575e-18	8.80962	84.4139
FAXC	ENSG00000146267	6	6	6	6	0	0	0	0	43	39	100	86	106	70	122	72	2.19206e-23	4.72197	5.50849e-25	10.3237	26.391
WDR17	ENSG00000150627	3	2	4	2	0	0	0	0	62	20	50	64	86	56	34	52	2.56721e-21	5.19605	8.91613e-23	9.82353	36.6578
ADAMTS16	ENSG00000145536	1	1	1	1	0	0	0	0	49	26	68	57	53	73	51	38	1.63505e-17	6.3729	1.06264e-18	8.82832	82.8772
HMGB1P33	ENSG00000261174	7	8	8	8	0	0	0	0	60	68	109	102	163	65	100	104	8.21256e-24	4.63392	1.96079e-25	10.4223	24.8284
MARK1	ENSG00000116141	4	5	5	4	2	0	0	0	52	31	109	42	97	63	58	57	1.51307e-23	4.6618	3.72319e-25	10.3612	25.3128
AC009264.1	ENSG00000234352	2	2	2	2	0	0	0	0	32	37	44	35	48	40	47	45	7.06479e-21	5.2718	2.61317e-22	9.71458	38.6339
FCRLA	ENSG00000132185	2	2	2	3	0	0	0	0	58	21	28	77	51	39	68	68	2.34685e-20	5.40405	9.71059e-22	9.57994	42.3431
CLDN11	ENSG00000013297	6	5	4	4	0	0	0	0	50	32	41	65	58	72	63	66	5.40181e-24	4.55798	1.24737e-25	10.4653	23.5554
RXRG	ENSG00000143171	4	4	5	4	0	0	0	0	42	52	31	43	65	52	57	62	6.53105e-24	4.5708	1.53543e-25	10.4456	23.7656
CA5A	ENSG00000174990	4	5	4	4	0	0	0	0	37	29	94	47	74	63	59	84	1.01609e-22	4.81664	2.78692e-24	10.1669	28.1808
DAB1	ENSG00000173406	5	7	5	5	0	0	0	0	62	74	35	57	69	51	109	80	1.14533e-23	4.60669	2.79437e-25	10.3886	24.3641
REN	ENSG00000143839	4	4	4	4	0	0	0	0	27	31	57	92	53	74	81	69	2.43325e-22	4.88642	7.09343e-24	10.0755	29.5773
CDH18	ENSG00000145526	8	6	6	6	0	0	0	0	44	51	80	73	98	63	101	82	4.38845e-24	4.51587	1.00191e-25	10.486	22.8777
AL772363.1	ENSG00000203987	1	1	4	4	0	0	0	0	51	31	44	44	48	29	66	52	2.68024e-21	5.12478	9.36775e-23	9.81855	34.891
TINCR	ENSG00000223573	4	4	4	4	0	0	0	0	38	29	52	52	73	54	48	62	2.51003e-23	4.66366	6.35999e-25	10.3099	25.3456
GALNTL5	ENSG00000106648	3	3	3	3	0	0	0	0	30	32	50	38	46	48	57	59	2.60444e-22	4.87441	7.6469e-24	10.0681	29.3321
ANO1	ENSG00000131620	4	4	4	4	0	0	0	0	17	59	56	87	49	73	77	94	6.26586e-22	4.95748	1.92811e-23	9.97668	31.0706
SLC12A8	ENSG00000221955	17	12	31	13	17	14	28	7	91	161	123	172	101	149	141	164	5.5159e-35	3.06543	3.31398e-37	12.7452	8.3712
DIP2C	ENSG00000151240	5	5	5	6	0	0	0	0	30	55	50	78	68	64	99	76	2.05922e-23	4.62569	5.15316e-25	10.3301	24.6873
TNRC18P2	ENSG00000223566	6	7	8	8	0	0	0	0	46	65	133	93	89	145	128	65	5.40718e-23	4.70652	1.42659e-24	10.2319	26.1099
PTPN5	ENSG00000110786	1	3	1	1	0	0	0	0	32	27	70	40	49	61	44	43	6.27258e-19	5.75483	3.24755e-20	9.21045	53.9978
FHOD3	ENSG00000134775	8	6	10	9	0	0	3	3	89	48	106	53	66	79	103	98	2.15447e-26	4.07885	3.37673e-28	11.0111	16.8988
EVC2	ENSG00000173040	4	3	3	3	0	0	0	0	56	30	28	65	81	60	54	39	6.94176e-22	4.9474	2.16873e-23	9.965	30.8544
THSD7B	ENSG00000144229	4	5	4	4	0	0	0	0	64	37	26	63	49	67	71	71	6.53651e-23	4.70506	1.75527e-24	10.2118	26.0834
SERTAD4	ENSG00000082497	1	2	1	1	0	0	0	0	43	20	64	49	53	49	60	40	4.37427e-18	6.00609	2.57552e-19	8.9855	64.2708
LSAMP	ENSG00000185565	1	2	1	1	0	0	0	0	62	20	31	65	44	57	53	57	5.51257e-18	6.03858	3.28601e-19	8.95868	65.7344
ABCC13	ENSG00000243064	6	7	6	6	0	0	0	0	59	44	51	73	76	63	70	104	4.27798e-24	4.44366	9.69983e-26	10.4891	21.7608
LTBP2	ENSG00000119681	28	32	27	32	21	14	22	17	116	108	137	129	154	120	133	174	3.64848e-41	2.56413	1.14366e-43	13.8576	5.91398
VN2R3P	ENSG00000234680	4	2	2	2	0	0	0	0	46	26	65	47	48	24	82	66	1.79494e-20	5.2505	7.21849e-22	9.61052	38.0678
POLH-AS1	ENSG00000203362	7	7	11	10	0	1	0	0	80	58	96	102	107	100	107	71	1.4066e-24	4.34254	2.91741e-26	10.602	20.2877
ERICH3	ENSG00000178965	7	7	7	7	0	0	0	0	76	65	39	99	90	79	137	94	2.98899e-23	4.59728	7.65166e-25	10.2921	24.2058
ARHGAP29	ENSG00000137962	5	5	7	5	0	0	0	0	41	54	64	86	67	40	96	109	5.79104e-23	4.65253	1.53693e-24	10.2247	25.1508
SCN7A	ENSG00000136546	3	3	3	3	0	0	0	0	75	42	23	45	73	30	57	78	4.34797e-21	5.07789	1.56055e-22	9.76697	33.7753
ZNF135	ENSG00000176293	4	4	4	4	0	0	0	0	73	35	32	71	33	91	57	94	7.17935e-22	4.88707	2.24671e-23	9.96149	29.5906
CDH3	ENSG00000062038	4	3	3	3	0	0	0	0	36	31	55	37	69	43	43	54	2.99059e-22	4.79668	8.82755e-24	10.0539	27.7935
NKAIN3	ENSG00000185942	2	3	2	2	0	0	0	0	56	21	33	56	71	42	53	39	2.70073e-20	5.27443	1.13168e-21	9.56411	38.7045
CADPS2	ENSG00000081803	3	1	3	2	1	1	0	0	33	35	45	47	53	45	27	46	6.76119e-22	4.87281	2.10172e-23	9.96812	29.2997
SLCO2A1	ENSG00000174640	4	4	4	4	0	0	0	0	41	35	40	39	53	55	67	49	2.5508e-23	4.56444	6.4766e-25	10.3081	23.6611
AC022784.6	ENSG00000254235	8	7	7	8	0	0	0	0	44	65	87	105	114	74	96	127	2.83744e-23	4.5682	7.24889e-25	10.2973	23.7227
SORCS1	ENSG00000108018	3	2	6	1	1	2	0	5	30	49	56	55	34	67	51	53	1.45393e-24	4.31954	3.03077e-26	10.5984	19.967
SPTB	ENSG00000070182	33	24	32	30	12	13	8	21	146	109	152	182	223	164	198	150	8.34346e-35	3.02015	5.09997e-37	12.7116	8.11254
LINC01358	ENSG00000237352	6	6	7	6	0	0	0	0	46	42	75	61	75	81	72	102	1.04047e-23	4.47728	2.52766e-25	10.3982	22.2738
HID1	ENSG00000167861	2	3	3	3	1	0	0	0	79	32	26	43	69	36	47	58	2.0499e-21	4.9728	7.04683e-23	9.84722	31.4023
GABRR1	ENSG00000146276	2	3	2	2	0	0	0	0	86	21	41	37	44	44	44	91	8.40949e-20	5.39061	3.83108e-21	9.43714	41.9503
ACSL6	ENSG00000164398	7	9	7	8	0	0	0	0	80	69	54	94	88	86	144	83	1.76404e-23	4.49815	4.38683e-25	10.3455	22.5984
GHRHR	ENSG00000106128	3	3	3	3	0	0	0	0	26	26	58	69	35	60	78	63	5.80973e-21	5.05269	2.11859e-22	9.73594	33.1904
CD1E	ENSG00000158488	1	2	1	1	0	0	0	0	25	31	63	57	37	37	65	61	8.7517e-18	5.99354	5.39065e-19	8.90392	63.7143
IFNLR1	ENSG00000185436	3	3	3	3	0	0	0	0	22	51	56	57	27	50	68	84	5.78489e-21	5.05124	2.10349e-22	9.73666	33.157
L3MBTL4	ENSG00000154655	2	2	2	2	0	0	0	0	18	31	54	74	59	55	31	74	2.66425e-19	5.49718	1.30283e-20	9.30798	45.1665
ATOH8	ENSG00000168874	4	5	2	4	0	1	0	0	57	30	56	38	56	52	34	70	7.57406e-23	4.60903	2.03785e-24	10.1973	24.4038
BTNL8	ENSG00000113303	5	5	5	6	0	0	0	0	46	45	50	39	57	59	78	66	7.56354e-24	4.40143	1.79398e-25	10.4308	21.133
IGSF9B	ENSG00000080854	8	8	8	8	0	0	0	0	45	72	83	119	125	93	133	98	6.47772e-23	4.58216	1.7361e-24	10.2129	23.9534
CAMK2A	ENSG00000070808	2	3	2	2	0	0	0	0	49	44	37	46	35	27	95	41	5.73444e-20	5.28086	2.5495e-21	9.47973	38.8774
PRRT1	ENSG00000204314	4	4	4	4	0	0	0	0	30	45	59	38	72	46	76	46	1.88542e-22	4.67273	5.38804e-24	10.1024	25.5054
BRINP2	ENSG00000198797	4	4	4	4	0	0	0	0	55	51	19	53	57	59	74	64	3.91318e-22	4.73333	1.16735e-23	10.0264	26.5995
LAD1	ENSG00000159166	4	6	4	4	0	0	0	0	28	37	111	102	32	82	107	118	8.08912e-21	5.04021	3.04277e-22	9.69906	32.9044
LINC00261	ENSG00000259974	4	4	4	4	0	0	0	0	41	41	38	56	30	63	67	76	2.37162e-22	4.6706	6.88897e-24	10.0783	25.4678
CLNK	ENSG00000109684	4	4	4	4	0	0	0	0	22	32	64	72	73	85	59	58	1.25886e-21	4.82899	4.18282e-23	9.89952	28.423
SCN1A	ENSG00000144285	4	4	4	4	0	0	0	0	70	48	18	79	82	58	43	93	2.70774e-21	4.89691	9.47801e-23	9.81737	29.7933
EPPIN	ENSG00000101448	4	4	4	5	0	0	0	0	27	45	66	70	95	37	52	82	8.23761e-22	4.77478	2.62092e-23	9.94616	27.3749
GDNF-AS1	ENSG00000248587	3	3	3	3	0	0	0	0	20	31	53	83	54	38	79	73	1.81904e-20	5.09834	7.3461e-22	9.60871	34.2574
FSCN3	ENSG00000106328	6	3	3	3	0	0	0	0	33	39	45	40	39	52	57	59	1.21826e-22	4.59226	3.37328e-24	10.1483	24.1217
SH3RF3	ENSG00000172985	1	1	1	1	0	0	0	0	41	34	44	67	64	24	48	64	8.88335e-17	6.26888	6.52061e-18	8.62303	77.1118
HRK	ENSG00000135116	1	1	1	1	0	0	0	0	44	41	49	34	42	57	35	57	5.56822e-17	6.18708	3.94468e-18	8.68037	72.8614
LINC01094	ENSG00000251442	9	8	6	5	0	2	3	0	38	51	79	69	55	83	73	80	1.2919e-25	4.03707	2.34878e-27	10.835	16.4165
LINC02227	ENSG00000276778	1	1	1	4	0	0	0	0	46	32	31	61	27	54	77	37	8.77589e-19	5.55606	4.61238e-20	9.17272	47.048
CCNJL	ENSG00000135083	3	3	2	3	0	0	0	0	33	20	52	56	47	41	64	55	9.32316e-21	5.00741	3.54593e-22	9.68344	32.1648
LINC01902	ENSG00000283503	6	7	6	8	0	0	0	0	99	35	78	73	95	56	119	109	1.86691e-22	4.61245	5.32539e-24	10.1036	24.4617
AIM2	ENSG00000163568	3	3	3	3	0	0	0	0	35	37	43	46	47	25	67	62	3.06719e-21	4.87426	1.08644e-22	9.8036	29.3291
FLG-AS1	ENSG00000237975	3	3	4	3	0	0	0	0	39	29	44	65	44	50	34	88	3.16994e-21	4.87595	1.12449e-22	9.80012	29.3635
DGKK	ENSG00000274588	1	1	1	1	0	0	0	0	74	37	28	71	25	28	81	86	2.21533e-16	6.38403	1.71523e-17	8.51162	83.5189
SLC4A1	ENSG00000004939	4	4	6	4	0	0	0	0	92	24	48	56	101	50	57	72	1.21712e-21	4.76855	4.03141e-23	9.90321	27.257
ZNF19	ENSG00000157429	8	4	7	4	0	5	0	0	40	52	70	94	95	59	46	81	5.21108e-24	4.27931	1.19789e-25	10.4691	19.4178
CCDC185	ENSG00000178395	5	5	4	5	0	0	0	0	27	60	41	54	73	65	59	56	8.78788e-23	4.51571	2.39198e-24	10.1818	22.8751
LINGO1	ENSG00000169783	3	3	4	3	0	0	0	0	40	32	61	40	58	36	83	35	3.03603e-21	4.85065	1.07382e-22	9.80478	28.853
GPR26	ENSG00000154478	4	4	4	4	0	0	0	0	38	45	34	37	43	48	62	59	9.16232e-23	4.51394	2.50347e-24	10.1773	22.847
AP003972.1	ENSG00000279189	6	6	7	6	0	0	0	0	117	48	52	94	166	39	102	86	1.85598e-21	4.78677	6.34141e-23	9.85782	27.6033
PRDM9	ENSG00000164256	5	5	5	5	0	0	0	0	34	33	72	84	110	78	62	52	7.37726e-22	4.69553	2.31635e-23	9.95845	25.9117
LINC00664	ENSG00000268658	3	3	1	2	0	0	0	0	52	21	71	46	24	37	81	67	2.98802e-19	5.35628	1.47676e-20	9.29466	40.9638
AL356379.1	ENSG00000236505	4	3	3	3	0	0	0	0	34	41	76	30	77	53	29	72	7.91935e-21	4.93602	2.96236e-22	9.7018	30.6118
SYT16	ENSG00000139973	5	5	5	5	0	0	0	0	42	34	44	64	50	72	62	81	7.99386e-23	4.49	2.1675e-24	10.1913	22.4711
FGF13	ENSG00000129682	4	2	3	3	0	1	0	0	41	52	32	32	56	30	45	54	7.44405e-22	4.6948	2.34122e-23	9.95739	25.8985
NR1H4	ENSG00000012504	4	4	4	4	0	0	0	0	31	47	41	35	54	61	62	44	1.66376e-22	4.54582	4.69374e-24	10.116	23.3577
AL512353.2	ENSG00000233708	7	8	7	7	0	0	0	0	49	65	68	131	147	63	121	86	4.94861e-22	4.64142	1.50726e-23	10.0011	24.9578
LUCAT1	ENSG00000248323	24	11	28	17	24	10	16	11	107	93	117	142	137	139	135	86	1.922e-35	2.84609	1.0945e-37	12.8313	7.19047
GRM1	ENSG00000152822	6	10	6	7	0	0	0	0	75	72	46	108	55	106	105	127	2.49456e-22	4.57331	7.29823e-24	10.0727	23.8069
COL3A1	ENSG00000168542	2	4	2	2	0	0	0	0	27	28	70	43	44	54	32	70	5.37477e-20	5.12346	2.38117e-21	9.48685	34.8591
AC023403.1	ENSG00000253164	2	2	2	3	0	0	0	0	46	23	40	38	52	38	55	34	4.57984e-20	5.10419	2.00268e-21	9.50489	34.3964
DMP1	ENSG00000152592	2	2	1	1	0	0	0	0	53	17	38	75	34	34	51	78	8.92601e-18	5.7822	5.51202e-19	8.90145	55.0322
CASC15	ENSG00000272168	2	5	3	3	0	0	0	0	60	30	33	40	33	58	50	59	2.20093e-21	4.77175	7.57751e-23	9.83991	27.3174
SAMD12	ENSG00000177570	8	7	7	7	0	0	0	0	47	58	104	128	161	81	58	136	1.41814e-21	4.71411	4.7491e-23	9.88681	26.2476
NEK10	ENSG00000163491	12	9	15	8	4	1	1	5	92	63	59	96	67	100	98	113	2.8618e-27	3.70041	4.00691e-29	11.2015	12.9997
KCNH5	ENSG00000140015	2	1	1	1	0	0	0	0	57	33	19	84	37	26	71	74	6.00138e-17	6.05287	4.26408e-18	8.67152	66.3887
MGAM	ENSG00000257335	34	28	38	32	22	14	28	32	156	107	224	167	144	159	193	252	6.16801e-37	2.70887	2.99684e-39	13.1071	6.53811
NSG2	ENSG00000170091	1	2	1	1	0	0	0	0	65	24	44	31	33	43	60	49	2.34987e-17	5.89348	1.57509e-18	8.78418	59.4449
NPHS2	ENSG00000116218	2	2	2	2	0	0	0	0	46	20	37	47	33	42	44	63	2.66058e-19	5.27155	1.29964e-20	9.30824	38.6274
TMC7	ENSG00000170537	7	5	4	4	0	0	0	0	70	36	48	80	70	31	94	89	1.14726e-21	4.67541	3.78203e-23	9.90959	25.5529
LINC02099	ENSG00000253490	4	4	4	5	0	0	0	0	18	64	68	48	78	80	50	59	2.36288e-21	4.74558	8.15977e-23	9.83246	26.8264
LINC01606	ENSG00000253301	8	7	8	9	0	0	0	0	59	55	72	144	94	94	119	144	5.60005e-22	4.59939	1.7086e-23	9.98867	24.2412
LMCD1	ENSG00000071282	5	7	5	5	0	0	0	0	35	40	46	107	76	80	76	90	8.19797e-22	4.62996	2.60403e-23	9.94681	24.7604
PIGR	ENSG00000162896	9	6	8	10	4	1	6	0	48	52	76	58	75	81	61	67	1.04806e-27	3.61655	1.39624e-29	11.2945	12.2656
AC063952.1	ENSG00000240661	0	1	0	1	0	0	0	0	65	7	56	23	38	26	62	23	1.1052e-15	6.5237	9.56173e-17	8.31011	92.009
PRDM6	ENSG00000061455	8	8	12	6	3	9	2	5	75	46	84	56	89	54	69	69	3.04016e-29	3.42153	3.11306e-31	11.624	10.7147
CFTR	ENSG00000001626	5	5	6	5	0	0	0	0	27	41	63	86	69	65	68	96	6.51656e-22	4.60447	2.01547e-23	9.97228	24.3267
RASGRP3	ENSG00000152689	9	5	6	7	2	3	3	1	42	42	100	78	79	37	99	82	3.85087e-25	3.99551	7.32311e-27	10.7305	15.9503
TMBIM7P	ENSG00000230927	1	1	1	2	0	1	0	0	37	39	28	52	31	64	29	48	3.91038e-18	5.60359	2.28809e-19	8.99851	48.6237
CD96	ENSG00000153283	2	2	2	2	0	0	0	0	26	29	77	62	24	33	53	105	2.23419e-18	5.52542	1.24694e-19	9.06492	46.0593
GABRE	ENSG00000102287	1	1	1	1	0	0	0	0	93	19	53	36	24	64	64	58	3.80868e-16	6.32444	3.04639e-17	8.44477	80.1392
CARD11	ENSG00000198286	8	8	11	9	3	0	1	0	66	55	105	78	115	106	97	58	2.23716e-24	4.11842	4.87382e-26	10.5539	17.3687
AL589740.1	ENSG00000271860	6	7	6	6	0	0	0	0	38	40	80	86	68	116	78	84	4.11603e-22	4.55437	1.23216e-23	10.021	23.4965
TRABD2B	ENSG00000269113	4	6	4	4	0	0	0	0	52	43	35	63	41	85	79	40	6.45205e-22	4.5925	1.98877e-23	9.9736	24.1257
AC109466.1	ENSG00000241956	2	2	2	2	0	0	0	0	80	20	26	93	109	17	62	52	7.01648e-18	5.66339	4.26685e-19	8.92982	50.6817
NRCAM	ENSG00000091129	3	3	3	4	0	0	0	0	64	43	27	43	55	26	52	86	1.46105e-20	4.88156	5.78588e-22	9.63327	29.4778
Z82186.1	ENSG00000224715	1	1	1	1	0	0	0	0	47	36	34	41	34	53	55	40	1.44605e-16	6.11268	1.0909e-17	8.56392	69.1992
CCDC40	ENSG00000141519	25	16	15	19	17	14	13	22	128	84	73	127	101	118	105	98	3.14063e-37	2.65182	1.44389e-39	13.1624	6.2846
TTC6	ENSG00000139865	4	4	4	4	0	0	0	0	23	51	66	39	58	39	74	74	2.75086e-21	4.70384	9.65768e-23	9.81548	26.0614
TMPRSS7	ENSG00000176040	3	3	3	3	0	0	0	0	29	23	46	58	47	39	54	74	1.81099e-20	4.89809	7.30413e-22	9.6093	29.8176
LINC01105	ENSG00000232044	3	3	3	3	0	0	0	0	21	44	35	56	63	35	58	48	1.33376e-20	4.86248	5.22605e-22	9.64372	29.0905
FAM71F1	ENSG00000135248	4	4	4	6	0	0	0	0	64	24	46	45	55	61	55	66	4.63021e-22	4.52498	1.40302e-23	10.0082	23.0227
PRR26	ENSG00000180525	1	1	1	1	0	0	0	0	51	44	38	30	45	48	63	29	1.93662e-16	6.13732	1.4873e-17	8.52813	70.3912
IL36RN	ENSG00000136695	2	2	2	4	0	0	0	0	58	14	55	41	43	55	40	73	2.03913e-19	5.15688	9.74767e-21	9.33875	35.6759
ZNF259P1	ENSG00000219565	0	0	1	0	1	1	2	1	57	14	95	35	52	60	31	39	2.23046e-17	5.78242	1.49273e-18	8.79022	55.0403
ESRP1	ENSG00000104413	3	2	1	3	0	0	0	0	26	29	49	58	49	45	25	67	2.7402e-19	5.18	1.34712e-20	9.30443	36.2523
SIM2	ENSG00000159263	5	4	2	3	0	3	2	5	37	35	46	51	48	47	56	36	3.86206e-25	3.93036	7.36458e-27	10.7299	15.2461
CHRNA1	ENSG00000138435	5	3	7	5	0	0	0	0	68	31	47	53	77	42	63	68	4.17885e-22	4.48625	1.25315e-23	10.0194	22.4129
AC093908.1	ENSG00000280219	3	3	3	3	0	0	0	0	30	66	45	24	69	32	71	45	3.85631e-20	4.93667	1.6601e-21	9.52439	30.6258
TMPRSS3	ENSG00000160183	3	3	3	3	0	0	0	0	20	29	60	94	90	51	76	29	2.53873e-19	5.14074	1.23481e-20	9.31368	35.2789
FBXO15	ENSG00000141665	7	5	6	5	0	0	0	0	46	37	68	47	72	61	59	83	1.36604e-22	4.3708	3.81815e-24	10.1362	20.6891
ZBTB7C	ENSG00000184828	7	11	6	7	0	0	0	0	73	54	63	99	115	79	74	101	2.24401e-22	4.4128	6.49486e-24	10.0841	21.3002
MDGA2	ENSG00000139915	4	4	4	3	0	0	0	0	70	26	38	57	77	26	71	66	1.3627e-20	4.80626	5.34658e-22	9.64138	27.9787
PIWIL1	ENSG00000125207	4	3	3	3	0	0	0	0	23	28	58	71	35	62	49	87	4.50784e-20	4.93321	1.96413e-21	9.50691	30.5523
AC009542.2	ENSG00000276067	3	3	5	3	0	0	0	0	45	51	23	58	51	37	84	41	1.00336e-20	4.76496	3.84098e-22	9.67526	27.1891
RAB30	ENSG00000137502	7	3	4	4	1	2	5	6	71	38	58	43	46	39	52	71	4.43955e-26	3.75566	7.53803e-28	10.9386	13.5072
FAM167A-AS1	ENSG00000184608	1	1	1	1	0	0	0	0	28	20	77	49	48	38	47	67	4.87742e-16	6.21267	3.99551e-17	8.41303	74.1651
PHF21B	ENSG00000056487	4	4	4	5	0	0	0	0	37	37	57	37	82	40	51	53	9.83839e-22	4.52754	3.17135e-23	9.92717	23.0636
SLC12A3	ENSG00000070915	6	5	8	5	0	0	0	0	35	53	63	65	98	80	71	53	3.85095e-22	4.43425	1.14476e-23	10.0283	21.6193
MAP3K19	ENSG00000176601	8	6	5	9	3	0	0	0	61	48	96	43	89	57	83	90	3.07647e-23	4.21472	7.93989e-25	10.2885	18.5677
TRMT9B	ENSG00000250305	8	10	8	8	0	0	0	0	75	53	85	95	128	100	120	80	4.25842e-22	4.43942	1.27924e-23	10.0173	21.6969
TEX35	ENSG00000240021	6	6	5	5	0	0	0	0	41	31	56	73	65	59	73	89	6.08478e-22	4.46769	1.86285e-23	9.9801	22.1262
PTPRN	ENSG00000054356	7	7	7	8	0	0	0	0	50	58	76	62	108	63	97	79	1.92927e-22	4.36388	5.52343e-24	10.1	20.5901
MMP28	ENSG00000271447	1	1	1	1	0	0	0	0	26	28	72	40	45	38	48	57	3.93956e-16	6.15027	3.1664e-17	8.44026	71.0255
OR4M1	ENSG00000176299	2	2	2	2	0	0	0	0	31	19	50	43	40	34	63	48	9.32611e-19	5.2514	4.94541e-20	9.1652	38.0916
SLC24A4	ENSG00000140090	40	50	44	39	22	31	38	18	141	164	190	201	246	164	202	259	1.25426e-37	2.56581	5.50429e-40	13.2351	5.92087
AP001150.1	ENSG00000259541	4	4	5	4	0	0	0	0	36	32	41	54	54	54	80	42	1.22954e-21	4.52388	4.079e-23	9.90203	23.005
PHYHIP	ENSG00000168490	3	5	3	5	0	0	0	0	35	72	33	44	84	33	55	58	5.49557e-21	4.66899	1.99254e-22	9.74217	25.4393
CWH43	ENSG00000109182	3	3	3	3	0	0	0	0	47	37	31	29	71	41	38	42	1.5068e-20	4.77052	5.98281e-22	9.62983	27.2941
ST8SIA2	ENSG00000140557	4	4	4	4	0	0	0	0	30	44	30	53	46	58	45	70	1.57978e-21	4.54356	5.33167e-23	9.87522	23.3211
SEMA5A	ENSG00000112902	8	8	8	8	0	0	0	0	98	58	57	114	142	61	93	146	2.25125e-21	4.57514	7.76254e-23	9.83749	23.8372
MMP16	ENSG00000156103	3	4	3	3	0	0	0	0	26	46	43	39	30	45	54	73	1.20813e-20	4.74141	4.70226e-22	9.65455	26.749
AC073316.1	ENSG00000217455	2	3	2	2	0	0	0	0	60	20	27	42	35	60	44	49	4.18972e-19	5.13702	2.11445e-20	9.2564	35.1882
APCDD1L-AS1	ENSG00000231290	4	3	4	3	0	0	0	0	42	17	44	67	71	52	48	55	1.88397e-20	4.78435	7.65754e-22	9.60444	27.5571
LGR6	ENSG00000133067	6	6	7	7	0	0	0	0	43	76	47	88	91	55	71	132	1.45693e-21	4.52757	4.89423e-23	9.8838	23.064
DSE	ENSG00000111817	34	32	51	32	31	35	42	29	132	141	161	143	128	162	152	134	1.61668e-45	2.10551	3.73937e-48	14.5805	4.30349
SLC12A1	ENSG00000074803	6	6	6	5	0	0	0	0	40	49	61	68	45	52	74	101	4.44036e-22	4.41519	1.34085e-23	10.0127	21.3356
DRC1	ENSG00000157856	3	6	3	5	0	0	0	0	29	48	31	86	67	63	45	72	6.9592e-21	4.6719	2.57048e-22	9.71626	25.4908
KLK2	ENSG00000167751	6	5	5	5	0	0	0	0	72	55	40	34	94	43	65	74	1.27137e-21	4.49975	4.23104e-23	9.89837	22.6235
PCDH1	ENSG00000156453	1	1	1	1	0	0	0	0	24	42	78	30	37	31	63	62	6.56215e-16	6.18641	5.4716e-17	8.37609	72.8275
MME	ENSG00000196549	4	4	4	4	0	0	0	0	30	50	31	93	47	45	57	111	3.13291e-20	4.81459	1.32717e-21	9.54761	28.1409
ROCK1P1	ENSG00000263006	6	6	4	6	0	0	3	0	69	42	37	75	34	68	68	88	1.32437e-22	4.27819	3.69476e-24	10.1394	19.4027
GALNTL6	ENSG00000174473	7	7	6	6	0	0	0	0	73	40	83	46	65	72	122	74	1.17041e-21	4.46542	3.86448e-23	9.90743	22.0915
MAP3K9	ENSG00000006432	15	20	17	21	7	1	7	7	135	87	87	102	127	108	129	153	1.90004e-28	3.35836	2.2434e-30	11.4541	10.2557
ALPK2	ENSG00000198796	4	7	7	5	0	0	0	0	43	31	67	75	93	65	80	61	1.73247e-21	4.48127	5.87414e-23	9.8655	22.3356
IL1RL1	ENSG00000115602	4	4	4	4	0	0	0	0	42	27	37	44	50	48	43	67	1.76665e-21	4.47808	6.01776e-23	9.86308	22.2863
C4orf50	ENSG00000181215	5	5	5	5	0	0	0	0	59	20	79	50	72	52	88	79	7.94991e-21	4.62224	2.97795e-22	9.70126	24.6283
LAMB2	ENSG00000172037	3	2	2	3	0	0	0	0	17	40	38	64	48	54	65	29	4.68759e-19	5.06836	2.3853e-20	9.24351	33.5528
GRM7	ENSG00000196277	2	2	2	2	0	0	0	0	81	19	47	36	59	15	55	86	1.15035e-17	5.48151	7.30801e-19	8.8701	44.6784
SDR16C5	ENSG00000170786	4	3	3	5	0	0	0	0	27	34	67	55	63	27	63	76	2.7165e-20	4.7446	1.14246e-21	9.56313	26.8081
PRDM14	ENSG00000147596	1	1	1	1	0	0	0	0	29	36	93	22	54	34	55	46	1.01115e-15	6.18743	8.69527e-17	8.32137	72.879
AC007614.1	ENSG00000279249	3	3	3	3	0	0	0	0	35	31	28	37	39	44	61	44	1.85558e-20	4.70177	7.51304e-22	9.6064	26.0241
SYT12	ENSG00000173227	6	9	6	6	0	0	0	0	60	44	78	50	105	63	87	75	7.70504e-22	4.38514	2.42732e-23	9.9538	20.8958
OR9H1P	ENSG00000228336	2	5	2	2	0	0	0	0	43	29	29	43	65	39	33	42	7.85361e-20	4.82738	3.56554e-21	9.44466	28.3914
GRM6	ENSG00000113262	7	3	6	4	0	0	0	0	51	29	60	49	81	45	60	63	1.88796e-21	4.4499	6.47043e-23	9.85579	21.8552
CCR5	ENSG00000160791	2	3	0	5	0	0	2	2	29	22	83	71	71	42	30	64	9.08488e-20	4.82921	4.153e-21	9.42868	28.4274
GPR78	ENSG00000155269	5	5	6	5	0	0	0	0	37	49	32	56	53	68	75	70	1.1919e-21	4.39174	3.94166e-23	9.90546	20.9916
KCND3	ENSG00000171385	11	9	8	7	0	0	2	0	95	82	55	70	79	60	112	110	1.10434e-22	4.18318	3.03475e-24	10.1586	18.1661
REG4	ENSG00000134193	4	4	4	6	0	0	0	0	37	26	54	71	80	73	37	67	1.187e-20	4.60753	4.60141e-22	9.65677	24.3783
LINC01013	ENSG00000228495	4	4	4	4	0	0	0	0	27	29	52	41	57	57	47	59	4.78384e-21	4.51712	1.72949e-22	9.75654	22.8975
LGI3	ENSG00000168481	0	0	0	0	0	2	0	2	36	30	46	60	35	52	26	46	7.43888e-16	6.0609	6.2687e-17	8.36006	66.7592
PLEKHA1	ENSG00000107679	2	3	2	4	0	0	0	0	28	23	56	55	25	50	56	61	2.87336e-19	4.94289	1.41709e-20	9.29905	30.758
	ENSG00000253379	6	4	4	4	0	0	0	0	48	30	31	63	65	65	42	74	5.79812e-21	4.52529	2.11133e-22	9.73628	23.0276
GRIA4	ENSG00000152578	4	5	3	4	0	0	0	0	20	33	77	65	68	47	74	47	4.0802e-20	4.71771	1.76501e-21	9.51803	26.313
ATP13A4	ENSG00000127249	6	6	6	8	0	0	0	0	40	49	71	84	51	69	101	108	3.03603e-21	4.45809	1.07343e-22	9.80482	21.9795
SYT9	ENSG00000170743	2	4	2	2	0	0	0	0	46	26	27	45	58	29	36	53	2.97599e-19	4.93501	1.46926e-20	9.2952	30.5905
COL20A1	ENSG00000101203	7	7	7	7	0	0	0	0	49	37	87	66	97	101	76	96	2.82516e-21	4.4416	9.94805e-23	9.81249	21.7297
NMBR	ENSG00000135577	1	1	1	0	0	0	0	0	40	9	56	38	42	48	37	25	2.04835e-15	6.20863	1.83207e-16	8.23259	73.9578
CREG2	ENSG00000175874	2	4	3	3	0	0	0	0	26	31	64	32	44	46	60	35	7.85361e-20	4.7733	3.56365e-21	9.44472	27.3467
LINC01114	ENSG00000234177	1	1	1	2	0	0	0	0	48	17	71	35	38	72	51	22	3.37455e-16	5.88618	2.67799e-17	8.45982	59.1447
PIWIL3	ENSG00000184571	1	1	1	1	0	0	0	0	64	20	35	44	41	29	66	44	1.17736e-15	6.1001	1.02598e-16	8.30174	68.5982
ABCC9	ENSG00000069431	4	4	4	4	0	0	0	0	31	33	58	81	45	50	37	118	8.85547e-20	4.77941	4.04351e-21	9.43148	27.4628
IGFBP5	ENSG00000115461	6	7	8	7	0	0	0	0	50	52	59	54	87	77	84	65	3.86653e-22	4.25249	1.15141e-23	10.0277	19.0602
AC007991.3	ENSG00000253939	4	4	4	4	0	0	0	0	44	34	54	25	54	59	70	38	9.74156e-21	4.54748	3.72033e-22	9.67853	23.3845
MARCH4	ENSG00000144583	1	2	1	1	0	0	0	0	22	26	69	42	37	29	42	73	2.66367e-16	5.84023	2.08879e-17	8.48875	57.2909
OLFM1	ENSG00000130558	7	7	7	7	0	0	0	0	60	41	67	57	64	84	100	89	1.05617e-21	4.33525	3.42105e-23	9.91961	20.1855
KCNQ4	ENSG00000117013	129	112	130	114	72	50	64	45	381	431	484	442	606	484	706	550	1.25958e-35	2.60413	7.04115e-38	12.8655	6.08023
ITGB8	ENSG00000105855	5	4	4	4	0	0	0	0	53	31	32	67	58	34	57	95	2.27335e-20	4.62627	9.37086e-22	9.58361	24.6971
TRDN-AS1	ENSG00000235535	5	5	5	5	0	0	0	0	55	50	20	64	56	74	64	82	8.64294e-21	4.52598	3.26915e-22	9.69174	23.0386
GUCA2A	ENSG00000197273	4	2	2	3	0	0	0	0	41	16	85	37	35	81	67	38	1.61175e-18	5.09433	8.84983e-20	9.10223	34.1622
AC011481.3	ENSG00000280087	5	4	3	3	0	0	0	0	32	40	66	26	55	41	43	69	2.1827e-20	4.60853	8.94018e-22	9.58847	24.3954
CNTN6	ENSG00000134115	3	3	3	5	0	0	0	0	33	24	45	55	32	65	46	65	4.41461e-20	4.67305	1.9189e-21	9.50933	25.5111
GSDMA	ENSG00000167914	1	2	2	3	0	0	0	0	31	22	59	42	34	59	59	23	5.93433e-18	5.24443	3.55917e-19	8.94987	37.9081
Z98949.1	ENSG00000231933	3	3	3	4	0	0	0	0	33	60	17	50	47	70	37	60	1.51706e-19	4.79746	7.17456e-21	9.37115	27.8086
AC036214.1	ENSG00000249328	3	3	3	3	0	0	0	0	35	30	27	43	32	41	46	57	4.40783e-20	4.66436	1.91365e-21	9.50962	25.3579
TSPAN1	ENSG00000117472	2	2	3	2	2	0	0	0	20	38	42	39	41	47	39	30	7.32524e-20	4.71113	3.30652e-21	9.45256	26.1933
AC087633.2	ENSG00000277654	1	1	1	1	0	0	0	0	45	25	34	54	20	55	58	44	1.44246e-15	6.06915	1.2683e-16	8.27652	67.1425
SGCD	ENSG00000170624	5	4	4	4	0	0	0	0	43	33	83	31	77	33	57	89	5.82425e-20	4.68201	2.59248e-21	9.47798	25.67
ARHGEF33	ENSG00000214694	5	6	8	5	6	0	5	9	53	46	71	64	43	45	80	79	2.24965e-26	3.50997	3.54941e-28	11.0067	11.3922
VCAM1	ENSG00000162692	2	2	2	2	0	0	0	0	20	52	52	25	55	34	27	64	6.89139e-18	5.24257	4.18358e-19	8.932	37.859
EVA1A	ENSG00000115363	2	2	2	2	0	0	0	0	31	33	27	51	19	42	59	58	5.38094e-18	5.20917	3.20197e-19	8.96153	36.9927
TRPM6	ENSG00000119121	6	6	6	6	0	0	0	0	69	27	61	77	69	48	106	97	1.25266e-20	4.51727	4.88866e-22	9.65056	22.8999
PLEKHD1	ENSG00000175985	9	7	6	7	0	0	1	3	72	36	57	52	70	87	60	63	1.76133e-23	3.94866	4.37089e-25	10.3458	15.4406
CEP112	ENSG00000154240	6	6	6	5	0	0	0	0	81	25	49	71	96	51	85	72	1.32162e-20	4.51444	5.17158e-22	9.64479	22.855
KEL	ENSG00000197993	4	6	2	9	0	0	0	0	43	33	107	54	63	57	80	84	3.44396e-20	4.60989	1.46999e-21	9.53702	24.4183
AL160286.1	ENSG00000227141	4	4	4	4	0	0	0	0	22	37	47	49	65	44	62	44	1.42367e-20	4.51806	5.62299e-22	9.6362	22.9125
TCL6	ENSG00000187621	6	7	6	7	0	0	0	0	75	38	42	75	113	74	70	66	5.02694e-21	4.40958	1.82e-22	9.75137	21.2528
TGM2	ENSG00000198959	17	12	14	7	6	7	8	2	72	64	72	79	68	80	80	122	1.05286e-28	3.19831	1.21013e-30	11.5074	9.17885
CHRD	ENSG00000090539	3	4	4	3	0	0	0	0	33	28	29	49	51	56	46	38	2.17038e-20	4.54127	8.87835e-22	9.58919	23.2841
CBLN2	ENSG00000141668	2	2	2	2	0	0	0	0	50	45	14	32	55	30	41	55	7.8142e-18	5.2149	4.78462e-19	8.91715	37.1399
CERS3	ENSG00000154227	3	0	0	3	0	0	1	3	56	24	35	42	56	23	34	51	9.0234e-19	4.93302	4.77074e-20	9.16908	30.5482
AL591135.1	ENSG00000218418	2	1	1	1	0	0	0	0	46	21	38	42	48	45	20	48	2.87145e-16	5.71829	2.26373e-17	8.47939	52.6475
TMPRSS13	ENSG00000137747	7	6	11	5	9	6	3	4	42	43	111	72	69	51	85	75	3.31194e-26	3.48643	5.4677e-28	10.9676	11.2078
MYO1A	ENSG00000166866	10	7	7	9	0	0	0	0	76	39	95	89	92	112	97	95	6.19923e-21	4.39561	2.27034e-22	9.7289	21.048
LRFN5	ENSG00000165379	6	4	4	6	0	0	0	0	34	51	54	33	61	47	54	79	4.67612e-21	4.36861	1.68566e-22	9.75915	20.6578
LRAT	ENSG00000121207	2	3	2	2	0	0	0	0	65	23	21	45	59	42	24	69	6.82849e-18	5.1647	4.13849e-19	8.9332	35.8698
ZNF831	ENSG00000124203	6	6	6	6	0	0	0	0	43	41	81	47	101	53	94	60	1.01327e-20	4.4337	3.88558e-22	9.67408	21.611
AL512310.7	ENSG00000257884	2	3	2	2	0	0	0	0	22	28	81	36	40	21	66	81	1.38137e-17	5.25763	8.88387e-19	8.84833	38.2565
GREM2	ENSG00000180875	5	5	5	5	0	0	0	0	35	34	63	37	53	56	67	81	7.99793e-21	4.41023	3.00011e-22	9.7005	21.2624
STEAP2	ENSG00000157214	4	4	4	5	0	0	0	0	57	36	31	27	49	57	59	62	1.41656e-20	4.46535	5.5875e-22	9.63685	22.0905
AC024610.2	ENSG00000279668	6	6	6	6	0	0	0	0	47	32	75	75	54	56	119	95	2.34685e-20	4.51351	9.70335e-22	9.58001	22.8404
XPNPEP2	ENSG00000122121	2	2	2	2	0	0	0	0	31	20	52	35	21	51	57	51	9.56144e-18	5.19884	5.96435e-19	8.8927	36.7287
GABRG3	ENSG00000182256	5	5	5	5	0	0	0	0	32	27	62	66	88	49	65	67	2.2706e-20	4.49921	9.34763e-22	9.58387	22.615
AC025164.1	ENSG00000245904	2	3	1	1	1	0	1	2	23	34	54	41	66	21	42	36	3.8325e-19	4.79646	1.91214e-20	9.26713	27.7894
FREM2	ENSG00000150893	7	7	7	7	0	0	0	0	76	33	52	89	83	121	78	78	1.30792e-20	4.43912	5.11116e-22	9.646	21.6925
GALNT17	ENSG00000185274	7	8	7	7	0	0	0	0	61	41	50	94	90	111	89	74	8.19109e-21	4.39371	3.08541e-22	9.69764	21.0203
LINC00494	ENSG00000235621	3	3	3	3	0	0	0	0	29	21	67	39	66	37	69	34	6.94987e-19	4.85718	3.62362e-20	9.19868	28.984
FAP	ENSG00000078098	1	1	1	1	0	0	0	0	36	18	49	42	37	37	39	58	1.9778e-15	5.99746	1.76484e-16	8.23707	63.8874
FAM155A	ENSG00000204442	4	5	4	4	0	0	0	0	52	38	33	37	68	33	46	76	2.14171e-20	4.48163	8.74991e-22	9.59069	22.3411
IGF2	ENSG00000167244	3	4	4	3	0	0	0	0	53	32	75	27	98	29	40	51	4.45289e-19	4.80273	2.2589e-20	9.24934	27.9105
SALL2	ENSG00000165821	4	4	4	4	0	0	0	0	35	28	36	34	53	57	50	51	1.19029e-20	4.42117	4.62227e-22	9.65631	21.4241
NAT16	ENSG00000167011	3	4	3	3	0	0	0	0	22	47	28	38	50	37	54	56	1.10815e-19	4.64327	5.1294e-21	9.4065	24.9898
GOT1L1	ENSG00000169154	2	5	2	2	0	0	0	0	13	29	60	92	80	43	34	75	9.32989e-18	5.16635	5.78579e-19	8.89607	35.911
TREML4	ENSG00000188056	3	2	2	2	0	0	0	0	20	29	50	49	33	26	66	49	4.44903e-18	5.06804	2.62651e-19	8.98335	33.5454
AC010329.1	ENSG00000268416	1	1	1	2	0	0	0	0	42	31	35	36	51	16	49	43	3.81118e-16	5.69702	3.05037e-17	8.44462	51.8767
GLP1R	ENSG00000112164	6	6	6	6	0	0	0	0	43	39	58	60	54	54	102	73	5.75738e-21	4.33506	2.09047e-22	9.73729	20.1828
LINC01498	ENSG00000247213	3	2	2	2	0	0	0	0	49	35	25	45	68	18	31	62	6.90304e-18	5.108	4.19426e-19	8.93172	34.4876
AOC3	ENSG00000131471	3	5	4	4	0	0	0	0	21	38	49	46	55	39	52	58	2.57667e-20	4.47185	1.07019e-21	9.56989	22.1902
AL158835.2	ENSG00000228021	7	8	7	7	0	0	0	0	58	82	61	41	76	91	112	64	6.56996e-21	4.33723	2.41984e-22	9.72241	20.2133
LMOD1	ENSG00000163431	4	2	4	4	0	0	0	0	36	19	91	51	75	77	53	27	1.17676e-18	4.87429	6.31998e-20	9.13871	29.3297
CADM3-AS1	ENSG00000225670	4	4	4	4	0	0	0	0	29	31	39	56	36	43	70	66	4.50069e-20	4.5147	1.95866e-21	9.5072	22.8592
KIAA1257	ENSG00000114656	6	6	4	8	0	0	0	0	41	50	48	50	80	50	58	62	1.74947e-21	4.20735	5.95007e-23	9.86421	18.4731
NPAS3	ENSG00000151322	5	5	5	5	0	0	0	0	53	23	58	47	79	42	67	79	3.13291e-20	4.47478	1.32538e-21	9.54775	22.2353
AC055854.1	ENSG00000253125	1	2	1	1	0	0	0	0	29	28	27	49	26	37	50	46	3.73259e-16	5.65183	2.98163e-17	8.44728	50.2772
NLRP7	ENSG00000167634	3	3	3	3	0	0	0	0	16	50	34	39	58	37	46	54	4.4675e-19	4.75171	2.27098e-20	9.24877	26.9407
SLC36A2	ENSG00000186335	1	2	1	1	0	0	0	0	41	13	53	55	49	18	57	50	1.00329e-15	5.81341	8.6224e-17	8.32237	56.2355
AL157714.2	ENSG00000237463	5	5	5	6	0	0	0	0	37	35	47	48	57	46	72	78	7.39241e-21	4.32605	2.73822e-22	9.70982	20.0573
MRGPRX1	ENSG00000170255	3	3	3	3	0	0	0	0	62	21	25	63	62	21	74	65	2.74679e-18	4.95782	1.54983e-19	9.04118	31.0781
LINC02495	ENSG00000249896	2	2	2	2	0	0	0	0	54	24	17	47	28	59	58	35	1.9437e-17	5.20988	1.29145e-18	8.80647	37.0108
STEAP4	ENSG00000127954	3	2	2	0	0	0	2	1	38	20	35	53	38	52	25	37	9.84675e-19	4.83474	5.25235e-20	9.15871	28.5365
CFAP43	ENSG00000197748	4	2	2	2	0	0	0	0	20	27	53	42	28	42	53	49	1.79521e-18	4.90299	9.90411e-20	9.09	29.919
LINC00452	ENSG00000229373	0	2	0	1	0	0	0	0	37	18	54	29	16	25	54	41	5.82005e-15	6.10858	5.58866e-16	8.09796	69.0027
PLA2G5	ENSG00000127472	1	1	1	1	0	0	0	0	35	28	47	39	41	24	70	31	3.04293e-15	5.98905	2.78842e-16	8.18214	63.5159
CTNNA2	ENSG00000066032	5	7	6	6	0	0	0	0	81	47	36	76	94	43	55	122	5.8485e-20	4.51165	2.60633e-21	9.47743	22.8108
LINC01411	ENSG00000249306	2	2	2	2	0	0	0	0	25	36	39	36	20	47	33	70	1.38354e-17	5.14604	8.91233e-19	8.84797	35.4089
AOX3P	ENSG00000244301	2	3	4	2	0	0	0	0	35	60	15	49	59	47	26	67	2.9036e-18	4.94618	1.64893e-19	9.03441	30.8283
MAEL	ENSG00000143194	3	3	3	4	0	0	0	0	34	36	31	43	47	23	54	43	9.16672e-20	4.55614	4.2e-21	9.42749	23.5253
PDGFRB	ENSG00000113721	15	12	12	12	6	0	3	2	123	87	75	56	94	94	129	94	1.83641e-24	3.65269	3.924e-26	10.5742	12.5768
SLC22A17	ENSG00000092096	3	4	6	3	0	1	0	2	28	27	55	51	40	40	57	53	2.84393e-21	4.21827	1.0029e-22	9.81167	18.6134
RHPN2	ENSG00000131941	5	8	3	6	1	0	0	0	44	52	55	61	26	65	74	83	9.10653e-21	4.32279	3.45878e-22	9.68598	20.012
ABCC3	ENSG00000108846	46	26	43	21	75	71	92	68	417	349	444	350	325	322	342	239	2.24237e-32	2.73711	1.69867e-34	12.2491	6.66733
RPL3L	ENSG00000140986	1	1	3	1	0	0	0	0	23	26	38	45	49	37	36	28	8.94163e-17	5.39484	6.57273e-18	8.62212	42.0735
AK7	ENSG00000140057	4	4	4	6	0	0	0	0	33	30	44	39	50	50	65	53	1.14169e-20	4.33949	4.41384e-22	9.66103	20.2449
TAL1	ENSG00000162367	4	5	5	4	0	0	0	0	39	43	38	25	61	53	56	56	1.51884e-20	4.3639	6.03853e-22	9.62888	20.5905
NLRP4	ENSG00000160505	4	4	4	4	0	0	0	0	53	33	36	34	40	47	38	87	7.04823e-20	4.50494	3.16675e-21	9.45708	22.705
LRRC15	ENSG00000172061	6	8	6	6	0	0	0	0	50	40	66	60	86	99	70	47	1.14169e-20	4.31939	4.40885e-22	9.66115	19.9648
C8orf34	ENSG00000165084	8	8	8	9	0	0	0	0	46	53	86	87	120	96	96	106	2.26446e-20	4.38432	9.31052e-22	9.58428	20.8839
AL031595.2	ENSG00000280011	33	27	32	22	19	11	18	22	111	109	133	118	110	196	137	129	5.88926e-34	2.59159	3.87674e-36	12.552	6.02762
AKR1C1	ENSG00000187134	5	4	3	2	3	9	4	2	43	51	43	98	31	41	71	77	5.34757e-23	3.86428	1.40806e-24	10.2332	14.5635
FAM9A	ENSG00000183304	7	8	7	7	0	0	0	0	43	87	65	92	150	100	83	43	8.36296e-20	4.49829	3.80552e-21	9.43784	22.6006
PAQR9-AS1	ENSG00000241570	4	6	4	5	0	0	0	0	78	31	66	34	101	91	36	43	2.85543e-19	4.62629	1.40676e-20	9.29983	24.6974
CTSE	ENSG00000196188	4	4	4	5	0	0	0	0	43	26	30	45	46	59	64	49	3.45184e-20	4.40575	1.47697e-21	9.53653	21.1965
AL603840.1	ENSG00000234810	6	6	6	6	0	0	0	0	50	43	40	68	61	45	99	81	1.87417e-20	4.34334	7.6079e-22	9.60511	20.299
AL365214.2	ENSG00000226440	4	4	4	5	0	0	0	0	48	34	21	52	57	63	42	71	8.83176e-20	4.49513	4.02807e-21	9.43188	22.5512
KCNG4	ENSG00000168418	5	5	5	5	0	0	0	0	38	28	58	53	79	37	64	67	3.45229e-20	4.40052	1.47896e-21	9.53639	21.1197
EFCAB6	ENSG00000186976	7	8	6	5	0	0	0	0	59	38	51	130	45	82	123	113	2.32162e-19	4.59551	1.11951e-20	9.32408	24.1761
AC010478.1	ENSG00000259663	4	4	4	5	0	0	0	0	27	36	75	34	50	40	65	89	2.1758e-19	4.58603	1.04578e-20	9.3313	24.0177
ESRG	ENSG00000265992	3	3	3	3	0	0	0	0	27	33	24	56	51	30	63	42	7.48877e-19	4.71856	3.92025e-20	9.19022	26.3286
ST5	ENSG00000166444	48	45	39	51	33	49	34	43	162	159	124	199	181	200	242	217	2.26255e-39	2.21274	8.62891e-42	13.5437	4.63556
DPP4	ENSG00000197635	6	6	9	7	0	0	0	0	38	46	70	91	87	61	98	103	3.76234e-20	4.40175	1.61768e-21	9.52708	21.1378
PACSIN1	ENSG00000124507	7	6	5	9	0	0	0	0	51	72	39	57	58	69	90	86	1.05253e-20	4.27854	4.04713e-22	9.66992	19.4075
GPR143	ENSG00000101850	1	1	1	1	0	0	0	0	25	21	43	64	49	51	45	22	5.69311e-15	5.99908	5.46082e-16	8.10078	63.9593
VANGL2	ENSG00000162738	9	9	9	9	0	0	0	0	68	83	58	75	111	107	93	121	1.62303e-20	4.31681	6.48671e-22	9.62152	19.9292
CAMK1G	ENSG00000008118	4	3	3	3	0	0	0	0	46	17	53	41	43	51	30	80	1.00087e-18	4.74543	5.34396e-20	9.15684	26.8236
LINC01934	ENSG00000234663	2	0	0	2	0	0	0	0	43	55	19	36	50	40	22	50	5.46547e-15	5.979	5.22248e-16	8.10621	63.0752
ABI3BP	ENSG00000154175	18	16	22	24	18	6	12	12	82	72	92	106	117	95	107	102	1.94638e-32	2.68185	1.46428e-34	12.2611	6.41678
CHRM2	ENSG00000181072	2	3	2	2	0	0	0	0	49	16	55	19	60	41	40	44	1.68939e-17	5.06998	1.10413e-18	8.82403	33.5905
KIF18BP1	ENSG00000260746	4	4	4	4	0	0	0	0	28	24	36	72	65	45	79	51	3.91493e-19	4.61334	1.96145e-20	9.26442	24.4768
CPLX2	ENSG00000145920	6	5	5	9	0	0	0	0	37	41	55	102	112	64	82	66	1.01236e-19	4.46953	4.66484e-21	9.41648	22.1545
FAUP2	ENSG00000237806	2	3	2	2	0	0	0	0	53	35	22	28	33	67	44	25	1.06047e-17	5.00065	6.70379e-19	8.87971	32.0145
GNG2	ENSG00000186469	5	5	5	5	0	0	0	0	45	35	62	31	68	79	37	64	4.66217e-20	4.38887	2.04355e-21	9.50278	20.9498
AC114776.1	ENSG00000235881	1	1	1	1	0	0	0	0	46	35	21	43	20	34	47	67	6.69862e-15	5.97024	6.50579e-16	8.07945	62.6933
RFX6	ENSG00000185002	2	1	0	1	0	0	0	0	31	18	107	28	29	32	43	77	1.63592e-14	6.13692	1.66233e-15	7.96425	70.3715
CATSPERD	ENSG00000174898	1	0	0	2	0	0	0	0	63	13	35	38	8	53	37	55	2.28893e-14	6.19952	2.38213e-15	7.91963	73.4925
AP004608.1	ENSG00000255545	8	9	8	8	0	0	0	0	80	54	48	88	82	91	125	106	3.68206e-20	4.35108	1.57932e-21	9.52957	20.4082
CYP3A43	ENSG00000021461	3	2	2	2	0	0	0	1	33	19	25	69	40	34	63	36	6.46444e-18	4.9183	3.892e-19	8.93999	30.2382
FGF1	ENSG00000113578	2	2	2	2	0	0	0	0	13	34	51	32	35	49	34	55	3.38125e-17	5.12956	2.32647e-18	8.74022	35.0067
KCNIP1	ENSG00000182132	5	5	5	5	0	0	0	0	28	39	57	46	46	86	64	47	4.63645e-20	4.36333	2.02985e-21	9.50348	20.5823
CILP	ENSG00000138615	1	1	1	1	0	0	0	0	34	15	55	39	50	37	36	37	6.10678e-15	5.93446	5.89865e-16	8.09139	61.1577
CDC20B	ENSG00000164287	4	4	4	4	0	0	0	0	20	36	44	44	42	48	67	58	1.38943e-19	4.47182	6.55122e-21	9.38074	22.1898
AJ009632.2	ENSG00000229425	7	6	6	6	0	0	0	0	31	49	75	68	83	43	97	99	9.99522e-20	4.43566	4.59526e-21	9.41805	21.6404
AC093627.6	ENSG00000242611	5	5	7	5	0	0	0	0	38	34	41	50	64	55	58	67	1.16407e-20	4.21944	4.50644e-22	9.65891	18.6285
ADGRG3	ENSG00000182885	2	2	3	2	0	0	0	0	28	19	60	27	32	38	62	43	1.65496e-17	5.00934	1.07818e-18	8.82669	32.2078
FMNL1	ENSG00000184922	943	850	1013	837	743	638	705	577	1935	2408	2169	2633	3130	3014	3130	2256	4.44401e-47	1.81161	8.59038e-50	14.8359	3.51033
NES	ENSG00000132688	4	4	4	7	0	0	0	0	39	40	43	58	102	36	49	50	1.26636e-19	4.44292	5.91467e-21	9.39151	21.7497
S100A7A	ENSG00000184330	4	4	4	4	0	0	0	0	52	37	47	28	78	44	25	73	3.8778e-19	4.55691	1.9388e-20	9.26566	23.5378
C3orf52	ENSG00000114529	6	5	5	5	0	0	0	0	46	29	42	80	80	55	93	41	1.51706e-19	4.45769	7.18067e-21	9.37106	21.9735
GLI3	ENSG00000106571	5	6	5	5	0	0	0	0	42	44	25	97	64	48	105	85	4.78727e-19	4.57416	2.44103e-20	9.24104	23.8209
ZNF667	ENSG00000198046	6	6	6	6	0	0	0	0	50	49	35	73	61	49	65	115	6.6199e-20	4.36646	2.96393e-21	9.464	20.627
LGI1	ENSG00000108231	3	3	3	3	0	0	0	0	23	31	63	36	73	53	22	45	3.2966e-18	4.79005	1.89966e-19	9.01891	27.6661
BDKRB2	ENSG00000168398	5	4	4	6	0	0	0	0	29	44	35	44	57	41	65	53	2.70073e-20	4.27893	1.13301e-21	9.56399	19.4127
FRMD6	ENSG00000139926	5	5	5	5	0	0	0	0	60	39	31	52	40	87	41	88	1.37684e-19	4.43789	6.47382e-21	9.38199	21.674
ACADL	ENSG00000115361	1	2	1	1	0	0	0	0	18	25	44	41	37	39	33	40	1.00232e-15	5.57852	8.60885e-17	8.32255	47.786
MOXD2P	ENSG00000240268	2	2	2	2	0	0	0	0	12	22	44	64	47	47	31	62	9.90607e-17	5.22805	7.30755e-18	8.60998	37.4801
KLK3	ENSG00000142515	5	6	5	5	0	0	0	0	57	32	39	67	51	37	99	83	1.66357e-19	4.45445	7.88286e-21	9.36121	21.9241
BMPR1B	ENSG00000138696	2	2	2	2	0	0	0	0	55	26	12	52	63	32	29	61	1.05627e-16	5.23088	7.81402e-18	8.60229	37.5536
CEACAM20	ENSG00000273777	3	3	3	3	0	0	0	0	35	35	35	30	47	20	46	59	9.63275e-19	4.63784	5.13317e-20	9.16118	24.896
CLEC20A	ENSG00000188585	3	6	3	8	0	0	1	3	36	36	60	46	48	55	76	36	2.56721e-21	4.05592	8.93245e-23	9.82335	16.6324
GPR179	ENSG00000277399	7	5	6	7	2	3	2	3	62	28	86	44	86	32	61	78	1.22123e-22	3.80925	3.38788e-24	10.1478	14.0184
PRNCR1	ENSG00000282961	7	8	8	8	0	0	0	0	59	43	79	80	123	60	95	85	5.33503e-20	4.33094	2.36078e-21	9.48775	20.1254
TRPV4	ENSG00000111199	4	4	4	5	0	0	0	0	57	35	27	33	57	79	40	47	1.76587e-19	4.44733	8.38608e-21	9.35467	21.8163
MIPOL1	ENSG00000151338	7	7	7	7	0	0	0	0	45	49	48	73	82	69	107	68	3.16661e-20	4.27705	1.34334e-21	9.54636	19.3875
AL596330.1	ENSG00000229400	3	2	2	2	0	0	0	0	39	33	33	20	47	22	49	42	1.05396e-17	4.90633	6.6406e-19	8.88076	29.9883
ZPLD1	ENSG00000170044	3	3	4	3	0	0	0	0	29	33	26	41	39	30	53	56	4.32605e-19	4.53517	2.19229e-20	9.25254	23.1859
SLC45A2	ENSG00000164175	2	4	1	1	0	0	0	0	39	17	65	25	29	50	32	64	9.48904e-17	5.19628	6.99495e-18	8.61499	36.6637
GCM1	ENSG00000137270	4	4	2	3	0	0	0	0	45	33	16	60	45	45	55	36	1.2098e-18	4.6459	6.51638e-20	9.1354	25.0355
AC004862.1	ENSG00000232667	1	1	1	1	0	0	0	0	20	24	61	35	53	47	39	26	9.63e-15	5.93679	9.52887e-16	8.03278	61.2564
ASB15	ENSG00000146809	4	2	4	5	0	0	0	1	23	33	84	50	48	41	33	99	1.2701e-18	4.64205	6.86776e-20	9.12972	24.9688
EPX	ENSG00000121053	0	1	1	1	2	2	0	0	17	38	37	47	31	31	26	43	7.1791e-17	5.1451	5.16838e-18	8.64959	35.3859
EWSAT1	ENSG00000212766	2	2	2	2	0	0	0	0	39	30	42	17	22	40	43	60	4.61952e-17	5.08468	3.24846e-18	8.70243	33.9345
GALNT5	ENSG00000136542	5	5	5	5	0	0	0	0	31	31	64	39	49	80	58	61	9.11953e-20	4.36225	4.17361e-21	9.42816	20.5668
KCNK12	ENSG00000184261	6	6	6	6	1	0	1	0	43	34	46	52	65	44	46	74	1.44552e-21	3.9854	4.84836e-23	9.88474	15.8389
HYKK	ENSG00000188266	3	5	3	5	0	0	0	0	47	32	45	35	68	56	23	51	2.42068e-19	4.46101	1.1736e-20	9.31907	22.0241
AC138749.1	ENSG00000227717	1	1	1	1	0	0	0	0	53	13	48	37	30	36	68	31	1.27257e-14	5.97458	1.27981e-15	7.99652	62.882
SLC6A3	ENSG00000142319	2	2	2	4	0	0	0	0	16	23	67	37	48	35	50	49	1.61827e-17	4.93922	1.05005e-18	8.82965	30.6798
ADAMTS12	ENSG00000151388	8	8	10	9	0	0	1	0	44	74	58	109	82	104	86	118	2.70073e-20	4.23524	1.13199e-21	9.56408	18.8336
RBPJL	ENSG00000124232	4	5	4	4	0	0	0	0	46	29	62	25	53	72	73	34	4.79244e-19	4.51142	2.44867e-20	9.24071	22.8072
LYVE1	ENSG00000133800	2	2	5	3	0	0	0	0	37	16	54	36	47	40	64	36	3.39019e-18	4.72947	1.96245e-19	9.01535	26.5285
CPA5	ENSG00000158525	3	4	3	3	0	0	0	0	43	27	46	18	39	60	51	41	1.2309e-18	4.60728	6.64291e-20	9.13332	24.3742
SLC6A12	ENSG00000111181	3	1	0	0	1	1	1	5	40	36	56	37	15	61	30	49	2.83036e-18	4.69947	1.60438e-19	9.0374	25.9825
KIR3DX1	ENSG00000104970	4	5	4	4	0	0	0	0	40	34	24	52	75	46	48	42	1.86412e-19	4.39723	8.87212e-21	9.34871	21.0717
WDR95P	ENSG00000231894	1	1	1	1	0	0	0	0	70	19	20	33	49	49	28	43	1.52704e-14	5.95264	1.54611e-15	7.97321	61.933
RASEF	ENSG00000165105	4	3	3	5	0	0	0	0	20	49	33	52	36	40	71	50	6.71203e-19	4.52158	3.48909e-20	9.20275	22.9684
ACTC1	ENSG00000159251	1	1	1	1	0	0	0	0	23	26	39	53	59	21	34	41	1.25698e-14	5.89796	1.26348e-15	7.99811	59.6298
UGT3A2	ENSG00000168671	2	1	1	2	0	0	0	0	20	20	46	49	37	20	53	48	7.90918e-16	5.42713	6.69394e-17	8.35231	43.0259
COMP	ENSG00000105664	1	2	1	1	0	2	0	0	17	26	49	33	37	41	39	27	1.14008e-16	5.14003	8.46974e-18	8.59304	35.2618
CHIAP2	ENSG00000203878	4	4	4	4	0	0	0	0	34	23	34	59	76	39	45	53	5.35857e-19	4.48281	2.75753e-20	9.22799	22.3593
MAPT	ENSG00000186868	21	20	21	28	11	10	14	15	79	84	96	109	129	87	116	133	1.67911e-31	2.66095	1.40358e-33	12.0766	6.32448
KLHDC8A	ENSG00000162873	5	5	5	6	0	0	0	0	27	45	43	46	78	47	61	61	7.61128e-20	4.28168	3.44358e-21	9.44831	19.4498
KIRREL1	ENSG00000183853	8	10	8	8	0	0	0	0	69	54	58	116	131	107	123	66	2.57897e-19	4.40214	1.25843e-20	9.31167	21.1435
EMX2OS	ENSG00000229847	4	4	4	4	0	0	0	0	51	29	26	31	42	63	53	46	2.57386e-19	4.40072	1.25459e-20	9.31199	21.1227
HP	ENSG00000257017	5	9	8	7	11	8	12	9	44	61	105	64	71	58	71	57	8.0316e-28	3.01889	1.04061e-29	11.3203	8.10542
MXRA5	ENSG00000101825	2	4	2	2	0	0	0	0	66	36	9	73	82	22	78	38	1.91979e-16	5.20214	1.47136e-17	8.52938	36.813
PLPP3	ENSG00000162407	3	3	3	3	0	0	0	0	32	34	21	83	96	44	27	40	2.0042e-17	4.89338	1.33397e-18	8.80284	29.7205
CFAP46	ENSG00000171811	7	7	7	7	0	0	0	0	48	53	55	52	67	89	103	56	5.06309e-20	4.22991	2.22987e-21	9.4937	18.7641
POU6F2	ENSG00000106536	7	7	8	7	0	0	0	0	38	40	96	97	128	62	78	115	5.91036e-19	4.47602	3.05383e-20	9.21705	22.2545
ATCAY	ENSG00000167654	6	6	6	6	0	0	0	0	28	50	44	72	97	79	58	63	1.81158e-19	4.34863	8.61259e-21	9.35185	20.3737
TBX5	ENSG00000089225	2	2	2	2	0	0	0	0	23	28	20	53	24	44	44	51	7.84424e-17	5.05553	5.68002e-18	8.63881	33.2556
AC118758.3	ENSG00000279072	9	10	9	8	0	0	0	0	50	84	107	77	106	124	139	65	2.67244e-19	4.37558	1.30823e-20	9.30754	20.7577
LINC02280	ENSG00000260792	2	3	4	2	0	0	0	0	45	16	39	61	19	39	74	62	3.18967e-17	4.92595	2.188e-18	8.74715	30.3989
CACNG3	ENSG00000006116	3	3	4	3	0	0	0	0	36	33	19	43	43	30	56	61	1.98845e-18	4.58963	1.10118e-19	9.07846	24.0777
ADCY10P1	ENSG00000161912	39	24	31	31	43	25	41	23	210	98	178	177	213	191	121	154	1.44133e-33	2.4732	9.93968e-36	12.4772	5.55274
CSPG4P13	ENSG00000260139	1	1	1	1	0	0	0	0	52	17	28	39	56	39	42	22	1.7328e-14	5.8902	1.76892e-15	7.95656	59.3099
SI	ENSG00000090402	2	2	2	2	0	0	0	0	45	17	52	22	62	20	60	36	2.04248e-16	5.16607	1.5718e-17	8.52174	35.9038
CNGB3	ENSG00000170289	7	6	7	7	0	0	0	2	123	36	46	64	134	45	58	95	2.67512e-19	4.36377	1.31094e-20	9.30732	20.5885
CRTAM	ENSG00000109943	5	3	3	3	0	0	0	0	20	37	26	74	71	40	55	43	4.20948e-18	4.66189	2.4741e-19	8.98992	25.3144
FAM167A	ENSG00000154319	5	5	5	5	0	0	0	0	68	26	32	40	68	50	61	81	4.20429e-19	4.40023	2.124e-20	9.25592	21.1155
FBLN5	ENSG00000140092	5	5	5	5	0	0	0	0	57	50	42	61	25	47	60	131	1.44895e-18	4.53266	7.88779e-20	9.11471	23.1456
FMO3	ENSG00000007933	1	1	3	1	0	0	0	0	27	29	19	47	37	35	27	43	5.55867e-16	5.29861	4.59853e-17	8.39653	39.3586
AP003393.1	ENSG00000254561	9	9	9	9	0	0	0	0	61	76	82	104	168	59	109	100	3.85978e-19	4.38756	1.92777e-20	9.26627	20.9308
OLFML3	ENSG00000116774	25	22	15	19	47	30	35	25	173	197	215	115	181	103	141	147	1.83745e-31	2.62751	1.54553e-33	12.0687	6.17959
LINC02145	ENSG00000250490	2	1	1	3	0	0	0	0	38	14	32	59	64	39	33	23	4.99787e-16	5.27652	4.10462e-17	8.40987	38.7607
PDE1A	ENSG00000115252	2	1	1	1	0	0	0	0	39	19	27	48	22	33	33	61	3.63067e-15	5.58747	3.3839e-16	8.15879	48.0834
HEY2	ENSG00000135547	1	3	1	1	0	0	0	0	38	22	20	56	22	43	54	31	1.10201e-15	5.39309	9.52264e-17	8.31059	42.0225
DSP	ENSG00000096696	5	5	5	5	0	0	0	0	26	40	43	45	75	44	56	56	1.32619e-19	4.26767	6.20796e-21	9.38641	19.2618
PROX1-AS1	ENSG00000230461	9	8	8	11	0	0	0	0	107	124	167	179	142	180	207	185	1.16341e-16	5.05573	8.64915e-18	8.59063	33.2603
AL121970.1	ENSG00000236389	2	2	2	2	0	0	0	0	14	20	63	45	28	73	35	42	3.35738e-16	5.18445	2.66261e-17	8.46049	36.3644
CDH4	ENSG00000179242	4	6	6	4	0	0	1	0	46	36	53	42	82	26	65	49	1.33882e-19	4.24933	6.28807e-21	9.38506	19.0185
ZIC1	ENSG00000152977	1	2	1	1	0	0	0	0	25	29	22	55	40	20	33	62	4.93022e-15	5.60225	4.69042e-16	8.11926	48.5788
KCTD19	ENSG00000168676	5	5	7	7	0	0	0	0	52	65	30	75	33	81	81	101	7.07526e-19	4.41432	3.69269e-20	9.19665	21.3228
PKLR	ENSG00000143627	3	3	3	5	0	0	0	0	32	28	22	50	47	39	40	57	1.18254e-18	4.46817	6.3572e-20	9.13808	22.1337
IL15	ENSG00000164136	2	3	4	2	0	0	1	0	22	42	33	29	29	36	52	34	1.59588e-18	4.49908	8.74604e-20	9.10351	22.613
SYT14	ENSG00000143469	6	6	8	6	0	0	0	0	53	37	88	47	83	42	95	99	5.174e-19	4.37657	2.64633e-20	9.2324	20.772
IZUMO1	ENSG00000182264	0	0	0	0	3	0	0	0	12	39	37	44	15	40	23	45	4.64537e-14	5.99438	5.01645e-15	7.8265	63.7513
ANKS4B	ENSG00000175311	3	5	3	3	0	0	0	0	21	34	25	56	43	61	46	44	2.23419e-18	4.52752	1.24777e-19	9.06485	23.0632
ROR2	ENSG00000169071	7	7	4	6	0	0	0	0	31	49	41	63	65	53	71	74	1.23545e-19	4.22319	5.76385e-21	9.39423	18.6771
ZNF683	ENSG00000176083	4	4	4	4	0	0	0	0	75	29	56	24	84	21	79	59	9.3495e-18	4.68714	5.80283e-19	8.89575	25.7614
VGLL3	ENSG00000206538	4	5	4	4	0	0	0	0	20	30	47	75	38	81	48	71	3.09081e-18	4.55689	1.76978e-19	9.02667	23.5376
GSG1L	ENSG00000169181	9	9	9	9	0	0	0	0	59	67	85	93	150	75	114	77	3.32386e-19	4.31764	1.65142e-20	9.28276	19.9406
CATSPER4	ENSG00000188782	3	3	3	3	0	0	0	0	16	22	51	48	30	50	60	60	1.62051e-17	4.75052	1.05235e-18	8.8294	26.9183
SELE	ENSG00000007908	2	2	2	2	0	0	0	0	35	12	35	66	29	26	85	42	5.37429e-16	5.22165	4.43342e-17	8.40083	37.314
ZP2	ENSG00000103310	3	3	3	3	0	0	0	0	51	28	63	12	81	33	51	44	3.48037e-17	4.8435	2.40013e-18	8.7367	28.7103
TOX	ENSG00000198846	6	6	5	5	0	0	0	0	29	33	52	76	46	59	88	72	5.23248e-19	4.36005	2.68171e-20	9.23098	20.5355
SLC25A3P1	ENSG00000236253	5	5	5	5	0	0	0	0	37	29	58	41	85	37	56	61	4.01789e-19	4.32982	2.02144e-20	9.2612	20.1097
GJA5	ENSG00000265107	4	5	4	5	0	0	0	0	52	35	21	60	54	33	71	71	1.22604e-18	4.44253	6.61027e-20	9.13385	21.7438
KCNT2	ENSG00000162687	4	5	4	4	0	0	0	0	29	22	80	66	51	27	80	98	1.04706e-17	4.68475	6.59038e-19	8.8816	25.7187
SEMA5B	ENSG00000082684	8	8	8	8	0	0	0	0	44	56	80	74	126	89	91	64	3.20704e-19	4.28382	1.59003e-20	9.2868	19.4786
AL512599.1	ENSG00000226745	3	3	3	3	0	0	0	0	16	31	36	50	58	46	26	56	1.19922e-17	4.67907	7.64982e-19	8.86501	25.6177
CPNE5	ENSG00000124772	15	9	13	12	0	0	2	7	124	59	81	101	96	81	128	146	2.75444e-21	3.84909	9.68465e-23	9.8152	14.4109
TEX26-AS1	ENSG00000224743	1	4	1	1	0	0	0	0	16	17	83	32	36	41	49	44	1.52552e-15	5.33282	1.34532e-16	8.26949	40.3031
SLC30A8	ENSG00000164756	3	2	2	2	0	0	0	0	31	25	24	55	40	19	73	36	1.4091e-16	4.9727	1.06082e-17	8.56715	31.4001
AL136985.3	ENSG00000283445	3	3	3	3	0	0	0	0	44	35	18	35	61	29	30	54	9.4296e-18	4.62497	5.87225e-19	8.89443	24.6749
C20orf203	ENSG00000198547	1	1	1	3	0	0	0	0	34	20	54	16	28	53	35	39	2.07549e-15	5.35815	1.86068e-16	8.23073	41.017
DMKN	ENSG00000161249	9	9	10	10	0	0	0	0	77	65	66	105	112	87	152	91	5.57308e-19	4.30765	2.87083e-20	9.22368	19.8031
GOLGA2P9	ENSG00000269332	2	3	2	2	0	0	0	0	54	12	33	38	55	49	55	19	2.22816e-16	5.01971	1.72632e-17	8.51087	32.4402
GP2	ENSG00000169347	1	1	1	1	0	0	0	0	14	22	29	74	41	32	35	56	5.07585e-14	5.90689	5.51844e-15	7.81449	60
LDB3	ENSG00000122367	2	4	2	3	0	0	0	0	40	21	44	42	78	18	46	34	4.51856e-17	4.80335	3.1633e-18	8.70545	27.9223
C1QTNF1	ENSG00000173918	2	2	2	3	0	0	0	0	11	37	27	54	31	44	41	55	1.48116e-16	4.95853	1.11971e-17	8.56092	31.0932
CCDC129	ENSG00000180347	8	10	9	9	0	0	0	0	63	49	77	87	104	108	91	116	4.21104e-19	4.26977	2.12961e-20	9.25563	19.2898
COL26A1	ENSG00000160963	1	2	1	2	0	0	0	0	22	17	49	44	18	35	42	56	2.51737e-15	5.37392	2.28314e-16	8.20619	41.4677
PRKG2	ENSG00000138669	3	3	3	3	0	0	0	0	19	21	41	54	27	55	49	51	1.6532e-17	4.6696	1.07616e-18	8.8269	25.4501
GDAP1L1	ENSG00000124194	3	2	2	3	0	0	0	0	25	35	27	34	47	23	28	45	1.6863e-17	4.66691	1.10124e-18	8.82432	25.4028
VTCN1	ENSG00000134258	4	3	3	3	0	0	0	0	60	27	21	25	43	41	61	42	8.5315e-18	4.58006	5.25057e-19	8.90684	23.9187
SLC15A1	ENSG00000088386	6	6	6	6	0	0	0	0	49	34	41	44	82	69	53	60	1.98838e-19	4.17684	9.49471e-21	9.34154	18.0865
LINC00971	ENSG00000242641	5	5	5	5	0	0	0	0	39	23	74	48	68	39	100	53	2.9036e-18	4.45048	1.64884e-19	9.03441	21.8639
KCNK1	ENSG00000135750	6	6	6	6	0	0	0	0	38	32	81	53	42	70	103	82	1.39966e-18	4.37042	7.59025e-20	9.11888	20.6836
MTND4P35	ENSG00000270906	7	5	5	8	0	0	0	0	69	40	46	64	104	34	94	65	1.24386e-18	4.3558	6.71933e-20	9.13208	20.4752
PAPPA2	ENSG00000116183	53	49	42	41	30	24	29	19	191	126	260	174	169	218	207	342	3.12406e-30	2.64284	2.93783e-32	11.8239	6.2456
ADRB3	ENSG00000188778	1	1	1	3	0	0	0	0	18	31	32	47	44	46	14	47	2.81952e-15	5.35457	2.57632e-16	8.19167	40.9152
NLRP5	ENSG00000171487	6	8	6	6	0	0	0	0	57	53	36	47	89	57	88	53	3.46452e-19	4.20975	1.72312e-20	9.27823	18.5039
CIART	ENSG00000159208	3	4	1	4	4	0	8	0	71	44	48	29	65	51	54	26	5.28608e-20	4.02925	2.33636e-21	9.48883	16.3277
RN7SL318P	ENSG00000242079	5	5	5	5	0	0	0	0	53	23	35	40	48	69	66	62	8.9175e-19	4.30078	4.70078e-20	9.17067	19.709
LINC01524	ENSG00000234948	2	2	2	2	0	0	0	0	20	12	59	56	67	25	27	61	1.21001e-15	5.20387	1.05697e-16	8.2982	36.857
PARD3B	ENSG00000116117	9	10	9	9	0	0	0	0	65	60	106	68	116	116	72	131	9.36708e-19	4.30338	4.97202e-20	9.16462	19.7445
OR2C3	ENSG00000196242	3	3	3	3	0	0	0	0	21	21	40	46	43	26	57	52	1.69474e-17	4.62453	1.10941e-18	8.8235	24.6673
CLEC5A	ENSG00000258227	28	22	39	26	56	34	48	22	140	200	145	167	169	182	138	153	4.99876e-34	2.3233	3.23832e-36	12.5662	5.00474
Z82195.2	ENSG00000274775	3	3	3	3	0	0	0	0	47	18	53	35	65	16	41	71	6.58428e-17	4.77794	4.7092e-18	8.6602	27.4349
AC098617.1	ENSG00000233766	3	3	3	4	0	0	0	0	33	24	70	25	36	45	30	87	3.48037e-17	4.69106	2.39896e-18	8.73676	25.8314
IL20RA	ENSG00000016402	3	2	3	2	0	0	0	0	38	46	28	17	40	52	54	19	8.92108e-17	4.79935	6.55297e-18	8.62246	27.8451
CA10	ENSG00000154975	5	6	5	5	0	0	0	0	33	40	33	43	53	45	63	75	4.7371e-19	4.19917	2.41297e-20	9.24228	18.3686
SLC6A2	ENSG00000103546	5	5	6	5	0	0	0	0	30	32	53	48	39	66	78	53	8.42898e-19	4.24531	4.42564e-20	9.17717	18.9656
PRDM16	ENSG00000142611	7	7	8	7	0	0	0	0	36	42	70	65	93	78	94	71	8.88974e-19	4.24209	4.6815e-20	9.17112	18.9233
TRIM63	ENSG00000158022	3	2	2	2	1	0	0	0	14	48	21	47	59	34	26	47	1.19383e-16	4.8065	8.89404e-18	8.58742	27.9834
AC011124.2	ENSG00000253894	5	5	5	5	0	0	0	0	47	37	37	31	36	78	48	58	7.09348e-19	4.21568	3.70591e-20	9.19627	18.5801
PEBP4	ENSG00000134020	0	0	0	0	1	1	1	1	41	20	77	32	36	8	54	44	1.27913e-13	5.92556	1.47954e-14	7.68929	60.7813
SMOC2	ENSG00000112562	8	7	7	7	0	0	0	0	71	45	52	43	78	62	75	107	6.86255e-19	4.20195	3.57451e-20	9.20015	18.404
OCA2	ENSG00000104044	5	5	5	6	0	0	0	0	67	25	46	30	52	54	76	76	2.41746e-18	4.33055	1.35517e-19	9.05584	20.1199
HS3ST1	ENSG00000002587	5	3	3	3	0	0	0	0	30	20	64	43	44	31	36	90	3.21975e-17	4.62448	2.21199e-18	8.74592	24.6665
MTATP8P2	ENSG00000229604	7	6	6	7	0	0	0	0	41	52	62	55	116	39	68	65	1.20155e-18	4.25583	6.46569e-20	9.13625	19.1043
ELAVL4	ENSG00000162374	7	7	7	7	0	0	0	0	63	29	65	53	93	61	80	98	1.43058e-18	4.27059	7.76536e-20	9.11641	19.3008
NPSR1-AS1	ENSG00000197085	5	5	5	5	0	0	0	0	33	22	62	69	39	52	65	100	7.04445e-18	4.43992	4.28754e-19	8.92929	21.7044
KIF1A	ENSG00000130294	8	10	7	7	0	0	0	0	92	88	116	179	168	118	201	94	4.13804e-16	4.94291	3.34441e-17	8.43386	30.7584
CEACAM22P	ENSG00000230666	6	6	7	6	0	0	0	0	40	61	49	52	75	55	111	38	1.44049e-18	4.26112	7.82668e-20	9.11556	19.1746
AMOTL2	ENSG00000114019	4	7	4	8	1	9	4	4	41	42	48	79	38	83	48	52	8.96522e-23	3.44813	2.44493e-24	10.1796	10.9142
ADAMTS19	ENSG00000145808	3	3	3	3	0	0	0	0	30	27	30	31	36	29	32	67	1.47433e-17	4.51637	9.52977e-19	8.84049	22.8857
AC090197.1	ENSG00000253837	3	6	2	4	0	0	0	0	26	30	44	36	36	31	44	59	2.95704e-18	4.33491	1.68391e-19	9.03211	20.1808
PIFO	ENSG00000173947	6	6	8	6	0	0	0	1	42	39	47	44	47	63	70	52	4.88615e-20	3.92839	2.14939e-21	9.49752	15.2253
LINC01347	ENSG00000214837	14	10	11	13	1	6	1	5	53	53	97	93	124	88	79	66	1.53347e-22	3.47639	4.31015e-24	10.1243	11.1301
TMC1	ENSG00000165091	7	7	7	7	0	0	0	0	46	58	32	87	97	67	63	113	2.7587e-18	4.31808	1.55799e-19	9.04061	19.9468
PACRG-AS3	ENSG00000225683	7	7	7	8	0	0	0	0	75	26	65	74	120	62	78	91	3.32156e-18	4.33662	1.91578e-19	9.01799	20.2048
ITK	ENSG00000113263	9	9	9	9	0	0	0	0	57	45	108	75	119	99	93	132	3.03408e-18	4.32684	1.73254e-19	9.029	20.0682
ZNF608	ENSG00000168916	4	5	2	9	1	0	1	2	31	36	49	42	66	39	39	45	3.17972e-20	3.88164	1.35056e-21	9.5458	14.7397
GLI2	ENSG00000074047	4	4	4	4	0	0	0	0	67	31	15	41	46	44	77	54	1.74523e-17	4.51375	1.14701e-18	8.81976	22.8441
TMPRSS2	ENSG00000184012	5	5	5	5	0	0	0	0	24	46	31	53	75	60	41	64	2.35188e-18	4.29058	1.31595e-19	9.05905	19.5701
HFE2	ENSG00000168509	7	5	4	6	0	0	0	0	30	35	111	35	82	82	49	71	1.1331e-17	4.4619	7.19248e-19	8.87187	22.0376
ADD3-AS1	ENSG00000203876	2	2	2	4	0	0	0	0	18	29	42	31	25	31	41	54	7.88681e-17	4.6953	5.71496e-18	8.63811	25.9076
FAM221B	ENSG00000204930	8	7	7	7	0	0	0	0	41	62	69	70	45	83	135	66	2.46764e-18	4.29026	1.38567e-19	9.05341	19.5657
PTPRZ1	ENSG00000106278	7	7	7	7	0	0	0	0	52	35	64	52	78	71	56	100	8.91962e-19	4.18388	4.70655e-20	9.17054	18.175
LINC02188	ENSG00000261175	5	5	5	10	0	0	0	0	45	49	105	39	125	40	82	71	1.11306e-17	4.44849	7.05364e-19	8.87404	21.8338
LRRTM4	ENSG00000176204	3	3	2	2	0	0	0	0	24	13	53	32	55	37	37	39	1.68748e-16	4.78092	1.28665e-17	8.54488	27.4916
C3orf67	ENSG00000163689	7	11	7	8	0	0	0	0	48	61	65	63	82	80	86	104	7.80898e-19	4.16253	4.09603e-20	9.1855	17.908
LINC01747	ENSG00000230400	3	3	3	3	0	0	0	0	28	25	55	23	53	63	20	49	6.79764e-17	4.6593	4.87245e-18	8.65632	25.269
AL356289.1	ENSG00000226133	4	4	4	4	0	0	0	0	40	17	34	51	35	48	51	74	9.54888e-18	4.42497	5.95153e-19	8.89294	21.4807
AC025419.1	ENSG00000250748	2	2	2	2	0	0	0	0	31	11	30	61	20	38	56	49	1.50542e-15	5.07687	1.32602e-16	8.27121	33.7513
BCAS1	ENSG00000064787	5	5	4	4	0	0	0	0	57	28	20	74	46	41	54	95	1.84572e-17	4.4911	1.22078e-18	8.81278	22.4883
CALCA	ENSG00000110680	1	0	3	0	0	0	0	1	69	25	40	13	22	42	39	32	3.10237e-14	5.56318	3.28536e-15	7.87956	47.2808
CFAP221	ENSG00000163075	7	7	7	7	0	0	0	0	59	49	36	71	89	59	56	114	2.0228e-18	4.24566	1.12337e-19	9.07629	18.9702
AC018541.1	ENSG00000253300	0	0	0	0	2	1	2	1	49	28	45	27	44	12	25	32	5.50921e-15	5.26801	5.27003e-16	8.1051	38.5326
MIR7515HG	ENSG00000236172	4	4	4	4	0	0	0	0	25	38	25	63	65	35	34	74	1.46047e-17	4.45627	9.43076e-19	8.84166	21.9519
SMAD1	ENSG00000170365	3	2	3	5	0	0	0	0	31	29	30	62	65	28	22	68	6.51468e-17	4.63102	4.65602e-18	8.6615	24.7785
PRDM7	ENSG00000126856	5	5	5	7	0	0	0	0	34	40	34	85	46	48	106	73	8.07766e-18	4.38425	4.9586e-19	8.91319	20.8829
CD1A	ENSG00000158477	3	3	5	2	0	0	0	0	19	42	27	40	36	31	41	59	1.71502e-17	4.46911	1.12474e-18	8.82196	22.1482
ZBED2	ENSG00000177494	3	3	3	4	0	0	0	0	37	30	12	57	62	34	45	57	6.72519e-17	4.62843	4.81349e-18	8.65771	24.734
FBLIM1	ENSG00000162458	3	3	3	1	0	0	0	0	19	25	34	56	33	22	66	40	2.75505e-16	4.7994	2.16333e-17	8.48467	27.8461
OACYLP	ENSG00000224367	5	7	6	5	0	0	0	0	41	32	79	30	60	62	64	91	4.60049e-18	4.30683	2.72314e-19	8.97937	19.7918
CYP2G1P	ENSG00000130612	1	2	1	1	0	0	0	0	50	41	10	37	26	71	23	28	4.14818e-14	5.5767	4.4557e-15	7.84139	47.7259
SLC7A8	ENSG00000092068	22	21	23	12	14	12	22	19	78	109	77	172	131	83	97	151	3.211e-28	2.71302	3.87514e-30	11.4066	6.55693
CYP2B7P	ENSG00000256612	16	11	21	17	8	9	7	12	60	83	111	62	125	89	79	77	6.02351e-27	2.84447	8.90577e-29	11.1306	7.18243
AC011474.1	ENSG00000264515	2	2	2	2	0	0	0	0	16	13	74	43	32	22	53	68	3.83649e-15	5.17223	3.58775e-16	8.15172	36.0576
CALN1	ENSG00000183166	12	11	27	20	11	9	9	4	73	76	103	76	120	90	93	93	1.73182e-26	2.89311	2.70527e-28	11.0311	7.42872
DDR1	ENSG00000204580	4	6	4	5	0	0	0	0	20	41	35	57	50	71	45	54	3.99604e-18	4.28364	2.34238e-19	8.99593	19.4762
KRT80	ENSG00000167767	4	4	4	4	0	0	0	0	29	18	46	55	61	33	71	42	1.68398e-17	4.44297	1.09884e-18	8.82457	21.7503
LRRC9	ENSG00000131951	2	3	2	2	0	0	0	0	48	36	13	25	55	32	26	42	4.32971e-16	4.84986	3.51516e-17	8.42804	28.8372
SEC14L3	ENSG00000100012	1	1	1	1	0	0	0	0	33	19	36	45	20	20	31	77	1.45774e-13	5.80386	1.70137e-14	7.67139	55.8646
DDO	ENSG00000203797	3	2	4	2	0	0	0	1	24	19	68	32	24	38	72	42	1.13009e-16	4.66974	8.3896e-18	8.59413	25.4526
C14orf132	ENSG00000227051	5	6	7	4	0	0	0	0	72	42	38	57	124	30	56	52	1.2796e-17	4.3956	8.20264e-19	8.85723	21.0479
SMPD4P1	ENSG00000223553	3	3	3	3	0	0	0	0	44	27	14	41	28	63	37	55	9.0576e-17	4.62831	6.66271e-18	8.62056	24.732
CCDC158	ENSG00000163749	4	5	6	6	0	0	0	0	41	47	37	44	44	30	85	70	3.12971e-18	4.23821	1.79532e-19	9.0251	18.8725
ONECUT1	ENSG00000169856	4	4	4	4	0	0	0	0	27	42	28	24	60	45	44	45	5.0425e-18	4.28726	2.99268e-19	8.96898	19.5252
RIMBP2	ENSG00000060709	6	6	6	6	0	0	0	0	53	36	25	65	60	64	87	68	3.51954e-18	4.24811	2.041e-19	9.01105	19.0024
ENPP7P8	ENSG00000255319	2	4	3	2	0	0	0	0	19	23	40	29	43	45	29	39	5.27936e-17	4.55409	3.72901e-18	8.68677	23.4919
SLC14A2	ENSG00000132874	8	9	8	8	0	0	0	0	46	44	71	109	142	97	74	87	7.6163e-18	4.32892	4.64753e-19	8.92037	20.0971
BEST4	ENSG00000142959	3	2	2	6	0	0	0	0	34	26	39	25	30	43	42	31	9.72142e-18	4.3541	6.0743e-19	8.89067	20.451
OR2T2	ENSG00000196240	2	2	2	2	0	0	0	0	62	33	24	15	36	14	60	62	3.27743e-15	5.11291	3.01699e-16	8.17265	34.605
AADACL3	ENSG00000188984	6	5	5	5	0	0	0	0	37	29	42	45	35	58	69	72	2.60852e-18	4.20154	1.46636e-19	9.04723	18.3988
LIFR	ENSG00000113594	5	5	5	7	0	0	0	0	43	25	55	50	71	89	37	59	5.51257e-18	4.27476	3.28606e-19	8.95867	19.3566
2024-03-10	ENSG00000173838	4	4	4	5	0	0	0	0	36	17	49	42	42	59	68	38	1.08972e-17	4.34882	6.89436e-19	8.87659	20.3763
XDH	ENSG00000158125	7	8	7	7	0	0	0	0	44	54	41	91	94	47	100	93	5.70679e-18	4.27232	3.40779e-19	8.95466	19.324
PRICKLE2	ENSG00000163637	5	5	6	5	0	0	0	0	42	25	42	53	57	35	78	63	3.85488e-18	4.22848	2.2536e-19	9.00017	18.7456
KIF25	ENSG00000125337	5	5	5	5	0	0	0	0	21	31	40	64	71	46	64	70	1.04706e-17	4.33076	6.59167e-19	8.88158	20.1228
DIO3OS	ENSG00000258498	3	3	3	3	0	0	0	0	22	15	43	54	32	50	68	32	1.68748e-16	4.65652	1.28714e-17	8.54484	25.2205
CYP4F12	ENSG00000186204	7	7	8	7	0	0	0	0	55	32	57	88	75	86	124	56	7.97723e-18	4.29278	4.89224e-19	8.91468	19.5999
OSBPL10-AS1	ENSG00000232490	4	2	2	2	0	0	0	0	15	14	66	45	31	58	37	52	9.79401e-16	4.88804	8.40174e-17	8.32544	29.6105
MAMDC2-AS1	ENSG00000204706	5	5	5	8	0	0	0	0	41	37	64	41	78	32	64	85	5.8169e-18	4.25614	3.47963e-19	8.95236	19.1084
CYP4B1	ENSG00000142973	6	8	6	6	0	0	0	0	47	64	26	65	75	59	59	107	6.14897e-18	4.26092	3.69433e-19	8.94575	19.1719
FSTL4	ENSG00000053108	7	7	7	7	0	0	0	0	31	48	70	62	56	75	75	114	5.21149e-18	4.23837	3.09569e-19	8.96525	18.8745
AFAP1-AS1	ENSG00000272620	11	8	4	3	6	2	4	2	41	41	71	54	31	58	56	84	1.12142e-21	3.49625	3.66758e-23	9.91266	11.2843
LRRC36	ENSG00000159708	3	4	3	3	0	0	0	0	35	33	19	30	39	55	26	47	2.64685e-17	4.41754	1.78936e-18	8.76983	21.3704
SMYD1	ENSG00000115593	5	4	4	4	0	0	0	0	48	36	25	45	81	45	22	66	2.43278e-17	4.40692	1.63829e-18	8.77976	21.2137
ZNF571-AS1	ENSG00000267470	4	4	4	4	0	2	4	0	49	22	35	43	62	30	39	40	1.45282e-19	3.88612	6.86143e-21	9.37586	14.7856
MPPED1	ENSG00000186732	2	2	2	2	0	0	0	0	58	35	12	26	22	34	76	32	3.57076e-15	5.06602	3.32059e-16	8.16107	33.4983
FUT3	ENSG00000171124	4	3	4	2	0	0	0	0	35	25	60	34	20	89	44	31	1.64701e-16	4.63716	1.25283e-17	8.54796	24.8842
DENND2A	ENSG00000146966	7	7	9	7	0	0	0	0	82	37	42	72	67	67	111	107	7.73461e-18	4.27494	4.72781e-19	8.91847	19.3591
MMEL1	ENSG00000142606	4	3	4	3	0	0	0	0	37	15	34	37	42	46	54	34	2.21913e-17	4.39032	1.48398e-18	8.79088	20.9709
AL591885.1	ENSG00000226828	4	7	5	5	0	0	0	0	45	21	43	54	65	55	42	73	5.69346e-18	4.23679	3.39686e-19	8.95502	18.8539
PHF2P2	ENSG00000226057	3	3	3	3	0	0	0	0	14	17	70	53	70	23	66	50	7.48728e-16	4.82879	6.31339e-17	8.35922	28.4191
EPHA10	ENSG00000183317	9	9	7	8	0	0	0	0	74	47	53	76	61	113	105	74	3.67994e-18	4.18934	2.14556e-19	9.00557	18.2438
AC116353.5	ENSG00000283602	0	0	0	3	4	1	0	0	29	37	23	30	35	23	26	30	5.19385e-16	4.77559	4.27371e-17	8.40513	27.3902
RPTN	ENSG00000215853	5	5	5	5	0	0	0	0	34	29	60	40	75	29	53	73	9.16644e-18	4.28394	5.67006e-19	8.89832	19.4802
COL1A2	ENSG00000164692	6	7	6	8	0	0	0	0	53	29	75	80	87	41	68	129	1.86705e-17	4.35852	1.23683e-18	8.81132	20.5137
MOGAT2	ENSG00000166391	4	4	4	4	0	0	0	0	40	21	34	34	35	34	58	60	1.0084e-17	4.2895	6.33245e-19	8.88604	19.5554
ST6GAL2	ENSG00000144057	1	1	1	1	0	0	0	0	25	9	33	66	20	30	56	51	3.14037e-13	5.83041	3.8178e-14	7.56706	56.902
LRRC31	ENSG00000114248	2	4	1	1	0	0	0	0	17	17	67	43	53	15	45	49	6.08166e-15	5.10882	5.86846e-16	8.09202	34.507
SCUBE2	ENSG00000175356	15	11	14	11	4	0	6	0	134	53	64	88	113	98	100	116	2.13106e-20	3.69008	8.69525e-22	9.59134	12.907
CTNND2	ENSG00000169862	7	7	7	7	0	0	0	0	80	30	49	67	57	120	56	96	1.29342e-17	4.2934	8.29798e-19	8.85594	19.6084
TTLL8	ENSG00000138892	4	4	4	4	0	0	0	0	40	18	35	51	57	25	70	52	3.84503e-17	4.41366	2.6737e-18	8.7245	21.3129
MDS2	ENSG00000197880	3	3	3	3	0	0	0	0	29	44	9	54	43	70	45	34	3.90234e-16	4.69878	3.13149e-17	8.44155	25.9702
IDO2	ENSG00000188676	5	5	5	5	0	0	0	0	46	29	58	25	72	34	70	59	1.26458e-17	4.28349	8.09976e-19	8.85864	19.4741
SCNN1G	ENSG00000166828	4	4	4	4	0	0	0	0	20	45	22	47	34	49	59	59	2.58952e-17	4.3631	1.7479e-18	8.77247	20.579
HLA-DOA	ENSG00000204252	2	3	3	2	0	0	0	0	11	33	40	57	73	27	22	54	1.50624e-15	4.8816	1.32753e-16	8.27108	29.4787
ADGRF5P1	ENSG00000227582	7	7	7	7	0	0	0	0	50	51	53	55	37	72	106	81	4.53426e-18	4.17128	2.68157e-19	8.98107	18.0169
FGFR2	ENSG00000066468	5	5	5	5	0	0	0	0	30	22	66	36	56	50	67	69	1.43936e-17	4.29341	9.28692e-19	8.84338	19.6085
THY1	ENSG00000154096	7	10	10	6	0	2	0	1	70	40	40	77	88	65	56	89	2.71411e-19	3.8904	1.33288e-20	9.30556	14.8295
AL513283.1	ENSG00000228536	2	4	2	2	0	0	0	0	40	19	45	16	55	43	29	30	4.95767e-16	4.71531	4.06642e-17	8.41097	26.2694
SGCA	ENSG00000108823	0	0	0	4	0	0	1	0	26	34	20	59	57	16	43	23	9.50956e-14	5.53597	1.07511e-14	7.73004	46.3972
EGF	ENSG00000138798	4	6	5	5	0	0	1	0	39	30	54	45	30	33	77	82	7.42485e-18	4.20844	4.52683e-19	8.92328	18.487
OR10K1	ENSG00000173285	3	3	3	4	0	0	0	0	37	25	25	33	22	57	45	36	4.05962e-17	4.39753	2.83353e-18	8.71792	21.0759
TMEM179	ENSG00000258986	6	6	6	6	0	0	0	0	41	40	26	58	67	67	55	72	4.37492e-18	4.15012	2.57819e-19	8.98539	17.7545
ZBTB8B	ENSG00000273274	3	3	3	3	0	0	0	0	20	29	38	43	15	46	61	52	2.28441e-16	4.60364	1.77468e-17	8.50767	24.3127
AC114811.2	ENSG00000260641	5	4	4	4	0	0	0	0	14	27	98	54	34	103	54	66	3.52896e-16	4.65908	2.8079e-17	8.45429	25.2653
LINC01482	ENSG00000267659	4	4	4	4	0	0	0	0	57	22	48	41	61	14	73	69	1.39746e-16	4.54059	1.05059e-17	8.56826	23.273
SEZ6L	ENSG00000100095	9	7	7	9	0	0	0	0	52	49	46	74	86	90	72	93	4.00693e-18	4.13666	2.35086e-19	8.99553	17.5897
CYP2B6	ENSG00000197408	7	7	6	6	0	0	0	0	56	27	38	72	75	56	87	76	9.38047e-18	4.22094	5.82696e-19	8.89528	18.6479
SEC16B	ENSG00000120341	7	6	6	7	0	0	0	3	29	54	100	70	82	22	92	102	1.15663e-17	4.23761	7.36604e-19	8.86922	18.8646
DMBX1	ENSG00000197587	6	6	6	7	0	0	0	0	47	34	37	66	78	69	91	41	9.25912e-18	4.20593	5.73223e-19	8.8971	18.4549
COL2A1	ENSG00000139219	7	6	6	6	0	0	0	0	50	39	35	71	68	36	101	81	1.51148e-17	4.25498	9.79172e-19	8.83746	19.0931
BPIFB4	ENSG00000186191	3	5	3	5	0	0	0	0	69	22	31	31	43	55	29	76	7.55719e-17	4.43862	5.45637e-18	8.6434	21.685
DRD2	ENSG00000149295	5	5	5	5	0	0	0	0	34	28	37	46	53	79	45	38	6.75972e-18	4.16677	4.08407e-19	8.93467	17.9607
FENDRR	ENSG00000268388	5	4	4	4	0	0	0	0	20	40	56	23	61	67	47	40	3.84048e-17	4.35526	2.66653e-18	8.7248	20.4674
HSPA8P11	ENSG00000248159	2	2	2	3	0	0	0	0	19	20	27	46	21	34	41	51	9.63256e-16	4.76045	8.25318e-17	8.32755	27.1042
CPS1	ENSG00000021826	7	7	7	8	0	0	0	0	28	38	70	96	75	85	81	109	2.73778e-17	4.30916	1.85656e-18	8.76568	19.8238
LINC00698	ENSG00000244342	3	3	3	3	0	0	0	0	16	34	52	23	31	48	63	30	2.48468e-16	4.57357	1.94065e-17	8.49729	23.8113
STMN2	ENSG00000104435	3	3	3	3	0	0	0	0	14	22	70	38	35	37	88	36	9.04259e-16	4.74354	7.71935e-17	8.33547	26.7884
NRAP	ENSG00000197893	4	4	4	4	0	0	0	0	45	22	50	16	49	47	59	53	5.5153e-17	4.38542	3.90431e-18	8.68154	20.8998
ST8SIA5	ENSG00000101638	23	31	20	34	13	10	16	11	100	89	108	97	132	139	113	138	6.60032e-28	2.62259	8.41376e-30	11.339	6.15855
LINC01539	ENSG00000267712	6	6	6	6	0	0	0	0	37	28	54	43	71	50	69	73	6.61178e-18	4.14728	3.98966e-19	8.93725	17.7197
CSMD2-AS1	ENSG00000231163	0	0	0	0	3	2	2	2	50	15	31	52	24	33	21	35	1.16008e-15	4.76331	1.0085e-16	8.30378	27.1581
LUARIS	ENSG00000231638	5	3	3	3	0	0	0	0	16	34	41	25	46	44	51	40	5.67241e-17	4.37827	4.02145e-18	8.67818	20.7965
ARHGEF28	ENSG00000214944	24	29	26	17	11	9	5	13	102	121	73	128	145	159	90	142	4.43582e-25	2.91798	8.59773e-27	10.7156	7.55787
KBTBD12	ENSG00000187715	4	7	5	5	1	0	0	0	25	37	43	55	55	58	30	63	3.23468e-18	4.06198	1.8606e-19	9.02119	16.7023
LINC00595	ENSG00000230417	2	4	3	3	0	0	0	0	40	14	23	56	55	26	38	54	3.94095e-16	4.61036	3.17071e-17	8.4401	24.4262
CACHD1	ENSG00000158966	6	7	6	6	0	0	0	0	36	63	44	33	71	56	50	87	6.8244e-18	4.13689	4.13222e-19	8.93337	17.5925
PPM1J	ENSG00000155367	5	4	4	7	0	0	0	0	40	37	28	45	53	43	77	36	8.83258e-18	4.16306	5.44674e-19	8.90278	17.9145
CPEB1	ENSG00000214575	10	9	6	9	3	2	1	4	67	43	38	46	51	64	47	81	8.57063e-22	3.36913	2.74479e-23	9.94157	10.3326
MYH4	ENSG00000264424	4	4	4	4	0	0	0	0	30	23	35	33	35	61	34	54	1.82366e-17	4.23974	1.20523e-18	8.81422	18.8925
SHC4	ENSG00000185634	2	2	4	2	0	0	0	0	27	12	54	32	51	22	46	42	1.23614e-15	4.75264	1.08108e-16	8.29552	26.958
TSPAN18	ENSG00000157570	13	6	7	9	6	6	10	8	61	44	68	62	33	65	85	71	1.84263e-24	2.98439	3.94691e-26	10.5737	7.91389
AL139130.1	ENSG00000237390	6	6	6	6	0	0	0	0	47	29	56	39	56	54	98	54	1.05418e-17	4.1708	6.64751e-19	8.88064	18.0109
ADCYAP1R1	ENSG00000078549	7	7	7	7	0	0	0	0	82	43	28	58	66	72	77	116	2.44314e-17	4.26093	1.64655e-18	8.77919	19.172
RIC3	ENSG00000166405	3	3	3	3	0	0	0	0	26	33	66	22	18	27	76	65	9.91157e-16	4.71468	8.50777e-17	8.32395	26.2579
CD1C	ENSG00000158481	5	5	3	2	0	0	0	0	14	56	27	66	75	37	37	51	2.7925e-16	4.5424	2.19712e-17	8.48287	23.3023
MUC13	ENSG00000173702	3	3	3	3	0	0	0	0	29	49	10	51	46	22	54	67	9.09397e-16	4.69502	7.76796e-17	8.33472	25.9025
NRG2	ENSG00000158458	6	7	7	6	3	0	5	1	29	37	76	48	40	49	79	58	3.11254e-20	3.61362	1.3139e-21	9.54866	12.2407
ACSM5P1	ENSG00000260762	3	3	3	3	0	0	0	0	18	15	54	44	51	25	43	63	6.64772e-16	4.63797	5.56031e-17	8.37419	24.8982
SERPINC1	ENSG00000117601	5	6	6	3	0	1	0	0	34	33	41	52	40	68	26	70	7.76822e-18	4.11378	4.75241e-19	8.91789	17.313
PLA2G2F	ENSG00000158786	5	5	5	5	0	0	0	0	20	31	41	53	60	65	69	44	2.68264e-17	4.24698	1.81776e-18	8.76806	18.9875
TREM1	ENSG00000124731	25	14	18	21	8	4	7	8	89	101	74	87	86	98	100	160	3.19105e-24	2.99485	7.08529e-26	10.5187	7.9715
KRT8	ENSG00000170421	4	6	4	9	0	1	0	0	48	30	29	58	73	50	54	56	4.699e-18	4.05898	2.78636e-19	8.97685	16.6676
LRRC7	ENSG00000033122	13	10	9	11	5	5	3	2	62	39	57	85	90	44	65	82	2.0165e-22	3.23964	5.78369e-24	10.0955	9.44559
AC126603.1	ENSG00000258628	8	8	8	8	0	0	0	0	85	55	35	57	119	76	82	82	1.9437e-17	4.19977	1.29167e-18	8.80645	18.3763
ONECUT3	ENSG00000205922	4	4	6	4	0	0	0	0	26	61	24	56	69	65	73	22	1.40275e-16	4.42212	1.0553e-17	8.56775	21.4384
LINC00535	ENSG00000246662	0	0	0	3	1	0	0	0	37	16	48	42	14	35	19	64	6.68348e-13	5.75512	8.52326e-14	7.46198	54.0087
PHLDB2	ENSG00000144824	7	8	7	9	0	0	0	0	42	39	66	97	93	69	66	131	3.82045e-17	4.26665	2.64863e-18	8.72556	19.2482
CRH	ENSG00000147571	1	3	1	1	0	0	0	0	41	36	8	48	34	19	25	66	6.82601e-14	5.31543	7.54246e-15	7.77504	39.8201
DPYSL5	ENSG00000157851	7	9	7	7	0	0	0	0	67	39	41	62	97	93	77	59	1.43675e-17	4.15404	9.26259e-19	8.84367	17.8029
COBL	ENSG00000106078	10	9	9	9	0	0	0	0	62	52	78	69	82	87	113	118	1.49806e-17	4.15659	9.69694e-19	8.83855	17.8343
AL162726.3	ENSG00000228430	10	14	14	12	6	7	10	6	70	42	95	51	54	81	79	88	8.59632e-25	2.90249	1.72007e-26	10.6513	7.47717
DCST2	ENSG00000163354	7	6	4	5	2	0	3	0	47	16	68	58	43	39	80	73	3.11415e-18	3.98543	1.78477e-19	9.02574	15.8393
ADAMTS9-AS2	ENSG00000241684	3	4	3	4	0	0	0	0	18	17	55	65	50	22	68	71	9.41557e-16	4.64	8.0525e-17	8.33047	24.9332
BACH2	ENSG00000112182	11	9	12	11	0	1	5	0	99	47	68	85	72	72	84	136	3.93045e-19	3.78722	1.97334e-20	9.26377	13.806
DTHD1	ENSG00000197057	4	4	4	4	0	0	0	0	16	26	31	54	54	50	51	46	8.7392e-17	4.3324	6.4011e-18	8.62515	20.1458
SCN3A	ENSG00000153253	6	6	6	6	0	0	0	0	24	63	49	39	67	43	75	83	2.80676e-17	4.19724	1.9092e-18	8.76253	18.3441
PDLIM3	ENSG00000154553	4	3	3	3	0	0	0	0	21	16	32	52	43	59	34	39	2.76226e-16	4.4643	2.17188e-17	8.48421	22.0744
SLC44A3	ENSG00000143036	3	5	3	6	0	0	0	0	32	22	32	46	31	46	59	54	3.927e-17	4.22998	2.7348e-18	8.72194	18.7651
DRC7	ENSG00000159625	6	8	6	6	0	0	1	0	22	51	66	58	58	69	86	44	9.3897e-18	4.07499	5.8425e-19	8.89499	16.8536
JHDM1D-AS1	ENSG00000260231	15	16	14	12	13	12	10	11	63	59	75	117	98	54	103	64	2.15688e-26	2.70199	3.39178e-28	11.0107	6.50699
CFAP69	ENSG00000105792	1	2	0	1	0	1	0	0	37	14	31	38	12	30	34	48	1.27094e-13	5.37569	1.46675e-14	7.6904	41.5189
NOTCH3	ENSG00000074181	12	7	8	10	0	0	0	0	71	50	101	63	114	70	113	102	3.22772e-17	4.19973	2.21915e-18	8.74556	18.3757
FAM84A	ENSG00000162981	4	5	5	4	0	0	0	0	27	25	90	41	69	71	20	88	5.5219e-16	4.52722	4.56384e-17	8.39742	23.0583
CFAP61	ENSG00000089101	3	3	3	3	0	0	0	0	37	21	10	74	34	38	51	78	2.82276e-15	4.74682	2.58076e-16	8.19146	26.8495
EYA4	ENSG00000112319	7	7	7	7	0	0	0	0	30	55	62	46	59	63	82	100	2.29519e-17	4.14616	1.53724e-18	8.78691	17.706
FAM131B	ENSG00000159784	24	31	20	15	12	13	11	14	90	64	101	101	126	88	100	102	9.01446e-28	2.55048	1.1915e-29	11.3085	5.85828
AL353597.3	ENSG00000279942	5	5	5	5	0	0	0	0	29	22	45	50	42	45	64	72	3.64782e-17	4.19606	2.52132e-18	8.73113	18.3291
ARFGEF3	ENSG00000112379	119	90	109	99	95	82	80	98	234	254	263	237	287	260	290	284	2.50281e-45	1.54582	6.14555e-48	14.5465	2.9197
NLRP13	ENSG00000173572	5	5	5	5	0	0	0	0	25	56	23	62	49	35	81	76	1.11534e-16	4.32133	8.26844e-18	8.5958	19.9918
AC100839.1	ENSG00000259458	1	3	1	3	2	0	0	0	15	26	48	30	45	19	30	43	1.12325e-15	4.60878	9.7296e-17	8.30804	24.3995
ELF5	ENSG00000135374	4	4	4	4	0	0	0	0	25	17	42	40	42	42	62	44	7.88921e-17	4.27546	5.72082e-18	8.63799	19.3661
ADAMTSL2	ENSG00000197859	4	6	3	6	4	0	0	1	32	31	63	28	63	34	40	55	1.67677e-18	3.87083	9.22436e-20	9.09773	14.6297
AL118508.1	ENSG00000230387	3	4	3	3	0	0	0	0	64	26	7	87	71	87	28	35	6.56808e-15	4.84932	6.37215e-16	8.08198	28.8265
PCDH10	ENSG00000138650	10	11	8	17	0	2	4	4	74	52	63	52	97	74	80	86	8.08912e-21	3.42293	3.03916e-22	9.69919	10.7252
MALRD1	ENSG00000204740	1	1	1	1	0	0	0	0	46	6	26	63	11	26	67	57	1.77158e-12	5.84797	2.37679e-13	7.32569	57.5989
PADI4	ENSG00000159339	5	5	5	5	0	0	0	0	30	22	34	54	52	51	70	52	3.70869e-17	4.18205	2.56534e-18	8.72918	18.152
PSG5	ENSG00000204941	1	1	1	1	0	0	0	0	20	16	80	14	32	18	39	63	1.28392e-12	5.7763	1.69504e-13	7.37088	54.8073
CAV2	ENSG00000105971	7	8	12	10	4	1	2	0	49	38	58	67	78	51	72	69	2.7165e-20	3.50295	1.14181e-21	9.56319	11.3369
CCDC114	ENSG00000105479	8	4	8	8	0	0	0	0	32	51	81	48	89	76	63	56	2.84922e-17	4.14179	1.94404e-18	8.76049	17.6524
GOLGA8UP	ENSG00000103832	7	6	6	7	0	0	0	1	44	19	88	60	66	77	73	50	2.78156e-17	4.13847	1.89061e-18	8.76363	17.6117
GRIK3	ENSG00000163873	8	8	8	8	0	0	0	0	85	63	33	52	93	74	116	71	4.60852e-17	4.1881	3.23831e-18	8.70279	18.2283
PLPPR4	ENSG00000117600	5	3	3	3	0	0	0	0	41	27	23	27	28	30	56	50	1.34744e-16	4.30582	1.01088e-17	8.5727	19.7779
CTCFL	ENSG00000124092	5	6	5	5	0	0	0	0	35	19	54	44	45	75	52	73	7.29172e-17	4.22617	5.25327e-18	8.64773	18.7156
AP1M2	ENSG00000129354	2	2	2	2	0	0	0	0	64	9	22	29	59	17	43	47	2.81676e-14	5.03061	2.96965e-15	7.89217	32.6862
LINC00589	ENSG00000251191	6	6	6	6	0	0	0	0	56	35	27	37	63	66	60	75	2.95733e-17	4.12326	2.02089e-18	8.75612	17.4271
LRIT3	ENSG00000183423	4	3	6	5	0	0	0	0	15	32	48	68	43	39	60	76	2.55616e-16	4.36972	2.00048e-17	8.49377	20.6737
AC116351.1	ENSG00000215246	9	18	15	15	4	4	6	1	63	57	72	89	94	81	99	73	4.91326e-22	3.19099	1.49392e-23	10.002	9.13237
ADAMTS7P4	ENSG00000218052	3	3	3	4	0	0	0	0	24	22	24	53	39	22	64	53	6.88113e-16	4.48358	5.77352e-17	8.36976	22.3713
OR7E47P	ENSG00000257542	4	3	4	3	0	0	0	0	18	19	56	31	47	35	55	42	3.66505e-16	4.39813	2.92576e-17	8.44949	21.0848
RPGRIP1	ENSG00000092200	9	15	11	17	2	2	3	4	68	72	55	106	100	60	68	140	2.45726e-20	3.45966	1.01803e-21	9.57506	11.0017
EGFEM1P	ENSG00000206120	4	4	4	4	0	0	0	0	30	37	49	29	84	28	23	55	2.84437e-16	4.35437	2.2409e-17	8.48057	20.4549
SVOP	ENSG00000166111	7	9	7	7	0	0	0	0	76	44	34	78	101	65	51	113	8.63419e-17	4.21303	6.30164e-18	8.62694	18.5459
TINAGL1	ENSG00000142910	4	3	3	3	0	0	0	0	31	24	18	55	24	72	45	35	8.66271e-16	4.49291	7.3679e-17	8.34098	22.5165
SLC28A3	ENSG00000197506	2	2	3	2	0	0	0	0	20	36	54	14	22	23	41	67	1.00347e-14	4.8312	9.95549e-16	8.02741	28.4667
MIR4697HG	ENSG00000280237	5	5	5	5	0	0	0	0	35	46	16	46	71	56	58	48	9.3507e-17	4.21765	6.88809e-18	8.61675	18.6054
GCKR	ENSG00000084734	7	7	7	7	0	0	0	0	50	37	69	42	106	46	64	89	5.87216e-17	4.16012	4.1692e-18	8.67408	17.8781
SLC1A6	ENSG00000105143	8	8	8	8	0	0	0	0	32	76	51	68	74	70	101	115	7.5379e-17	4.18652	5.4385e-18	8.64378	18.2082
FAM78B	ENSG00000188859	7	6	6	8	0	0	0	0	54	32	45	41	75	60	69	63	1.79589e-17	4.02984	1.18312e-18	8.81629	16.3344
AC103702.2	ENSG00000272763	4	4	4	4	0	0	0	0	55	24	24	45	71	43	75	19	6.16863e-16	4.43237	5.12737e-17	8.38374	21.5911
GDA	ENSG00000119125	6	6	6	7	0	0	0	0	49	46	30	70	40	45	83	108	1.06449e-16	4.2197	7.88034e-18	8.60132	18.6319
RND2	ENSG00000108830	3	7	0	3	5	5	6	7	46	34	57	60	65	24	50	41	2.6822e-20	3.43661	1.11963e-21	9.56522	10.8274
AC008163.1	ENSG00000233491	6	6	6	6	0	0	0	0	33	27	46	71	71	39	78	81	1.00332e-16	4.20332	7.40659e-18	8.60843	18.4215
TMEM217	ENSG00000172738	5	8	7	4	1	2	1	2	54	49	17	56	55	36	75	48	9.50327e-19	3.73056	5.05424e-20	9.16285	13.2743
LINC00882	ENSG00000242759	2	2	2	2	0	0	0	0	18	24	30	50	33	48	9	61	2.74647e-14	4.95274	2.88551e-15	7.89576	30.9687
MYO1B	ENSG00000128641	10	10	11	10	2	0	0	1	63	44	69	84	76	94	65	113	2.46764e-18	3.81343	1.38588e-19	9.0534	14.059
FREM3	ENSG00000183090	5	5	4	4	0	0	0	0	25	27	32	38	49	35	47	63	5.4661e-17	4.12826	3.86662e-18	8.68265	17.4876
TPD52L3	ENSG00000170777	4	4	4	4	0	0	0	0	26	16	66	34	42	32	65	73	6.81749e-16	4.42515	5.71656e-17	8.37093	21.4834
AC007278.1	ENSG00000234389	4	4	5	4	0	0	0	0	22	25	49	35	61	28	53	49	1.3704e-16	4.22654	1.02882e-17	8.57067	18.7204
AL590999.1	ENSG00000235033	7	7	7	7	0	0	0	0	45	47	42	43	63	85	50	82	2.37615e-17	4.03298	1.59643e-18	8.78267	16.3699
TMEM200A	ENSG00000164484	5	7	7	4	0	0	0	0	24	39	68	61	32	73	55	86	1.46476e-16	4.23139	1.10578e-17	8.56236	18.7834
SYNPR	ENSG00000163630	4	4	4	4	0	0	0	0	16	38	20	55	58	41	47	56	3.89082e-16	4.33837	3.11781e-17	8.44206	20.2293
PRKD1	ENSG00000184304	4	4	4	4	0	0	0	0	26	25	49	43	33	22	56	80	4.45235e-16	4.34924	3.62403e-17	8.42446	20.3822
STK32B	ENSG00000152953	6	7	6	6	0	0	0	0	23	43	39	85	51	85	90	65	1.92395e-16	4.24625	1.47556e-17	8.52905	18.978
CDH11	ENSG00000140937	9	9	9	9	0	0	0	0	43	50	110	75	93	70	102	148	1.93662e-16	4.24405	1.48717e-17	8.52814	18.949
MACC1	ENSG00000183742	3	5	3	5	0	0	0	0	50	22	55	19	58	43	26	68	5.81126e-16	4.37498	4.82121e-17	8.39098	20.7492
ITGA1	ENSG00000213949	14	20	16	20	0	8	3	12	80	76	84	118	104	106	109	127	1.07277e-21	3.1778	3.49726e-23	9.91741	9.04924
TMEM98	ENSG00000006042	4	4	4	4	0	0	0	0	31	14	42	32	60	49	44	42	2.55861e-16	4.27162	2.00374e-17	8.49358	19.3146
BARX2	ENSG00000043039	6	6	6	6	0	0	0	0	40	31	30	49	63	52	63	74	4.35446e-17	4.0673	3.04387e-18	8.70981	16.764
SYPL2	ENSG00000143028	8	7	6	8	0	0	0	0	75	45	35	52	88	56	88	53	5.30351e-17	4.08303	3.74883e-18	8.68616	16.9479
STAB2	ENSG00000136011	16	21	22	25	7	1	2	3	117	102	128	117	155	116	161	166	1.05542e-19	3.50163	4.86881e-21	9.41198	11.3265
KLHL10	ENSG00000161594	1	1	2	2	1	4	1	0	25	21	27	40	23	27	26	32	1.37909e-16	4.18337	1.03607e-17	8.56986	18.1685
BRDT	ENSG00000137948	7	6	7	7	0	0	0	0	52	47	26	54	56	63	88	75	6.1063e-17	4.09137	4.3482e-18	8.66929	17.0461
ZNF667-AS1	ENSG00000166770	2	2	3	4	0	0	0	0	50	20	18	43	25	58	62	18	5.69311e-15	4.65599	5.45949e-16	8.10081	25.2112
CCDC178	ENSG00000166960	4	4	4	4	0	0	0	0	31	15	34	37	45	49	36	58	2.15543e-16	4.23294	1.66435e-17	8.51511	18.8037
LINC01239	ENSG00000234840	8	9	8	8	0	0	0	0	46	75	85	49	118	74	133	46	2.07801e-16	4.22831	1.60131e-17	8.51958	18.7433
NHLH1	ENSG00000171786	1	1	1	2	0	5	0	1	25	20	52	33	45	41	34	13	2.0845e-15	4.51588	1.86985e-16	8.23015	22.8779
DSG4	ENSG00000175065	2	2	2	2	0	0	0	0	31	33	9	50	33	29	17	70	3.94035e-14	4.94503	4.22628e-15	7.84803	30.8038
EYA2	ENSG00000064655	6	6	6	6	0	0	0	0	53	39	22	68	82	42	99	55	2.36083e-16	4.24133	1.84022e-17	8.50346	18.9133
FZD10-AS1	ENSG00000250208	8	8	8	8	0	0	0	0	54	54	82	51	75	48	78	149	1.57777e-16	4.19281	1.19769e-17	8.55315	18.2878
RASGRF2	ENSG00000113319	14	12	11	15	4	0	5	2	78	67	59	78	112	54	83	111	3.38695e-20	3.40274	1.44389e-21	9.53888	10.5762
SPATA6L	ENSG00000106686	10	8	6	9	0	0	0	3	70	30	58	72	84	51	68	108	1.37249e-17	3.92371	8.81963e-19	8.84914	15.1759
DNAI1	ENSG00000122735	8	8	7	7	0	0	0	0	29	60	54	81	109	52	84	70	1.2462e-16	4.15715	9.31024e-18	8.58217	17.8413
AC008742.1	ENSG00000267650	4	4	4	4	0	0	0	0	11	44	56	56	69	54	79	18	2.78785e-15	4.53334	2.54593e-16	8.19309	23.1564
CNGA1	ENSG00000198515	0	4	0	1	1	0	0	0	28	20	20	55	19	25	23	60	1.85266e-13	5.1809	2.18842e-14	7.63904	36.2749
DMTN	ENSG00000158856	7	9	9	7	0	0	0	1	65	29	48	83	66	86	63	79	2.82948e-17	3.98227	1.92613e-18	8.76153	15.8046
CYP4Z2P	ENSG00000154198	5	5	5	5	0	0	0	0	27	32	31	48	49	40	44	84	1.21574e-16	4.1403	9.0636e-18	8.58525	17.6342
CADM3	ENSG00000162706	5	5	5	6	0	0	0	0	43	27	21	48	56	66	55	55	1.16586e-16	4.13483	8.67344e-18	8.59031	17.5674
KNG1	ENSG00000113889	3	2	2	3	1	0	0	3	22	16	61	25	53	32	29	37	3.98127e-16	4.26835	3.20523e-17	8.43883	19.2709
MAPK10	ENSG00000109339	8	8	8	8	0	0	0	0	65	54	35	89	93	44	107	109	2.34074e-16	4.20312	1.82211e-17	8.50461	18.4189
ITIH1	ENSG00000055957	4	2	2	2	0	0	0	0	22	22	11	71	27	44	56	40	1.64998e-14	4.76653	1.67748e-15	7.96313	27.2187
DACT1	ENSG00000165617	1	1	2	1	0	1	0	1	13	25	51	28	33	10	42	40	5.90394e-14	4.96345	6.46191e-15	7.79459	31.1995
EPB42	ENSG00000166947	4	5	3	5	0	2	0	2	41	12	45	64	28	38	61	69	8.68231e-17	4.08625	6.34583e-18	8.62614	16.9857
SLC13A3	ENSG00000158296	10	8	8	10	0	0	0	0	168	70	119	141	190	125	164	125	2.47759e-14	4.82122	2.58489e-15	7.90947	28.2705
LAMC3	ENSG00000050555	8	8	7	11	0	0	0	0	55	37	71	74	86	84	116	74	1.30055e-16	4.12796	9.73661e-18	8.57702	17.484
SMOC1	ENSG00000198732	4	4	4	4	0	0	0	0	25	22	23	51	68	45	36	43	4.34495e-16	4.26483	3.5298e-17	8.42755	19.2239
CLVS1	ENSG00000177182	6	6	10	6	0	0	0	0	60	41	41	55	103	68	46	59	8.45233e-17	4.07531	6.14683e-18	8.62978	16.8574
BRINP3	ENSG00000162670	6	6	6	6	0	0	0	0	38	32	36	44	42	58	77	62	5.27891e-17	4.02239	3.72593e-18	8.68686	16.2502
FMOD	ENSG00000122176	7	7	7	7	0	0	0	0	36	50	40	78	38	80	90	105	2.40973e-16	4.19071	1.87959e-17	8.501	18.2612
IGDCC3	ENSG00000174498	6	7	6	6	0	0	0	0	33	34	29	78	59	81	81	63	2.25382e-16	4.18139	1.74856e-17	8.50939	18.1436
CYP2A7	ENSG00000198077	8	7	4	8	0	0	0	0	39	33	62	45	76	69	59	59	6.23077e-17	4.03517	4.44659e-18	8.66674	16.3948
AC068631.1	ENSG00000197099	9	9	11	10	0	0	3	0	87	45	50	98	56	83	89	128	2.37351e-17	3.9314	1.59342e-18	8.78288	15.257
TCP10L2	ENSG00000166984	8	8	8	8	0	0	0	0	46	40	45	81	73	79	99	93	1.31132e-16	4.11342	9.82413e-18	8.57599	17.3086
CD1B	ENSG00000158485	4	4	4	6	0	0	0	0	37	30	17	38	49	49	58	45	1.89275e-16	4.15388	1.44965e-17	8.5311	17.8009
TMEM40	ENSG00000088726	4	4	4	4	0	0	0	0	16	47	36	45	29	27	61	87	1.41378e-15	4.39773	1.24087e-16	8.27912	21.079
TSKU	ENSG00000182704	5	5	3	4	0	0	0	0	40	37	20	32	50	64	29	35	2.06354e-16	4.15907	1.58908e-17	8.52047	17.8651
LCNL1	ENSG00000214402	5	3	1	1	2	1	1	3	24	36	30	26	30	26	31	29	6.17556e-18	3.78973	3.71353e-19	8.94518	13.83
SLC22A14	ENSG00000144671	7	7	11	6	0	0	0	0	71	38	68	53	114	53	94	59	1.85181e-16	4.13952	1.41539e-17	8.53386	17.6246
ESR2	ENSG00000140009	9	9	9	9	0	0	0	0	45	75	57	71	110	65	85	118	1.52131e-16	4.11331	1.15117e-17	8.55772	17.3073
HLA-DPA1	ENSG00000231389	18	17	24	21	9	9	10	14	138	64	123	65	81	78	142	181	4.68573e-23	2.91337	1.22645e-24	10.2465	7.53373
COL4A6	ENSG00000197565	6	5	5	5	0	0	0	0	67	26	21	39	60	68	67	44	3.38391e-16	4.20388	2.68718e-17	8.45942	18.4287
CCL4L2	ENSG00000276070	1	0	4	0	0	2	0	0	14	22	56	34	14	34	31	53	1.27682e-13	5.03428	1.4762e-14	7.68958	32.7696
BDNF	ENSG00000176697	5	7	5	5	2	1	0	3	28	34	31	68	74	40	49	33	2.99428e-18	3.70272	1.70668e-19	9.03064	13.0205
CFAP45	ENSG00000213085	11	6	14	9	6	0	2	2	38	51	82	67	92	51	93	72	2.82083e-19	3.49575	1.38823e-20	9.30124	11.2804
CFAP74	ENSG00000142609	7	7	8	9	0	0	0	0	77	38	62	77	135	96	32	79	5.23631e-16	4.24101	4.31139e-17	8.4041	18.9091
AC112198.2	ENSG00000232517	4	4	4	4	0	0	0	0	36	34	32	14	53	36	48	44	3.58663e-16	4.19578	2.85754e-17	8.45225	18.3255
WDR78	ENSG00000152763	34	45	45	51	20	17	24	25	116	150	162	164	232	175	213	137	5.07366e-27	2.45981	7.34237e-29	11.1478	5.50144
RSPH1	ENSG00000160188	5	2	2	4	0	0	0	0	36	20	23	36	47	23	43	31	8.12616e-16	4.28456	6.88608e-17	8.34897	19.4886
ANXA13	ENSG00000104537	7	7	7	8	0	0	0	0	35	49	72	80	97	28	118	92	7.43652e-16	4.27305	6.26282e-17	8.36017	19.3337
ADAM7	ENSG00000069206	7	7	7	7	0	0	0	0	81	23	64	42	71	60	117	70	4.82637e-16	4.21776	3.9436e-17	8.41456	18.6068
CDH5	ENSG00000179776	7	7	7	8	0	0	0	0	36	40	49	76	78	54	110	63	2.13736e-16	4.11775	1.64928e-17	8.51616	17.3607
AL355306.2	ENSG00000237480	7	7	7	7	0	0	0	0	74	37	41	68	37	54	127	92	5.27347e-16	4.22122	4.34474e-17	8.4032	18.6514
NR2F2-AS1	ENSG00000247809	8	9	9	8	0	0	0	0	57	32	82	80	108	60	83	119	3.61551e-16	4.17633	2.88244e-17	8.45123	18.0801
EFHB	ENSG00000163576	4	6	4	3	1	0	0	0	50	31	25	49	55	24	24	76	4.14218e-16	4.19212	3.34993e-17	8.43367	18.2791
RNY4P10	ENSG00000202441	13	10	16	12	0	8	0	0	59	94	83	133	122	112	153	90	1.97892e-17	3.85923	1.31611e-18	8.80435	14.5126
CCDC140	ENSG00000163081	2	2	2	2	0	0	0	0	50	9	25	42	11	72	38	35	1.15028e-13	4.98173	1.31669e-14	7.7042	31.5973
FRK	ENSG00000111816	15	18	18	15	0	6	11	2	117	57	92	107	119	76	128	145	6.95271e-20	3.36123	3.1202e-21	9.45862	10.2762
STC1	ENSG00000159167	4	4	4	4	0	0	0	0	72	13	49	31	28	29	99	67	6.37548e-15	4.53294	6.17863e-16	8.08574	23.15
HS6ST3	ENSG00000185352	4	4	3	4	0	0	0	0	65	21	31	19	39	55	26	66	2.00694e-15	4.37797	1.7919e-16	8.23525	20.7921
GTF2F2P2	ENSG00000233910	3	4	3	3	0	0	0	0	55	24	12	37	28	45	32	72	4.66669e-15	4.48906	4.41533e-16	8.12659	22.4565
ANO2	ENSG00000047617	5	5	5	5	0	0	0	0	27	45	29	25	45	58	47	61	1.56378e-16	4.06992	1.18626e-17	8.55426	16.7946
BEST3	ENSG00000127325	5	6	6	5	0	0	0	0	57	44	21	47	61	34	46	98	4.67605e-16	4.19299	3.81344e-17	8.4185	18.2901
ADTRP	ENSG00000111863	3	4	3	2	0	0	0	0	11	27	42	36	24	36	43	56	3.97404e-15	4.46019	3.72054e-16	8.14733	22.0115
MISP	ENSG00000099812	3	3	3	3	0	0	0	0	31	26	57	15	82	21	32	36	9.01038e-15	4.56939	8.86869e-16	8.04158	23.7423
VNN2	ENSG00000112303	5	5	4	4	0	0	0	0	86	25	21	38	24	61	99	54	3.7265e-15	4.44744	3.481e-16	8.15537	21.8179
ACCSL	ENSG00000205126	6	3	3	3	0	0	0	0	60	14	23	39	35	35	64	57	2.58952e-15	4.39829	2.35128e-16	8.20266	21.0871
ADAMTS9-AS1	ENSG00000241158	4	5	4	4	0	0	0	0	25	20	26	49	53	60	50	35	5.8051e-16	4.20507	4.81307e-17	8.39118	18.4439
AL353052.2	ENSG00000236372	6	5	6	6	0	0	0	0	50	29	23	60	86	51	69	46	3.90234e-16	4.15625	3.13124e-17	8.44156	17.8302
AC007598.2	ENSG00000261394	4	3	4	1	0	0	2	0	51	14	25	34	42	42	30	28	7.06844e-16	4.22056	5.94176e-17	8.36638	18.643
ZNF844	ENSG00000223547	3	3	6	6	5	3	5	0	33	24	39	71	41	32	61	46	7.50146e-19	3.52569	3.93081e-20	9.18993	11.5169
EXTL1	ENSG00000158008	6	4	4	4	0	0	0	0	19	23	41	51	46	60	36	49	4.29871e-16	4.15772	3.48775e-17	8.42895	17.8484
AL359924.1	ENSG00000237250	8	8	8	8	0	0	0	0	89	28	63	63	53	73	127	104	6.68841e-16	4.20846	5.60134e-17	8.37333	18.4873
AL591368.1	ENSG00000233926	1	3	2	1	0	0	0	0	22	18	59	20	22	47	13	52	1.85266e-13	5.00761	2.18756e-14	7.63909	32.1693
AL023754.1	ENSG00000224260	3	3	3	3	0	0	0	0	48	19	9	73	54	85	23	33	3.39907e-14	4.73343	3.61909e-15	7.86746	26.6013
DPYS	ENSG00000147647	6	7	6	9	0	0	0	0	66	34	45	38	52	67	83	78	1.75613e-16	4.04593	1.34042e-17	8.54015	16.5176
TREH	ENSG00000118094	6	4	4	4	0	0	0	0	21	25	44	42	42	44	70	34	4.24574e-16	4.14669	3.44033e-17	8.43055	17.7124
KRT6C	ENSG00000170465	4	4	4	4	0	0	0	0	41	21	17	59	27	82	50	46	2.71297e-15	4.37573	2.47046e-16	8.19671	20.7599
SLC14A1	ENSG00000141469	5	5	3	3	0	0	0	0	31	25	35	33	50	33	22	60	4.73202e-16	4.15703	3.86317e-17	8.41698	17.8399
PEG3	ENSG00000198300	8	9	8	8	0	0	0	0	46	42	68	63	78	58	112	89	2.54861e-16	4.07072	1.99325e-17	8.49419	16.8038
KCNH7	ENSG00000184611	5	5	4	4	0	0	0	0	54	39	14	34	46	32	65	59	9.57724e-16	4.22624	8.19577e-17	8.32838	18.7165
AC097381.3	ENSG00000273267	8	9	10	10	0	0	0	0	128	106	106	119	194	117	125	119	2.78826e-14	4.68009	2.93378e-15	7.89369	25.6357
PTH2R	ENSG00000144407	2	4	2	3	0	0	0	0	13	40	37	26	18	29	48	56	9.91694e-15	4.52905	9.82316e-16	8.02905	23.0877
NEBL	ENSG00000078114	6	9	5	6	0	0	0	0	33	32	74	70	77	44	44	103	6.64634e-16	4.17821	5.55221e-17	8.37437	18.1036
AC008760.2	ENSG00000276980	0	1	5	2	0	0	1	2	59	33	37	14	24	39	60	15	1.53656e-14	4.58957	1.55655e-15	7.97237	24.0767
SORBS1	ENSG00000095637	6	7	6	8	0	0	0	0	57	39	30	77	43	49	85	89	3.74168e-16	4.10777	2.99084e-17	8.44692	17.241
CACNA2D1	ENSG00000153956	5	5	6	5	0	0	0	0	42	32	25	36	45	38	74	57	2.32678e-16	4.05139	1.81003e-17	8.50538	16.5803
AC037441.1	ENSG00000248738	3	3	3	6	0	0	0	0	44	20	43	20	25	60	37	50	1.64872e-15	4.28242	1.45914e-16	8.2598	19.4598
ABCA9	ENSG00000154258	7	6	12	9	0	0	0	1	52	37	94	77	52	59	108	102	2.34126e-16	4.04928	1.82374e-17	8.5045	16.556
ADIPOQ	ENSG00000181092	4	4	4	4	0	0	0	0	37	21	33	25	32	33	40	66	5.57675e-16	4.14831	4.62082e-17	8.39597	17.7323
C4BPA	ENSG00000123838	3	3	3	3	0	0	0	0	47	26	31	19	56	13	32	68	1.10609e-14	4.53277	1.10314e-15	8.0148	23.1472
VWCE	ENSG00000167992	8	16	8	8	4	5	6	10	71	57	30	79	83	44	79	64	1.40128e-21	3.03228	4.68532e-23	9.88817	8.18102
AC012368.1	ENSG00000225889	8	4	7	3	2	2	6	5	49	35	41	30	30	41	50	54	2.18769e-20	3.2152	8.97205e-22	9.5881	9.28691
PCK1	ENSG00000124253	4	5	4	4	0	0	0	0	60	13	21	39	61	47	56	52	2.37055e-15	4.32205	2.14379e-16	8.21375	20.0017
LINC01828	ENSG00000235885	5	5	5	5	0	0	0	0	60	26	34	57	54	17	67	108	3.16254e-15	4.35889	2.90297e-16	8.17729	20.519
IMPG1	ENSG00000112706	5	5	7	5	0	0	0	0	18	61	43	39	42	47	67	82	6.79062e-16	4.16242	5.69049e-17	8.37147	17.9066
TNFRSF8	ENSG00000120949	6	6	8	5	0	0	0	0	32	27	38	71	72	54	73	66	4.4614e-16	4.10487	3.63373e-17	8.42415	17.2063
CPNE6	ENSG00000100884	4	6	7	6	0	0	0	0	36	32	64	32	65	31	70	65	4.11727e-16	4.09355	3.32139e-17	8.43467	17.0719
AC096531.2	ENSG00000237413	6	5	5	5	0	0	0	0	40	27	32	44	39	69	32	72	3.5059e-16	4.07081	2.78772e-17	8.45513	16.8049
RBM20	ENSG00000203867	4	4	4	8	0	0	0	0	24	24	82	39	81	32	59	67	2.62705e-15	4.31417	2.3881e-16	8.20079	19.8927
AL606760.3	ENSG00000259818	5	5	5	6	0	0	0	0	37	41	24	60	85	24	56	59	9.19194e-16	4.17989	7.85644e-17	8.33338	18.1248
AC007326.2	ENSG00000280418	5	5	5	5	0	0	0	0	22	36	45	27	45	52	41	72	4.01892e-16	4.07901	3.23764e-17	8.43766	16.9006
CKAP4	ENSG00000136026	165	119	158	128	144	134	157	121	342	318	333	385	322	384	329	323	2.02928e-46	1.37393	4.24069e-49	14.7283	2.59176
CFAP65	ENSG00000181378	10	8	8	8	0	0	0	0	150	71	63	141	117	125	173	146	5.9811e-14	4.74674	6.54949e-15	7.79289	26.8479
FFAR2	ENSG00000126262	3	2	5	4	1	0	0	0	19	25	33	41	21	34	44	43	5.13851e-16	4.10149	4.2255e-17	8.40647	17.1661
CR2	ENSG00000117322	9	10	9	9	0	0	0	0	82	56	55	63	96	57	96	131	4.89493e-16	4.0943	4.01241e-17	8.41254	17.0808
AC084816.1	ENSG00000256995	5	6	5	5	0	0	0	0	73	38	21	53	103	20	56	78	3.97255e-15	4.35161	3.71707e-16	8.14744	20.4157
ZAN	ENSG00000146839	9	10	9	9	0	0	0	0	115	86	108	122	136	116	146	171	3.72434e-14	4.66112	3.98098e-15	7.85553	25.301
CLCNKB	ENSG00000184908	3	3	4	3	0	0	0	0	19	16	23	63	26	60	39	57	1.11818e-14	4.47736	1.11578e-15	8.0134	22.275
DAO	ENSG00000110887	6	7	6	7	0	0	0	0	67	29	33	70	68	43	51	118	1.15667e-15	4.18191	1.00493e-16	8.3042	18.1502
ANKRD18B	ENSG00000230453	9	8	8	13	6	1	4	6	57	34	41	66	47	61	55	74	3.39728e-21	3.05126	1.20869e-22	9.79283	8.28936
TNS4	ENSG00000131746	6	6	6	6	0	0	0	0	32	23	42	56	59	50	75	66	4.40804e-16	4.06422	3.58336e-17	8.42579	16.7283
COL28A1	ENSG00000215018	6	9	6	6	0	0	0	0	32	36	63	51	46	55	77	89	4.11727e-16	4.0505	3.32333e-17	8.4346	16.57
ADGRE3	ENSG00000131355	4	4	5	5	0	0	0	0	23	31	46	45	60	19	43	75	1.73472e-15	4.22069	1.53796e-16	8.25352	18.6447
SEMA3B	ENSG00000012171	10	5	7	5	4	3	6	5	43	50	24	79	65	65	57	30	7.14085e-20	3.25375	3.21583e-21	9.45547	9.5384
SH2D4B	ENSG00000178217	3	6	4	5	3	1	0	0	59	19	36	35	41	28	62	35	6.93384e-17	3.85271	4.97732e-18	8.65389	14.4471
TDRD5	ENSG00000162782	5	5	4	6	0	0	0	0	47	30	26	34	43	32	45	73	3.89082e-16	4.03878	3.11818e-17	8.44205	16.4359
ZG16	ENSG00000174992	2	2	4	2	0	0	0	0	45	12	28	40	57	31	11	57	6.02127e-14	4.70447	6.60607e-15	7.7918	26.0728
AKNAD1	ENSG00000162641	5	4	4	4	0	0	0	0	29	18	44	45	25	34	61	70	2.02182e-15	4.23213	1.80623e-16	8.23429	18.7931
HLA-DQA1	ENSG00000196735	8	8	9	7	4	0	3	0	29	31	60	83	81	48	77	71	1.00717e-17	3.65409	6.31948e-19	8.88627	12.5889
FAM129C	ENSG00000167483	7	6	5	11	0	0	0	3	39	35	47	51	72	48	59	58	1.80637e-17	3.70437	1.19191e-18	8.81546	13.0354
ASS1	ENSG00000130707	206	118	185	141	260	148	251	184	761	535	942	611	695	639	681	497	1.03644e-32	1.93607	7.689e-35	12.3132	3.82662
ADAMTS3	ENSG00000156140	8	7	6	6	0	0	0	0	84	31	34	41	68	66	52	99	9.61151e-16	4.12143	8.23012e-17	8.32788	17.405
GRHL1	ENSG00000134317	10	10	7	6	9	7	7	6	58	26	63	58	40	62	59	65	2.79398e-22	2.87116	8.21801e-24	10.061	7.31653
KCNJ9	ENSG00000162728	4	2	3	4	3	1	3	1	17	37	31	57	18	37	57	38	6.08407e-17	3.81102	4.32919e-18	8.66979	14.0356
SSPN	ENSG00000123096	3	6	3	4	0	0	0	1	25	23	34	27	38	35	31	54	2.82244e-16	3.97365	2.22215e-17	8.48155	15.7104
ZBP1	ENSG00000124256	5	5	5	5	0	0	0	0	28	35	24	53	85	37	55	38	1.15531e-15	4.1336	1.00315e-16	8.30441	17.5525
ABCA8	ENSG00000141338	8	10	8	9	0	0	0	0	67	56	50	81	69	96	50	146	1.0519e-15	4.11921	9.06761e-17	8.3164	17.3782
AC105411.1	ENSG00000259867	3	4	3	4	0	0	0	0	16	28	29	37	35	26	37	65	3.13082e-15	4.25183	2.87222e-16	8.17857	19.0515
SYCP1	ENSG00000198765	4	4	4	4	0	0	0	0	42	18	29	23	45	31	42	58	1.42072e-15	4.15049	1.24845e-16	8.2784	17.7591
SHANK2	ENSG00000162105	10	10	10	10	0	0	0	0	117	104	169	138	193	154	198	137	1.41093e-13	4.79393	1.64231e-14	7.67592	27.7407
GRAMD1C	ENSG00000178075	4	2	4	2	0	0	0	0	25	24	27	27	25	24	30	57	3.9756e-15	4.2765	3.72407e-16	8.14721	19.38
DCN	ENSG00000011465	7	7	7	7	0	0	0	0	30	43	35	80	86	51	77	87	1.08099e-15	4.11309	9.33534e-17	8.31295	17.3047
TUSC3	ENSG00000104723	6	6	6	6	0	0	0	0	32	31	46	35	84	59	54	47	4.63345e-16	4.01346	3.77628e-17	8.41964	16.15
CSPG4P10	ENSG00000276710	4	3	4	1	6	0	3	1	27	24	37	41	41	36	36	23	1.04585e-17	3.62026	6.57312e-19	8.88189	12.2972
POU3F2	ENSG00000184486	4	5	4	4	0	0	0	0	32	25	27	54	85	32	48	25	3.19679e-15	4.23893	2.93608e-16	8.17592	18.8819
FAT4	ENSG00000196159	14	9	14	9	5	0	5	1	87	38	45	111	60	95	104	100	3.91785e-18	3.52881	2.2945e-19	8.9982	11.5419
FBXO40	ENSG00000163833	7	6	12	4	3	0	4	4	65	18	64	55	75	53	73	42	3.46877e-18	3.51645	2.00975e-19	9.01274	11.4435
NAMA	ENSG00000271086	8	8	8	8	0	0	0	0	53	35	50	74	100	50	96	82	8.61578e-16	4.06897	7.32348e-17	8.34169	16.7835
FAM189A1	ENSG00000104059	3	3	2	2	2	0	0	0	15	18	26	50	20	44	32	46	7.444e-15	4.33747	7.26861e-16	8.06592	20.2166
PHLDB1	ENSG00000019144	226	193	211	193	185	185	204	165	425	425	494	421	559	465	542	444	1.61668e-45	1.36787	3.80077e-48	14.5794	2.5809
NXPE1	ENSG00000095110	3	3	3	3	0	0	0	0	57	14	22	39	25	16	61	77	5.05408e-14	4.60481	5.49213e-15	7.8151	24.3325
ZNF385B	ENSG00000144331	6	6	6	7	0	0	0	0	36	27	39	56	85	43	71	59	7.69771e-16	4.05078	6.5029e-17	8.35573	16.5732
C3P1	ENSG00000167798	8	8	8	8	0	0	0	0	30	49	63	96	100	51	132	73	2.51217e-15	4.19119	2.27711e-16	8.20651	18.2672
MGAT4C	ENSG00000182050	6	8	10	8	0	0	0	0	79	49	58	44	44	62	97	114	1.04885e-15	4.0833	9.02493e-17	8.31696	16.951
TTN	ENSG00000155657	8	10	9	11	3	0	0	1	82	52	36	58	83	65	55	85	1.75679e-17	3.64927	1.15553e-18	8.81894	12.547
LINC01206	ENSG00000242512	9	9	9	9	0	0	0	0	79	38	42	86	114	72	115	96	1.84087e-15	4.13967	1.63688e-16	8.24607	17.6264
NOVA1	ENSG00000139910	5	5	5	5	0	0	0	0	44	27	34	40	32	38	99	42	1.78835e-15	4.13573	1.58925e-16	8.2496	17.5784
AC013460.1	ENSG00000229727	5	5	5	5	0	0	0	0	33	22	25	52	53	71	39	46	1.13948e-15	4.0794	9.88804e-17	8.30612	16.9052
EBF2	ENSG00000221818	7	7	7	7	0	0	0	0	28	65	35	69	82	39	91	88	1.77419e-15	4.13221	1.57482e-16	8.25069	17.5355
NCAN	ENSG00000130287	5	5	5	5	0	0	0	0	58	42	16	32	53	60	31	80	2.84185e-15	4.18955	2.59969e-16	8.19058	18.2465
SPATA17	ENSG00000162814	3	7	8	10	0	0	0	0	43	39	68	52	52	47	64	88	6.60726e-16	4.01165	5.51612e-17	8.37513	16.1297
SPAG16	ENSG00000144451	6	10	5	9	0	4	3	0	48	50	48	25	55	57	49	57	2.01432e-18	3.43922	1.11655e-19	9.07695	10.847
PLCH1	ENSG00000114805	8	8	7	7	0	0	0	0	29	48	54	69	45	82	96	89	1.23613e-15	4.08139	1.08042e-16	8.2956	16.9286
DGCR5	ENSG00000237517	3	2	2	1	0	3	2	0	37	10	50	24	21	27	50	40	5.98816e-15	4.27478	5.75635e-16	8.09437	19.3569
DRAIC	ENSG00000245750	5	6	5	5	0	0	0	0	21	32	44	47	50	83	45	35	1.20999e-15	4.07486	1.05631e-16	8.29828	16.8521
SALL1	ENSG00000103449	5	8	3	4	0	0	0	3	62	24	26	48	40	29	57	77	5.38474e-16	3.9779	4.44486e-17	8.40053	15.7568
AL079307.1	ENSG00000258535	6	7	7	6	0	0	0	0	17	34	86	61	103	60	70	67	4.38206e-15	4.22956	4.13916e-16	8.13442	18.7596
THSD4	ENSG00000187720	17	13	16	16	0	0	7	4	88	61	72	168	158	127	99	121	2.20513e-17	3.64515	1.47347e-18	8.79167	12.5112
LVRN	ENSG00000172901	3	5	4	4	0	0	0	0	39	20	55	24	21	32	67	58	6.08166e-15	4.26586	5.86811e-16	8.09202	19.2376
SAG	ENSG00000130561	10	8	12	9	0	0	0	0	45	59	67	87	92	108	108	91	1.20368e-15	4.06461	1.05018e-16	8.29897	16.7328
PLG	ENSG00000122194	7	7	8	7	0	0	0	0	64	42	47	33	42	87	82	82	9.75332e-16	4.03832	8.36174e-17	8.326	16.4306
SARDH	ENSG00000123453	5	7	5	5	0	0	0	0	20	31	58	45	34	73	75	55	2.18414e-15	4.13271	1.96951e-16	8.22392	17.5416
ZNF793	ENSG00000188227	5	3	7	9	4	0	0	1	50	27	35	75	67	30	83	43	1.65422e-16	3.83498	1.26005e-17	8.5473	14.2707
ZFP37	ENSG00000136866	3	3	3	3	0	0	0	0	50	24	9	41	17	46	43	65	4.6464e-14	4.5364	5.01999e-15	7.82641	23.2056
G6PC	ENSG00000131482	4	4	4	4	0	0	0	0	30	14	42	35	38	26	53	60	3.73968e-15	4.19201	3.49527e-16	8.15488	18.2777
DHRS2	ENSG00000100867	6	6	6	6	0	0	0	0	78	24	48	32	97	47	36	88	4.17228e-15	4.20043	3.92575e-16	8.14083	18.3847
PDZD3	ENSG00000172367	7	8	6	12	3	3	3	2	42	62	25	65	100	38	57	56	1.53335e-18	3.38721	8.37931e-20	9.10816	10.4629
HHIP	ENSG00000164161	6	10	10	12	0	1	1	3	75	46	50	46	84	46	61	84	1.05622e-17	3.55395	6.6714e-19	8.88024	11.7448
ELFN2	ENSG00000166897	4	7	5	4	0	0	0	0	31	20	27	62	57	46	68	44	2.48964e-15	4.13107	2.25279e-16	8.2078	17.5217
LINC02044	ENSG00000243795	3	2	4	2	0	0	0	0	27	6	49	36	40	54	28	36	6.0011e-14	4.56175	6.57767e-15	7.79235	23.617
AC004944.1	ENSG00000253510	3	3	3	3	0	0	0	0	23	36	11	50	50	15	42	67	5.10883e-14	4.53292	5.55963e-15	7.81356	23.1497
CALB1	ENSG00000104327	6	5	5	8	9	5	6	9	75	37	31	63	56	33	47	74	1.53347e-20	3.03738	6.10472e-22	9.62776	8.20997
TDRD12	ENSG00000173809	8	9	10	8	0	0	0	0	43	46	97	56	116	99	57	93	2.13301e-15	4.10094	1.91671e-16	8.22718	17.1596
PLA2G4E	ENSG00000188089	9	7	7	7	0	0	0	0	34	55	62	50	95	37	85	89	1.62318e-15	4.06799	1.43568e-16	8.26174	16.7721
AL138694.1	ENSG00000283384	3	4	3	3	0	0	0	0	63	13	16	27	30	45	43	55	2.61488e-14	4.42503	2.74042e-15	7.90219	21.4815
EGFLAM	ENSG00000164318	9	10	9	9	0	0	0	0	59	52	50	92	57	94	131	101	2.16092e-15	4.08934	1.94631e-16	8.22534	17.0222
KLK11	ENSG00000167757	5	5	5	5	0	0	0	0	46	21	21	55	82	34	50	57	4.17971e-15	4.1692	3.93493e-16	8.14055	17.9909
CFAP47	ENSG00000165164	7	7	14	7	3	0	1	6	40	41	51	67	63	50	47	81	1.16318e-18	3.3401	6.2349e-20	9.14018	10.1267
MIR646HG	ENSG00000228340	12	15	9	14	7	5	6	2	49	40	68	81	80	54	107	65	1.7333e-20	3.0279	6.93647e-22	9.61462	8.1562
RBFOX3	ENSG00000167281	12	11	9	14	7	0	0	0	76	93	39	96	102	112	80	110	1.27528e-16	3.75843	9.53413e-18	8.57943	13.5332
LINC01819	ENSG00000231826	5	4	4	4	0	0	0	0	25	19	34	63	71	18	59	61	1.46406e-14	4.31774	1.48081e-15	7.97853	19.9421
MFRP	ENSG00000235718	4	4	4	4	0	0	0	0	32	28	12	53	53	40	65	30	9.28625e-15	4.25235	9.15963e-16	8.03763	19.0583
HIP1	ENSG00000127946	320	277	308	237	297	208	259	248	499	929	740	730	914	791	819	681	4.49967e-38	1.59735	1.88064e-40	13.3155	3.02588
AC087482.1	ENSG00000259347	6	5	6	4	0	0	0	0	27	22	74	38	67	31	61	53	3.69804e-15	4.12967	3.45055e-16	8.15644	17.5047
AL355994.5	ENSG00000275503	0	0	0	0	4	4	4	4	34	31	121	46	59	20	63	13	6.11922e-14	4.50834	6.72632e-15	7.78952	22.7586
KCNV1	ENSG00000164794	5	5	5	5	0	0	0	0	56	28	39	14	48	48	78	59	5.72731e-15	4.18248	5.49661e-16	8.09998	18.1574
OSGIN1	ENSG00000140961	23	16	27	17	48	28	48	25	144	202	130	197	104	136	185	114	7.23894e-25	2.46598	1.4409e-26	10.6677	5.52502
LINC02141	ENSG00000261807	4	4	4	4	0	0	0	0	12	27	47	29	60	35	47	46	7.38883e-15	4.2117	7.21088e-16	8.06689	18.5288
DIAPH1	ENSG00000131504	2889	2908	2888	2959	1507	1671	1689	1535	6843	7844	8194	8037	10342	9919	10901	9980	3.89181e-29	2.09316	4.1546e-31	11.5993	4.26682
EMID1	ENSG00000186998	8	5	7	7	0	0	0	0	53	53	32	29	57	66	53	74	8.70056e-16	3.94815	7.41373e-17	8.34024	15.4352
TMC5	ENSG00000103534	11	12	11	6	0	0	0	0	66	57	91	67	97	87	75	107	1.4679e-15	4.00832	1.29144e-16	8.27436	16.0925
LTF	ENSG00000012223	9	9	8	8	0	0	0	0	116	53	29	59	139	61	77	104	6.97865e-15	4.19974	6.78505e-16	8.07433	18.3759
ANKRD31	ENSG00000145700	5	7	3	4	0	0	0	2	25	23	50	62	69	20	41	76	3.279e-15	4.10441	3.02016e-16	8.17252	17.2009
CD5L	ENSG00000073754	5	4	5	4	0	0	0	0	21	29	60	20	55	39	40	51	3.47773e-15	4.10958	3.225e-16	8.1646	17.2626
RPL34-AS1	ENSG00000234492	7	10	7	10	0	2	3	4	49	35	44	40	52	46	44	65	2.21367e-19	3.18401	1.0663e-20	9.32924	9.08827
ACOX2	ENSG00000168306	6	10	9	12	2	5	4	7	52	22	68	66	47	63	61	78	9.17441e-20	3.11803	4.20831e-21	9.42729	8.682
AC093278.2	ENSG00000261269	13	2	9	12	13	9	14	8	51	59	67	77	41	69	60	58	5.92863e-23	2.66819	1.57965e-24	10.222	6.35631
PM20D1	ENSG00000162877	5	10	4	5	0	0	0	0	31	24	45	74	73	41	77	64	4.8069e-15	4.13828	4.56306e-16	8.1226	17.6095
EPHB2	ENSG00000133216	15	12	12	18	0	0	1	4	77	73	92	124	180	94	120	89	2.43585e-16	3.79252	1.90124e-17	8.49967	13.8568
HEATR4	ENSG00000187105	18	13	12	14	10	7	9	5	94	42	58	69	98	51	68	91	4.6378e-22	2.77542	1.40774e-23	10.0079	6.84677
XKR5	ENSG00000275591	1	6	6	7	0	1	4	0	26	35	103	47	106	30	30	56	3.59203e-15	4.09458	3.34413e-16	8.16022	17.084
BTBD19	ENSG00000222009	27	22	25	23	4	7	7	10	106	88	108	76	158	116	113	120	4.09696e-21	2.89847	1.46404e-22	9.77343	7.45635
AC092902.2	ENSG00000241288	13	9	10	9	0	0	1	1	60	53	55	82	77	100	101	54	2.25752e-16	3.77545	1.75262e-17	8.50912	13.6937
SGO1-AS1	ENSG00000231304	5	7	5	10	0	0	0	0	60	22	50	53	54	52	74	79	2.2408e-15	4.03047	2.02374e-16	8.22067	16.3415
RGS7	ENSG00000182901	7	7	7	7	0	0	0	0	39	39	39	49	52	63	55	98	1.17045e-15	3.95334	1.01935e-16	8.30251	15.4908
AC083902.2	ENSG00000248713	4	5	5	4	0	0	0	0	30	15	26	60	45	37	53	74	9.49492e-15	4.20707	9.38034e-16	8.03471	18.4695
LIPC	ENSG00000166035	5	5	5	5	0	0	0	0	29	43	20	36	67	31	50	51	2.2408e-15	4.02182	2.02411e-16	8.22065	16.2438
FAM169B	ENSG00000283597	5	5	5	5	0	0	0	0	18	28	48	39	60	30	58	64	4.0949e-15	4.09174	3.84694e-16	8.14329	17.0504
SLC11A1	ENSG00000018280	53	39	49	48	48	30	39	21	144	169	192	133	210	138	242	145	6.08181e-28	2.1626	7.68925e-30	11.3468	4.4772
COL5A2	ENSG00000204262	11	8	5	10	0	0	2	6	75	25	73	58	103	42	77	68	8.57505e-17	3.6603	6.24504e-18	8.62797	12.6433
ZDBF2	ENSG00000204186	5	5	6	10	0	0	0	0	42	22	67	48	80	45	65	68	3.35395e-15	4.05867	3.09909e-16	8.16941	16.6641
LMX1A	ENSG00000162761	5	6	5	6	0	0	0	0	56	37	25	55	47	26	46	113	8.44497e-15	4.17207	8.29011e-16	8.04984	18.0268
ZNF774	ENSG00000196391	8	11	7	10	0	0	0	2	83	44	46	47	85	87	57	67	2.93756e-16	3.77917	2.31739e-17	8.47667	13.7292
RN7SL3	ENSG00000278771	5115	5633	5429	5107	3623	5039	4463	4029	9640	12073	10791	11255	13437	14312	13890	9837	1.66541e-42	1.40422	4.69839e-45	14.085	2.64675
LINC01121	ENSG00000205054	7	6	6	7	0	0	0	0	28	33	53	47	63	40	82	69	2.03742e-15	3.99193	1.82124e-16	8.2333	15.9107
SLC4A10	ENSG00000144290	5	7	5	6	0	0	0	0	29	32	32	62	46	35	64	86	3.48454e-15	4.05532	3.23678e-16	8.16416	16.6254
ROR1	ENSG00000185483	5	4	4	4	0	0	0	0	56	12	43	21	34	59	44	71	1.98525e-14	4.27723	2.04116e-15	7.93882	19.3899
ZNF578	ENSG00000258405	5	5	5	6	0	0	0	0	36	27	21	39	41	57	52	63	2.15619e-15	3.99377	1.93979e-16	8.22575	15.931
TLE2	ENSG00000065717	6	6	6	6	0	0	0	0	31	38	52	46	81	28	89	41	4.07591e-15	4.06621	3.82442e-16	8.144	16.7514
JAKMIP2	ENSG00000176049	7	8	7	7	0	0	0	0	38	26	74	52	52	65	88	96	4.31651e-15	4.06733	4.06822e-16	8.13651	16.7644
ITGA2B	ENSG00000005961	2	7	2	10	2	3	3	4	22	36	45	67	64	25	56	48	2.07459e-17	3.49793	1.3819e-18	8.79888	11.2975
GRIK4	ENSG00000149403	10	9	11	9	0	0	0	0	72	121	167	145	117	194	170	178	5.67198e-13	4.76483	7.15332e-14	7.48503	27.1868
SMIM25	ENSG00000224397	6	3	3	4	0	0	0	0	47	22	33	15	51	49	34	36	8.11184e-15	4.13794	7.94614e-16	8.05503	17.6053
PWRN1	ENSG00000259905	5	5	5	5	0	0	0	0	25	27	50	46	63	18	66	70	9.93618e-15	4.1622	9.84741e-16	8.02875	17.9039
TPD52L1	ENSG00000111907	13	16	15	21	4	5	3	1	75	61	65	102	77	98	100	125	9.03432e-19	3.22991	4.78124e-20	9.16884	9.38211
AL122018.1	ENSG00000235371	4	4	4	4	0	0	0	0	28	15	47	26	38	27	64	52	1.22283e-14	4.18355	1.2266e-15	8.00175	18.1708
PAX7	ENSG00000009709	5	6	5	5	0	0	0	0	32	30	21	65	71	28	58	73	9.77745e-15	4.14401	9.67989e-16	8.03085	17.6796
AC012349.1	ENSG00000254254	9	5	2	4	6	9	3	1	82	16	59	52	37	62	45	66	1.71502e-17	3.46268	1.12537e-18	8.8219	11.0248
LINC01102	ENSG00000235597	4	4	4	4	0	0	0	0	34	18	22	51	39	20	61	64	1.98162e-14	4.23234	2.03639e-15	7.93911	18.7958
THRB	ENSG00000151090	9	8	9	10	0	0	0	0	78	39	82	43	123	93	64	84	5.15893e-15	4.05856	4.91878e-16	8.11349	16.6628
ANKRD29	ENSG00000154065	5	6	6	6	0	0	0	0	37	27	39	44	32	74	69	39	2.49139e-15	3.96703	2.25567e-16	8.20765	15.6385
CABP4	ENSG00000175544	4	4	7	5	0	0	0	0	44	14	39	37	61	55	53	37	6.00649e-15	4.07051	5.78463e-16	8.09377	16.8013
ADAMTS20	ENSG00000173157	7	6	6	6	0	0	0	0	43	29	43	43	42	46	102	53	3.29752e-15	3.99647	3.03893e-16	8.17177	15.9609
ANO4	ENSG00000151572	10	8	8	8	0	0	0	0	57	35	60	63	117	60	74	83	3.67434e-15	4.0052	3.42652e-16	8.15728	16.0578
ANGPT1	ENSG00000154188	4	4	4	4	0	0	0	0	27	13	47	51	32	23	53	89	4.56555e-14	4.33293	4.91832e-15	7.82898	20.1531
AP006222.1	ENSG00000228463	4	2	4	3	3	3	4	6	24	28	50	44	27	25	39	41	3.67994e-18	3.30813	2.14508e-19	9.00559	9.90483
AP000977.1	ENSG00000246790	4	6	6	5	0	0	0	0	81	19	23	40	72	51	52	41	1.23446e-14	4.145	1.23956e-15	8.00046	17.6917
SH2D6	ENSG00000152292	4	4	5	5	0	0	0	0	27	14	46	34	49	34	47	62	8.68694e-15	4.09918	8.53672e-16	8.04625	17.1386
IL17RD	ENSG00000144730	9	8	11	10	0	0	0	0	53	46	49	97	104	79	108	101	6.21288e-15	4.05315	6.0178e-16	8.08896	16.6004
MYOCOS	ENSG00000283683	2	1	2	2	5	4	2	12	34	26	85	57	39	26	62	49	2.17493e-16	3.67398	1.68168e-17	8.51391	12.7637
NOS2	ENSG00000007171	6	7	7	7	0	0	0	0	28	22	74	80	58	48	81	88	1.13721e-14	4.1243	1.13596e-15	8.0112	17.4397
PLEKHG5	ENSG00000171680	6	15	8	10	5	2	2	7	83	21	75	83	112	58	90	39	1.17236e-17	3.3967	7.47233e-19	8.86762	10.5319
AC241952.1	ENSG00000275131	49	36	48	38	37	23	37	30	146	96	136	126	159	174	138	183	9.71734e-29	2.05211	1.10672e-30	11.5151	4.14712
LINC00299	ENSG00000236790	4	5	5	5	0	0	0	0	32	19	38	52	25	34	75	58	1.04497e-14	4.10785	1.03901e-15	8.02216	17.2419
HMGB1P17	ENSG00000217482	8	9	8	8	0	0	0	0	50	46	51	61	102	67	103	45	4.0949e-15	3.98528	3.84867e-16	8.14323	15.8376
PPP1R1B	ENSG00000131771	4	4	4	2	0	0	0	0	10	59	39	42	79	19	65	21	1.72778e-13	4.49101	2.03189e-14	7.64859	22.4869
IQCA1	ENSG00000132321	6	6	6	6	0	0	0	0	82	31	22	40	30	73	77	92	2.05515e-14	4.18438	2.11731e-15	7.93427	18.1812
CHRNA3	ENSG00000080644	5	3	5	5	0	0	0	0	44	19	52	22	54	41	63	24	1.32766e-14	4.12132	1.3373e-15	7.99111	17.4036
DCT	ENSG00000080166	3	3	5	3	0	0	0	0	51	26	13	25	28	31	40	71	4.91625e-14	4.29432	5.32951e-15	7.81888	19.621
STRC	ENSG00000242866	2	4	2	4	0	0	0	0	30	10	33	29	35	24	32	50	4.72661e-14	4.28869	5.11653e-15	7.82401	19.5445
ABLIM2	ENSG00000163995	8	8	13	11	3	0	0	4	68	41	46	46	77	67	65	70	1.6482e-17	3.39803	1.07205e-18	8.82733	10.5417
FO681548.1	ENSG00000229492	5	5	6	5	0	0	0	0	58	39	12	44	52	41	94	49	2.25568e-14	4.17768	2.34513e-15	7.92158	18.097
PRSS42	ENSG00000178055	5	3	4	5	0	0	0	0	21	21	29	30	38	38	42	43	3.47211e-15	3.94175	3.21798e-16	8.16486	15.3668
TEX45	ENSG00000198723	4	5	3	2	0	2	0	0	45	12	33	38	18	44	33	57	1.31408e-14	4.10155	1.32294e-15	7.99244	17.1668
AL354707.1	ENSG00000225489	8	8	7	7	0	0	0	0	69	62	35	36	43	75	107	57	5.9946e-15	4.00012	5.7688e-16	8.0941	16.0014
RAPGEF5	ENSG00000136237	8	8	8	8	0	0	0	0	42	40	63	42	55	81	84	92	4.24676e-15	3.95821	4.00027e-16	8.13855	15.5432
SLC37A3	ENSG00000157800	17	11	12	20	4	0	8	3	101	52	95	67	60	127	95	119	6.4846e-18	3.30562	3.90953e-19	8.93949	9.88761
LINC00483	ENSG00000167117	5	5	5	5	0	0	0	0	22	40	20	45	74	38	52	42	8.8417e-15	4.04156	8.69804e-16	8.04396	16.4676
CTTN	ENSG00000085733	8	7	9	11	0	0	0	0	69	35	60	76	106	51	79	80	5.47454e-15	3.98143	5.23401e-16	8.10594	15.7954
IGSF11	ENSG00000144847	7	7	7	7	0	0	0	0	49	32	41	47	77	49	45	96	4.41773e-15	3.95551	4.17516e-16	8.13337	15.5141
CALCB	ENSG00000175868	1	0	1	0	1	0	0	4	26	6	32	70	14	27	51	27	3.90809e-12	4.97552	5.46778e-13	7.21314	31.4616
CDH20	ENSG00000101542	3	3	3	3	0	0	0	0	18	11	21	71	18	56	48	56	3.2148e-13	4.54249	3.91332e-14	7.56384	23.3038
CEMIP	ENSG00000103888	25	20	19	19	9	1	5	18	63	95	119	91	123	129	114	111	4.67621e-20	2.93576	2.05459e-21	9.50222	7.6516
DNER	ENSG00000187957	1	1	1	0	0	0	1	5	36	51	9	29	15	34	20	50	5.79323e-13	4.63638	7.31833e-14	7.48203	24.8708
CLEC4M	ENSG00000104938	4	4	5	4	0	0	0	0	51	28	10	51	79	46	28	44	4.93072e-14	4.2605	5.34778e-15	7.81845	19.1663
EXT1	ENSG00000182197	24	15	14	16	7	7	3	6	83	64	48	87	91	89	76	126	4.2324e-20	2.92272	1.83527e-21	9.51397	7.58275
PRELP	ENSG00000188783	6	7	6	6	0	0	0	0	18	40	37	79	48	106	57	66	2.14793e-14	4.14256	2.22637e-15	7.92804	17.6618
PDE6A	ENSG00000132915	10	14	9	13	10	4	12	14	77	41	54	110	39	93	79	123	3.95403e-20	2.91019	1.70424e-21	9.52167	7.51719
TRAF5	ENSG00000082512	12	13	11	10	5	1	9	5	57	40	40	80	49	76	70	88	1.32737e-19	2.98872	6.2204e-21	9.3862	7.93769
ACTN3	ENSG00000248746	2	2	5	4	0	0	0	0	43	20	15	40	54	14	43	50	1.17063e-13	4.35889	1.3412e-14	7.70184	20.519
KCNK2	ENSG00000082482	6	6	6	8	0	0	0	0	46	31	36	43	42	48	55	88	3.6055e-15	3.90245	3.35855e-16	8.1597	14.9539
VWA3A	ENSG00000175267	9	11	9	11	0	0	0	0	56	74	66	76	115	52	121	84	8.12451e-15	3.9981	7.96279e-16	8.05477	15.9789
ZNF677	ENSG00000197928	4	4	4	4	0	0	0	0	35	14	17	51	30	43	67	51	4.64283e-14	4.22454	5.00885e-15	7.82669	18.6945
HNRNPFP1	ENSG00000227538	8	9	8	10	0	0	0	0	26	56	72	82	89	68	132	80	1.70465e-14	4.0901	1.73662e-15	7.95884	17.0311
NOX3	ENSG00000074771	3	3	4	3	0	0	0	0	51	18	21	38	15	20	72	58	1.80658e-13	4.41844	2.13022e-14	7.64251	21.3836
MYLK	ENSG00000065534	41	52	42	57	36	27	30	23	146	137	177	138	212	113	214	224	6.7613e-26	2.23625	1.17981e-27	10.8979	4.71171
PROM2	ENSG00000155066	9	6	6	7	2	0	3	0	47	23	40	59	70	39	69	38	1.84775e-16	3.57505	1.41132e-17	8.5342	11.9179
HOPX	ENSG00000171476	7	8	7	7	0	0	0	0	42	33	67	40	67	40	101	79	9.50555e-15	4.00441	9.3958e-16	8.0345	16.049
AL358334.2	ENSG00000258711	7	7	7	8	0	0	0	0	29	30	53	67	78	96	62	56	1.01256e-14	4.00893	1.0051e-15	8.02623	16.0994
FMN2	ENSG00000155816	9	10	9	9	0	0	0	0	69	94	126	127	176	138	94	150	6.77855e-13	4.60718	8.65159e-14	7.46001	24.3724
TMEM139	ENSG00000178826	3	5	4	4	0	0	0	0	37	18	19	49	56	30	41	27	1.94664e-14	4.08805	1.99942e-15	7.94138	17.0069
AC012313.8	ENSG00000269473	4	6	4	4	0	0	0	0	12	27	54	61	39	46	29	95	8.229e-14	4.28005	9.21738e-15	7.74961	19.4278
PIEZO1P2	ENSG00000237121	4	4	4	4	0	0	0	0	34	32	54	10	53	68	20	51	8.0875e-14	4.27708	9.0462e-15	7.75199	19.3878
AC087521.3	ENSG00000254409	5	5	2	3	2	0	3	3	38	19	48	36	20	31	70	29	6.6823e-16	3.67937	5.59273e-17	8.37351	12.8115
COL16A1	ENSG00000084636	9	11	11	9	0	0	0	0	86	112	123	221	241	133	179	133	2.29822e-12	4.78809	3.13136e-13	7.28862	27.6287
NPR3	ENSG00000113389	10	8	8	8	0	0	0	0	72	34	42	67	103	63	107	66	1.30423e-14	4.0129	1.31234e-15	7.99343	16.1437
ATP8B5P	ENSG00000179766	10	12	9	9	0	0	0	0	72	44	76	71	79	135	89	74	1.07639e-14	3.98787	1.0724e-15	8.01828	15.866
TULP2	ENSG00000104804	3	3	4	5	0	0	0	0	48	33	10	41	36	77	29	27	9.13389e-14	4.27092	1.03025e-14	7.73547	19.3052
FAM160A1	ENSG00000164142	4	4	4	5	0	0	0	0	26	16	25	48	30	36	50	58	2.14793e-14	4.06482	2.22607e-15	7.92805	16.7353
SLC36A3	ENSG00000186334	6	6	6	8	0	0	0	3	38	39	27	67	48	46	33	87	1.48855e-15	3.74299	1.31038e-16	8.27263	13.3891
ZFP36L1	ENSG00000185650	165	125	192	117	203	144	231	121	455	614	409	485	632	502	494	511	2.29971e-32	1.75317	1.75412e-34	12.2465	3.37097
SHISA9	ENSG00000237515	5	6	5	5	0	0	0	0	25	37	30	58	39	23	71	90	3.52987e-14	4.1205	3.76573e-15	7.86249	17.3938
TARID	ENSG00000227954	9	9	9	9	0	0	0	0	96	38	51	68	128	39	115	103	3.51096e-14	4.1195	3.74373e-15	7.86322	17.3817
BNIPL	ENSG00000163141	7	7	7	11	0	0	0	0	48	32	42	102	53	77	87	88	1.76246e-14	4.02936	1.80012e-15	7.95439	16.3289
MAPK13	ENSG00000156711	35	21	23	30	16	10	21	7	60	115	142	99	133	137	157	114	9.50371e-22	2.6354	3.05851e-23	9.93078	6.21349
AL359313.1	ENSG00000236366	4	5	4	4	0	0	0	0	29	9	42	51	57	33	36	73	8.18037e-14	4.23251	9.15436e-15	7.75048	18.798
KCNH1	ENSG00000143473	9	9	9	9	0	0	0	0	101	44	34	67	75	77	75	130	2.12648e-14	4.0454	2.19858e-15	7.9296	16.5115
HDAC1P2	ENSG00000233012	5	5	5	5	0	0	0	0	53	8	62	50	117	43	37	47	1.64651e-13	4.32153	1.93201e-14	7.65507	19.9945
TPO	ENSG00000115705	9	9	9	9	0	0	0	0	78	26	59	67	106	69	120	87	2.6304e-14	4.06685	2.76081e-15	7.90127	16.7588
UNC79	ENSG00000133958	35	27	34	29	15	20	12	11	118	62	146	122	120	118	160	156	1.80448e-22	2.53802	5.11903e-24	10.1075	5.8079
LINC01435	ENSG00000229981	7	3	6	6	4	3	4	6	38	43	28	50	34	27	37	76	3.18244e-18	3.1493	1.82723e-19	9.02317	8.87226
GCSAML	ENSG00000169224	5	5	7	5	0	0	0	0	16	34	72	57	21	63	64	104	1.03164e-13	4.24195	1.17441e-14	7.71879	18.9215
TERT	ENSG00000164362	6	5	3	3	3	1	0	0	24	28	39	20	46	35	40	27	7.7668e-16	3.64579	6.56938e-17	8.35453	12.5168
AOX2P	ENSG00000243478	7	6	9	6	0	0	0	0	63	27	37	51	99	45	53	74	1.56531e-14	3.99004	1.58731e-15	7.96996	15.89
KLF17	ENSG00000171872	5	5	5	5	0	0	0	0	20	24	40	52	49	24	72	63	3.21198e-14	4.0798	3.4115e-15	7.87485	16.91
DISP3	ENSG00000204624	8	7	7	7	0	0	0	0	27	34	74	54	110	45	63	79	2.51658e-14	4.04731	2.63215e-15	7.90721	16.5334
LHFPL3-AS1	ENSG00000226869	3	3	3	4	0	0	0	0	44	9	31	41	71	12	37	55	4.15347e-13	4.4449	5.14709e-14	7.52813	21.7796
PTPRQ	ENSG00000139304	9	7	7	9	0	0	0	0	48	31	79	46	107	65	52	97	2.05297e-14	4.01981	2.114e-15	7.93447	16.2213
ITPRIPL1	ENSG00000198885	3	4	3	7	0	0	0	0	50	23	21	26	33	35	33	47	1.39362e-14	3.96487	1.40665e-15	7.98487	15.6151
LYPD8	ENSG00000259823	7	7	7	9	0	0	0	0	51	36	29	70	89	80	80	45	1.71364e-14	3.98738	1.74667e-15	7.95812	15.8607
CDH12	ENSG00000154162	7	7	7	7	0	0	0	0	59	29	33	39	88	49	73	70	1.44005e-14	3.96496	1.45503e-15	7.9807	15.6161
NUTM1	ENSG00000184507	6	6	6	6	0	0	0	0	34	35	28	38	59	73	34	52	6.99943e-15	3.87709	6.80891e-16	8.0739	14.6933
SP140	ENSG00000079263	30	31	23	30	24	16	22	21	141	70	102	92	113	122	78	130	1.09873e-25	2.19577	1.96889e-27	10.8512	4.58135
AC120498.9	ENSG00000274751	7	8	11	9	0	0	0	0	43	49	87	52	59	62	78	99	1.00347e-14	3.91225	9.95465e-16	8.02742	15.0559
EDA	ENSG00000158813	5	4	4	4	0	0	0	0	31	24	29	27	42	19	65	44	2.584e-14	4.02776	2.70602e-15	7.90377	16.3108
KIAA1671	ENSG00000197077	10	10	9	9	0	0	0	0	123	65	122	108	122	118	148	153	9.50706e-13	4.55172	1.23476e-13	7.413	23.4533
LINC01847	ENSG00000253311	4	4	4	4	0	0	0	0	44	17	18	38	28	31	42	77	7.27209e-14	4.16489	8.07335e-15	7.76642	17.9372
HAND2-AS1	ENSG00000237125	6	6	6	6	0	0	0	0	26	42	33	47	59	30	92	55	1.91004e-14	3.98709	1.95983e-15	7.94386	15.8575
LTBP1	ENSG00000049323	20	17	20	16	5	4	1	6	72	87	71	93	125	69	90	134	2.90551e-18	3.1184	1.65153e-19	9.03424	8.68423
SV2B	ENSG00000185518	7	9	10	7	0	0	0	0	92	44	99	134	145	71	145	117	1.13927e-12	4.57233	1.49692e-13	7.38743	23.7908
IRX6	ENSG00000159387	4	5	4	4	0	0	0	0	42	22	15	45	46	22	45	69	6.20853e-14	4.13469	6.83097e-15	7.78757	17.5658
SCN9A	ENSG00000169432	8	8	8	8	0	0	0	0	71	44	52	39	46	53	92	126	2.49163e-14	4.01317	2.60345e-15	7.90858	16.1467
CMKLR1	ENSG00000174600	9	11	10	11	1	1	1	0	45	45	53	60	102	80	68	65	6.20726e-16	3.5865	5.16271e-17	8.38293	12.0128
IL18RAP	ENSG00000115607	3	7	4	4	0	0	0	0	43	15	38	43	88	33	40	28	7.45895e-14	4.15076	8.29638e-15	7.76297	17.7624
ANKRD7	ENSG00000106013	3	2	2	4	0	0	0	0	40	14	11	59	29	49	15	50	8.02665e-13	4.50003	1.03326e-13	7.43658	22.628
ITIH5	ENSG00000123243	6	7	6	6	0	0	0	0	39	29	31	46	60	38	47	82	1.04828e-14	3.8921	1.0433e-15	8.02165	14.847
MCAM	ENSG00000076706	8	13	7	13	4	8	12	20	32	55	90	92	83	63	69	106	1.08543e-19	2.86627	5.01858e-21	9.40879	7.29176
NOVA2	ENSG00000104967	6	5	4	4	0	0	0	0	22	29	22	42	31	40	61	51	1.91875e-14	3.95907	1.96977e-15	7.94323	15.5524
PRG4	ENSG00000116690	9	14	10	14	14	12	14	6	47	49	71	90	49	70	98	56	1.13774e-21	2.59122	3.74472e-23	9.91058	6.0261
PALMD	ENSG00000099260	10	10	10	8	0	0	0	0	60	50	50	75	100	59	80	112	1.66556e-14	3.93815	1.69419e-15	7.9619	15.3286
STK33	ENSG00000130413	6	6	6	6	0	0	0	0	35	29	26	51	48	41	55	89	1.85887e-14	3.95149	1.90345e-15	7.94748	15.471
CECR2	ENSG00000099954	37	25	25	20	17	7	11	5	99	84	112	98	151	116	114	137	1.04632e-20	2.71049	4.0178e-22	9.67066	6.54544
FAM227A	ENSG00000184949	13	12	10	9	2	2	2	0	51	52	46	53	53	78	88	72	7.00759e-17	3.34745	5.03392e-18	8.6526	10.1785
LIN28B	ENSG00000187772	6	7	6	6	0	0	0	0	46	40	20	42	49	88	55	46	1.90031e-14	3.93802	1.94886e-15	7.94456	15.3272
FAM186A	ENSG00000185958	4	4	5	5	0	0	0	0	29	10	57	46	31	43	72	41	1.01349e-13	4.15294	1.1511e-14	7.72134	17.7893
MMP2-AS1	ENSG00000260135	7	1	6	3	0	2	4	2	26	21	78	46	74	33	29	29	4.34494e-15	3.75457	4.10183e-16	8.13552	13.497
GREB1	ENSG00000196208	26	24	37	31	9	5	8	6	92	106	117	145	147	132	166	180	6.41799e-19	2.96309	3.33289e-20	9.20767	7.79793
FCRL1	ENSG00000163534	4	4	5	4	0	0	0	0	24	13	18	77	66	47	41	51	2.27895e-13	4.25409	2.72293e-14	7.61085	19.0814
AMHR2	ENSG00000135409	6	6	6	6	0	0	0	0	24	43	35	48	94	34	55	43	2.584e-14	3.95744	2.70671e-15	7.90373	15.5349
FOLR2	ENSG00000165457	23	22	19	14	10	7	5	4	68	61	100	85	72	79	127	119	1.37815e-19	2.84665	6.48718e-21	9.38177	7.19328
MYBPC2	ENSG00000086967	6	6	9	6	0	0	0	0	59	39	21	66	117	44	48	68	6.42161e-14	4.06932	7.06877e-15	7.78324	16.7876
ADAM32	ENSG00000197140	10	11	15	15	2	5	7	5	73	41	56	53	66	100	45	68	3.72387e-19	2.9111	1.856e-20	9.27031	7.5219
RIIAD1	ENSG00000178796	4	5	4	4	0	0	0	0	23	21	26	51	28	24	69	61	1.00018e-13	4.12049	1.13442e-14	7.7232	17.3937
GRM2	ENSG00000164082	13	10	10	15	5	6	5	4	50	39	47	48	56	59	87	60	7.21771e-20	2.78945	3.25421e-21	9.45423	6.91365
CCDC63	ENSG00000173093	5	5	6	5	0	0	0	0	21	32	30	67	71	26	88	38	1.08016e-13	4.11665	1.2319e-14	7.71269	17.3474
FAM153B	ENSG00000182230	8	8	9	8	0	0	0	0	69	48	44	38	103	49	95	62	2.91843e-14	3.93453	3.07989e-15	7.88763	15.2901
JAKMIP1	ENSG00000152969	7	7	7	8	0	0	0	0	38	35	51	51	84	32	66	89	2.99347e-14	3.93316	3.16378e-15	7.88427	15.2756
AC241584.2	ENSG00000283342	5	6	5	5	0	0	0	0	17	29	45	36	63	43	33	71	4.64537e-14	3.98658	5.01612e-15	7.82651	15.8518
GPRC5A	ENSG00000013588	9	8	10	7	0	0	0	0	70	34	57	46	73	58	77	71	1.45789e-14	3.8371	1.47381e-15	7.97912	14.2917
SH2D5	ENSG00000189410	2	2	1	2	1	4	1	3	24	18	59	23	22	57	28	16	3.21056e-14	3.93071	3.40832e-15	7.87497	15.2498
SPHKAP	ENSG00000153820	6	6	6	6	0	0	0	0	25	28	24	66	59	53	78	54	5.26752e-14	3.99352	5.74059e-15	7.80952	15.9283
ICAM5	ENSG00000105376	4	5	4	5	0	1	0	0	50	18	18	40	66	32	35	33	3.23572e-14	3.9294	3.43841e-15	7.87387	15.2359
LINC00870	ENSG00000243083	4	4	4	4	0	0	0	0	50	24	21	29	11	67	55	52	2.71885e-13	4.2173	3.28404e-14	7.5866	18.6008
EPHA7	ENSG00000135333	14	17	15	16	3	5	8	4	50	47	71	78	98	73	60	99	4.25643e-19	2.88385	2.15479e-20	9.25438	7.38115
CYP27C1	ENSG00000186684	4	4	4	6	0	0	0	0	27	26	13	65	57	49	27	71	2.02971e-13	4.17234	2.40604e-14	7.62683	18.0301
ZC3H11B	ENSG00000215817	3	2	3	5	0	0	4	0	22	18	48	28	18	41	33	41	2.06306e-14	3.86468	2.12655e-15	7.93373	14.5675
KIAA1217	ENSG00000120549	7	7	7	7	0	0	0	0	38	28	43	71	39	46	95	97	6.55435e-14	4.00802	7.22515e-15	7.78048	16.0892
COL4A2	ENSG00000134871	29	28	50	28	28	19	24	17	116	104	83	138	128	133	166	106	1.58402e-24	2.21729	3.33019e-26	10.5896	4.6502
TDO2	ENSG00000151790	1	0	2	0	6	4	3	3	45	25	72	25	29	17	22	59	3.84218e-14	3.93019	4.11698e-15	7.85131	15.2442
AL008638.3	ENSG00000279440	15	14	15	15	0	0	0	0	240	200	323	273	382	257	361	216	3.21489e-11	5.01969	5.09082e-12	6.90302	32.4397
CNBD2	ENSG00000149646	7	7	6	7	0	0	0	0	51	30	31	35	78	60	55	49	2.09121e-14	3.84751	2.15993e-15	7.9318	14.3952
MORC1	ENSG00000114487	4	4	4	6	0	0	0	0	22	15	37	59	27	33	75	60	2.04366e-13	4.14625	2.42578e-14	7.62577	17.707
PAX6	ENSG00000007372	16	17	15	14	0	0	2	3	121	65	52	130	120	112	121	121	4.59232e-15	3.66808	4.34256e-16	8.12861	12.7117
AGBL2	ENSG00000165923	4	4	8	6	4	1	3	0	28	31	21	94	31	77	47	42	3.70123e-15	3.64355	3.45546e-16	8.15626	12.4973
PTPRT	ENSG00000196090	9	10	9	9	0	0	0	0	74	67	101	123	135	114	125	144	1.8337e-12	4.47719	2.46396e-13	7.32085	22.2725
AL121983.2	ENSG00000227373	3	4	7	5	0	0	0	0	31	14	36	43	39	60	40	35	5.39951e-14	3.95443	5.89007e-15	7.80628	15.5026
AC046168.1	ENSG00000259362	4	4	7	4	0	0	0	0	20	15	46	40	53	37	44	58	8.86527e-14	4.01847	9.97175e-15	7.73962	16.2061
MPPED2	ENSG00000066382	8	8	8	8	0	0	0	0	41	43	25	80	88	69	73	97	7.27779e-14	3.99206	8.08347e-15	7.76626	15.9122
NTNG1	ENSG00000162631	11	11	9	11	0	0	2	0	63	42	50	101	93	57	92	90	1.03163e-14	3.74869	1.02457e-15	8.02388	13.4421
SPACA6P-AS	ENSG00000269959	2	1	6	3	1	3	4	0	27	20	41	28	31	19	29	41	2.31503e-15	3.581	2.09237e-16	8.21667	11.9671
RSPO3	ENSG00000146374	6	9	8	11	0	0	0	0	27	73	65	93	109	79	37	79	9.25835e-14	4.0206	1.04574e-14	7.73357	16.2301
HEPH	ENSG00000089472	6	3	3	4	0	0	0	0	52	10	46	30	18	75	32	64	6.04402e-13	4.2848	7.66041e-14	7.47603	19.4919
WDR87	ENSG00000171804	8	11	9	13	0	0	0	0	104	113	176	128	147	138	241	106	6.49321e-12	4.67064	9.36615e-13	7.13951	25.4684
KIF5C	ENSG00000168280	14	19	17	21	3	10	0	5	91	66	73	74	126	106	94	109	1.6792e-17	3.11399	1.09484e-18	8.82498	8.65772
NECTIN3	ENSG00000177707	4	5	4	4	0	0	0	0	24	31	17	56	71	15	50	53	3.10341e-13	4.17337	3.76799e-14	7.56876	18.043
LY6E-DT	ENSG00000247317	5	5	5	5	0	0	0	0	20	26	22	59	45	82	33	54	1.39799e-13	4.06016	1.62652e-14	7.67716	16.6813
SYT1	ENSG00000067715	5	5	5	5	0	0	0	0	22	20	27	44	45	56	35	55	4.66958e-14	3.91462	5.04747e-15	7.82572	15.0805
ZP4	ENSG00000116996	8	8	8	8	0	0	0	0	31	58	85	38	96	34	93	102	1.24369e-13	4.04205	1.4327e-14	7.69341	16.4732
TNRC18P3	ENSG00000189166	5	2	1	4	2	0	0	0	31	17	32	15	25	38	27	33	5.98221e-14	3.94226	6.55383e-15	7.7928	15.3723
ZIC4	ENSG00000174963	6	8	7	6	0	0	0	0	28	31	35	51	56	65	72	52	2.91843e-14	3.85008	3.07896e-15	7.88766	14.4208
DKK3	ENSG00000050165	1	0	0	0	4	4	1	10	29	23	72	57	34	26	37	61	1.3197e-13	4.04588	1.52923e-14	7.68506	16.517
C8orf37-AS1	ENSG00000253773	5	3	1	2	0	0	0	0	38	12	17	43	25	16	39	49	1.13584e-12	4.35836	1.49183e-13	7.38788	20.5115
NID2	ENSG00000087303	8	6	7	8	0	0	0	0	70	29	59	32	97	33	81	67	9.13948e-14	3.99204	1.03136e-14	7.73533	15.912
CARM1P1	ENSG00000227835	5	5	5	5	0	0	0	0	32	18	55	26	31	33	61	77	1.26289e-13	4.03072	1.45614e-14	7.69133	16.3444
STRCP1	ENSG00000166763	5	5	5	5	0	0	0	0	15	27	29	37	55	52	43	50	6.14912e-14	3.93177	6.76239e-15	7.78885	15.2609
AL021877.2	ENSG00000280356	8	8	8	8	0	0	0	0	40	22	94	59	89	89	45	114	1.81097e-13	4.0757	2.13634e-14	7.64214	16.862
BRINP1	ENSG00000078725	4	4	4	4	0	0	0	0	11	27	27	61	49	18	50	73	5.88202e-13	4.2437	7.43972e-14	7.47987	18.9444
AL355581.1	ENSG00000227678	4	1	1	3	0	0	0	0	63	16	15	17	25	57	24	18	4.69007e-12	4.57625	6.63535e-13	7.18675	23.8555
SCN3B	ENSG00000166257	31	33	26	43	13	15	19	11	105	101	89	119	119	185	137	178	2.71734e-21	2.52013	9.52582e-23	9.81687	5.73634
TCP11	ENSG00000124678	4	4	4	4	0	0	0	0	29	7	32	58	46	31	74	37	5.84742e-13	4.23669	7.38984e-14	7.48075	18.8526
SPARC	ENSG00000113140	4	6	4	4	0	0	0	0	42	32	13	33	24	38	55	66	1.57934e-13	4.04236	1.84824e-14	7.66077	16.4767
HOXA-AS2	ENSG00000253552	1	3	5	3	0	0	4	0	9	20	60	49	25	27	52	50	3.29825e-13	4.14197	4.02352e-14	7.56023	17.6545
AL590094.1	ENSG00000233593	13	11	8	10	6	1	3	2	28	51	45	92	54	52	91	72	8.69415e-17	3.21823	6.35902e-18	8.6259	9.30645
	ENSG00000281205	5	4	4	4	0	0	0	0	17	16	38	54	58	24	34	53	2.18088e-13	4.07661	2.59892e-14	7.61687	16.8726
AC015813.3	ENSG00000266290	7	7	7	7	0	0	0	0	27	37	37	62	102	66	44	57	7.58564e-14	3.93343	8.44918e-15	7.76066	15.2785
TMPRSS4	ENSG00000137648	9	9	9	9	0	0	0	0	29	69	70	78	162	49	93	64	1.96533e-13	4.06131	2.32562e-14	7.63121	16.6946
IQCA1L	ENSG00000278685	5	6	5	5	0	0	0	0	24	22	55	47	17	71	64	60	2.06627e-13	4.06532	2.45478e-14	7.62424	16.7411
NT5C1A	ENSG00000116981	9	10	8	8	0	0	0	0	63	49	26	68	93	91	88	65	8.4593e-14	3.94022	9.49301e-15	7.74587	15.3505
CNDP1	ENSG00000150656	9	9	9	9	0	0	0	0	47	40	62	48	94	63	100	87	6.4345e-14	3.90088	7.08632e-15	7.78293	14.9377
AL360294.1	ENSG00000279261	4	5	5	5	0	0	0	0	50	26	12	32	58	52	33	47	1.42135e-13	4.00241	1.65519e-14	7.67492	16.0267
AL133325.3	ENSG00000278041	6	3	5	3	0	3	4	1	25	32	36	22	26	31	44	28	3.54172e-16	3.32724	2.81991e-17	8.45379	10.0369
ERICD	ENSG00000280303	1	3	2	1	2	0	2	1	36	21	45	8	39	14	28	26	3.68468e-13	4.1275	4.52957e-14	7.54481	17.4784
XCR1	ENSG00000173578	5	5	5	5	0	0	0	0	29	19	23	46	67	45	33	43	8.07656e-14	3.91706	9.02975e-15	7.75222	15.1061
KRT4	ENSG00000170477	5	5	5	5	0	0	0	0	25	46	25	19	67	39	35	54	9.56582e-14	3.93725	1.08197e-14	7.72923	15.319
AL109613.1	ENSG00000224093	4	7	3	2	1	0	3	3	40	37	43	14	49	39	42	16	7.11421e-15	3.62054	6.93172e-16	8.07172	12.2996
AVPR1B	ENSG00000198049	5	5	5	6	0	0	0	0	45	19	24	53	85	26	47	46	1.73155e-13	4.01196	2.03722e-14	7.64826	16.1332
AP002387.1	ENSG00000172900	5	7	5	5	0	0	0	0	39	18	22	54	57	41	44	73	1.27666e-13	3.96355	1.47535e-14	7.68965	15.6009
FUT9	ENSG00000172461	4	2	2	6	0	0	0	0	38	12	20	55	36	34	19	74	1.22611e-12	4.28925	1.61616e-13	7.37723	19.552
TTC16	ENSG00000167094	3	5	3	3	0	0	0	0	14	26	39	24	18	50	27	44	2.98569e-13	4.07211	3.61883e-14	7.57401	16.82
FRMPD2	ENSG00000170324	6	6	6	6	0	0	0	0	25	28	38	53	42	33	60	88	9.89052e-14	3.92003	1.12025e-14	7.7248	15.1373
MAPK4	ENSG00000141639	5	6	8	5	0	0	0	0	48	30	23	36	49	56	36	79	7.51492e-14	3.88355	8.36648e-15	7.7619	14.7593
ARHGAP40	ENSG00000124143	5	5	5	8	0	0	0	0	43	52	12	39	79	41	50	63	2.03325e-13	4.01467	2.41131e-14	7.62654	16.1635
EYA1	ENSG00000104313	5	4	5	4	0	0	0	0	13	39	22	43	35	45	31	53	1.22349e-13	3.94334	1.4088e-14	7.69556	15.3839
SFTPB	ENSG00000168878	7	3	2	2	1	4	3	3	30	18	37	57	60	25	20	35	3.41404e-15	3.51891	3.1588e-16	8.1671	11.4629
SHROOM3	ENSG00000138771	9	9	10	7	0	0	0	0	34	66	31	88	97	64	74	111	1.74652e-13	3.98861	2.05666e-14	7.64703	15.8742
VSTM4	ENSG00000165633	3	2	1	1	0	0	0	0	14	17	58	22	8	50	11	51	3.10856e-11	4.84197	4.90783e-12	6.90822	28.68
AQP4-AS1	ENSG00000260372	6	7	6	6	0	0	0	0	51	26	36	31	45	61	36	91	9.09841e-14	3.9012	1.02519e-14	7.73609	14.941
TFPI	ENSG00000003436	6	7	7	8	0	0	0	0	41	63	19	41	63	61	89	53	1.12147e-13	3.92524	1.28194e-14	7.70761	15.192
AC011124.1	ENSG00000253205	9	8	8	8	0	0	0	0	33	41	53	55	62	57	95	90	7.64949e-14	3.87265	8.52429e-15	7.75953	14.6482
CHRNB4	ENSG00000117971	8	8	8	8	0	0	0	0	27	38	55	63	59	75	109	65	1.16252e-13	3.92537	1.3313e-14	7.70279	15.1933
LINC02487	ENSG00000203688	7	6	5	5	0	0	0	0	21	32	36	58	67	28	42	89	2.02621e-13	3.99376	2.40084e-14	7.62711	15.931
CNTN5	ENSG00000149972	2	6	5	9	1	7	5	7	38	37	44	41	21	38	52	57	1.81955e-17	3.02427	1.20156e-18	8.81456	8.13569
BCAR3	ENSG00000137936	35	46	37	32	36	30	41	24	109	147	122	91	138	99	127	127	7.16279e-28	1.86499	9.20561e-30	11.3311	3.64266
NOL4	ENSG00000101746	6	9	6	6	0	0	0	0	30	40	38	56	88	28	84	57	1.49706e-13	3.94527	1.74883e-14	7.66786	15.4044
ATP12A	ENSG00000075673	7	7	7	7	0	0	0	0	39	25	59	49	28	81	71	89	1.65875e-13	3.95645	1.94724e-14	7.65406	15.5242
AL451074.1	ENSG00000215838	5	7	8	6	0	0	0	0	41	38	21	50	71	36	64	58	8.02906e-14	3.85778	8.96406e-15	7.75315	14.498
HMGCS2	ENSG00000134240	7	7	6	8	0	0	0	0	38	28	46	51	60	33	69	94	1.07953e-13	3.89205	1.23062e-14	7.71283	14.8465
LRRC4C	ENSG00000148948	1	1	1	3	0	0	0	0	46	26	5	35	8	47	9	63	1.00715e-10	5.04741	1.69744e-11	6.72993	33.0691
ADM	ENSG00000148926	18	21	18	13	7	12	15	16	53	69	91	56	80	102	93	56	1.10622e-21	2.4071	3.61207e-23	9.91418	5.30407
FAM189A2	ENSG00000135063	7	5	3	3	0	0	0	0	44	28	33	28	12	45	51	61	3.11226e-13	4.03296	3.78037e-14	7.56834	16.3697
ABO	ENSG00000175164	8	8	8	8	0	0	0	0	37	37	46	42	80	71	84	63	7.49142e-14	3.84142	8.33641e-15	7.76236	14.3345
NECTIN4	ENSG00000143217	3	11	7	16	4	4	6	7	65	28	53	83	98	62	41	40	4.11652e-17	3.07631	2.87539e-18	8.71626	8.43453
FCRL2	ENSG00000132704	5	6	5	5	0	0	0	0	34	22	35	30	59	29	75	34	1.25935e-13	3.9075	1.45139e-14	7.69175	15.0064
RHBG	ENSG00000132677	6	6	6	6	0	0	0	0	43	38	24	36	28	45	89	60	1.27194e-13	3.90441	1.46857e-14	7.69024	14.9742
PLCXD3	ENSG00000182836	12	9	11	10	0	0	0	0	74	61	63	64	139	65	87	74	1.13094e-13	3.88783	1.29337e-14	7.70648	14.8032
AC239859.1	ENSG00000203825	5	5	5	5	0	0	0	0	29	26	40	16	34	56	41	57	1.15011e-13	3.88895	1.31588e-14	7.70427	14.8146
OPTC	ENSG00000188770	5	5	5	5	0	0	0	0	52	26	12	38	63	37	35	77	3.92119e-13	4.05194	4.8367e-14	7.53625	16.5865
GABRA4	ENSG00000109158	8	8	8	8	0	0	0	0	38	41	39	49	69	53	78	95	8.59891e-14	3.84605	9.66316e-15	7.74361	14.3805
IL5RA	ENSG00000091181	6	6	5	7	0	0	0	0	26	32	54	28	50	39	37	70	6.73733e-14	3.8038	7.44095e-15	7.77675	13.9655
NAALADL1	ENSG00000168060	6	6	3	2	1	0	0	0	36	25	17	28	25	41	32	45	5.87978e-14	3.78586	6.43241e-15	7.79517	13.7929
SLC22A8	ENSG00000149452	9	10	9	12	0	0	0	0	45	62	56	68	78	67	112	106	1.26418e-13	3.88155	1.45828e-14	7.69114	14.7388
PRSS23	ENSG00000150687	9	13	5	9	1	0	1	0	40	38	58	62	56	50	75	75	1.22169e-14	3.59779	1.22482e-15	8.00193	12.1071
YAP1	ENSG00000137693	1	3	3	3	1	0	1	3	41	13	14	33	34	25	24	28	7.45038e-14	3.8124	8.27907e-15	7.76323	14.0491
CD22	ENSG00000012124	7	9	9	8	0	0	0	0	65	29	30	65	79	79	75	75	1.46247e-13	3.89911	1.70766e-14	7.67092	14.9193
NPHS1	ENSG00000161270	8	8	8	8	0	0	0	0	35	36	48	51	73	51	97	76	1.09078e-13	3.86003	1.24515e-14	7.71133	14.5206
SLAMF8	ENSG00000158714	8	3	9	4	8	7	7	10	50	31	58	53	35	72	30	49	1.90105e-18	2.82167	1.05178e-19	9.08346	7.06982
TLL2	ENSG00000095587	5	6	6	5	0	0	0	0	30	22	38	25	37	43	58	57	7.78904e-14	3.81333	8.68795e-15	7.75712	14.0581
EXPH5	ENSG00000110723	10	8	9	6	1	0	0	2	71	24	25	117	37	86	63	107	1.19878e-13	3.86632	1.3772e-14	7.69846	14.584
HAP1	ENSG00000173805	4	4	6	5	0	0	0	0	23	52	9	52	34	53	76	43	7.62981e-13	4.12167	9.79785e-14	7.4436	17.4079
CD8A	ENSG00000153563	5	5	6	5	0	0	0	0	23	23	21	52	64	35	55	50	2.09049e-13	3.92547	2.48574e-14	7.62262	15.1944
CYP2F1	ENSG00000197446	4	5	5	4	0	0	0	0	34	45	14	25	53	65	23	34	3.52886e-13	3.99328	4.32696e-14	7.55077	15.9257
KCNIP3	ENSG00000115041	6	7	7	4	0	0	0	0	21	45	22	67	61	34	76	56	2.94707e-13	3.96741	3.57048e-14	7.57575	15.6426
FGA	ENSG00000171560	5	5	5	5	0	0	0	0	43	23	25	20	30	43	55	58	1.54909e-13	3.8792	1.81204e-14	7.66331	14.7148
PTPRR	ENSG00000153233	3	5	5	3	0	0	0	0	16	24	57	22	47	17	43	60	8.29132e-13	4.1129	1.0708e-13	7.43186	17.3023
SLC34A2	ENSG00000157765	9	9	9	9	0	0	0	0	42	42	46	64	91	67	70	101	1.35071e-13	3.85233	1.56728e-14	7.68192	14.4433
Z95114.1	ENSG00000279217	10	11	10	10	0	0	0	0	61	45	49	79	128	90	87	81	2.02558e-13	3.90379	2.39903e-14	7.6272	14.9678
TPRG1	ENSG00000188001	24	21	23	21	24	22	20	14	92	67	80	129	100	60	85	139	7.79799e-23	2.24132	2.10217e-24	10.1943	4.72828
TRIM55	ENSG00000147573	6	6	6	6	0	0	0	0	30	25	33	51	38	33	81	65	1.71638e-13	3.87832	2.01758e-14	7.6495	14.7059
AC005537.1	ENSG00000232006	5	5	6	5	0	0	0	0	29	24	20	57	49	36	34	80	3.02511e-13	3.94609	3.66977e-14	7.57219	15.4132
MID1	ENSG00000101871	5	4	5	4	0	0	0	0	29	16	18	60	36	53	41	32	3.30639e-13	3.95818	4.03517e-14	7.55986	15.5428
HTR3C	ENSG00000178084	4	4	4	4	0	0	0	0	23	51	11	40	17	71	29	64	1.6604e-12	4.1924	2.21895e-13	7.3349	18.2827
IKZF3	ENSG00000161405	13	12	13	14	0	0	1	5	75	44	53	99	94	90	86	112	9.46073e-15	3.51886	9.34161e-16	8.03521	11.4626
FAM229B	ENSG00000203778	5	5	3	5	0	0	0	1	14	19	33	53	32	39	35	46	1.31343e-13	3.82474	1.52058e-14	7.68579	14.1697
SPRY4	ENSG00000187678	7	3	9	9	27	17	22	13	123	95	78	102	53	57	100	98	2.15868e-18	2.78723	1.20221e-19	9.0689	6.90301
LONRF2	ENSG00000170500	17	20	16	13	3	1	8	10	51	70	57	86	84	75	85	104	6.75972e-18	2.86696	4.08599e-19	8.93461	7.29527
ANKRD26P1	ENSG00000261239	5	6	5	5	0	0	0	0	40	35	18	37	49	23	42	84	3.2495e-13	3.9417	3.95896e-14	7.56234	15.3663
NLRP8	ENSG00000179709	5	6	5	5	0	0	0	0	21	29	33	31	52	25	52	62	1.67997e-13	3.85052	1.97391e-14	7.65232	14.4252
TULP1	ENSG00000112041	6	7	6	9	0	0	0	0	30	27	58	56	63	31	93	77	3.34366e-13	3.93744	4.08765e-14	7.55817	15.321
RHOH	ENSG00000168421	16	11	12	6	4	5	8	2	36	50	79	78	81	27	78	74	6.50736e-17	3.03314	4.64738e-18	8.66171	8.18589
DLEC1	ENSG00000008226	30	29	30	30	18	20	17	23	69	88	128	104	151	75	109	139	7.95692e-23	2.22133	2.15333e-24	10.192	4.66323
NRG1	ENSG00000157168	24	19	22	18	1	2	2	3	156	83	85	95	184	138	93	148	6.61514e-15	3.46173	6.42126e-16	8.08105	11.0175
LINC01762	ENSG00000233154	6	6	6	6	0	0	0	0	56	28	12	56	44	48	81	72	6.05966e-13	4.01488	7.6834e-14	7.47563	16.1659
C8orf46	ENSG00000169085	11	9	9	9	0	0	0	0	43	53	40	89	114	59	79	111	3.37918e-13	3.93114	4.13636e-14	7.55663	15.2542
CCBE1	ENSG00000183287	7	7	7	7	0	0	0	0	59	50	22	46	105	27	63	72	4.25522e-13	3.96143	5.28206e-14	7.52475	15.5779
EFHC1	ENSG00000096093	100	89	89	113	81	48	59	69	298	184	231	294	335	260	329	393	5.17975e-26	1.93775	8.87602e-28	10.9237	3.83107
	ENSG00000259641	5	5	6	5	0	0	0	0	43	29	30	20	77	31	34	46	2.38453e-13	3.86955	2.8578e-14	7.6046	14.6167
SCN4A	ENSG00000007314	7	10	6	5	0	0	0	0	60	43	17	60	46	51	98	66	4.44498e-13	3.95169	5.52458e-14	7.51888	15.4731
CDCP1	ENSG00000163814	8	6	7	11	1	0	0	0	49	44	30	52	72	67	38	60	4.3311e-14	3.65228	4.65445e-15	7.83591	12.5732
AC003958.2	ENSG00000234859	5	5	5	5	0	0	0	0	20	52	22	20	33	46	64	58	4.48077e-13	3.95158	5.57141e-14	7.51778	15.472
FHAD1	ENSG00000142621	15	11	10	13	0	0	0	0	182	122	150	210	167	161	256	196	4.29997e-11	4.70638	6.93036e-12	6.85908	26.1073
PGR	ENSG00000082175	9	4	9	2	9	5	7	6	38	51	33	61	56	26	35	72	2.36169e-17	2.92797	1.58425e-18	8.78353	7.61039
DUX4L26	ENSG00000236138	6	8	4	4	0	0	0	0	26	29	25	45	49	38	74	35	2.40662e-13	3.85495	2.88553e-14	7.60335	14.4695
CPNE4	ENSG00000196353	13	8	12	16	7	4	3	1	58	42	54	40	60	69	61	87	3.07194e-17	2.94484	2.10402e-18	8.75157	7.69992
WNK2	ENSG00000165238	35	38	34	22	22	11	27	16	76	99	122	107	164	113	134	120	4.59469e-22	2.27843	1.38986e-23	10.0091	4.85151
ST8SIA3	ENSG00000177511	6	6	6	6	0	0	0	0	27	32	33	73	17	87	55	88	1.05008e-12	4.05836	1.37041e-13	7.39917	16.6605
TEX41	ENSG00000226674	32	33	46	45	32	19	19	27	128	82	104	147	127	140	171	170	4.3768e-23	2.17073	1.14102e-24	10.2535	4.5025
GOLGA6L6	ENSG00000277322	12	12	12	12	0	0	0	0	113	165	179	204	246	169	292	106	6.14253e-11	4.75261	1.01083e-11	6.80495	26.9573
BX005266.2	ENSG00000226007	6	5	4	4	0	0	0	0	29	21	18	52	51	58	26	35	3.93878e-13	3.90944	4.86457e-14	7.5355	15.0265
PNLDC1	ENSG00000146453	8	7	7	7	0	0	0	0	39	24	64	40	48	97	44	82	3.77389e-13	3.89766	4.64319e-14	7.54158	14.9043
KLHL38	ENSG00000175946	5	6	8	6	0	0	0	0	24	32	30	48	34	63	66	58	2.14525e-13	3.81919	2.55534e-14	7.61906	14.1153
TPTEP1	ENSG00000100181	5	6	5	5	0	0	0	0	46	33	23	20	55	23	71	56	5.18681e-13	3.93733	6.51705e-14	7.49725	15.3198
AC016168.3	ENSG00000280122	10	11	11	11	0	0	0	0	110	151	156	136	226	163	201	65	3.95444e-11	4.64954	6.34661e-12	6.87164	25.0987
DAAM2	ENSG00000146122	8	12	13	9	0	0	0	0	131	67	129	172	134	158	197	132	2.89561e-11	4.58979	4.55952e-12	6.91865	24.0804
LINC01471	ENSG00000239921	6	6	6	6	0	0	0	0	47	27	24	41	31	97	44	52	4.05316e-13	3.8981	5.01642e-14	7.53149	14.9088
PAX3	ENSG00000135903	6	6	6	7	0	0	0	0	25	35	31	60	84	37	82	32	5.0035e-13	3.92701	6.27888e-14	7.50213	15.2106
PDPN	ENSG00000162493	7	8	7	7	0	0	0	0	25	60	22	72	90	44	63	79	6.06615e-13	3.94564	7.6948e-14	7.47544	15.4084
SLC35F4	ENSG00000151812	8	7	5	5	0	0	0	0	52	23	36	27	45	42	56	72	2.33314e-13	3.81105	2.79378e-14	7.60753	14.0359
IGSF21	ENSG00000117154	7	7	7	7	0	0	0	0	20	48	33	47	70	60	82	49	3.31598e-13	3.85592	4.05034e-14	7.55937	14.4793
SPINK5	ENSG00000133710	9	9	9	10	0	0	0	0	68	39	47	67	92	43	77	130	4.88478e-13	3.9075	6.11969e-14	7.5055	15.0063
AC099792.1	ENSG00000231252	6	6	6	6	0	0	0	0	37	17	33	51	85	34	49	55	4.60304e-13	3.89296	5.74268e-14	7.51382	14.8559
PTAFR	ENSG00000169403	17	26	20	25	17	13	14	8	76	57	101	90	100	53	96	111	6.00837e-21	2.3745	2.1973e-22	9.73223	5.18555
AL161457.2	ENSG00000233178	3	6	6	5	0	0	3	0	39	18	31	49	19	35	44	71	1.37912e-13	3.73168	1.60313e-14	7.67902	13.2846
RAMP2-AS1	ENSG00000197291	3	4	3	4	0	0	0	0	12	14	53	32	28	18	48	72	4.60828e-12	4.2333	6.50999e-13	7.18935	18.8083
CHI3L2	ENSG00000064886	13	15	18	13	2	0	4	3	63	50	92	80	72	58	100	132	2.7725e-15	3.29251	2.53046e-16	8.19383	9.79818
SOCS2-AS1	ENSG00000246985	4	7	4	5	0	0	0	0	30	23	37	18	56	34	36	55	3.34194e-13	3.84077	4.0838e-14	7.5583	14.3281
WSCD1	ENSG00000179314	12	9	10	9	1	0	2	0	52	44	42	72	93	63	91	40	3.27972e-14	3.55087	3.48688e-15	7.87212	11.7197
PRKCG	ENSG00000126583	10	8	9	8	0	0	0	0	75	84	42	118	120	136	90	122	1.23748e-11	4.38601	1.84901e-12	7.04542	20.9083
ARAP3	ENSG00000120318	47	50	50	53	58	69	50	38	219	152	121	164	146	178	155	146	1.4572e-28	1.71776	1.7053e-30	11.4778	3.28925
C14orf37	ENSG00000139971	4	7	8	5	1	2	5	0	17	54	26	53	56	28	41	55	8.44343e-15	3.39688	8.28418e-16	8.04993	10.5332
AJUBA	ENSG00000129474	20	4	11	7	6	10	5	9	32	39	119	78	49	81	57	87	8.23617e-17	2.97144	5.97672e-18	8.63299	7.84319
VTRNA3-1P	ENSG00000199422	11	15	14	15	0	0	3	0	106	120	132	197	191	160	219	107	8.64812e-12	4.31779	1.27004e-12	7.09753	19.9427
POU5F1B	ENSG00000212993	6	4	5	5	0	0	0	0	25	13	41	38	34	40	44	67	5.5654e-13	3.89575	7.01308e-14	7.48763	14.8846
TRABD2A	ENSG00000186854	10	6	6	5	5	5	3	4	47	26	39	43	57	28	26	69	1.06522e-16	2.98792	7.89135e-18	8.60116	7.93328
GHR	ENSG00000112964	8	7	5	5	0	0	0	0	34	39	22	44	42	39	48	80	2.59428e-13	3.79077	3.12002e-14	7.59324	13.84
MIR137HG	ENSG00000225206	8	7	9	6	0	0	0	0	26	63	34	48	83	53	45	75	3.26255e-13	3.81941	3.97656e-14	7.56176	14.1175
AC006262.1	ENSG00000268460	6	6	6	6	0	0	0	0	31	46	43	18	59	54	28	87	6.33014e-13	3.90739	8.04289e-14	7.46962	15.0052
XKR7	ENSG00000260903	6	5	5	6	0	0	0	0	25	35	25	34	80	33	47	35	3.49228e-13	3.82451	4.27845e-14	7.55224	14.1675
CSRNP3	ENSG00000178662	9	9	9	9	0	0	0	0	58	43	37	44	72	80	89	88	3.35855e-13	3.81829	4.10935e-14	7.55749	14.1065
C6orf222	ENSG00000189325	6	6	6	7	0	0	0	0	24	42	17	54	63	44	69	63	5.76988e-13	3.89155	7.28282e-14	7.48267	14.8413
GABRB3	ENSG00000166206	9	11	9	9	0	0	0	0	68	65	98	118	135	123	111	138	1.45781e-11	4.38818	2.20183e-12	7.02107	20.9398
AP002884.1	ENSG00000250303	8	7	7	8	0	0	0	0	36	47	38	49	92	38	64	43	2.3173e-13	3.75851	2.76997e-14	7.60864	13.5339
CACNA1H	ENSG00000196557	6	6	6	6	0	0	0	0	17	35	24	60	85	68	45	44	9.47727e-13	3.94933	1.2304e-13	7.41347	15.4478
TRPM1	ENSG00000134160	8	12	10	10	0	0	0	0	39	47	58	105	64	77	105	109	6.55464e-13	3.89563	8.33841e-14	7.46487	14.8834
PPEF2	ENSG00000156194	5	5	6	8	0	0	0	0	41	19	27	39	41	54	49	66	3.22506e-13	3.79921	3.9275e-14	7.56337	13.9212
FCAMR	ENSG00000162897	11	16	14	13	3	2	1	2	67	48	38	87	82	86	87	62	1.73301e-15	3.21498	1.53555e-16	8.25371	9.28553
IL1R2	ENSG00000115590	4	6	4	4	0	0	0	0	27	13	51	47	81	13	43	52	3.25575e-12	4.1269	4.51767e-13	7.23907	17.4712
P3H2	ENSG00000090530	11	5	5	6	0	3	1	0	31	21	45	64	81	36	49	40	5.83495e-14	3.58056	6.38031e-15	7.79619	11.9635
TMC2	ENSG00000149488	4	4	8	4	0	0	0	0	21	27	26	36	28	39	48	41	1.99588e-13	3.73112	2.36282e-14	7.62916	13.2794
2024-09-04	ENSG00000108387	6	7	12	11	0	0	0	0	64	37	60	50	87	80	51	74	3.29825e-13	3.79578	4.02306e-14	7.56025	13.8882
MCTP2	ENSG00000140563	25	16	16	18	3	0	2	7	63	86	96	108	108	93	106	156	3.35395e-15	3.27232	3.0997e-16	8.16938	9.66197
AL022322.2	ENSG00000279080	9	10	10	6	0	0	0	0	106	40	110	138	177	93	77	116	2.75917e-11	4.4845	4.3216e-12	6.92624	22.3857
FCRL4	ENSG00000163518	9	9	8	8	0	0	0	0	45	34	31	82	58	111	82	73	7.42152e-13	3.90172	9.50713e-14	7.44758	14.9464
LHX6	ENSG00000106852	5	6	5	5	0	0	0	0	21	31	25	38	31	35	73	43	3.93179e-13	3.81157	4.85388e-14	7.53579	14.041
SYTL1	ENSG00000142765	35	40	37	28	46	31	48	35	126	116	137	97	119	114	99	143	1.19387e-27	1.75621	1.60921e-29	11.2821	3.37808
SEMA6C	ENSG00000143434	29	25	19	22	3	6	2	2	108	69	140	111	175	125	153	121	3.22668e-15	3.25914	2.9669e-16	8.17466	9.57411
EPHA5	ENSG00000145242	7	9	7	7	0	0	0	0	30	43	65	38	70	34	58	110	6.88716e-13	3.88091	8.7974e-14	7.45781	14.7323
UNC5CL	ENSG00000124602	6	4	6	10	1	2	1	0	23	37	44	50	54	20	39	76	4.56523e-14	3.53384	4.91559e-15	7.82905	11.5822
FCRL6	ENSG00000181036	4	2	4	6	2	5	0	0	29	15	28	67	17	61	35	51	2.10596e-13	3.71595	2.50634e-14	7.62156	13.1405
LRRC74A	ENSG00000100565	8	10	8	8	0	0	0	0	43	48	27	71	51	81	82	90	5.69142e-13	3.84274	7.1808e-14	7.48452	14.3476
CNTN1	ENSG00000018236	5	6	8	5	0	0	0	0	29	15	74	47	46	31	59	94	1.79088e-12	4.0025	2.40456e-13	7.32413	16.0278
TGM7	ENSG00000159495	5	5	5	7	0	0	0	0	43	27	25	26	63	24	47	57	4.78706e-13	3.81461	5.99226e-14	7.50825	14.0706
PPARGC1A	ENSG00000109819	10	10	8	11	1	0	6	0	49	52	25	83	72	62	56	96	2.48483e-14	3.45376	2.59375e-15	7.90904	10.9569
HRG	ENSG00000113905	10	9	9	12	0	0	0	0	48	47	78	58	141	81	69	69	7.17328e-13	3.86774	9.17717e-14	7.45224	14.5984
MCF2L	ENSG00000126217	12	10	11	13	0	0	0	0	116	101	165	132	163	151	187	185	5.0008e-11	4.55754	8.13306e-12	6.83618	23.548
AC083805.1	ENSG00000245651	7	7	7	7	0	0	0	0	33	32	69	26	88	55	90	36	1.02858e-12	3.91431	1.34074e-13	7.40207	15.0773
CYTIP	ENSG00000115165	95	64	123	73	63	39	57	41	191	257	258	320	303	296	225	382	4.50549e-23	2.0984	1.17692e-24	10.2505	4.28233
HHLA1	ENSG00000132297	9	9	9	10	0	0	0	0	33	51	53	75	59	93	60	128	8.2371e-13	3.87829	1.06293e-13	7.43284	14.7056
SBF1P1	ENSG00000248522	6	7	7	6	0	0	0	0	16	42	33	47	66	48	79	50	7.42152e-13	3.85679	9.51098e-14	7.44752	14.488
MIR99AHG	ENSG00000215386	6	7	6	6	0	0	0	0	38	17	38	35	52	50	69	46	4.23246e-13	3.78012	5.24939e-14	7.52556	13.7382
DOCK1	ENSG00000150760	6	6	5	5	0	0	0	0	46	40	13	31	27	58	50	69	1.01722e-12	3.89839	1.3254e-13	7.4036	14.9119
GRAMD2A	ENSG00000175318	11	8	10	7	0	0	0	0	38	41	53	64	92	78	80	55	4.70932e-13	3.78986	5.88265e-14	7.51067	13.8313
MARVELD3	ENSG00000140832	4	6	4	5	0	0	0	0	21	27	16	35	46	32	42	46	4.80411e-13	3.79221	6.01612e-14	7.50773	13.8538
SYN2	ENSG00000157152	12	11	10	9	0	0	0	0	79	65	39	58	102	88	69	97	6.11292e-13	3.81546	7.76051e-14	7.47432	14.0789
FRMPD3	ENSG00000147234	4	4	5	5	0	0	0	0	22	44	11	42	78	31	28	43	2.45605e-12	4.01153	3.35744e-13	7.27922	16.1284
CDK15	ENSG00000138395	8	8	8	8	0	0	0	0	65	30	60	34	31	95	74	102	1.29076e-12	3.91276	1.70474e-13	7.37012	15.0611
LRRC2	ENSG00000163827	4	2	1	4	2	0	1	0	27	16	12	42	13	42	32	35	1.51629e-12	3.93306	2.02003e-13	7.34746	15.2746
AC079062.1	ENSG00000263711	6	6	6	6	0	0	0	0	30	22	40	38	38	45	89	38	6.46789e-13	3.81282	8.22467e-14	7.46667	14.0531
MAATS1	ENSG00000183833	7	7	7	7	0	0	0	0	27	33	23	79	74	89	42	67	1.46189e-12	3.92555	1.9445e-13	7.35256	15.1953
LINC01748	ENSG00000226476	8	9	9	10	0	0	0	0	59	38	41	53	113	59	71	73	6.27033e-13	3.80557	7.96362e-14	7.47092	13.9827
MTCYBP35	ENSG00000251340	7	7	6	9	0	0	0	4	34	28	35	46	56	38	69	44	3.11799e-14	3.43572	3.30353e-15	7.87887	10.8207
SUCNR1	ENSG00000198829	4	3	6	3	1	0	0	0	16	22	41	21	44	23	26	40	4.93864e-13	3.76691	6.18974e-14	7.504	13.613
ZSWIM5	ENSG00000162415	23	21	15	31	12	8	8	10	109	97	61	67	80	66	149	117	2.1054e-18	2.62098	1.17144e-19	9.07173	6.15169
AACSP1	ENSG00000250420	6	9	5	9	0	0	0	0	30	32	48	46	71	69	37	60	4.72813e-13	3.75442	5.91109e-14	7.51004	13.4957
KRT9	ENSG00000171403	7	7	7	7	0	0	0	0	26	40	33	36	47	58	83	61	5.3687e-13	3.77097	6.754e-14	7.49257	13.6513
SSTR2	ENSG00000180616	6	4	6	7	0	0	0	0	45	40	26	19	39	32	57	48	3.93179e-13	3.72902	4.8526e-14	7.53582	13.2601
CR1	ENSG00000203710	52	44	51	49	18	17	32	18	124	119	133	205	153	231	202	206	3.44462e-20	2.37506	1.47208e-21	9.53687	5.18759
TTC22	ENSG00000006555	5	6	5	5	0	0	0	0	13	29	87	23	49	57	96	27	6.14138e-12	4.12187	8.83299e-13	7.14757	17.4103
AC098936.1	ENSG00000224717	7	7	7	7	0	0	0	0	39	43	43	31	87	42	88	30	8.75243e-13	3.83238	1.13401e-13	7.42427	14.245
AZIN2	ENSG00000142920	11	11	12	15	6	6	3	4	33	57	50	48	76	44	73	48	1.21963e-17	2.73085	7.78638e-19	8.86304	6.63846
SLCO2B1	ENSG00000137491	44	39	66	50	73	57	73	42	162	241	299	150	270	224	166	152	7.39325e-24	1.99516	1.74586e-25	10.4334	3.98661
LINC02245	ENSG00000237638	6	5	6	7	0	0	0	0	20	30	26	45	63	41	46	63	6.64189e-13	3.7889	8.46328e-14	7.46291	13.8221
FCGR3B	ENSG00000162747	7	7	7	7	0	0	0	0	45	24	25	62	48	46	96	68	1.17038e-12	3.86641	1.53902e-13	7.38374	14.585
CARD10	ENSG00000100065	21	15	15	20	10	7	9	2	46	58	100	66	121	68	96	77	1.73168e-17	2.7481	1.13721e-18	8.82073	6.71834
INHBA	ENSG00000122641	6	5	4	4	0	0	0	0	26	30	30	39	22	17	70	70	2.41262e-12	3.9634	3.29481e-13	7.28176	15.5992
CAPN14	ENSG00000214711	9	8	8	8	0	0	0	0	31	37	57	37	84	65	72	79	7.48749e-13	3.7973	9.59944e-14	7.4463	13.9027
MPZL1	ENSG00000197965	39	42	39	59	26	37	36	36	99	131	106	167	158	122	149	178	9.05154e-25	1.91502	1.82535e-26	10.6457	3.77119
SPTLC3	ENSG00000172296	2	0	5	1	1	3	2	1	30	14	28	40	8	26	36	36	1.00779e-12	3.83658	1.31153e-13	7.405	14.2865
REEP1	ENSG00000068615	7	6	7	8	0	2	0	0	28	25	70	49	49	26	53	81	3.07952e-13	3.6689	3.73738e-14	7.56982	12.7189
C13orf42	ENSG00000226792	5	5	3	7	0	0	0	0	17	28	43	29	21	55	53	47	1.2739e-12	3.85179	1.68115e-13	7.37198	14.4379
CCDC30	ENSG00000186409	172	166	188	194	110	120	118	103	377	351	353	484	585	478	583	541	1.68305e-26	1.77638	2.60269e-28	11.0346	3.42566
VIPR1-AS1	ENSG00000232354	9	14	14	17	4	0	4	4	61	43	75	50	98	49	73	93	1.57212e-15	3.09277	1.38806e-16	8.26576	8.53134
CR1L	ENSG00000197721	4	4	4	6	0	0	0	0	33	13	20	37	38	25	55	54	1.92917e-12	3.9063	2.60132e-13	7.31357	14.9938
LINC01359	ENSG00000226891	6	6	7	7	0	0	0	0	28	37	24	63	51	41	77	36	7.55083e-13	3.76925	9.69248e-14	7.44503	13.635
NBPF17P	ENSG00000179571	11	3	14	5	9	0	6	0	31	56	70	59	45	45	94	67	1.67532e-14	3.31652	1.70499e-15	7.96111	9.96257
ADAM23	ENSG00000114948	7	7	7	7	0	0	0	0	34	26	64	39	84	35	39	101	1.87005e-12	3.8886	2.51672e-13	7.31801	14.811
CASQ1	ENSG00000143318	10	9	14	14	0	1	1	9	41	57	45	82	84	78	82	64	8.75403e-15	3.24292	8.60722e-16	8.04525	9.46706
LINC01505	ENSG00000234323	9	8	10	8	0	0	0	0	58	31	45	54	70	101	47	85	1.00937e-12	3.79646	1.31411e-13	7.40474	13.8947
ESR1	ENSG00000091831	11	10	10	9	0	0	0	0	109	68	99	90	124	115	156	117	3.38352e-11	4.34824	5.38082e-12	6.89515	20.3682
CCL3L1	ENSG00000276085	22	9	20	15	9	7	3	7	39	55	104	69	72	80	71	96	2.68225e-17	2.74257	1.8161e-18	8.76816	6.69261
ZFPM2	ENSG00000169946	12	10	14	8	3	0	1	0	30	62	66	98	123	39	68	107	3.1507e-13	3.63237	3.832e-14	7.56657	12.4009
VEPH1	ENSG00000197415	14	7	8	8	1	0	0	0	69	38	42	68	117	42	54	86	8.03564e-13	3.75419	1.03484e-13	7.43638	13.4935
CLVS2	ENSG00000146352	9	9	9	9	0	0	0	0	42	48	41	69	38	91	81	118	1.69508e-12	3.8527	2.26619e-13	7.33207	14.4471
ADORA3	ENSG00000282608	12	16	17	11	2	13	0	6	78	60	45	55	91	79	81	73	3.34944e-16	2.93047	2.65456e-17	8.46084	7.6236
ADAMTS7	ENSG00000136378	9	6	6	5	0	0	0	0	23	44	56	58	48	18	104	59	3.20297e-12	3.94328	4.44109e-13	7.24139	15.3832
AL499616.1	ENSG00000232892	3	3	3	2	0	1	3	3	41	13	27	21	39	10	37	41	4.7842e-13	3.66757	5.98619e-14	7.50838	12.7071
HSD17B2	ENSG00000086696	8	10	8	9	0	0	0	0	29	43	51	60	88	51	79	88	1.22409e-12	3.79225	1.61221e-13	7.37756	13.8542
RNU6-9	ENSG00000207507	11	13	7	6	5	5	6	7	46	28	53	47	73	30	58	43	2.76949e-17	2.72733	1.88096e-18	8.76421	6.62228
NXPH3	ENSG00000182575	5	5	4	6	2	0	5	3	18	22	49	30	39	45	40	25	8.10113e-15	3.20248	7.93142e-16	8.05525	9.2054
TNFRSF25	ENSG00000215788	4	4	3	2	1	2	1	0	19	12	26	44	21	19	39	34	4.52668e-13	3.65328	5.63086e-14	7.51639	12.582
DNAH17	ENSG00000187775	62	49	60	57	47	24	36	40	206	128	111	185	227	182	188	170	2.28014e-23	1.9899	5.74174e-25	10.3197	3.97209
ST8SIA1	ENSG00000111728	9	11	9	8	0	0	0	0	74	44	38	56	100	48	59	104	1.44429e-12	3.80505	1.92033e-13	7.35423	13.9777
TCP10	ENSG00000203690	7	7	7	7	0	0	0	0	32	30	25	67	95	55	38	68	2.01297e-12	3.85045	2.71958e-13	7.3076	14.4245
LINC01136	ENSG00000233791	3	3	3	1	0	0	0	0	51	15	14	20	29	11	19	53	3.37261e-11	4.30019	5.35819e-12	6.89575	19.7009
AL136084.2	ENSG00000267026	9	8	9	6	0	0	0	0	65	36	31	32	59	75	66	76	1.16256e-12	3.76968	1.52813e-13	7.38469	13.6391
ADGRG4	ENSG00000156920	5	5	5	5	0	0	0	0	21	18	30	43	20	59	46	64	2.67407e-12	3.88371	3.66863e-13	7.26726	14.7609
FP325330.3	ENSG00000279712	10	9	9	11	0	0	0	0	94	79	65	129	139	81	145	143	5.3498e-11	4.37146	8.74258e-12	6.82582	20.6985
CADPS	ENSG00000163618	10	10	10	10	0	0	0	0	120	75	64	119	116	133	108	173	6.22412e-11	4.38352	1.02527e-11	6.80291	20.8723
PHOSPHO1	ENSG00000173868	3	2	1	5	3	1	0	0	32	10	31	29	44	15	20	33	1.85145e-12	3.81283	2.48975e-13	7.31946	14.0532
DLGAP3	ENSG00000116544	4	6	7	6	0	0	0	0	39	31	16	41	36	43	60	36	8.73441e-13	3.70894	1.13122e-13	7.4246	13.0768
TRPV5	ENSG00000127412	4	8	7	10	1	4	0	6	20	34	60	48	69	54	62	26	1.99556e-14	3.26131	2.0528e-15	7.93811	9.58853
ZNF300	ENSG00000145908	7	4	5	5	0	0	0	1	42	22	20	45	35	23	81	35	1.4404e-12	3.77036	1.91441e-13	7.35464	13.6455
MS4A10	ENSG00000172689	5	5	5	5	0	0	0	0	40	11	21	40	59	39	32	68	4.14545e-12	3.92082	5.81936e-13	7.20465	15.1455
MIR29B2CHG	ENSG00000203709	59	67	47	74	55	19	72	46	184	144	191	214	237	210	245	212	3.96846e-23	1.99145	1.03249e-24	10.2632	3.97636
NIPAL1	ENSG00000163293	2	0	1	3	2	0	1	2	18	18	42	32	31	4	18	45	1.88942e-11	4.15965	2.90013e-12	6.98248	17.8723
CHIT1	ENSG00000133063	9	12	10	11	0	0	0	0	43	48	55	85	66	88	96	121	2.17922e-12	3.82244	2.95898e-13	7.29625	14.1472
ABCC12	ENSG00000140798	9	10	9	9	0	0	0	0	62	81	59	115	131	93	97	142	4.20545e-11	4.29578	6.77583e-12	6.8623	19.6408
MEIS1	ENSG00000143995	8	11	8	8	0	0	0	0	30	56	35	72	44	92	82	105	2.80182e-12	3.85716	3.85706e-13	7.26048	14.4918
HSD17B14	ENSG00000087076	5	4	3	2	3	1	4	2	44	17	18	27	48	27	24	27	3.37388e-14	3.3055	3.59051e-15	7.86845	9.88678
AC034205.2	ENSG00000253897	4	5	4	5	0	0	0	0	55	17	9	40	30	42	71	38	8.27787e-12	4.01817	1.21048e-12	7.10417	16.2028
AL357673.1	ENSG00000256407	4	5	4	7	0	0	0	0	36	22	43	14	35	68	37	35	2.45605e-12	3.83502	3.35796e-13	7.2792	14.2711
LINC01127	ENSG00000281162	7	7	7	3	3	1	4	7	34	36	35	28	19	45	43	49	8.10758e-16	2.94706	6.8661e-17	8.34931	7.71179
NPC1L1	ENSG00000015520	5	3	10	5	2	0	4	0	14	50	45	48	33	21	65	75	4.76137e-13	3.60138	5.95513e-14	7.50906	12.1373
MOV10L1	ENSG00000073146	10	10	10	9	0	0	0	0	80	53	38	45	84	48	114	102	2.71904e-12	3.83315	3.73599e-13	7.2648	14.2526
VIL1	ENSG00000127831	10	13	10	13	2	2	0	8	64	47	44	48	73	37	89	98	9.37842e-15	3.1565	9.25544e-16	8.03635	8.91666
LRRN2	ENSG00000170382	13	11	12	16	8	4	3	4	45	51	39	65	66	54	42	91	7.35619e-17	2.74406	5.30356e-18	8.64665	6.69951
SLCO5A1	ENSG00000137571	10	11	10	9	0	0	0	0	44	41	68	60	70	72	112	80	1.73298e-12	3.76215	2.32228e-13	7.3288	13.5682
GULP1	ENSG00000144366	5	5	5	5	0	0	0	0	17	19	25	46	44	67	27	51	3.46823e-12	3.86066	4.82251e-13	7.23021	14.5269
RNF152	ENSG00000176641	6	6	6	6	0	0	0	0	23	20	62	32	41	30	81	82	5.13381e-12	3.91743	7.29799e-13	7.17373	15.1099
LRRC43	ENSG00000158113	13	4	7	10	6	3	2	9	50	44	69	20	56	35	56	71	1.06222e-15	2.95138	9.16366e-17	8.31515	7.73489
MYH3	ENSG00000109063	18	21	17	17	8	5	9	9	65	66	46	47	76	78	76	82	8.95824e-19	2.44823	4.73161e-20	9.16997	5.45746
ATP13A5	ENSG00000187527	8	8	7	7	0	0	0	0	56	28	24	45	44	83	74	65	2.22538e-12	3.78786	3.02632e-13	7.29322	13.8121
TTC39A	ENSG00000085831	26	27	20	23	5	0	8	3	144	65	87	118	123	163	184	138	2.24268e-14	3.23264	2.33043e-15	7.92236	9.39989
ADAM20P1	ENSG00000259158	6	4	5	4	1	1	0	1	51	12	30	24	32	46	20	48	4.94213e-13	3.58423	6.19671e-14	7.50386	11.9939
AL445231.1	ENSG00000236137	0	3	4	5	3	2	1	2	29	36	15	28	23	29	15	33	1.08283e-13	3.39861	1.23552e-14	7.71232	10.5459
CATSPERB	ENSG00000133962	6	5	6	7	0	0	0	0	48	32	20	26	56	31	69	44	1.8855e-12	3.75216	2.53849e-13	7.31686	13.4745
TMEM2	ENSG00000135048	63	63	88	63	72	61	66	67	173	185	165	183	218	170	138	200	3.06214e-30	1.49035	2.86361e-32	11.826	2.80957
DUSP27	ENSG00000198842	10	10	11	9	0	0	0	0	124	71	64	132	123	134	93	146	7.92194e-11	4.35132	1.32398e-11	6.76599	20.4117
SHH	ENSG00000164690	5	2	9	9	5	5	4	3	17	43	33	49	33	47	36	44	7.50429e-16	2.9056	6.33166e-17	8.35888	7.49331
CCDC187	ENSG00000260220	6	6	6	6	0	0	0	0	18	26	34	44	77	59	30	54	3.04784e-12	3.81305	4.21485e-13	7.24848	14.0553
GRIN3A	ENSG00000198785	27	28	23	23	15	18	19	16	91	77	62	68	82	72	117	90	4.30147e-22	2.05401	1.29442e-23	10.0162	4.15259
TMCO2	ENSG00000188800	24	18	24	26	0	4	5	2	142	146	136	160	142	197	184	240	1.39763e-12	3.70147	1.85319e-13	7.35898	13.0093
GRM5	ENSG00000168959	7	6	6	8	0	0	0	0	38	28	76	35	123	21	59	49	7.84873e-12	3.95022	1.14321e-12	7.11206	15.4573
CLIC5	ENSG00000112782	12	12	10	10	0	0	0	0	132	73	123	132	163	126	114	190	1.32649e-10	4.44087	2.26338e-11	6.68794	21.7187
ECEL1	ENSG00000171551	3	0	5	0	4	0	3	3	24	11	73	32	48	27	29	19	3.91493e-12	3.83748	5.48144e-13	7.2128	14.2954
KRT71	ENSG00000139648	6	6	6	6	0	0	0	0	15	31	26	42	62	47	54	57	2.7146e-12	3.78338	3.72847e-13	7.26507	13.7693
TMEM130	ENSG00000166448	7	5	5	5	0	0	0	0	20	24	34	40	59	22	60	46	2.64847e-12	3.77776	3.63073e-13	7.26866	13.7158
GUCY1B2	ENSG00000123201	6	7	7	7	0	0	0	0	35	31	24	47	59	30	71	67	2.08894e-12	3.74252	2.83095e-13	7.3022	13.3848
LINC01641	ENSG00000234277	6	6	6	6	0	0	0	0	29	30	18	42	37	50	44	76	2.22581e-12	3.75067	3.02806e-13	7.29314	13.4606
CD72	ENSG00000137101	16	8	16	10	3	2	1	4	43	61	41	62	81	43	72	77	4.86864e-15	3.05332	4.62929e-16	8.12085	8.3012
LGI2	ENSG00000153012	5	7	7	2	12	8	9	13	59	33	36	101	59	50	62	33	4.25458e-16	2.84185	3.44972e-17	8.43023	7.16938
EFR3B	ENSG00000084710	24	26	30	29	0	8	3	9	71	111	165	137	195	121	196	150	2.1709e-14	3.19669	2.25358e-15	7.92653	9.16851
DQX1	ENSG00000144045	4	8	5	4	0	0	1	0	20	25	46	21	61	36	39	31	1.19746e-12	3.66273	1.57589e-13	7.38059	12.6646
LINC02112	ENSG00000249781	6	6	6	6	0	0	0	0	24	17	43	31	55	44	65	49	2.46578e-12	3.76064	3.37255e-13	7.27862	13.5539
ATAD3C	ENSG00000215915	5	5	7	4	0	0	0	0	24	34	14	56	82	29	36	46	6.43843e-12	3.89918	9.2804e-13	7.14078	14.9201
ZNF423	ENSG00000102935	8	8	8	8	0	0	0	0	22	31	66	47	58	63	101	73	3.97345e-12	3.82747	5.56545e-13	7.21073	14.1966
NR2F1-AS1	ENSG00000237187	6	8	9	7	0	0	0	0	39	36	36	33	73	50	44	72	1.31304e-12	3.67188	1.73554e-13	7.36773	12.7452
SGSM1	ENSG00000167037	9	9	10	9	0	0	0	0	45	89	99	104	127	67	128	151	8.69579e-11	4.33634	1.45967e-11	6.75185	20.2008
SLC22A1	ENSG00000175003	17	15	16	17	3	0	4	2	65	53	72	102	158	71	93	78	4.36228e-14	3.26469	4.69023e-15	7.83495	9.611
AMPD1	ENSG00000116748	5	5	5	6	0	0	0	0	26	25	15	52	37	28	76	57	5.80307e-12	3.88103	8.31911e-13	7.15579	14.7335
RSPH10B	ENSG00000155026	4	4	1	8	0	0	1	0	14	25	31	42	44	21	30	48	3.46823e-12	3.8024	4.82166e-13	7.23023	13.952
GAL3ST4	ENSG00000197093	8	7	6	6	6	8	8	6	23	53	47	43	30	67	52	29	8.83718e-17	2.71304	6.48211e-18	8.62371	6.557
AL160408.1	ENSG00000228044	5	5	5	7	0	0	0	0	49	18	19	52	53	21	45	92	9.51723e-12	3.94569	1.40414e-12	7.08364	15.4089
B3GALT5	ENSG00000183778	11	14	13	11	0	0	0	0	118	128	121	171	181	137	194	201	2.33011e-10	4.51373	4.09034e-11	6.60077	22.8438
LINC01744	ENSG00000236497	8	8	8	8	0	0	0	0	41	37	33	48	83	55	41	92	2.37972e-12	3.73703	3.24615e-13	7.28377	13.3339
TMCC3	ENSG00000057704	4	3	9	5	0	0	0	0	37	12	41	46	43	29	35	73	6.41789e-12	3.87809	9.24511e-13	7.1413	14.7035
RCAN2	ENSG00000172348	2	7	4	4	0	0	0	0	45	15	19	29	28	24	38	56	6.23988e-12	3.86877	8.97791e-13	7.14533	14.6089
EOMES	ENSG00000163508	8	7	10	4	2	1	5	2	23	29	43	41	36	41	65	33	6.12311e-15	3.04792	5.91805e-16	8.09099	8.27021
ERN2	ENSG00000134398	8	6	5	6	0	0	0	0	29	39	17	32	52	56	52	54	2.29482e-12	3.71726	3.12554e-13	7.28887	13.1524
FAM30A	ENSG00000226777	8	8	8	8	0	0	0	0	35	20	46	67	103	66	67	56	4.85112e-12	3.82352	6.8784e-13	7.18183	14.1577
PLA2G4D	ENSG00000159337	10	8	11	12	0	0	0	0	61	43	61	53	88	58	79	116	3.03876e-12	3.7554	4.19911e-13	7.24898	13.5048
PLPP2	ENSG00000141934	6	6	7	4	0	0	0	0	42	50	13	25	75	34	44	53	5.54162e-12	3.84067	7.91826e-13	7.16256	14.327
ALDH1L1	ENSG00000144908	10	11	10	10	0	0	0	0	80	71	105	98	141	132	133	115	9.13135e-11	4.30466	1.53517e-11	6.74454	19.762
AP3B2	ENSG00000103723	21	14	22	24	0	6	4	9	81	59	70	113	119	109	111	101	3.57076e-15	2.98992	3.32e-16	8.1611	7.9443
RNF144A-AS1	ENSG00000228203	5	5	6	5	0	0	0	0	29	24	17	41	56	36	25	63	3.64474e-12	3.77418	5.07647e-13	7.22324	13.6817
C10orf128	ENSG00000204161	2	3	2	2	1	1	1	1	47	24	3	28	31	26	15	33	1.1398e-11	3.94261	1.69472e-12	7.05754	15.376
FABP7	ENSG00000164434	7	7	7	7	0	0	0	0	29	41	28	33	58	37	72	75	2.67012e-12	3.72603	3.66181e-13	7.26751	13.2327
MOK	ENSG00000080823	30	30	33	31	6	0	12	21	122	102	161	129	230	162	139	143	1.90074e-15	2.92722	1.69238e-16	8.24208	7.60644
KIR3DL2	ENSG00000240403	4	3	3	4	2	1	1	9	12	25	43	59	41	18	45	46	2.94388e-13	3.43802	3.56508e-14	7.57595	10.838
WNK3	ENSG00000196632	2	4	4	5	1	2	2	1	18	29	21	32	26	15	25	47	1.66755e-13	3.36651	1.95844e-14	7.65333	10.3138
EFEMP1	ENSG00000115380	4	4	5	6	0	0	0	0	13	37	15	59	38	83	28	38	1.5606e-11	3.98057	2.36442e-12	7.01111	15.7859
SLC34A1	ENSG00000131183	9	5	5	9	0	0	0	0	27	31	32	42	52	56	63	57	2.06074e-12	3.67985	2.79165e-13	7.30408	12.8158
KCNC4	ENSG00000116396	139	125	136	127	89	96	103	110	215	263	314	385	421	347	348	342	1.64146e-27	1.60463	2.26396e-29	11.252	3.04117
ATP1A4	ENSG00000132681	13	14	13	13	0	0	0	0	155	136	106	227	247	179	208	216	4.75709e-10	4.60768	8.66371e-11	6.4886	24.381
MYO1H	ENSG00000174527	16	19	13	12	5	0	0	1	75	66	56	102	137	103	68	113	4.05316e-13	3.46574	5.01479e-14	7.53153	11.0482
CFAP97D1	ENSG00000231256	9	8	6	9	0	0	0	0	46	37	24	59	60	72	64	51	2.21064e-12	3.6833	3.00396e-13	7.29422	12.8465
SLC4A3	ENSG00000114923	17	10	11	10	0	0	0	1	111	50	59	59	88	121	100	59	2.71099e-12	3.71132	3.7221e-13	7.2653	13.0984
FSHR	ENSG00000170820	5	5	5	5	0	0	0	0	23	20	16	50	41	26	52	76	9.47294e-12	3.89122	1.39711e-12	7.08434	14.838
MYH11	ENSG00000133392	37	40	38	44	7	18	17	11	169	111	73	179	223	118	207	235	1.46682e-16	2.70727	1.10811e-17	8.56212	6.53085
VIPR2	ENSG00000106018	6	6	7	6	0	0	0	0	16	37	34	42	30	82	51	59	4.96275e-12	3.78988	7.04705e-13	7.17852	13.8314
AC104162.1	ENSG00000224479	3	4	3	5	0	0	0	0	10	21	54	27	21	24	29	80	3.16555e-11	4.07892	5.00607e-12	6.9054	16.8997
FNDC7	ENSG00000143107	4	5	8	6	0	0	0	0	32	34	14	45	53	36	36	70	4.69192e-12	3.77809	6.64041e-13	7.18664	13.7189
PRDM13	ENSG00000112238	6	4	6	6	3	0	0	0	24	19	33	39	64	32	42	27	5.92521e-13	3.50001	7.50055e-14	7.4788	11.3137
GALNT9	ENSG00000182870	7	7	7	7	0	0	0	0	31	33	30	57	98	31	68	43	4.94907e-12	3.78495	7.02504e-13	7.17895	13.7843
LYPD4	ENSG00000273111	6	6	6	6	0	0	0	0	20	44	14	70	93	39	74	33	1.63406e-11	3.96433	2.48596e-12	7.00409	15.6093
LINC00689	ENSG00000231419	7	8	7	8	0	0	0	0	40	23	64	32	74	47	44	97	5.4489e-12	3.79052	7.77438e-13	7.16508	13.8375
LINC00861	ENSG00000245164	5	5	5	5	0	0	0	0	35	14	19	45	52	29	30	79	1.04349e-11	3.88565	1.54499e-12	7.07039	14.7808
PTGIS	ENSG00000124212	6	6	9	7	0	0	0	0	28	41	22	67	34	86	44	92	8.55485e-12	3.85384	1.25545e-12	7.09913	14.4585
FBLN2	ENSG00000163520	7	7	7	7	0	0	0	0	43	40	28	36	31	37	80	89	4.58186e-12	3.76034	6.47028e-13	7.19019	13.5511
NMRAL2P	ENSG00000171658	10	3	3	5	11	4	9	8	71	36	37	34	42	30	50	41	3.34873e-16	2.75033	2.65225e-17	8.46094	6.72872
KPRP	ENSG00000203786	6	7	6	6	0	0	0	0	34	19	38	38	66	24	73	54	5.47676e-12	3.77334	7.817e-13	7.16433	13.6738
TMEM269	ENSG00000274386	61	57	57	57	27	23	23	26	144	114	159	181	238	190	202	203	5.91474e-20	2.20248	2.63894e-21	9.47613	4.60269
SNAP47-AS1	ENSG00000230005	3	3	5	4	0	1	2	4	21	16	64	23	51	24	25	23	7.98305e-13	3.49874	1.02723e-13	7.43735	11.3038
IGF1R	ENSG00000140443	36	31	34	27	24	19	16	22	56	95	118	131	136	90	102	152	2.69767e-20	2.1627	1.12749e-21	9.5645	4.47753
C6orf58	ENSG00000184530	5	6	8	6	0	0	0	0	26	40	47	32	46	69	17	69	5.89176e-12	3.76832	8.45242e-13	7.15361	13.6263
SLC6A9	ENSG00000196517	14	12	12	10	12	0	0	0	55	54	65	113	142	91	79	62	6.77358e-13	3.47668	8.64171e-14	7.46016	11.1323
RNF150	ENSG00000170153	22	15	22	17	4	1	1	8	91	64	68	86	120	76	117	112	1.82982e-14	3.079	1.87179e-15	7.94956	8.45029
KIRREL3	ENSG00000149571	20	21	20	28	9	6	1	9	69	63	61	140	116	157	131	92	3.46381e-15	2.9245	3.20847e-16	8.16522	7.59209
GABRB2	ENSG00000145864	6	14	7	8	2	1	4	2	30	41	71	25	42	44	45	88	4.98808e-14	3.17508	5.41519e-15	7.81687	9.03224
NWD2	ENSG00000174145	7	6	5	9	0	0	0	0	34	26	24	53	45	73	39	64	4.34979e-12	3.71584	6.12439e-13	7.19768	13.1395
AL033397.1	ENSG00000231683	5	7	9	6	3	3	1	5	28	19	38	51	29	37	36	59	7.0744e-15	2.98345	6.88554e-16	8.07253	7.90876
LINC00293	ENSG00000253314	5	5	5	5	0	0	0	0	43	8	21	41	33	50	43	75	1.88696e-11	3.92837	2.89536e-12	6.98271	15.225
TJP3	ENSG00000105289	9	8	12	11	0	0	0	0	51	71	46	41	74	74	110	65	4.74498e-12	3.72027	6.71799e-13	7.18506	13.1799
GPM6A	ENSG00000150625	5	5	5	7	0	0	0	0	15	20	31	62	41	36	41	88	1.46308e-11	3.88661	2.21209e-12	7.02042	14.7906
TENM1	ENSG00000009694	9	6	6	6	0	0	0	0	71	40	16	37	27	54	63	106	1.56862e-11	3.89702	2.37739e-12	7.01034	14.8978
PROX1	ENSG00000117707	12	10	11	10	0	0	0	0	92	97	92	108	115	124	147	122	1.39311e-10	4.27088	2.38287e-11	6.6804	19.3047
TMEM67	ENSG00000164953	19	28	22	25	9	8	3	7	127	46	77	90	154	94	89	135	1.19597e-15	2.81429	1.04282e-16	8.29981	7.03372
ENPEP	ENSG00000138792	9	8	8	8	0	0	0	0	61	18	42	63	70	54	52	122	1.15317e-11	3.83815	1.7158e-12	7.05582	14.3021
MTRNR2L11	ENSG00000270188	6	6	6	6	0	0	0	0	29	30	26	29	82	41	54	29	5.40863e-12	3.72414	7.70846e-13	7.16624	13.2153
VSTM5	ENSG00000214376	2	4	1	3	5	1	4	3	40	9	37	38	26	13	39	48	7.22231e-13	3.45497	9.24437e-14	7.45127	10.966
ACSM5	ENSG00000183549	6	4	4	5	1	0	0	0	17	21	24	37	41	20	36	60	3.84419e-12	3.66997	5.36832e-13	7.21563	12.7283
FKBP9P1	ENSG00000176826	7	6	4	7	0	0	0	0	24	30	28	34	63	37	32	46	2.58997e-12	3.61375	3.54783e-13	7.27178	12.2419
GPLD1	ENSG00000112293	5	8	3	3	1	2	1	1	25	24	28	22	26	26	23	44	9.87852e-14	3.21891	1.11837e-14	7.72502	9.31081
ANKRD20A11P	ENSG00000215559	10	10	8	6	0	3	4	1	47	27	29	46	32	45	57	67	3.3431e-14	3.10546	3.55601e-15	7.86966	8.60671
PIR	ENSG00000087842	37	31	40	29	67	47	59	42	159	226	148	217	142	196	97	141	1.13774e-21	1.99786	3.74054e-23	9.91069	3.99408
	ENSG00000279229	11	4	5	5	4	0	6	0	33	36	26	59	76	32	44	27	1.77148e-13	3.28079	2.0879e-14	7.6451	9.71891
ADHFE1	ENSG00000147576	11	10	9	13	0	0	0	0	57	59	49	60	76	77	103	71	4.204e-12	3.67423	5.90813e-13	7.20259	12.7659
AC005330.1	ENSG00000267372	7	5	7	8	0	0	0	0	55	28	14	89	62	62	100	25	2.82401e-11	3.95852	4.43497e-12	6.92258	15.5465
S100A10	ENSG00000197747	787	833	803	820	827	859	799	933	1502	1741	1289	1543	1518	1829	1521	1378	1.75237e-43	0.976362	4.57752e-46	14.2485	1.9675
NAV2	ENSG00000166833	13	24	18	21	0	4	3	0	124	119	172	155	202	145	160	200	1.99056e-11	3.90101	3.06888e-12	6.97453	14.939
MYOZ3	ENSG00000164591	11	6	4	8	0	0	0	2	23	23	51	60	70	36	54	57	2.49372e-12	3.59396	3.41338e-13	7.27699	12.075
THRB-AS1	ENSG00000228791	7	7	7	7	0	0	0	0	29	31	59	22	66	33	67	88	1.06871e-11	3.79475	1.58455e-12	7.06688	13.8782
NEXN-AS1	ENSG00000235927	2	2	2	7	2	1	0	1	26	17	20	29	15	22	38	26	1.42776e-12	3.51179	1.89613e-13	7.35592	11.4065
DNAH17-AS1	ENSG00000267432	3	11	13	3	10	11	6	14	97	31	68	56	97	40	42	51	1.95121e-15	2.82396	1.7401e-16	8.23876	7.08101
LINC00506	ENSG00000281392	2	5	4	7	4	2	1	4	35	15	31	41	22	40	20	50	8.03022e-14	3.16926	8.96955e-15	7.75307	8.99585
AC021683.2	ENSG00000267506	5	5	5	6	0	0	0	0	30	23	27	25	41	21	39	67	5.66641e-12	3.68899	8.1084e-13	7.15931	12.8972
ERG	ENSG00000157554	11	10	9	11	0	0	0	0	60	31	59	59	66	89	82	103	7.44215e-12	3.7275	1.08088e-12	7.11979	13.2461
A2ML1	ENSG00000166535	11	9	8	9	0	0	0	0	50	25	46	67	82	74	71	74	6.65316e-12	3.7109	9.6073e-13	7.13602	13.0946
DGKB	ENSG00000136267	9	9	9	9	0	0	0	0	45	41	45	51	45	68	63	128	8.0363e-12	3.73707	1.17309e-12	7.1085	13.3343
AFDN	ENSG00000130396	200	180	211	190	190	157	159	152	453	340	412	379	538	425	512	386	2.14285e-31	1.35151	1.8136e-33	12.0555	2.5518
VNN3	ENSG00000093134	6	6	6	8	0	0	0	0	34	24	22	46	73	68	49	33	7.84035e-12	3.73071	1.14117e-12	7.11231	13.2756
AP002986.1	ENSG00000175773	9	10	9	6	0	0	0	0	40	44	44	50	92	40	46	82	5.60771e-12	3.67682	8.01562e-13	7.16089	12.7889
PLCB4	ENSG00000101333	5	3	3	4	0	0	0	1	36	9	22	35	17	21	54	39	1.58626e-11	3.83017	2.40827e-12	7.00853	14.2231
LIMS2	ENSG00000072163	15	12	11	12	4	5	1	1	60	33	59	55	64	60	123	46	3.95226e-14	3.08531	4.24113e-15	7.84759	8.48732
COL15A1	ENSG00000204291	27	31	40	27	13	9	9	10	87	102	93	76	150	115	142	134	3.8144e-17	2.51791	2.64244e-18	8.72583	5.72751
NR5A2	ENSG00000116833	9	9	9	11	0	0	0	0	77	29	47	40	106	61	100	72	1.20711e-11	3.78486	1.80111e-12	7.04908	13.7834
CCER1	ENSG00000197651	7	8	7	7	0	0	0	0	63	18	34	27	81	52	65	67	1.26307e-11	3.78734	1.88989e-12	7.04238	13.8071
ALOX15	ENSG00000161905	2	2	6	2	0	0	1	0	13	20	32	32	12	45	14	42	3.66899e-11	3.95491	5.86547e-12	6.88288	15.5077
ADGRG1	ENSG00000205336	11	10	11	10	0	0	0	0	86	86	136	83	156	105	91	179	2.89999e-10	4.3269	5.1588e-11	6.56628	20.0691
LINC01845	ENSG00000253298	5	5	7	5	0	0	0	0	34	17	16	48	49	32	44	69	1.26463e-11	3.7866	1.89354e-12	7.04211	13.8
SMPDL3B	ENSG00000130768	4	6	4	4	0	2	0	1	20	33	12	40	17	36	40	45	2.15499e-12	3.53589	2.92158e-13	7.29796	11.5987
MEF2C-AS1	ENSG00000248309	17	18	18	19	9	12	14	7	56	43	72	74	56	77	59	113	3.07321e-18	2.35352	1.75649e-19	9.02749	5.11069
RAB6B	ENSG00000154917	24	27	22	14	17	12	20	17	63	78	57	86	99	56	99	84	3.08716e-20	2.11206	1.30157e-21	9.54963	4.32307
KIF19	ENSG00000196169	8	9	8	8	0	0	0	0	59	31	19	54	76	92	70	60	1.29165e-11	3.78024	1.9367e-12	7.03897	13.7393
C7	ENSG00000112936	10	9	8	8	0	0	0	0	51	32	43	44	73	41	89	93	8.91732e-12	3.72006	1.31144e-12	7.0931	13.178
C15orf59	ENSG00000205363	5	5	5	5	0	0	0	0	65	20	10	39	45	18	93	49	5.9444e-11	4.01916	9.76395e-12	6.80994	16.2139
SEMA3A	ENSG00000075213	11	11	13	11	6	0	4	0	45	39	75	36	82	55	66	81	8.30082e-14	3.14133	9.30215e-15	7.74845	8.82337
NELL2	ENSG00000184613	6	8	6	8	2	4	0	0	37	36	15	75	36	28	83	62	1.41671e-12	3.46498	1.87997e-13	7.35707	11.0424
TMPRSS5	ENSG00000166682	8	7	8	5	4	0	1	6	25	24	32	46	40	40	47	35	1.16273e-14	2.94585	1.16327e-15	8.00828	7.70527
CD180	ENSG00000134061	81	96	85	79	69	47	79	57	213	182	168	186	245	259	271	250	3.13939e-25	1.67519	5.8717e-27	10.7509	3.19362
SLC6A7	ENSG00000011083	6	6	6	6	0	0	0	0	14	41	26	39	59	30	76	50	1.3771e-11	3.77926	2.07346e-12	7.02945	13.73
TRIM7	ENSG00000146054	16	8	6	7	3	3	3	6	44	35	37	36	54	68	38	33	2.06117e-15	2.79415	1.84462e-16	8.23177	6.93622
ACOXL	ENSG00000153093	10	11	9	11	0	0	0	0	50	33	68	61	75	70	84	87	6.96393e-12	3.67668	1.00742e-12	7.12949	12.7876
ANGPTL2	ENSG00000136859	5	5	8	9	3	1	2	6	38	35	45	29	17	65	29	56	3.75368e-14	3.05545	4.01823e-15	7.85436	8.31346
AC138627.1	ENSG00000261404	4	5	3	5	0	0	0	0	42	20	10	33	21	45	26	56	2.34009e-11	3.85503	3.63587e-12	6.95066	14.4704
FST	ENSG00000134363	3	4	3	5	0	0	0	0	9	9	52	41	24	50	50	26	7.6731e-11	4.04918	1.27918e-11	6.77097	16.5548
EFCAB12	ENSG00000172771	20	14	16	17	12	9	11	14	89	60	47	64	34	94	69	85	3.34555e-18	2.34301	1.93312e-19	9.017	5.07358
ZAP70	ENSG00000115085	6	6	6	6	0	0	0	0	44	38	15	36	69	26	75	32	1.46308e-11	3.7778	2.21138e-12	7.02046	13.7161
RHOC	ENSG00000155366	227	224	209	231	178	198	193	185	448	422	356	466	509	509	469	387	1.29961e-34	1.20599	8.07968e-37	12.6755	2.30695
KCNB1	ENSG00000158445	9	12	11	12	0	0	0	0	78	99	133	99	110	129	147	154	3.23085e-10	4.30431	5.7727e-11	6.54951	19.7572
STK31	ENSG00000196335	4	5	1	4	0	1	0	0	39	12	36	18	11	40	27	42	2.68666e-11	3.86312	4.19681e-12	6.93039	14.5517
NSUN7	ENSG00000179299	7	6	5	5	0	0	0	0	54	13	21	41	34	50	88	39	2.52038e-11	3.84949	3.92917e-12	6.93971	14.4149
C8B	ENSG00000021852	7	7	7	7	0	0	0	0	23	28	35	38	40	58	73	67	8.36927e-12	3.68175	1.22559e-12	7.10246	12.8327
LINC02554	ENSG00000226741	8	8	8	8	0	0	0	0	26	50	50	37	42	101	84	42	1.21766e-11	3.73484	1.81749e-12	7.04782	13.3137
AFAP1L1	ENSG00000157510	10	4	8	5	0	0	0	0	16	35	37	61	59	53	55	44	1.15574e-11	3.7176	1.72023e-12	7.05547	13.1555
ADRA2B	ENSG00000274286	0	0	1	0	3	2	4	5	28	9	67	31	32	28	11	31	4.34039e-11	3.92164	7.00459e-12	6.85756	15.1541
AC021242.2	ENSG00000254237	7	6	6	7	0	0	0	0	34	30	33	22	77	37	44	50	7.18819e-12	3.64568	1.04099e-12	7.12498	12.5158
CYP4F3	ENSG00000186529	7	7	7	7	0	0	0	0	42	30	33	35	80	22	75	60	1.32496e-11	3.73286	1.99079e-12	7.03513	13.2954
ERICH6	ENSG00000163645	5	6	5	8	0	0	0	0	26	34	33	30	35	32	32	79	6.98301e-12	3.63973	1.01055e-12	7.12906	12.4643
LINC00466	ENSG00000224209	6	7	6	6	0	0	0	0	16	24	69	39	23	46	73	94	3.82867e-11	3.89611	6.12875e-12	6.87662	14.8883
SOX2-OT	ENSG00000242808	10	12	10	10	0	0	0	0	84	74	76	166	188	100	113	158	5.16724e-10	4.36941	9.46198e-11	6.47531	20.6692
SLC5A4	ENSG00000100191	7	7	7	7	0	0	0	0	17	25	45	50	69	77	37	68	1.72228e-11	3.76801	2.62378e-12	6.99653	13.6233
TAF7L	ENSG00000102387	3	9	4	6	2	2	5	2	47	25	22	27	35	33	22	39	2.27771e-14	2.97266	2.36922e-15	7.92031	7.84983
RAI14	ENSG00000039560	84	98	81	80	73	83	72	59	162	265	224	163	285	212	246	224	3.40406e-26	1.59196	5.65535e-28	10.9646	3.01459
SCML4	ENSG00000146285	10	11	10	10	0	0	0	0	73	70	93	94	130	102	127	133	2.4431e-10	4.21792	4.30136e-11	6.59331	18.6089
SORCS2	ENSG00000184985	16	15	23	23	14	6	6	5	47	59	76	85	73	64	134	94	3.63161e-16	2.62443	2.89717e-17	8.45064	6.1664
AC019294.1	ENSG00000187812	8	8	8	8	0	0	0	0	35	51	35	34	97	71	33	67	1.19569e-11	3.70759	1.78344e-12	7.05045	13.0646
AP003548.1	ENSG00000253105	6	7	6	7	0	0	0	0	21	28	23	46	55	42	54	67	9.98797e-12	3.68012	1.47672e-12	7.07666	12.8182
FRRS1L	ENSG00000260230	6	6	6	6	0	0	0	0	21	33	36	26	31	31	67	67	1.05573e-11	3.68678	1.56476e-12	7.06863	12.8775
MROH5	ENSG00000226807	7	7	8	8	0	0	0	0	24	33	39	75	52	26	111	84	3.16256e-11	3.85068	4.99969e-12	6.90559	14.4268
ADORA2A-AS1	ENSG00000178803	10	7	10	12	1	1	0	3	33	29	50	41	70	64	54	56	2.62048e-13	3.21222	3.15423e-14	7.59183	9.26774
NR2E1	ENSG00000112333	6	8	5	5	0	0	0	0	14	30	35	72	89	47	80	18	5.93939e-11	3.94959	9.75263e-12	6.81011	15.4506
REM2	ENSG00000139890	4	6	7	4	0	0	3	0	39	22	25	21	40	21	38	41	1.22416e-12	3.38254	1.61294e-13	7.3775	10.4291
ZNF541	ENSG00000118156	14	17	12	13	2	7	6	3	56	43	45	64	59	38	92	77	2.16502e-15	2.74758	1.95113e-16	8.22505	6.71591
ANXA3	ENSG00000138772	8	6	8	6	0	0	0	0	29	22	39	45	65	46	51	40	6.0288e-12	3.58747	8.66162e-13	7.15026	12.0209
PTK2	ENSG00000169398	87	73	88	65	28	21	32	33	221	197	185	238	375	211	358	283	9.14546e-18	2.36189	5.6523e-19	8.89866	5.14044
INSC	ENSG00000188487	6	6	6	6	0	0	0	0	30	16	24	53	52	33	41	82	2.06742e-11	3.76054	3.19386e-12	6.96892	13.553
MLIP-AS1	ENSG00000235050	7	7	7	7	0	0	0	0	38	46	15	52	52	38	112	46	2.73711e-11	3.80199	4.28276e-12	6.92752	13.948
PGA3	ENSG00000229859	7	8	6	9	0	0	0	0	45	33	30	31	42	56	77	52	7.39913e-12	3.60515	1.07425e-12	7.12064	12.1691
PAX1	ENSG00000125813	11	11	11	11	0	0	0	0	88	69	126	99	141	131	161	142	4.97742e-10	4.31119	9.09618e-11	6.48126	19.8517
TSNAXIP1	ENSG00000102904	3	8	5	6	1	0	0	0	46	15	32	35	43	18	65	39	1.10442e-11	3.65938	1.63981e-12	7.06212	12.6352
ITLN1	ENSG00000179914	5	6	6	5	0	0	0	0	32	15	42	24	34	38	33	79	1.84049e-11	3.73245	2.81636e-12	6.9866	13.2917
RNF157-AS1	ENSG00000267128	2	5	4	5	1	0	1	3	30	10	23	53	13	53	44	28	7.2768e-12	3.58978	1.05535e-12	7.12309	12.0401
MEG8	ENSG00000225746	8	10	8	9	0	0	0	0	50	32	30	65	55	99	46	94	1.893e-11	3.72825	2.9066e-12	6.98217	13.253
KCNN3	ENSG00000143603	15	12	14	14	0	0	0	0	137	124	161	185	203	183	244	171	1.30015e-09	4.49491	2.5173e-10	6.32592	22.5477
HAVCR2	ENSG00000135077	9	11	11	6	9	10	11	8	34	36	60	91	27	71	43	81	6.60258e-16	2.63116	5.50876e-17	8.37529	6.19522
AP000446.1	ENSG00000255234	7	5	5	4	0	0	0	0	14	24	27	40	31	36	61	40	1.44872e-11	3.68452	2.18659e-12	7.02204	12.8573
FAM83F	ENSG00000133477	12	11	11	11	0	0	0	0	129	77	82	134	149	146	106	188	6.49403e-10	4.34612	1.2034e-10	6.4389	20.3382
PRSS16	ENSG00000112812	4	4	4	4	4	2	5	0	22	16	38	36	15	41	31	34	2.04833e-13	3.14664	2.4324e-14	7.62542	8.85593
ADAM12	ENSG00000148848	9	5	5	5	0	0	0	0	19	24	32	36	48	33	54	62	1.3177e-11	3.66899	1.9792e-12	7.03594	12.7196
SERPINE2	ENSG00000135919	21	14	29	17	27	9	18	10	48	82	87	96	66	76	85	104	1.39005e-18	2.23498	7.52362e-20	9.11984	4.70757
COL13A1	ENSG00000197467	11	9	9	9	0	0	0	0	53	25	55	75	77	36	111	115	3.45324e-11	3.81436	5.50252e-12	6.89197	14.0682
NCKAP1	ENSG00000061676	13	9	14	12	1	0	0	0	76	79	151	112	133	81	136	178	2.70177e-10	4.16884	4.78917e-11	6.57735	17.9864
FLG2	ENSG00000143520	10	10	10	10	0	0	0	0	66	64	86	97	145	102	113	109	2.9858e-10	4.18482	5.31769e-11	6.56176	18.1868
LINC01303	ENSG00000250548	4	8	4	4	0	0	0	0	32	26	10	42	45	26	42	56	2.75029e-11	3.77256	4.30483e-12	6.92679	13.6664
SELP	ENSG00000174175	7	7	7	7	0	0	0	0	48	38	20	29	69	29	73	68	1.98276e-11	3.71983	3.05582e-12	6.97513	13.1759
TPH2	ENSG00000139287	10	9	8	8	0	0	0	0	32	45	37	62	63	38	97	88	1.82763e-11	3.70456	2.79477e-12	6.98768	13.0372
GALNT14	ENSG00000158089	10	9	10	9	0	0	0	0	23	61	35	67	68	76	103	93	2.90765e-11	3.76411	4.58454e-12	6.91788	13.5865
DCLK1	ENSG00000133083	10	10	10	10	0	0	0	0	36	39	40	77	116	97	66	77	2.69772e-11	3.75166	4.2169e-12	6.92971	13.4698
GALR1	ENSG00000166573	9	9	8	8	0	0	0	0	46	26	34	47	87	72	53	73	1.64806e-11	3.67371	2.50898e-12	7.0028	12.7613
MUSK	ENSG00000030304	9	7	12	7	0	0	1	0	54	27	31	57	62	58	54	62	4.80736e-12	3.49783	6.81384e-13	7.18312	11.2967
NOS1	ENSG00000089250	12	13	12	13	0	0	0	0	165	156	78	111	156	153	222	182	1.23402e-09	4.44095	2.38024e-10	6.33456	21.72
KCNS1	ENSG00000124134	11	16	18	11	5	20	16	19	72	37	66	70	74	66	57	81	3.08912e-18	2.25661	1.7672e-19	9.02683	4.77866
AP000866.1	ENSG00000245498	6	4	13	5	0	0	0	0	49	27	41	41	23	61	62	77	2.7786e-11	3.73905	4.35785e-12	6.92506	13.3526
CELF4	ENSG00000101489	6	7	10	12	0	0	1	0	50	33	28	82	61	57	113	38	1.74203e-11	3.66773	2.65568e-12	6.99484	12.7086
KSR2	ENSG00000171435	12	14	13	12	0	0	0	0	127	82	188	152	233	121	199	181	1.52344e-09	4.47267	2.98067e-10	6.29978	22.2028
MPIG6B	ENSG00000204420	11	10	6	11	0	0	0	0	52	27	41	94	69	62	98	68	2.78492e-11	3.72598	4.36922e-12	6.92469	13.2322
PAK3	ENSG00000077264	6	6	6	7	0	0	0	0	33	36	20	20	40	44	62	65	1.85029e-11	3.66424	2.83329e-12	6.98575	12.6778
ELN	ENSG00000049540	12	12	11	12	0	0	0	0	92	95	125	124	157	130	196	126	8.35506e-10	4.3317	1.56704e-10	6.3987	20.1359
MUC6	ENSG00000184956	35	39	34	35	18	0	13	40	135	146	285	237	299	242	287	212	3.19436e-13	3.14695	3.88677e-14	7.56473	8.85781
HLA-DRA	ENSG00000204287	74	61	59	75	27	29	41	26	189	153	245	177	192	192	214	459	8.42917e-18	2.30156	5.18318e-19	8.90828	4.92989
PCOLCE2	ENSG00000163710	8	9	7	4	12	7	7	10	29	49	75	39	34	56	28	78	1.84649e-15	2.66609	1.64285e-16	8.24564	6.34705
MOB3B	ENSG00000120162	6	4	11	3	8	5	8	0	30	26	76	41	33	41	77	34	1.1844e-13	3.03793	1.35945e-14	7.70011	8.21309
VWF	ENSG00000110799	12	10	12	12	0	0	0	0	56	58	46	72	71	91	102	90	1.83819e-11	3.65716	2.81188e-12	6.98682	12.6158
RHCE	ENSG00000188672	5	8	4	8	2	0	2	1	24	32	22	31	47	32	40	25	2.67087e-13	3.11789	3.21772e-14	7.58925	8.68118
TMEM132B	ENSG00000139364	10	11	10	10	0	0	0	0	72	60	121	131	131	64	174	163	9.13992e-10	4.3369	1.72666e-10	6.38387	20.2086
LRRC32	ENSG00000137507	6	7	6	6	0	0	0	0	16	42	31	34	38	43	86	37	2.39723e-11	3.69092	3.72966e-12	6.94706	12.9145
CASP14	ENSG00000105141	8	8	8	8	0	0	0	0	17	36	65	42	95	60	89	43	4.19951e-11	3.77507	6.76187e-12	6.8626	13.6902
AC091951.1	ENSG00000205976	8	6	7	8	0	0	0	0	14	54	25	97	105	101	24	55	1.35202e-10	3.96756	2.30976e-11	6.68497	15.6443
CREB3L3	ENSG00000060566	9	6	8	7	0	0	0	0	52	29	32	30	51	49	66	42	9.35449e-12	3.54768	1.37915e-12	7.08613	11.6938
PRRT2	ENSG00000167371	3	2	6	2	0	0	0	0	40	4	33	29	47	36	10	45	3.36628e-10	4.12966	6.02874e-11	6.54302	17.5045
CDHR3	ENSG00000128536	16	14	12	12	0	0	4	1	67	43	98	49	60	73	100	130	3.35743e-12	3.40906	4.66227e-13	7.2348	10.6226
GOLGA6L22	ENSG00000277865	15	14	14	14	0	0	0	0	176	120	140	196	251	205	230	165	2.09757e-09	4.50729	4.17848e-10	6.24721	22.742
TMEM63C	ENSG00000165548	7	16	13	10	0	0	0	2	43	66	46	70	76	105	59	81	7.24025e-12	3.51095	1.04934e-12	7.12388	11.3999
LINC01160	ENSG00000231346	4	8	6	10	3	1	0	0	25	22	70	29	80	34	36	56	5.35067e-12	3.46933	7.62025e-13	7.16782	11.0757
CYP2E1	ENSG00000130649	3	5	5	4	0	0	0	0	7	25	71	28	14	42	32	80	2.29122e-10	4.05224	4.0208e-11	6.60331	16.59
SLC30A4	ENSG00000104154	5	6	5	5	0	0	0	0	24	17	26	29	46	37	31	29	7.57255e-12	3.51174	1.1014e-12	7.1172	11.4061
FLRT2	ENSG00000185070	29	20	27	14	1	6	4	0	172	162	152	103	254	139	187	167	2.87629e-11	3.70179	4.52609e-12	6.9197	13.0122
KRT1	ENSG00000167768	6	6	6	6	0	0	0	0	35	18	26	36	52	81	33	31	2.55349e-11	3.68148	3.98211e-12	6.93781	12.8303
KLHL3	ENSG00000146021	40	40	52	47	37	33	27	27	115	103	100	108	122	126	152	109	2.04786e-23	1.71834	5.11403e-25	10.3308	3.29057
PLA2G16	ENSG00000176485	6	7	11	6	0	0	0	0	49	25	70	25	64	27	70	87	4.49978e-11	3.76624	7.27121e-12	6.85222	13.6066
SNTG2	ENSG00000172554	6	6	6	6	0	0	0	0	33	26	22	36	59	18	59	62	2.84374e-11	3.69492	4.47084e-12	6.92144	12.9504
OTX2-AS1	ENSG00000248550	14	16	17	15	0	0	0	0	202	137	255	181	305	239	269	153	3.32878e-09	4.58952	6.84157e-10	6.16971	24.0759
TMEM71	ENSG00000165071	14	9	13	15	1	4	2	5	52	50	35	49	61	42	67	88	3.11809e-14	2.87654	3.30526e-15	7.87881	7.34389
HHAT	ENSG00000054392	27	37	34	31	20	22	12	9	110	82	78	80	145	106	127	119	3.78773e-18	2.22908	2.21236e-19	9.0022	4.68835
GLRA1	ENSG00000145888	1	1	1	4	3	4	2	5	11	23	49	35	30	22	13	40	4.29069e-12	3.41576	6.03893e-13	7.1996	10.672
DGKI	ENSG00000157680	12	10	10	12	0	0	0	0	116	69	99	93	136	119	118	155	7.06691e-10	4.23781	1.3151e-10	6.42542	18.8672
LINC00222	ENSG00000203801	5	3	3	5	0	0	0	0	25	21	8	51	17	24	50	67	1.75884e-10	3.97009	3.0553e-11	6.64388	15.6717
LHX1	ENSG00000273706	6	7	6	6	0	0	0	0	22	28	23	39	73	36	38	51	2.16314e-11	3.62186	3.34738e-12	6.96231	12.3109
CASC11	ENSG00000249375	8	9	8	8	0	0	0	0	33	30	33	60	41	69	62	95	2.90011e-11	3.66324	4.56964e-12	6.91834	12.6691
SLC4A8	ENSG00000050438	46	43	60	50	32	30	36	29	94	115	158	114	163	142	141	183	1.85675e-21	1.86033	6.35376e-23	9.85762	3.6309
DPF1	ENSG00000011332	12	12	11	9	6	8	3	11	43	22	63	60	44	42	59	70	8.52709e-16	2.55885	7.24364e-17	8.34299	5.89237
DYTN	ENSG00000232125	5	5	5	7	0	0	0	0	16	39	23	27	34	28	51	74	3.99417e-11	3.7068	6.41246e-12	6.87017	13.0575
GALNT15	ENSG00000131386	8	8	8	8	0	0	0	0	49	32	20	46	76	86	64	44	3.48538e-11	3.68439	5.55738e-12	6.89056	12.8562
AC119677.1	ENSG00000229528	11	11	12	10	0	0	0	0	102	53	124	113	142	131	171	113	1.08346e-09	4.29172	2.07171e-10	6.35593	19.5856
HCN1	ENSG00000164588	6	6	6	6	0	0	0	0	12	28	35	61	45	24	102	51	1.03905e-10	3.85335	1.75555e-11	6.72503	14.4535
RAG1	ENSG00000166349	11	15	7	9	2	0	2	1	49	19	63	49	52	72	70	71	1.78302e-12	3.27182	2.39307e-13	7.32477	9.65864
RAET1E	ENSG00000164520	0	4	3	3	5	8	5	7	30	18	50	65	25	27	41	29	3.13792e-13	3.06431	3.81318e-14	7.56721	8.36466
SLC5A11	ENSG00000158865	6	6	6	7	0	0	0	0	30	16	26	46	51	51	30	71	3.512e-11	3.6643	5.60503e-12	6.88934	12.6784
SPTBN2	ENSG00000173898	50	41	38	42	20	37	11	29	97	93	169	135	144	134	199	163	2.23419e-18	2.16991	1.24627e-19	9.06498	4.49994
EDARADD	ENSG00000186197	5	6	5	6	0	0	0	0	32	17	25	28	45	59	33	26	2.09352e-11	3.58239	3.23527e-12	6.96711	11.9786
GRIA2	ENSG00000120251	9	9	9	9	0	0	0	0	31	30	46	59	76	47	102	80	4.38887e-11	3.69005	7.08511e-12	6.85593	12.9067
CCDC80	ENSG00000091986	15	21	18	20	2	0	2	8	60	74	155	47	103	86	136	121	1.34134e-12	3.21834	1.77644e-13	7.36463	9.30712
SOX9-AS1	ENSG00000234899	9	9	10	9	0	0	0	0	46	71	52	114	100	136	76	125	6.94348e-10	4.16945	1.2914e-10	6.42818	17.9941
PTCRA	ENSG00000171611	4	5	7	5	2	3	1	0	26	17	50	32	12	30	44	59	3.74081e-12	3.33973	5.21224e-13	7.21965	10.1241
PTGER3	ENSG00000050628	12	14	17	15	6	5	8	5	42	37	48	47	78	72	55	53	3.90743e-16	2.47642	3.13762e-17	8.44132	5.56514
AL023802.1	ENSG00000226954	8	6	4	8	0	0	0	0	36	27	20	44	53	49	64	28	2.772e-11	3.61415	4.34605e-12	6.92545	12.2452
AC097662.1	ENSG00000236432	8	8	5	9	3	1	3	0	38	36	17	41	70	27	36	63	1.04145e-12	3.18325	1.35861e-13	7.40032	9.08352
GPR61	ENSG00000156097	9	9	8	14	0	0	0	0	54	47	56	41	113	73	59	59	3.29897e-11	3.63552	5.23602e-12	6.89903	12.428
IL18R1	ENSG00000115604	5	5	6	7	0	2	0	0	27	17	20	45	48	48	22	59	1.45684e-11	3.51597	2.19961e-12	7.02121	11.4396
Z97832.2	ENSG00000272374	20	10	20	14	6	5	10	12	57	48	53	51	85	55	59	53	4.53146e-17	2.33084	3.17707e-18	8.70495	5.03097
PCSK1	ENSG00000175426	10	13	7	10	5	1	2	0	23	30	68	54	90	39	61	68	1.3551e-12	3.208	1.79537e-13	7.36321	9.24069
CABP1	ENSG00000157782	9	10	9	9	0	0	0	0	47	24	52	52	94	53	94	61	4.30086e-11	3.67074	6.93404e-12	6.85901	12.7351
SUCLG2-AS1	ENSG00000241316	4	4	4	5	0	0	0	0	22	20	13	53	17	21	69	42	1.43747e-10	3.86568	2.46249e-11	6.67558	14.5775
CHIAP1	ENSG00000236040	5	5	7	5	0	0	0	0	19	17	22	41	41	37	41	62	3.85209e-11	3.65275	6.17026e-12	6.87566	12.5773
TAF1L	ENSG00000122728	8	9	9	9	0	0	0	0	41	35	26	63	58	60	103	61	4.08556e-11	3.65791	6.56985e-12	6.86671	12.6224
GOLGA6L10	ENSG00000278662	9	7	8	7	0	0	0	0	21	47	24	56	52	56	81	57	3.9364e-11	3.65041	6.31353e-12	6.87239	12.5569
NPTX1	ENSG00000171246	71	62	83	61	158	113	157	87	417	618	308	421	302	468	266	268	2.18552e-19	2.0347	1.0516e-20	9.33071	4.09736
MAP7D2	ENSG00000184368	5	3	3	1	0	0	1	5	31	21	11	38	32	14	51	22	2.7894e-11	3.59693	4.3777e-12	6.92442	12.0999
NOX5	ENSG00000255346	10	12	10	10	0	0	0	0	116	63	70	111	134	80	164	125	1.07467e-09	4.2326	2.05433e-10	6.35722	18.7992
ACP6	ENSG00000162836	38	40	39	64	16	25	17	10	97	124	119	152	191	184	178	185	1.28512e-16	2.38829	9.61437e-18	8.57847	5.23536
ROPN1B	ENSG00000114547	7	10	5	5	0	0	0	0	49	20	23	53	27	60	85	49	6.78973e-11	3.73081	1.12163e-11	6.78996	13.2766
SOX6	ENSG00000110693	38	36	22	28	15	11	23	16	124	57	91	120	86	92	140	131	1.15269e-17	2.23882	7.32887e-19	8.86978	4.72012
DMBT1P1	ENSG00000176584	5	5	7	5	0	0	0	0	10	20	36	61	67	36	25	76	1.55168e-10	3.85975	2.67355e-11	6.66352	14.5178
MAP1A	ENSG00000166963	29	23	31	32	7	12	10	11	60	95	107	72	165	88	128	117	7.65575e-16	2.50364	6.46345e-17	8.35645	5.67114
EPHA1-AS1	ENSG00000229153	12	10	9	19	11	2	7	9	38	36	53	47	58	54	60	52	2.18576e-16	2.41305	1.69119e-17	8.51325	5.326
SLC6A20	ENSG00000163817	10	10	11	10	0	0	0	0	45	51	40	68	60	56	131	77	4.98944e-11	3.6673	8.11197e-12	6.83656	12.7048
PPP4R4	ENSG00000119698	7	5	5	7	0	0	0	0	16	16	42	53	71	28	41	64	9.38662e-11	3.75237	1.57956e-11	6.7404	13.4764
AL033527.2	ENSG00000236546	60	38	45	36	22	25	19	26	101	85	139	163	119	157	200	152	2.24735e-18	2.13071	1.25629e-19	9.06411	4.37934
SCARA3	ENSG00000168077	7	6	6	11	0	0	0	0	20	31	48	42	75	69	50	42	4.55922e-11	3.63587	7.36964e-12	6.8503	12.431
NKAIN2	ENSG00000188580	4	4	2	4	0	1	2	4	21	16	28	29	21	13	29	49	4.55203e-12	3.3128	6.4234e-13	7.19118	9.93694
AC009108.3	ENSG00000270020	6	4	5	4	0	0	0	0	36	39	11	13	34	49	56	27	1.04183e-10	3.76365	1.76078e-11	6.7246	13.5823
LRRC6	ENSG00000129295	7	10	8	8	4	6	3	5	41	22	31	40	37	41	28	46	2.1362e-15	2.55953	1.9207e-16	8.22693	5.89515
AL031666.2	ENSG00000267882	4	5	3	4	0	1	2	0	26	12	15	46	21	29	21	44	1.84602e-11	3.49088	2.82578e-12	6.98613	11.2424
NACAP1	ENSG00000228224	6	2	4	4	0	1	2	0	43	18	9	38	65	20	27	22	5.40765e-11	3.64821	8.83994e-12	6.82423	12.5378
ZDHHC11B	ENSG00000206077	7	1	3	3	0	0	1	3	17	35	21	18	25	43	16	25	1.62496e-11	3.4714	2.46873e-12	7.00506	11.0916
ISG20	ENSG00000172183	11	6	12	12	3	2	10	3	78	28	77	26	70	29	50	102	3.63667e-13	3.00943	4.46865e-14	7.54657	8.05248
SLC44A3-AS1	ENSG00000224081	11	11	10	10	0	0	0	0	77	79	68	131	127	76	125	173	1.39687e-09	4.21896	2.71916e-10	6.314	18.6223
EEF1A2	ENSG00000101210	192	136	153	145	172	176	197	144	379	415	375	371	402	428	436	266	3.37268e-29	1.31196	3.50642e-31	11.6138	2.48278
AC092720.1	ENSG00000260750	7	2	3	4	1	0	4	0	11	33	23	29	17	34	37	36	1.01069e-11	3.39694	1.49537e-12	7.07492	10.5337
BCAN	ENSG00000132692	30	23	27	26	15	8	13	13	50	81	87	88	95	102	72	140	4.96067e-17	2.28942	3.49613e-18	8.69409	4.88858
FAM153A	ENSG00000170074	3	4	3	6	0	0	2	0	19	15	33	38	25	9	45	49	6.74945e-11	3.66938	1.11392e-11	6.79096	12.7231
AKR1C3	ENSG00000196139	0	1	0	0	4	3	4	4	7	39	34	50	33	12	24	24	1.14277e-10	3.75323	1.93676e-11	6.71071	13.4845
PKD1L1	ENSG00000158683	16	9	9	12	0	0	0	0	80	97	123	122	126	106	147	176	1.82404e-09	4.2652	3.60691e-10	6.27015	19.2288
FAM71D	ENSG00000172717	8	2	2	6	1	0	1	5	37	18	21	35	26	35	19	50	4.6443e-12	3.2883	6.56574e-13	7.18819	9.76963
AC078785.1	ENSG00000240057	4	5	5	3	0	1	0	0	7	32	33	20	27	41	25	39	5.06424e-11	3.61831	8.24682e-12	6.83419	12.2806
AC112243.1	ENSG00000279460	5	5	5	5	0	0	0	0	21	19	19	45	16	46	38	70	1.10082e-10	3.74055	1.86394e-11	6.7163	13.3665
BACE2	ENSG00000182240	11	8	8	9	0	0	0	0	51	38	23	69	37	79	88	90	8.47316e-11	3.69448	1.42142e-11	6.75571	12.9464
RBMS3	ENSG00000144642	9	11	11	13	0	0	0	0	117	55	102	111	134	111	111	147	1.44213e-09	4.20654	2.81403e-10	6.30869	18.4627
LINC00484	ENSG00000235641	7	4	6	6	0	0	0	0	16	28	27	45	67	20	47	48	7.52185e-11	3.67209	1.25083e-11	6.77422	12.747
LINC01605	ENSG00000253161	7	7	7	10	0	0	0	0	54	25	42	26	34	62	99	62	7.94709e-11	3.68069	1.32901e-11	6.76544	12.8233
PLD5	ENSG00000180287	11	11	11	11	0	0	0	0	71	70	125	106	134	99	122	181	1.6792e-09	4.2324	3.30646e-10	6.28368	18.7966
RNF17	ENSG00000132972	5	7	5	5	0	0	0	0	19	13	26	53	41	30	44	77	1.30365e-10	3.74836	2.22372e-11	6.69052	13.4391
CNKSR3	ENSG00000153721	88	76	84	60	69	68	62	79	169	164	186	167	225	164	188	234	2.27833e-26	1.44388	3.60657e-28	11.0052	2.72051
COL24A1	ENSG00000171502	23	17	24	23	14	15	17	11	42	65	65	83	75	81	70	114	4.64289e-18	2.134	2.75066e-19	8.97827	4.38932
ACE	ENSG00000159640	12	9	12	8	1	0	0	0	48	42	43	58	50	61	103	59	2.19242e-11	3.46855	3.39613e-12	6.96027	11.0697
STXBP6	ENSG00000168952	16	17	17	17	10	13	8	10	42	34	89	92	73	45	122	72	1.16774e-15	2.47573	1.01577e-16	8.30293	5.56249
BMPER	ENSG00000164619	9	9	11	11	0	0	0	0	57	30	40	54	81	68	82	80	5.82483e-11	3.60701	9.55538e-12	6.81305	12.1848
SH3TC2	ENSG00000169247	8	9	15	9	0	0	0	0	74	62	116	73	108	116	135	110	1.35421e-09	4.15706	2.62974e-10	6.31917	17.8403
CAMK2B	ENSG00000058404	25	21	21	26	6	3	4	6	74	54	118	66	126	114	122	82	8.31282e-14	2.81753	9.32429e-15	7.74815	7.04953
OXTR	ENSG00000180914	1	5	5	2	5	2	3	3	33	13	25	33	18	35	19	37	1.00759e-12	3.07159	1.31022e-13	7.40513	8.40699
DCLK3	ENSG00000163673	12	10	8	7	1	5	7	7	50	24	37	36	32	54	47	45	5.56392e-15	2.58212	5.32527e-16	8.10384	5.98819
DLL3	ENSG00000090932	6	8	9	5	0	0	0	0	43	29	21	28	52	46	69	48	5.11245e-11	3.57463	8.33335e-12	6.8327	11.9144
KIAA1549L	ENSG00000110427	9	13	11	9	0	0	0	0	65	64	101	110	160	109	123	94	1.57894e-09	4.17464	3.09502e-10	6.29394	18.0589
SCN4B	ENSG00000177098	6	7	8	7	0	0	0	0	31	23	26	41	34	68	49	60	4.78077e-11	3.55847	7.75523e-12	6.843	11.7817
RGL3	ENSG00000205517	9	4	8	8	0	5	0	3	26	37	44	30	32	25	76	51	2.25862e-12	3.15194	3.07387e-13	7.29112	8.88851
MPP4	ENSG00000082126	9	10	9	9	0	0	0	0	43	32	34	57	90	45	85	75	7.44665e-11	3.62309	1.23715e-11	6.77581	12.3214
C16orf96	ENSG00000205832	9	7	8	6	0	0	0	0	21	25	56	40	63	43	85	45	8.12152e-11	3.6366	1.36031e-11	6.76207	12.4373
SHISAL2A	ENSG00000182183	8	10	10	9	9	8	13	9	49	48	48	29	47	33	38	45	3.55013e-17	2.22995	2.45195e-18	8.73429	4.69118
PAX8	ENSG00000125618	18	11	18	6	8	6	2	11	48	37	76	52	82	45	102	48	2.13347e-14	2.68299	2.20915e-15	7.929	6.42188
PGC	ENSG00000096088	8	10	11	8	0	0	0	0	39	50	32	54	49	73	110	52	7.46697e-11	3.61583	1.24092e-11	6.77537	12.2595
SPRED3	ENSG00000188766	8	5	6	7	0	0	0	0	17	36	29	51	47	45	73	25	7.54312e-11	3.61656	1.25515e-11	6.77372	12.2657
PRR36	ENSG00000183248	6	6	7	5	0	0	0	0	19	29	29	38	49	59	18	54	6.92855e-11	3.60187	1.14601e-11	6.78686	12.1415
GSDMC	ENSG00000147697	13	10	10	10	0	0	0	0	63	47	39	50	70	92	85	74	6.20691e-11	3.58291	1.02211e-11	6.80335	11.9829
THNSL2	ENSG00000144115	18	20	15	18	14	5	9	9	48	43	48	88	87	73	64	60	1.88839e-16	2.32456	1.44532e-17	8.53144	5.00914
ETV7	ENSG00000010030	6	4	4	6	0	0	0	0	33	34	17	23	14	35	72	38	1.36003e-10	3.70095	2.32416e-11	6.68406	13.0046
ESRRB	ENSG00000119715	8	7	8	7	0	0	0	0	49	23	22	45	60	41	72	48	6.1169e-11	3.57357	1.00601e-11	6.80564	11.9056
PLSCR4	ENSG00000114698	6	3	4	3	1	1	0	7	23	21	22	54	15	22	45	47	1.09622e-11	3.32918	1.62649e-12	7.06325	10.0504
HNF1B	ENSG00000275410	8	9	8	8	0	0	0	0	51	50	37	25	101	24	78	69	1.34629e-10	3.69212	2.29927e-11	6.68563	12.9253
AC016526.3	ENSG00000280078	7	8	6	6	3	0	0	2	55	22	18	47	47	16	63	54	1.28188e-11	3.3456	1.92138e-12	7.04007	10.1654
NECAB1	ENSG00000123119	8	9	12	16	6	5	1	6	24	27	89	49	59	68	51	61	1.30127e-13	2.82384	1.50583e-14	7.68704	7.08042
FCER2	ENSG00000104921	64	55	69	49	27	10	25	0	360	233	543	303	545	412	546	363	3.24422e-11	3.4669	5.14065e-12	6.90164	11.0571
FER1L6	ENSG00000214814	11	12	10	12	0	0	0	0	74	84	105	104	141	96	130	153	1.97476e-09	4.1745	3.92351e-10	6.25704	18.0571
WLS	ENSG00000116729	20	22	15	19	16	18	28	10	74	60	57	85	56	67	82	62	3.08372e-19	1.96268	1.52567e-20	9.29119	3.89787
HNF4A	ENSG00000101076	9	9	9	10	0	0	0	0	29	38	38	64	76	62	110	51	1.06367e-10	3.6409	1.79826e-11	6.72153	12.4744
LINC00539	ENSG00000224429	11	4	8	4	3	0	1	1	29	29	54	19	45	24	45	44	4.88058e-12	3.20252	6.92272e-13	7.18095	9.20564
CCDC155	ENSG00000161609	18	19	17	15	5	4	6	6	42	35	68	91	75	71	55	102	2.1709e-14	2.65126	2.25276e-15	7.92657	6.28215
CD300E	ENSG00000186407	10	8	10	9	0	0	0	0	69	80	45	103	105	45	104	142	1.56089e-09	4.11329	3.05801e-10	6.29581	17.3071
CA8	ENSG00000178538	8	8	7	6	0	5	0	0	42	24	35	50	19	36	76	84	2.84374e-11	3.43236	4.47189e-12	6.9214	10.7955
ANGPTL4	ENSG00000167772	21	17	16	20	2	4	1	1	72	79	86	58	154	88	86	75	2.74448e-12	3.12688	3.77525e-13	7.26338	8.73546
AC126323.1	ENSG00000166104	11	8	6	8	0	0	0	0	42	35	29	64	102	29	45	87	1.54944e-10	3.68417	2.66888e-11	6.66377	12.8542
PCSK9	ENSG00000169174	6	6	7	10	0	0	0	0	21	30	25	68	40	83	79	39	1.70698e-10	3.69926	2.96343e-11	6.64838	12.9894
CCDC163	ENSG00000280670	14	14	16	10	1	4	6	5	78	36	24	88	98	43	87	58	4.57027e-13	2.923	5.69463e-14	7.51492	7.58421
LINC01280	ENSG00000224391	6	6	6	6	0	0	0	0	22	14	49	26	73	29	43	59	1.6429e-10	3.68605	2.8436e-11	6.65445	12.871
AP003716.1	ENSG00000251637	4	5	4	6	0	0	0	0	32	9	17	51	24	27	42	73	3.39435e-10	3.80439	6.08078e-11	6.54174	13.9713
DPP6	ENSG00000130226	12	13	13	12	0	0	0	0	100	85	94	168	184	144	149	176	4.15563e-09	4.29802	8.63649e-10	6.13276	19.6713
CCSER1	ENSG00000184305	8	8	8	8	0	0	0	0	30	24	32	49	90	46	53	75	1.15122e-10	3.62186	1.95228e-11	6.70955	12.3109
CROCC2	ENSG00000226321	8	8	8	8	0	0	0	0	29	32	36	34	72	58	80	41	8.15428e-11	3.56688	1.36664e-11	6.7614	11.8505
CCDC162P	ENSG00000203799	33	37	29	38	13	2	3	5	240	132	147	166	213	191	205	248	1.16359e-11	3.28868	1.73313e-12	7.05443	9.77218
TC2N	ENSG00000165929	5	6	6	5	0	0	0	0	38	18	15	43	24	71	25	60	1.98441e-10	3.70388	3.4658e-11	6.62528	13.031
AC004917.1	ENSG00000243797	6	6	7	6	0	0	0	0	29	24	36	23	34	71	25	61	9.41456e-11	3.58249	1.58475e-11	6.73992	11.9795
NUP210L	ENSG00000143552	30	22	24	18	6	2	6	1	88	77	97	83	135	76	121	149	8.28054e-13	2.9713	1.06897e-13	7.43209	7.84245
LINC01579	ENSG00000258754	9	10	9	7	0	0	0	0	52	42	172	50	140	91	70	83	2.70452e-09	4.18752	5.47092e-10	6.20496	18.2209
RP1	ENSG00000104237	11	11	11	11	0	0	0	0	81	62	107	114	141	111	87	179	2.75059e-09	4.1906	5.57418e-10	6.20202	18.2599
SLC26A5	ENSG00000170615	8	6	6	4	0	0	0	0	34	34	18	22	35	40	34	68	8.26993e-11	3.55581	1.38646e-11	6.75931	11.76
IMPG2	ENSG00000081148	19	17	20	16	3	7	4	5	44	69	96	37	97	63	71	96	6.60474e-14	2.71985	7.28717e-15	7.7794	6.58803
SDR42E1	ENSG00000184860	9	8	13	9	0	0	0	0	28	39	50	89	37	80	94	96	1.88615e-10	3.68563	3.28728e-11	6.63309	12.8672
LTK	ENSG00000062524	9	4	9	9	4	5	4	6	32	45	28	33	31	46	21	53	1.63548e-14	2.59796	1.66103e-15	7.96434	6.05431
SRPX2	ENSG00000102359	9	1	4	0	5	5	5	4	32	32	36	51	38	9	58	32	4.37171e-12	3.15289	6.15752e-13	7.19695	8.89434
IGDCC4	ENSG00000103742	9	9	9	10	0	0	0	0	32	68	120	78	75	76	161	119	2.59644e-09	4.17134	5.24008e-10	6.21174	18.0177
TRIO	ENSG00000038382	115	113	110	110	100	78	83	70	228	265	183	243	254	274	283	348	1.91678e-24	1.50683	4.1458e-26	10.5691	2.84184
CREB5	ENSG00000146592	10	11	9	14	0	0	0	0	109	86	61	111	171	88	115	134	2.96571e-09	4.18035	6.04576e-10	6.18923	18.1305
PDGFB	ENSG00000100311	4	7	4	7	0	0	0	0	28	19	17	31	30	36	44	51	8.12852e-11	3.53146	1.3619e-11	6.7619	11.5631
SLC44A2	ENSG00000129353	21	26	27	22	0	9	14	10	83	77	88	65	127	87	101	119	2.13032e-14	2.60516	2.20477e-15	7.92925	6.08458
ECE1	ENSG00000117298	25	35	30	31	17	26	18	24	50	73	141	107	107	153	93	104	9.90893e-18	2.09454	6.20182e-19	8.88836	4.27089
NCF2	ENSG00000116701	1017	946	1022	921	1357	1064	1233	1002	2099	2616	2418	1996	1835	2068	1980	1956	5.68697e-34	1.07125	3.71387e-36	12.5554	2.10125
DOCK9	ENSG00000088387	47	62	42	56	17	14	15	19	162	119	123	134	192	166	234	217	1.30088e-15	2.3907	1.13974e-16	8.28924	5.24413
HLA-DQB2	ENSG00000232629	7	7	7	7	0	0	0	0	32	17	44	41	72	21	85	56	2.23648e-10	3.68654	3.92123e-11	6.60702	12.8753
EBF1	ENSG00000164330	21	14	18	9	6	10	0	10	40	78	43	84	77	49	97	90	9.20659e-14	2.7279	1.03942e-14	7.73434	6.62491
CDHR1	ENSG00000148600	5	6	5	6	0	0	0	0	14	39	11	33	55	50	46	39	2.18325e-10	3.67498	3.82562e-11	6.61068	12.7726
POU2AF1	ENSG00000110777	11	11	11	11	0	0	0	0	99	63	72	117	137	102	173	106	3.10313e-09	4.17209	6.34861e-10	6.18152	18.0271
SLC8A2	ENSG00000118160	9	8	8	10	0	0	0	0	58	33	43	34	66	54	34	117	1.63408e-10	3.625	2.82406e-11	6.65546	12.3377
FN1	ENSG00000115414	29	45	20	20	86	112	91	84	477	413	628	321	233	443	274	360	1.1975e-13	2.74549	1.37511e-14	7.69865	6.70616
AC091182.1	ENSG00000253123	13	9	10	10	0	0	0	0	56	87	65	120	138	102	142	98	2.72353e-09	4.14081	5.51222e-10	6.20378	17.6404
LRRC74B	ENSG00000187905	9	9	9	9	0	0	0	0	35	25	38	53	101	57	61	80	1.64075e-10	3.62337	2.83816e-11	6.65473	12.3238
MTSS1	ENSG00000170873	152	118	132	158	164	108	144	122	341	309	419	267	439	297	334	294	2.86837e-26	1.38712	4.66049e-28	10.9821	2.61557
SRL	ENSG00000185739	7	9	8	6	0	0	0	0	44	35	37	21	49	44	37	75	7.94379e-11	3.50315	1.32805e-11	6.76555	11.3384
AL590644.1	ENSG00000204362	7	7	7	10	0	0	0	0	35	20	41	46	48	75	89	33	1.71814e-10	3.62065	2.98369e-11	6.64737	12.3005
IL12A-AS1	ENSG00000244040	10	11	6	5	0	0	3	0	40	18	43	55	69	41	32	68	3.88718e-11	3.39222	6.23053e-12	6.87428	10.4993
AL390726.6	ENSG00000283162	5	5	7	5	0	0	0	0	9	32	24	56	38	29	34	83	3.79243e-10	3.74765	6.82167e-11	6.52453	13.4325
LIPH	ENSG00000163898	7	8	5	4	0	1	0	0	30	18	48	33	64	15	30	61	1.2593e-10	3.56371	2.14412e-11	6.69586	11.8245
APLN	ENSG00000171388	5	5	3	5	0	0	0	0	13	29	18	24	28	36	23	29	6.75677e-11	3.46833	1.11548e-11	6.79076	11.068
PLEKHA7	ENSG00000166689	45	38	38	36	11	16	17	13	93	93	79	143	128	174	142	170	8.2407e-16	2.33831	6.98744e-17	8.34724	5.05709
AIF1L	ENSG00000126878	6	7	7	7	0	0	0	0	16	47	22	31	48	67	60	39	1.57308e-10	3.59208	2.71288e-11	6.66137	12.0594
SAMD11	ENSG00000187634	3	4	3	7	0	0	2	3	20	35	17	27	17	29	67	19	4.31717e-11	3.39658	6.96259e-12	6.85842	10.5311
ANKRD34A	ENSG00000272031	15	12	17	12	4	2	2	1	52	32	80	41	89	59	71	68	1.39565e-12	2.96903	1.84983e-13	7.35922	7.83008
GRK1	ENSG00000185974	7	8	4	6	0	0	0	0	19	24	40	29	57	35	48	32	8.89951e-11	3.49964	1.49526e-11	6.74836	11.3109
FMO1	ENSG00000010932	6	6	6	8	0	0	0	0	43	16	33	36	28	28	96	62	2.90418e-10	3.6851	5.1693e-11	6.56598	12.8625
GCOM1	ENSG00000137878	18	3	13	7	5	6	8	4	44	33	36	53	63	34	45	56	2.34807e-14	2.57725	2.44608e-15	7.91634	5.968
PRTG	ENSG00000166450	10	7	10	10	0	0	0	0	29	29	75	64	130	44	42	80	3.31547e-10	3.69988	5.93081e-11	6.54547	12.9949
ENAH	ENSG00000154380	86	87	80	87	65	68	69	79	187	267	167	260	230	147	246	364	1.38809e-21	1.67939	4.63398e-23	9.88927	3.20292
FBN1	ENSG00000166147	27	31	27	32	5	12	14	8	115	56	93	107	68	107	150	179	2.15114e-14	2.56102	2.23082e-15	7.92779	5.90124
AC092809.4	ENSG00000237101	5	8	7	7	0	0	0	0	17	26	33	45	38	36	55	70	1.4488e-10	3.55284	2.48418e-11	6.6743	11.7358
SH2D2A	ENSG00000027869	16	12	16	11	7	3	9	5	40	58	28	48	81	66	68	45	1.5572e-14	2.53129	1.57827e-15	7.97066	5.78089
AL031289.1	ENSG00000237899	29	21	21	17	2	5	5	3	80	63	72	93	120	104	67	107	4.63328e-13	2.83348	5.78525e-14	7.51285	7.12792
CACNB4	ENSG00000182389	89	75	95	92	54	46	53	71	204	144	213	235	293	185	274	250	7.89384e-21	1.73781	2.94457e-22	9.70241	3.33527
ATP2B2	ENSG00000157087	9	9	13	10	0	0	0	0	41	86	99	91	123	80	128	125	3.23668e-09	4.11426	6.64212e-10	6.17439	17.3187
APOBEC3D	ENSG00000243811	5	5	7	5	0	0	0	0	52	25	13	22	48	54	66	17	3.95781e-10	3.71448	7.13154e-11	6.51786	13.1271
TXLNB	ENSG00000164440	19	14	17	10	2	4	6	0	40	37	49	94	81	101	76	85	2.58351e-12	3.01137	3.53763e-13	7.27217	8.06329
GATA4	ENSG00000136574	9	9	10	9	0	0	0	0	27	34	71	48	126	52	81	41	3.09297e-10	3.66728	5.51987e-11	6.55619	12.7046
NLRP2	ENSG00000022556	35	28	32	25	26	21	24	17	63	95	82	126	100	63	144	102	2.77203e-18	1.98616	1.56842e-19	9.03988	3.9618
TMEM25	ENSG00000149582	9	7	10	7	4	0	0	0	29	21	62	55	99	25	51	58	7.08062e-11	3.43543	1.17301e-11	6.7835	10.8185
UNC5D	ENSG00000156687	10	10	10	10	0	0	0	0	57	64	104	78	121	72	79	171	3.1589e-09	4.10111	6.46601e-10	6.17863	17.1615
PARP11	ENSG00000111224	30	26	31	22	20	18	20	12	65	53	116	77	112	106	97	73	1.1149e-17	2.05372	7.07117e-19	8.87377	4.15175
APOB	ENSG00000084674	11	13	11	11	0	0	0	0	94	71	69	130	137	116	147	151	4.67161e-09	4.17531	9.78448e-10	6.11289	18.0673
HLA-DMB	ENSG00000242574	14	13	19	17	4	2	3	1	56	40	63	71	115	48	85	69	1.70823e-12	2.95541	2.28555e-13	7.33093	7.75653
SLIT3	ENSG00000184347	13	14	16	15	0	0	0	0	133	98	163	185	214	203	224	141	1.06098e-08	4.36046	2.33747e-09	5.97243	20.5413
EXTL3-AS1	ENSG00000246339	8	5	6	3	0	0	0	0	31	20	20	36	60	32	21	41	1.61503e-10	3.55094	2.78861e-11	6.65732	11.7203
UPB1	ENSG00000100024	7	9	10	9	0	0	0	0	58	21	34	39	82	66	65	57	1.91118e-10	3.57472	3.33291e-11	6.63106	11.9151
KIR3DL3	ENSG00000242019	9	8	8	8	0	0	0	0	14	29	35	80	99	67	87	45	5.34826e-10	3.74483	9.80742e-11	6.46989	13.4062
TFCP2L1	ENSG00000115112	10	10	10	10	0	0	0	0	121	50	54	77	81	99	165	115	3.89169e-09	4.12513	8.06151e-10	6.14371	17.4497
PCDH7	ENSG00000169851	13	13	11	7	3	0	6	1	32	31	48	46	49	59	64	60	1.11307e-12	2.90078	1.45959e-13	7.39079	7.46829
FREM1	ENSG00000164946	15	15	17	15	0	0	0	0	143	122	161	210	243	162	226	243	1.32511e-08	4.40031	2.9547e-09	5.9341	21.1167
SAMD13	ENSG00000203943	3	2	5	5	1	0	2	2	19	22	12	38	21	38	13	33	3.21973e-11	3.30278	5.10017e-12	6.90276	9.86817
KCNJ6	ENSG00000157542	11	12	12	14	0	0	0	0	155	77	85	119	128	124	214	132	6.79184e-09	4.24131	1.45162e-09	6.04965	18.913
DNAH5	ENSG00000039139	12	12	12	12	0	0	0	0	78	77	111	135	137	115	133	199	6.01678e-09	4.20923	1.27716e-09	6.07024	18.4971
CETP	ENSG00000087237	4	13	5	7	0	0	0	0	32	16	64	54	63	33	76	40	3.82174e-10	3.67057	6.87838e-11	6.52329	12.7336
ABCB11	ENSG00000073734	12	8	10	8	0	0	0	0	39	42	50	40	38	70	73	104	2.05541e-10	3.56614	3.59517e-11	6.61987	11.8445
PTPRU	ENSG00000060656	54	67	57	51	61	57	43	31	123	196	121	145	187	149	166	134	6.18534e-22	1.62609	1.9001e-23	9.97813	3.08676
LINC00461	ENSG00000245526	7	8	6	6	0	0	0	0	34	7	54	46	52	96	49	37	6.3136e-10	3.74792	1.16766e-10	6.44348	13.435
ASTN2	ENSG00000148219	23	20	16	13	0	5	2	0	81	42	81	115	133	79	127	109	3.512e-11	3.2959	5.60532e-12	6.88934	9.82123
RAB7B	ENSG00000276600	125	124	133	117	231	174	181	163	431	387	502	528	370	450	294	384	1.54526e-23	1.50872	3.81046e-25	10.359	2.84558
AL138889.1	ENSG00000233183	10	10	10	10	0	0	0	0	52	68	55	121	159	79	115	102	4.24708e-09	4.10668	8.83764e-10	6.1291	17.228
WT1-AS	ENSG00000183242	8	7	7	6	1	0	0	5	31	33	28	29	52	20	60	35	9.2945e-12	3.11611	1.36885e-12	7.08717	8.67046
FHDC1	ENSG00000137460	25	23	26	24	19	17	20	15	105	66	109	50	121	44	102	104	8.47865e-17	2.13807	6.1704e-18	8.62935	4.40173
SEC14L5	ENSG00000103184	11	10	10	10	0	0	0	0	66	34	29	57	119	61	91	59	3.40563e-10	3.62728	6.10276e-11	6.5412	12.3572
GRIA3	ENSG00000125675	10	8	9	8	1	0	1	0	15	40	40	61	49	36	70	76	7.63964e-11	3.3909	1.27281e-11	6.7717	10.4897
BCAM	ENSG00000187244	33	22	31	20	15	15	13	15	58	71	124	77	105	85	155	60	5.51301e-16	2.24801	4.55361e-17	8.39769	4.75028
TNNI3	ENSG00000129991	8	11	11	10	7	6	6	5	46	20	45	39	54	32	38	71	2.0756e-14	2.50407	2.14164e-15	7.93286	5.67282
EPB41L4A	ENSG00000129595	25	33	31	26	18	28	23	30	86	83	52	133	92	101	102	86	4.79244e-19	1.86882	2.44635e-20	9.24081	3.65234
AC091178.1	ENSG00000263818	6	6	8	3	0	0	2	0	23	31	28	15	53	33	34	32	5.13198e-11	3.32662	8.37322e-12	6.83201	10.0326
FUZ	ENSG00000010361	10	17	9	13	9	3	6	8	53	18	73	49	56	71	53	46	3.95915e-14	2.55307	4.25059e-15	7.84731	5.86881
TTC39B	ENSG00000155158	49	46	46	44	27	13	19	8	116	107	110	165	202	134	197	205	3.99546e-15	2.37577	3.74685e-16	8.14648	5.19014
PRSS37	ENSG00000165076	4	2	4	3	6	0	0	4	38	17	30	13	13	41	34	34	3.58662e-11	3.271	5.72817e-12	6.88625	9.65315
GLB1L2	ENSG00000149328	11	12	11	11	0	0	0	0	118	60	57	124	172	121	126	122	6.64089e-09	4.17729	1.41832e-09	6.05339	18.0921
LGMN	ENSG00000100600	15	14	15	13	0	4	8	3	33	54	38	91	104	63	62	64	1.32558e-12	2.87436	1.7528e-13	7.36641	7.33276
TREML2	ENSG00000112195	12	9	10	12	0	0	0	0	52	43	30	79	63	68	118	77	3.288e-10	3.59945	5.87996e-11	6.54676	12.1211
ITGA9	ENSG00000144668	47	28	30	28	16	30	24	23	81	63	95	116	120	108	94	114	1.021e-18	1.8972	5.45679e-20	9.15458	3.72489
FAM183A	ENSG00000186973	7	7	7	7	0	0	0	0	34	34	50	13	30	97	51	50	4.42616e-10	3.64686	8.01246e-11	6.50037	12.526
TEX14	ENSG00000121101	9	9	11	11	0	0	0	0	87	40	78	81	116	81	126	94	3.41856e-09	4.02819	7.04395e-10	6.1651	16.3158
LINC01529	ENSG00000225872	8	4	6	6	1	4	0	5	16	33	23	36	25	34	54	33	2.73764e-12	2.94713	3.76441e-13	7.26377	7.71214
[truncated: 17,142 more rows]

## Sheet: SIGNFICANCE SCOREs Gene Types
Gene	ID	Earth_3D2	Earth_4D2	Earth_3E2	Earth_4E2	Earth_1D2	Earth_2D2	Earth_1E2	Earth_2E2	Space_3D2	Space_4D2	Space_3E2	Space_4E2	Space_1D2	Space_2D2	Space_1E2	Space_2E2	padj	log2FoldChange	pvalue	stat	foldChange	log10padj	significance score	Type
ORM1	ENSG00000229314	37	33	42	24	40	37	39	48	840	448	1031	447	710	637	694	593	1.75529e-121	4.25406	4.58515e-125	23.7867	19.0809	120.756	513.701	protein_coding
FGD5	ENSG00000154783	3	6	6	4	2	0	4	3	169	75	109	110	113	107	114	136	5.29078e-51	5.09461	8.56874e-54	15.4418	34.169	50.2765	256.139	protein_coding
COL5A3	ENSG00000080573	6	6	6	8	0	0	0	0	155	92	152	181	205	112	194	125	3.10667e-46	5.55844	6.65449e-49	14.6978	47.1257	45.5077	252.952	protein_coding
GRIN2B	ENSG00000273079	6	6	8	6	0	0	0	0	123	107	124	92	147	102	149	127	8.75404e-48	5.25043	1.60071e-50	14.9482	38.0661	47.0578	247.074	protein_coding
ADGRF1	ENSG00000153292	6	6	6	6	0	0	0	0	99	80	95	111	122	124	131	119	5.46365e-46	5.22413	1.19886e-48	14.6579	37.3784	45.2625	236.457	protein_coding
HHIPL2	ENSG00000143512	5	6	4	5	0	0	0	0	113	68	96	151	137	77	148	128	8.149e-40	5.51778	2.93757e-42	13.6226	45.816	39.0889	215.684	protein_coding
NTM	ENSG00000182667	6	6	6	7	0	0	0	0	87	83	93	133	135	104	141	119	3.68291e-42	5.18324	1.07749e-44	14.0262	36.3339	41.4338	214.762	protein_coding
GLB1L3	ENSG00000166105	5	5	5	5	0	0	0	0	135	55	125	121	129	80	139	157	8.26261e-39	5.54882	3.19436e-41	13.4473	46.8125	38.0829	211.315	protein_coding
SLC18A1	ENSG00000036565	3	3	3	3	0	0	0	0	78	68	126	113	124	90	65	121	6.58006e-36	5.98098	3.50643e-38	12.9192	63.1617	35.1818	210.421	protein_coding
CAPN9	ENSG00000135773	8	6	6	6	0	0	0	0	124	73	93	104	123	129	141	104	4.15569e-41	5.12073	1.32437e-43	13.8471	34.7931	40.3814	206.782	protein_coding
CFAP57	ENSG00000243710	5	5	6	5	0	0	0	0	123	75	64	124	112	87	133	142	2.14793e-38	5.35835	8.75285e-41	13.3725	41.0226	37.668	201.838	protein_coding
PXDN	ENSG00000130508	7	7	8	7	0	0	0	0	88	93	124	130	152	98	164	128	2.21543e-39	5.09461	8.33347e-42	13.5463	34.1688	38.6545	196.93	protein_coding
KIAA1755	ENSG00000149633	0	0	0	0	0	0	0	0	51	34	70	88	54	76	88	28	2.23434e-25	7.92691	4.13227e-27	10.7832	243.354	24.6509	195.405	protein_coding
KLK10	ENSG00000129451	0	0	0	0	0	0	0	0	43	47	65	71	76	53	61	30	1.10602e-25	7.82409	1.98772e-27	10.8503	226.614	24.9562	195.26	protein_coding
ACSM2A	ENSG00000183747	5	5	5	6	0	0	0	0	87	57	113	102	101	82	121	130	6.78313e-38	5.24668	2.94133e-40	13.2821	37.9672	37.1686	195.012	protein_coding
MYLK3	ENSG00000140795	4	8	4	3	0	0	0	0	111	62	87	88	129	97	91	77	3.34936e-37	5.28959	1.55735e-39	13.1567	39.1135	36.475	192.938	protein_coding
MYH15	ENSG00000144821	5	6	8	5	0	0	0	0	117	61	90	91	117	105	101	121	1.73278e-38	5.08201	6.97057e-41	13.3894	33.8717	37.7613	191.903	protein_coding
HIF3A	ENSG00000124440	5	5	7	7	0	0	0	0	115	66	96	77	100	102	115	131	3.04295e-38	5.08005	1.25591e-40	13.3456	33.8258	37.5167	190.587	protein_coding
TNFRSF13B	ENSG00000240505	3	3	3	3	0	0	0	0	67	63	80	109	80	89	124	63	2.43956e-33	5.76881	1.70786e-35	12.434	54.5237	32.6127	188.136	protein_coding
CPA4	ENSG00000128510	0	0	0	0	0	0	0	0	55	22	66	83	86	52	46	45	9.62257e-25	7.82877	1.94553e-26	10.6398	227.349	24.0167	188.021	protein_coding
NTRK2	ENSG00000148053	7	6	6	6	0	0	0	0	103	59	134	101	142	83	132	141	8.90324e-36	5.16919	4.88397e-38	12.8937	35.9817	35.0505	181.182	protein_coding
EN2	ENSG00000164778	9	9	10	7	10	11	10	16	135	79	136	122	134	130	101	85	6.87928e-51	3.56859	1.15008e-53	15.4228	11.8646	50.1625	179.009	protein_coding
VSTM2A	ENSG00000170419	4	5	4	4	0	0	0	0	59	86	62	85	86	80	119	70	8.24238e-35	5.24781	4.99512e-37	12.7132	37.9969	34.0839	178.866	protein_coding
TUB	ENSG00000166402	3	3	2	3	0	0	3	0	66	68	85	57	61	84	63	97	7.51372e-34	5.36005	5.02459e-36	12.5314	41.071	33.1241	177.547	protein_coding
CDH6	ENSG00000113361	0	0	0	0	0	1	0	0	58	45	91	56	74	30	48	81	6.28063e-24	7.58599	1.47e-25	10.4497	192.136	23.202	176.01	protein_coding
TDRD9	ENSG00000156414	5	5	6	6	0	0	0	0	58	79	119	86	123	70	112	122	1.09905e-34	5.13303	6.77537e-37	12.6893	35.091	33.959	174.312	protein_coding
HOXB13	ENSG00000159184	2	5	3	3	0	0	0	0	68	52	67	123	112	63	91	85	1.12571e-31	5.62694	9.15092e-34	12.1118	49.4171	30.9486	174.146	protein_coding
AKAP6	ENSG00000151320	3	3	3	3	0	0	0	0	39	60	121	78	90	90	80	102	9.99344e-31	5.727	9.18889e-33	11.9211	52.9663	30.0003	171.812	protein_coding
GOLGA6L24	ENSG00000237850	0	0	0	0	0	0	0	0	36	55	62	45	33	21	68	52	3.06032e-23	7.55728	7.88223e-25	10.2892	188.351	22.5142	170.146	protein_coding
KCNQ2	ENSG00000075043	6	6	6	6	0	0	0	0	48	84	114	89	127	119	111	93	2.02211e-33	5.0392	1.40505e-35	12.4496	32.8813	32.6942	164.752	protein_coding
SEMA3E	ENSG00000170381	5	2	3	2	0	0	0	0	63	47	65	89	60	68	88	94	2.18005e-30	5.53857	2.01593e-32	11.8555	46.4811	29.6615	164.283	protein_coding
NPHP1	ENSG00000144061	0	3	2	0	0	0	3	1	64	38	132	90	78	71	72	96	7.10897e-28	6.04747	9.09931e-30	11.3321	66.1406	27.1482	164.178	protein_coding
CD34	ENSG00000174059	4	4	4	5	0	0	0	0	116	59	61	60	124	66	81	89	9.8142e-32	5.25675	7.89607e-34	12.1239	38.2332	31.0081	163.002	protein_coding
NEFM	ENSG00000104722	7	8	8	7	0	0	0	0	114	76	101	139	99	172	161	92	4.67583e-33	4.99922	3.37112e-35	12.3796	31.9828	32.3301	161.626	protein_coding
SSUH2	ENSG00000125046	5	7	5	5	0	0	0	0	86	60	61	104	100	70	123	94	4.73814e-33	4.99619	3.44079e-35	12.3779	31.9155	32.3244	161.499	protein_coding
EPB41L4B	ENSG00000095203	5	3	3	5	0	0	0	0	63	50	85	95	94	52	77	112	2.90479e-31	5.2776	2.53435e-33	12.0279	38.7896	30.5369	161.161	protein_coding
IP6K3	ENSG00000161896	0	0	0	0	0	0	0	0	35	22	48	73	50	19	66	45	6.64854e-22	7.48306	2.06323e-23	9.96995	178.907	21.1773	158.471	protein_coding
FIGN	ENSG00000182263	2	2	2	3	0	0	0	0	53	48	76	79	80	55	91	63	8.3164e-28	5.83641	1.09055e-29	11.3162	57.1394	27.0801	158.05	protein_coding
ITGAD	ENSG00000156886	3	5	6	5	1	0	0	0	101	49	70	74	116	76	82	60	3.97719e-32	4.97828	3.0752e-34	12.2009	31.5219	31.4004	156.32	protein_coding
WSCD2	ENSG00000075035	4	4	6	4	0	0	0	0	43	83	91	64	74	85	70	119	3.86602e-31	5.11963	3.41339e-33	12.0033	34.7666	30.4127	155.702	protein_coding
RAPGEF4	ENSG00000091428	5	3	6	4	0	0	0	0	69	66	54	83	86	70	53	104	1.12571e-31	5.02239	9.17458e-34	12.1115	32.5004	30.9486	155.436	protein_coding
CNTNAP5	ENSG00000155052	4	3	3	3	0	0	0	0	43	50	89	57	66	79	82	71	2.17272e-29	5.3385	2.17942e-31	11.6544	40.462	28.663	153.017	protein_coding
KY	ENSG00000174611	5	6	5	4	0	0	0	0	80	40	83	82	112	78	92	71	4.67501e-31	4.9974	4.17652e-33	11.9866	31.9424	30.3302	151.572	protein_coding
MYH13	ENSG00000006788	4	4	4	5	0	0	0	0	46	75	110	63	48	109	107	88	1.13568e-29	5.22754	1.10951e-31	11.7118	37.4667	28.9447	151.31	protein_coding
CYP4F8	ENSG00000186526	2	1	1	1	0	0	0	0	66	47	99	75	64	82	101	68	3.86947e-23	6.66349	1.00472e-24	10.2658	101.37	22.4123	149.344	protein_coding
CHRDL2	ENSG00000054938	7	4	3	4	0	0	0	0	52	46	129	79	79	105	76	93	1.58518e-29	5.1769	1.55694e-31	11.683	36.1745	28.7999	149.094	protein_coding
PLA1A	ENSG00000144837	0	0	0	0	0	0	0	0	48	38	40	21	42	51	29	22	2.56721e-21	7.22417	8.92411e-23	9.82344	149.517	20.5905	148.75	protein_coding
PDGFRA	ENSG00000134853	3	5	3	3	0	0	0	0	53	42	85	72	60	56	95	90	6.85777e-29	5.27658	7.63129e-31	11.5471	38.7623	28.1638	148.609	protein_coding
PROM1	ENSG00000007062	4	4	4	5	0	0	0	0	52	49	71	107	74	61	81	123	1.76089e-29	5.16772	1.75712e-31	11.6727	35.945	28.7543	148.594	protein_coding
KCNA2	ENSG00000177301	7	8	7	7	0	0	0	0	103	56	122	99	149	85	128	125	5.57376e-31	4.91028	5.03767e-33	11.9711	30.0706	30.2539	148.555	protein_coding
SMIM36	ENSG00000261873	0	0	0	0	0	0	0	0	36	16	61	46	43	26	29	49	4.47953e-21	7.27823	1.61245e-22	9.76365	155.227	20.3488	148.103	protein_coding
NRK	ENSG00000123572	0	0	0	0	0	0	0	0	27	15	40	65	37	35	49	36	5.90466e-21	7.26877	2.15629e-22	9.73414	154.211	20.2288	147.038	protein_coding
SLC25A48	ENSG00000145832	0	0	0	0	0	0	0	0	65	19	37	37	27	23	45	47	6.46359e-21	7.25059	2.37729e-22	9.72422	152.281	20.1895	146.386	protein_coding
CALHM5	ENSG00000178033	5	5	5	5	0	0	0	0	57	47	70	65	84	84	65	80	3.19411e-31	4.80016	2.80346e-33	12.0196	27.8607	30.4957	146.384	protein_coding
KCNU1	ENSG00000215262	4	4	4	4	0	0	0	0	61	84	131	44	75	50	95	157	8.09335e-28	5.40177	1.05284e-29	11.3193	42.2759	27.0919	146.344	protein_coding
CFAP107	ENSG00000157330	0	0	0	1	0	0	0	0	70	21	43	41	58	37	33	57	4.23301e-21	7.17675	1.51708e-22	9.76983	144.682	20.3734	146.214	protein_coding
FBLN1	ENSG00000077942	3	4	5	3	0	0	0	0	67	43	53	74	67	60	97	61	3.3964e-29	5.10743	3.54882e-31	11.6128	34.4739	28.469	145.403	protein_coding
ACAN	ENSG00000157766	6	5	5	5	0	0	0	0	86	56	51	90	110	101	102	57	5.15166e-30	4.95921	4.92531e-32	11.7804	31.1078	29.2881	145.245	protein_coding
MROH2B	ENSG00000171495	4	4	4	4	0	0	0	0	52	51	57	92	56	94	58	104	7.43207e-29	5.12248	8.30919e-31	11.5398	34.8353	28.1289	144.09	protein_coding
SCARA5	ENSG00000168079	3	3	3	3	0	0	0	0	81	38	43	80	51	65	82	93	3.94963e-27	5.4232	5.59192e-29	11.172	42.9087	26.4034	143.191	protein_coding
RASAL1	ENSG00000111344	3	3	4	3	0	0	0	0	62	40	58	83	67	91	42	76	9.85908e-28	5.2834	1.30829e-29	11.3003	38.9459	27.0062	142.684	protein_coding
PPP2R2B	ENSG00000156475	6	6	6	6	0	0	0	0	90	49	124	68	130	79	82	136	2.5872e-29	4.97854	2.62221e-31	11.6386	31.5276	28.5872	142.322	protein_coding
TMEM178B	ENSG00000261115	9	6	7	6	0	0	0	0	81	53	123	98	112	110	139	91	6.99605e-30	4.85652	6.76177e-32	11.7537	28.9706	29.1551	141.593	protein_coding
SYBU	ENSG00000147642	5	8	5	5	0	0	0	0	78	67	44	90	104	76	100	93	6.81598e-30	4.83343	6.55212e-32	11.7563	28.5106	29.1665	140.974	protein_coding
FLT4	ENSG00000037280	6	6	3	5	0	0	0	0	47	79	89	67	79	116	89	51	3.90822e-29	4.94391	4.20612e-31	11.5982	30.7798	28.408	140.447	protein_coding
RBFOX1	ENSG00000078328	4	4	4	4	0	0	0	0	65	37	53	93	77	81	54	104	6.60032e-28	5.11913	8.41352e-30	11.339	34.7546	27.1804	139.14	protein_coding
PITPNM3	ENSG00000091622	6	7	6	8	0	0	0	0	75	63	94	61	111	98	97	81	2.33514e-30	4.67392	2.17155e-32	11.8492	25.5265	29.6317	138.496	protein_coding
SPATA31C1	ENSG00000230246	0	1	0	0	0	0	0	0	30	46	68	26	27	29	68	45	3.13291e-20	7.08465	1.32741e-21	9.5476	135.735	19.5041	138.179	protein_coding
GRID2	ENSG00000152208	4	5	4	5	0	0	0	0	49	46	74	87	92	77	50	106	2.57203e-28	5.00274	3.0637e-30	11.427	32.0608	27.5897	138.024	protein_coding
SLC22A2	ENSG00000112499	6	6	6	7	0	0	0	0	116	48	105	72	145	117	67	98	1.12208e-28	4.93804	1.29554e-30	11.5016	30.6549	27.95	138.018	protein_coding
TP63	ENSG00000073282	7	3	5	5	0	0	0	0	96	35	81	78	102	60	93	91	2.58263e-28	4.983	3.08982e-30	11.4263	31.6251	27.5879	137.471	protein_coding
CYP39A1	ENSG00000146233	0	0	0	0	0	0	0	0	23	12	67	40	29	33	47	39	7.74262e-20	7.18448	3.50706e-21	9.44639	145.461	19.1111	137.303	protein_coding
ENPP1	ENSG00000197594	3	2	2	2	0	0	0	0	40	41	99	58	99	58	56	59	1.12501e-24	5.72641	2.29221e-26	10.6245	52.9447	23.9488	137.141	protein_coding
TMEM108	ENSG00000144868	6	6	6	6	0	0	0	0	75	46	93	82	77	72	129	103	3.89181e-29	4.8248	4.16812e-31	11.599	28.3407	28.4098	137.072	protein_coding
PLEKHG4B	ENSG00000153404	5	5	5	5	0	0	0	0	30	62	94	101	80	97	92	105	6.08181e-28	5.03363	7.66749e-30	11.3471	32.7548	27.216	136.995	protein_coding
KCNJ15	ENSG00000157551	2	4	4	1	0	0	4	0	43	49	85	67	53	44	83	80	8.95218e-28	5.05257	1.1786e-29	11.3094	33.1875	27.0481	136.662	protein_coding
AQP7	ENSG00000165269	6	6	6	6	0	0	0	0	57	44	104	86	87	112	96	92	6.68117e-29	4.82575	7.36496e-31	11.5502	28.3593	28.1751	135.966	protein_coding
COL11A1	ENSG00000060718	6	6	6	8	0	0	0	0	110	41	105	101	130	69	125	135	4.79077e-28	4.96594	5.95686e-30	11.3691	31.2533	27.3196	135.667	protein_coding
MFAP3L	ENSG00000198948	5	5	2	2	4	2	3	6	62	46	107	68	85	48	93	57	4.56931e-32	4.32452	3.58078e-34	12.1885	20.036	31.3401	135.531	protein_coding
HTRA3	ENSG00000170801	0	0	0	1	3	3	4	4	43	68	100	60	57	40	55	80	1.63891e-27	5.04559	2.25188e-29	11.2525	33.0274	26.7854	135.148	protein_coding
NTNG2	ENSG00000196358	1	0	1	3	3	2	4	3	59	47	74	48	47	57	65	43	2.2165e-29	4.70336	2.23491e-31	11.6522	26.0527	28.6543	134.772	protein_coding
MS4A1	ENSG00000156738	0	0	0	0	0	0	0	0	28	14	50	46	27	39	19	48	1.16161e-19	7.09961	5.40112e-21	9.40107	137.15	18.9349	134.431	protein_coding
ARHGAP28	ENSG00000088756	1	1	1	1	0	0	0	0	103	47	38	102	81	57	84	94	3.32004e-20	6.88553	1.41363e-21	9.54107	118.236	19.4789	134.122	protein_coding
PSG11	ENSG00000243130	0	0	0	0	0	1	0	0	30	26	37	54	43	34	28	38	4.01782e-20	6.898	1.73593e-21	9.51975	119.263	19.396	133.794	protein_coding
GADL1	ENSG00000144644	4	4	4	4	0	0	0	0	53	33	60	93	74	56	93	82	5.01564e-27	5.06779	7.23221e-29	11.1491	33.5395	26.2997	133.281	protein_coding
C8orf74	ENSG00000171060	4	5	5	4	0	0	0	0	34	87	88	48	85	67	74	108	3.08429e-27	5.0209	4.33453e-29	11.1946	32.467	26.5108	133.108	protein_coding
SLC28A2	ENSG00000137860	0	2	0	0	0	0	0	0	29	50	55	48	46	28	46	65	4.57984e-20	6.87964	2.00153e-21	9.50495	117.755	19.3391	133.046	protein_coding
USP6	ENSG00000129204	4	2	4	2	0	0	0	0	75	65	31	51	52	52	77	73	6.01769e-26	5.26489	1.04691e-27	10.9087	38.4493	25.2206	132.783	protein_coding
MYO1D	ENSG00000176658	5	3	3	3	0	0	0	0	48	37	65	63	48	70	58	82	5.70517e-27	5.05134	8.40529e-29	11.1357	33.1592	26.2437	132.566	protein_coding
FRMD1	ENSG00000153303	4	4	5	4	0	0	0	0	77	39	57	52	95	67	82	54	1.52233e-27	4.93543	2.08375e-29	11.2593	30.5995	26.8175	132.356	protein_coding
CHL1	ENSG00000134121	3	4	3	3	0	0	0	0	37	46	88	56	70	43	78	94	6.84366e-26	5.25759	1.19776e-27	10.8965	38.2554	25.1647	132.306	protein_coding
GRIA1	ENSG00000155511	5	5	6	5	0	0	0	0	86	49	49	66	76	63	110	88	3.21495e-28	4.80877	3.8967e-30	11.4061	28.0274	27.4928	132.207	protein_coding
DLGAP1	ENSG00000170579	6	9	7	6	0	0	0	0	93	54	90	86	92	76	132	118	1.30492e-28	4.73644	1.51346e-30	11.4881	26.657	27.8844	132.073	protein_coding
STMN4	ENSG00000015592	0	0	0	2	0	0	0	0	43	31	40	60	42	53	29	57	6.39437e-20	6.83666	2.85961e-21	9.46774	114.298	19.1942	131.224	protein_coding
HCN4	ENSG00000138622	3	4	3	3	0	0	0	0	43	32	82	60	83	69	64	54	5.60987e-26	5.19134	9.70099e-28	10.9157	36.5384	25.251	131.087	protein_coding
EPHA6	ENSG00000080224	4	4	4	4	0	0	0	0	49	40	69	66	45	64	82	95	5.12807e-27	4.9802	7.47469e-29	11.1462	31.5639	26.29	130.93	protein_coding
SUSD4	ENSG00000143502	6	5	8	6	0	0	0	0	50	63	78	97	67	93	81	111	1.57616e-28	4.6891	1.85276e-30	11.4706	25.7964	27.8024	130.368	protein_coding
CFH	ENSG00000000971	3	4	3	3	0	0	0	0	42	34	74	76	52	50	81	84	9.93607e-26	5.20589	1.77532e-27	10.8606	36.9088	25.0028	130.162	protein_coding
CHRNA4	ENSG00000101204	3	3	3	3	0	0	0	0	38	42	63	69	41	88	69	56	1.65177e-25	5.23508	3.02032e-27	10.812	37.6632	24.782	129.736	protein_coding
ADAMTS9	ENSG00000163638	6	9	8	6	0	0	0	0	102	62	65	84	116	96	83	105	1.03101e-28	4.63553	1.17963e-30	11.5096	24.8561	27.9867	129.733	protein_coding
CYP19A1	ENSG00000137869	5	5	5	5	0	0	0	0	45	52	65	60	80	54	84	85	3.72324e-28	4.72319	4.53223e-30	11.393	26.4133	27.4291	129.553	protein_coding
SH3RF2	ENSG00000156463	6	5	4	4	0	0	0	0	63	61	41	88	92	45	88	97	4.40953e-27	4.91092	6.3352e-29	11.1609	30.0839	26.3556	129.43	protein_coding
TNNI1	ENSG00000159173	5	8	5	5	0	0	0	0	67	38	100	117	116	63	103	130	1.12904e-26	4.98217	1.72238e-28	11.0716	31.6069	25.9473	129.274	protein_coding
VWA7	ENSG00000204396	2	4	4	8	2	1	3	2	56	49	56	53	50	59	54	72	8.37982e-32	4.15438	6.65447e-34	12.1379	17.8071	31.0768	129.105	protein_coding
WNT5A	ENSG00000114251	0	1	0	0	0	0	0	0	37	33	51	22	34	20	39	60	2.1758e-19	6.90498	1.04492e-20	9.33139	119.841	18.6624	128.863	protein_coding
OGDHL	ENSG00000197444	0	0	0	0	0	0	0	0	59	18	61	19	12	50	68	20	1.50875e-18	7.21028	8.22911e-20	9.11012	148.085	17.8214	128.497	protein_coding
GRAP2	ENSG00000100351	3	3	3	5	0	0	0	0	74	38	49	49	85	44	66	71	4.19571e-26	5.06262	7.08016e-28	10.9442	33.4195	25.3772	128.475	protein_coding
CDH8	ENSG00000150394	4	4	4	4	0	0	0	0	36	55	54	70	62	91	47	77	1.11336e-26	4.92933	1.69264e-28	11.0732	30.4703	25.9534	127.933	protein_coding
SCN10A	ENSG00000185313	8	8	8	8	0	0	0	0	73	85	74	112	128	85	129	125	4.39502e-28	4.67606	5.44183e-30	11.377	25.5643	27.357	127.923	protein_coding
OVCH2	ENSG00000183378	1	0	0	0	0	0	0	0	62	21	61	27	12	42	46	68	7.30549e-19	7.04727	3.82049e-20	9.193	132.264	18.1364	127.812	protein_coding
CCDC190	ENSG00000185860	3	3	3	3	0	0	0	0	62	44	69	36	80	38	56	86	5.34554e-25	5.24706	1.03889e-26	10.6981	37.9772	24.272	127.357	protein_coding
RD3	ENSG00000198570	0	0	0	0	2	0	0	0	47	43	26	90	24	45	38	76	4.16072e-19	6.92253	2.09547e-20	9.25736	121.308	18.3808	127.242	protein_coding
CNTNAP4	ENSG00000152910	5	5	5	6	0	0	0	0	41	81	51	65	80	65	71	101	1.7122e-27	4.72896	2.37942e-29	11.2476	26.5192	26.7664	126.578	protein_coding
SLC28A1	ENSG00000156222	3	5	3	4	0	0	0	0	43	34	71	58	70	52	72	69	2.73515e-26	4.95155	4.42973e-28	10.9867	30.9431	25.563	126.576	protein_coding
ADCY8	ENSG00000155897	10	7	8	5	3	0	1	0	61	78	54	107	102	86	99	75	4.94581e-30	4.31826	4.70267e-32	11.7843	19.9492	29.3058	126.55	protein_coding
AOX1	ENSG00000138356	6	8	7	6	0	0	1	0	84	51	61	111	81	104	69	124	5.3807e-28	4.62561	6.71849e-30	11.3586	24.6858	27.2692	126.136	protein_coding
DDC	ENSG00000132437	3	3	3	3	0	0	0	0	33	32	61	95	84	63	70	56	1.7825e-24	5.30738	3.79949e-26	10.5772	39.5986	23.749	126.045	protein_coding
ELOVL6	ENSG00000170522	2	2	2	2	0	0	0	0	35	47	54	46	55	61	61	46	2.30544e-23	5.56795	5.81751e-25	10.3184	47.4372	22.6372	126.043	protein_coding
CDH7	ENSG00000081138	3	3	3	3	0	0	0	0	73	55	32	37	62	66	51	79	5.92065e-25	5.20004	1.15685e-26	10.6881	36.7593	24.2276	125.985	protein_coding
B4GALNT2	ENSG00000167080	3	3	3	3	0	0	0	0	43	29	64	89	78	39	78	85	2.48193e-24	5.33578	5.44595e-26	10.5435	40.3859	23.6052	125.952	protein_coding
SYTL2	ENSG00000137501	14	7	5	10	4	3	1	6	82	73	74	120	56	101	94	134	9.96355e-33	3.9305	7.33954e-35	12.317	15.2475	32.0016	125.782	protein_coding
DACT2	ENSG00000164488	0	1	0	0	0	0	0	0	18	34	69	23	38	40	40	30	5.71784e-19	6.87812	2.95138e-20	9.22071	117.631	18.2428	125.476	protein_coding
TBR1	ENSG00000136535	5	4	5	4	0	0	0	0	69	40	65	41	79	57	70	63	4.16725e-27	4.75101	5.94357e-29	11.1666	26.9276	26.3802	125.332	protein_coding
SCN2B	ENSG00000149575	2	2	2	2	0	0	0	0	93	49	36	36	68	51	86	45	1.58989e-22	5.73612	4.47704e-24	10.1206	53.302	21.7986	125.04	protein_coding
CD300LG	ENSG00000161649	1	1	2	1	0	0	0	0	57	30	55	76	65	65	50	63	1.92747e-20	6.29075	7.8444e-22	9.60195	78.2899	19.715	124.022	protein_coding
KCNB2	ENSG00000182674	5	3	3	3	0	0	0	0	45	49	51	45	48	86	50	55	8.49504e-26	4.91989	1.50009e-27	10.876	30.2716	25.0708	123.346	protein_coding
CD28	ENSG00000178562	1	0	0	0	0	0	0	0	19	22	69	44	26	24	37	66	1.58492e-18	6.9243	8.6777e-20	9.10436	121.457	17.8	123.252	protein_coding
UGT3A1	ENSG00000145626	3	3	3	4	0	0	0	0	24	40	65	94	83	73	60	69	3.03571e-24	5.23709	6.6928e-26	10.5241	37.7157	23.5177	123.165	protein_coding
SPTBN1	ENSG00000115306	2041	1971	1940	1904	1402	1460	1355	1443	5288	4776	5430	4896	6182	6129	7151	5552	4.78682e-67	1.848	5.00164e-70	17.6901	3.60001	66.32	122.559	protein_coding
ERC2	ENSG00000187672	5	5	5	6	0	0	0	0	69	38	63	74	48	90	90	91	1.59535e-26	4.74524	2.45042e-28	11.04	26.82	25.7971	122.414	protein_coding
NRXN2	ENSG00000110076	6	6	10	6	0	0	0	0	69	54	83	98	109	98	70	90	2.63536e-27	4.59563	3.6761e-29	11.2092	24.1781	26.5792	122.148	protein_coding
OLFML2B	ENSG00000162745	5	6	4	6	5	1	1	0	42	60	76	87	108	54	50	80	7.70516e-29	4.34429	8.65477e-31	11.5363	20.3124	28.1132	122.132	protein_coding
PPP1R9A	ENSG00000158528	3	3	3	3	0	0	0	0	57	30	33	75	78	64	54	65	3.2757e-24	5.19964	7.29037e-26	10.516	36.7491	23.4847	122.112	protein_coding
OPRD1	ENSG00000116329	3	3	4	6	0	0	0	0	67	32	53	77	67	82	84	42	2.50902e-25	4.95646	4.66648e-27	10.772	31.0487	24.6005	121.931	protein_coding
VWA5B1	ENSG00000158816	7	7	7	7	0	0	0	0	46	53	125	129	114	129	97	132	9.75922e-26	4.87039	1.73508e-27	10.8627	29.2505	25.0106	121.811	protein_coding
UNC45B	ENSG00000141161	5	8	5	5	0	0	0	0	63	71	56	60	112	53	80	70	5.13528e-27	4.62859	7.51203e-29	11.1457	24.7369	26.2894	121.683	protein_coding
SLC22A7	ENSG00000137204	3	3	3	3	0	0	0	0	44	44	29	68	55	51	64	66	1.9144e-24	5.09441	4.12064e-26	10.5696	34.1641	23.718	120.829	protein_coding
PCARE	ENSG00000179270	2	2	2	3	0	0	0	0	40	61	24	85	52	45	72	75	1.81832e-22	5.55528	5.16779e-24	10.1065	47.0225	21.7403	120.774	protein_coding
FCRL3	ENSG00000160856	6	7	6	6	0	0	0	0	75	50	54	100	91	87	68	132	2.71097e-26	4.71766	4.34809e-28	10.9883	26.3123	25.5669	120.616	protein_coding
ADAMTS18	ENSG00000140873	3	3	3	3	0	0	0	0	77	50	29	46	48	46	69	86	5.75328e-24	5.1822	1.33329e-25	10.4589	36.3077	23.2401	120.435	protein_coding
AGXT2	ENSG00000113492	2	1	1	1	0	0	0	0	53	36	51	76	72	42	69	44	5.92235e-20	6.23353	2.64542e-21	9.47587	75.2452	19.2275	119.855	protein_coding
FAM178B	ENSG00000168754	2	1	4	1	0	0	0	0	44	44	35	80	76	36	60	50	6.80243e-22	5.6164	2.1181e-23	9.96735	49.0575	21.1673	118.884	protein_coding
CDH22	ENSG00000149654	3	4	3	4	0	0	0	0	70	34	73	49	85	88	49	34	4.3677e-24	5.0671	9.92608e-26	10.4869	33.5234	23.3597	118.366	protein_coding
C4BPB	ENSG00000123843	2	2	2	2	0	0	0	0	49	37	33	51	48	58	50	49	2.28251e-22	5.45888	6.61821e-24	10.0823	43.9832	21.6416	118.139	protein_coding
NLGN1	ENSG00000169760	4	4	4	4	0	0	0	0	45	52	43	36	65	54	68	65	1.18022e-25	4.73839	2.13341e-27	10.8438	26.693	24.928	118.119	protein_coding
GREM1	ENSG00000166923	5	6	5	8	0	0	0	0	70	58	39	89	89	83	100	71	4.74263e-26	4.64727	8.10219e-28	10.932	25.0592	25.324	117.687	protein_coding
MAS1	ENSG00000130368	7	8	7	9	0	0	0	0	72	56	82	112	102	95	133	108	3.60994e-26	4.62462	6.01625e-28	10.959	24.669	25.4425	117.662	protein_coding
CDHR4	ENSG00000187492	0	0	2	1	0	0	0	0	45	27	62	48	46	51	46	42	1.15796e-18	6.55104	6.20085e-20	9.14077	93.7688	17.9363	117.501	protein_coding
SCN11A	ENSG00000168356	4	5	5	5	0	0	0	0	37	40	85	62	61	89	92	65	3.30376e-25	4.79646	6.19639e-27	10.7459	27.7894	24.481	117.422	protein_coding
AXL	ENSG00000167601	33	35	29	38	20	16	30	6	172	159	291	205	272	175	321	226	3.93442e-37	3.21859	1.84994e-39	13.1437	9.30877	36.4051	117.173	protein_coding
SPOCD1	ENSG00000134668	4	3	5	3	0	0	0	0	95	43	34	48	66	44	76	85	3.72435e-24	5.00072	8.36671e-26	10.503	32.0161	23.4289	117.162	protein_coding
EHD3	ENSG00000013016	1	1	1	1	0	0	0	0	31	52	95	63	49	42	68	103	2.05811e-18	6.62284	1.14405e-19	9.07431	98.5536	17.6865	117.135	protein_coding
HPSE2	ENSG00000172987	0	0	0	0	0	0	0	0	74	31	9	23	14	27	51	33	1.86326e-17	6.99354	1.23334e-18	8.81163	127.428	16.7297	117	protein_coding
SLC5A12	ENSG00000148942	3	3	3	3	0	0	0	0	67	36	33	65	33	62	66	89	3.01261e-23	5.17751	7.72787e-25	10.2911	36.1898	22.5211	116.603	protein_coding
DUOX2	ENSG00000140279	7	7	7	7	0	0	0	0	58	46	101	100	98	85	134	97	2.13193e-25	4.68438	3.92058e-27	10.788	25.7122	24.6712	115.569	protein_coding
SH3GL2	ENSG00000107295	5	2	2	2	0	0	0	0	35	31	54	58	56	64	56	43	3.01476e-23	5.12419	7.74913e-25	10.2908	34.8766	22.5207	115.401	protein_coding
CPT1C	ENSG00000169169	6	6	5	5	0	0	0	0	72	41	119	50	131	75	92	59	1.58402e-24	4.84536	3.33504e-26	10.5895	28.7475	23.8002	115.321	protein_coding
SCN2A	ENSG00000136531	6	6	6	6	0	0	0	0	79	47	73	64	49	75	108	115	2.05013e-25	4.66904	3.75945e-27	10.7919	25.4403	24.6882	115.27	protein_coding
GFAP	ENSG00000131095	3	4	2	9	0	3	0	2	70	33	55	81	72	46	68	76	1.71128e-26	4.4623	2.65959e-28	11.0326	22.0438	25.7667	114.979	protein_coding
ENPP3	ENSG00000154269	3	3	3	3	0	0	0	0	80	38	24	66	63	43	58	91	8.70377e-23	5.20907	2.36454e-24	10.1829	36.9903	22.0603	114.914	protein_coding
FBLN7	ENSG00000144152	1	2	2	3	1	0	3	0	57	25	70	45	64	53	33	64	1.90146e-23	5.05507	4.73851e-25	10.3381	33.2452	22.7209	114.856	protein_coding
KCTD16	ENSG00000183775	3	4	3	3	0	0	0	0	55	28	41	63	51	45	60	80	1.02155e-23	4.99044	2.47635e-25	10.4001	31.7887	22.9907	114.734	protein_coding
ISX	ENSG00000175329	0	1	0	0	0	0	0	0	29	14	43	47	30	44	14	47	9.72346e-18	6.74391	6.08065e-19	8.89055	107.181	17.0122	114.729	protein_coding
CELF5	ENSG00000161082	3	5	4	4	0	0	0	0	63	41	31	80	51	53	90	69	3.12052e-24	4.87973	6.9124e-26	10.521	29.4406	23.5058	114.702	protein_coding
NPAP1	ENSG00000185823	2	1	1	1	0	0	0	0	42	39	48	68	46	62	35	79	2.55046e-19	6.15321	1.24185e-20	9.31307	71.1708	18.5934	114.409	protein_coding
TMEM132D	ENSG00000151952	1	3	1	1	0	0	0	0	72	22	49	78	31	48	88	71	1.21277e-19	6.04775	5.65169e-21	9.3963	66.1535	18.9162	114.401	protein_coding
GRM8	ENSG00000179603	6	6	6	6	0	0	0	0	50	44	88	68	72	66	107	99	2.16091e-25	4.63399	3.98518e-27	10.7865	24.8297	24.6654	114.299	protein_coding
ZFR2	ENSG00000105278	4	5	5	4	0	0	0	0	55	34	56	58	80	44	77	59	4.23627e-25	4.68376	8.16668e-27	10.7204	25.7011	24.373	114.157	protein_coding
SSTR3	ENSG00000278195	3	3	4	3	0	0	0	0	54	49	33	42	44	62	71	41	5.35474e-24	4.9031	1.23371e-25	10.4663	29.9213	23.2713	114.101	protein_coding
DPY19L2	ENSG00000177990	0	0	0	0	1	0	0	1	25	34	35	55	50	36	23	34	4.0938e-18	6.56211	2.40397e-19	8.99308	94.4911	17.3879	114.101	protein_coding
SYT7	ENSG00000011347	3	3	3	3	0	0	0	0	33	43	55	33	55	55	49	57	1.01371e-23	4.95387	2.44847e-25	10.4012	30.993	22.9941	113.91	protein_coding
C1orf116	ENSG00000182795	0	0	0	0	3	3	0	0	93	47	28	60	76	49	44	41	9.6154e-20	5.98815	4.41562e-21	9.42224	63.4765	19.017	113.877	protein_coding
SMIM35	ENSG00000255274	2	4	3	4	0	0	0	0	46	29	40	64	56	48	56	55	6.47998e-24	4.89667	1.52004e-25	10.4465	29.7883	23.1884	113.546	protein_coding
TUNAR	ENSG00000250366	3	3	3	3	0	0	0	0	52	28	76	37	39	68	86	55	9.72008e-23	5.1458	2.66095e-24	10.1714	35.403	22.0123	113.271	protein_coding
DMBT1	ENSG00000187908	4	5	4	4	0	0	0	0	29	43	71	57	69	90	59	58	2.56456e-24	4.79386	5.64068e-26	10.5402	27.7393	23.591	113.092	protein_coding
MYO3B	ENSG00000071909	5	4	4	6	0	0	0	0	53	27	68	99	61	71	110	75	6.21091e-24	4.87116	1.44719e-25	10.4512	29.2661	23.2068	113.044	protein_coding
UBASH3A	ENSG00000160185	2	2	2	2	0	0	0	0	65	27	27	60	47	51	55	70	4.17693e-21	5.53715	1.4948e-22	9.77133	46.4354	20.3791	112.842	protein_coding
DPP10	ENSG00000175497	4	4	4	5	0	0	0	0	31	49	85	45	66	58	90	57	3.76389e-24	4.80753	8.47519e-26	10.5018	28.0033	23.4244	112.613	protein_coding
CCDC60	ENSG00000183273	4	4	4	4	0	0	0	0	27	71	39	66	50	63	88	78	1.00223e-23	4.8882	2.41382e-25	10.4026	29.6138	22.999	112.424	protein_coding
ASXL3	ENSG00000141431	2	2	2	2	0	0	0	0	49	28	47	69	45	27	74	80	7.91935e-21	5.58781	2.9619e-22	9.70181	48.095	20.1013	112.322	protein_coding
TNNT3	ENSG00000130595	0	0	2	0	0	0	0	0	28	45	43	31	51	26	60	19	1.00674e-17	6.59672	6.31152e-19	8.88641	96.7858	16.9971	112.125	protein_coding
TRDN	ENSG00000186439	4	4	4	4	0	0	0	0	45	45	35	84	47	49	80	93	1.04495e-23	4.87694	2.544e-25	10.3975	29.3836	22.9809	112.077	protein_coding
COL21A1	ENSG00000124749	2	2	2	2	0	0	0	0	23	30	103	51	68	36	77	70	2.19541e-20	5.69703	9.01516e-22	9.58761	51.8774	19.6585	111.995	protein_coding
COBLL1	ENSG00000082438	6	6	6	6	0	0	0	0	52	37	72	73	75	87	75	99	4.20003e-25	4.57666	8.07487e-27	10.7214	23.8622	24.3767	111.564	protein_coding
PTPRM	ENSG00000173482	8	8	8	8	0	0	0	0	65	60	103	98	79	120	137	117	6.75225e-25	4.60977	1.33183e-26	10.6751	24.4162	24.1706	111.421	protein_coding
SRRM3	ENSG00000177679	5	6	4	5	0	0	0	0	67	34	62	68	59	114	56	60	1.97355e-24	4.69387	4.2892e-26	10.5659	25.8819	23.7048	111.267	protein_coding
SLAMF1	ENSG00000117090	8	5	3	8	4	6	5	6	49	55	71	82	83	49	87	51	2.34657e-31	3.61353	1.99828e-33	12.0475	12.24	30.6296	110.681	protein_coding
CRYBG2	ENSG00000176092	2	2	1	2	0	0	0	0	35	28	69	46	41	45	51	60	1.9664e-20	5.61093	8.01311e-22	9.59976	48.8716	19.7063	110.571	protein_coding
UGT2A1	ENSG00000173610	4	4	4	4	0	0	0	0	67	27	43	57	54	84	79	50	1.35864e-23	4.82853	3.329e-25	10.3719	28.4139	22.8669	110.413	protein_coding
LAMB4	ENSG00000091128	3	3	3	3	0	0	0	0	44	44	28	63	73	42	39	66	1.18638e-22	5.0117	3.27881e-24	10.151	32.2606	21.9258	109.885	protein_coding
OTOGL	ENSG00000165899	5	5	4	6	0	0	0	0	48	34	53	71	92	58	65	72	1.7424e-24	4.62433	3.7049e-26	10.5796	24.6639	23.7589	109.869	protein_coding
CDH1	ENSG00000039068	5	5	6	5	0	0	0	0	40	53	74	41	72	93	59	76	1.60688e-24	4.59817	3.39995e-26	10.5877	24.2207	23.794	109.409	protein_coding
CCDC181	ENSG00000117477	5	7	7	5	2	0	0	0	58	33	68	100	65	88	99	65	4.0154e-25	4.48149	7.67794e-27	10.7261	22.339	24.3963	109.332	protein_coding
GGT5	ENSG00000099998	3	3	3	4	0	0	0	0	32	36	51	44	58	40	54	65	2.8356e-23	4.8455	7.22936e-25	10.2975	28.7503	22.5474	109.253	protein_coding
IGSF10	ENSG00000152580	5	7	5	7	0	0	0	0	73	52	69	41	78	66	92	60	4.26981e-25	4.47986	8.25365e-27	10.7194	22.3138	24.3696	109.172	protein_coding
CDH17	ENSG00000079112	4	5	4	4	0	0	0	0	41	38	61	66	76	36	58	93	1.37521e-23	4.77039	3.37678e-25	10.3705	27.2916	22.8616	109.059	protein_coding
BLK	ENSG00000136573	5	4	6	4	0	0	0	0	72	20	82	78	73	60	77	113	5.6084e-23	4.89101	1.48553e-24	10.228	29.6716	22.2512	108.831	protein_coding
IRF6	ENSG00000117595	5	8	5	5	0	0	0	0	44	66	45	88	103	54	90	83	3.78496e-24	4.63699	8.54242e-26	10.5011	24.8813	23.4219	108.607	protein_coding
STRA8	ENSG00000146857	2	2	4	2	0	0	0	0	37	18	86	74	68	90	59	35	1.08885e-20	5.43939	4.19816e-22	9.66616	43.393	19.963	108.587	protein_coding
AUTS2	ENSG00000158321	7	8	8	7	0	0	0	0	60	76	86	57	116	74	92	100	6.01158e-25	4.47442	1.17776e-26	10.6865	22.2297	24.221	108.375	protein_coding
TTLL6	ENSG00000170703	5	5	5	5	0	0	0	0	49	44	75	51	104	64	84	41	6.74091e-24	4.67261	1.58829e-25	10.4424	25.5033	23.1713	108.27	protein_coding
SERPINA5	ENSG00000188488	2	2	2	2	0	0	0	0	62	27	39	43	37	35	61	72	1.79494e-20	5.44444	7.22064e-22	9.61049	43.5452	19.746	107.506	protein_coding
C12orf56	ENSG00000185306	2	2	2	2	0	0	0	0	29	28	37	69	47	45	62	57	1.79798e-20	5.43841	7.24229e-22	9.61018	43.3634	19.7452	107.382	protein_coding
WDR72	ENSG00000166415	3	3	3	3	0	0	0	0	60	51	48	60	23	38	61	127	2.68024e-21	5.21023	9.36318e-23	9.8186	37.0199	20.5718	107.184	protein_coding
LTA	ENSG00000226979	1	1	1	1	0	0	0	0	32	32	81	55	48	79	44	54	1.89412e-17	6.39941	1.25575e-18	8.80962	84.4139	16.7226	107.015	protein_coding
FAXC	ENSG00000146267	6	6	6	6	0	0	0	0	43	39	100	86	106	70	122	72	2.19206e-23	4.72197	5.50849e-25	10.3237	26.391	22.6591	106.996	protein_coding
WDR17	ENSG00000150627	3	2	4	2	0	0	0	0	62	20	50	64	86	56	34	52	2.56721e-21	5.19605	8.91613e-23	9.82353	36.6578	20.5905	106.989	protein_coding
ADAMTS16	ENSG00000145536	1	1	1	1	0	0	0	0	49	26	68	57	53	73	51	38	1.63505e-17	6.3729	1.06264e-18	8.82832	82.8772	16.7865	106.979	protein_coding
MARK1	ENSG00000116141	4	5	5	4	2	0	0	0	52	31	109	42	97	63	58	57	1.51307e-23	4.6618	3.72319e-25	10.3612	25.3128	22.8201	106.383	protein_coding
FCRLA	ENSG00000132185	2	2	2	3	0	0	0	0	58	21	28	77	51	39	68	68	2.34685e-20	5.40405	9.71059e-22	9.57994	42.3431	19.6295	106.079	protein_coding
CLDN11	ENSG00000013297	6	5	4	4	0	0	0	0	50	32	41	65	58	72	63	66	5.40181e-24	4.55798	1.24737e-25	10.4653	23.5554	23.2675	106.053	protein_coding
RXRG	ENSG00000143171	4	4	5	4	0	0	0	0	42	52	31	43	65	52	57	62	6.53105e-24	4.5708	1.53543e-25	10.4456	23.7656	23.185	105.974	protein_coding
CA5A	ENSG00000174990	4	5	4	4	0	0	0	0	37	29	94	47	74	63	59	84	1.01609e-22	4.81664	2.78692e-24	10.1669	28.1808	21.9931	105.933	protein_coding
DAB1	ENSG00000173406	5	7	5	5	0	0	0	0	62	74	35	57	69	51	109	80	1.14533e-23	4.60669	2.79437e-25	10.3886	24.3641	22.9411	105.682	protein_coding
REN	ENSG00000143839	4	4	4	4	0	0	0	0	27	31	57	92	53	74	81	69	2.43325e-22	4.88642	7.09343e-24	10.0755	29.5773	21.6138	105.614	protein_coding
CDH18	ENSG00000145526	8	6	6	6	0	0	0	0	44	51	80	73	98	63	101	82	4.38845e-24	4.51587	1.00191e-25	10.486	22.8777	23.3577	105.48	protein_coding
TINCR	ENSG00000223573	4	4	4	4	0	0	0	0	38	29	52	52	73	54	48	62	2.51003e-23	4.66366	6.35999e-25	10.3099	25.3456	22.6003	105.4	protein_coding
GALNTL5	ENSG00000106648	3	3	3	3	0	0	0	0	30	32	50	38	46	48	57	59	2.60444e-22	4.87441	7.6469e-24	10.0681	29.3321	21.5843	105.211	protein_coding
ANO1	ENSG00000131620	4	4	4	4	0	0	0	0	17	59	56	87	49	73	77	94	6.26586e-22	4.95748	1.92811e-23	9.97668	31.0706	21.203	105.114	protein_coding
SLC12A8	ENSG00000221955	17	12	31	13	17	14	28	7	91	161	123	172	101	149	141	164	5.5159e-35	3.06543	3.31398e-37	12.7452	8.3712	34.2584	105.017	protein_coding
DIP2C	ENSG00000151240	5	5	5	6	0	0	0	0	30	55	50	78	68	64	99	76	2.05922e-23	4.62569	5.15316e-25	10.3301	24.6873	22.6863	104.94	protein_coding
PTPN5	ENSG00000110786	1	3	1	1	0	0	0	0	32	27	70	40	49	61	44	43	6.27258e-19	5.75483	3.24755e-20	9.21045	53.9978	18.2026	104.753	protein_coding
FHOD3	ENSG00000134775	8	6	10	9	0	0	3	3	89	48	106	53	66	79	103	98	2.15447e-26	4.07885	3.37673e-28	11.0111	16.8988	25.6667	104.691	protein_coding
EVC2	ENSG00000173040	4	3	3	3	0	0	0	0	56	30	28	65	81	60	54	39	6.94176e-22	4.9474	2.16873e-23	9.965	30.8544	21.1585	104.68	protein_coding
THSD7B	ENSG00000144229	4	5	4	4	0	0	0	0	64	37	26	63	49	67	71	71	6.53651e-23	4.70506	1.75527e-24	10.2118	26.0834	22.1847	104.38	protein_coding
SERTAD4	ENSG00000082497	1	2	1	1	0	0	0	0	43	20	64	49	53	49	60	40	4.37427e-18	6.00609	2.57552e-19	8.9855	64.2708	17.3591	104.26	protein_coding
LSAMP	ENSG00000185565	1	2	1	1	0	0	0	0	62	20	31	65	44	57	53	57	5.51257e-18	6.03858	3.28601e-19	8.95868	65.7344	17.2586	104.218	protein_coding
LTBP2	ENSG00000119681	28	32	27	32	21	14	22	17	116	108	137	129	154	120	133	174	3.64848e-41	2.56413	1.14366e-43	13.8576	5.91398	40.4379	103.688	protein_coding
ERICH3	ENSG00000178965	7	7	7	7	0	0	0	0	76	65	39	99	90	79	137	94	2.98899e-23	4.59728	7.65166e-25	10.2921	24.2058	22.5245	103.551	protein_coding
ARHGAP29	ENSG00000137962	5	5	7	5	0	0	0	0	41	54	64	86	67	40	96	109	5.79104e-23	4.65253	1.53693e-24	10.2247	25.1508	22.2372	103.459	protein_coding
SCN7A	ENSG00000136546	3	3	3	3	0	0	0	0	75	42	23	45	73	30	57	78	4.34797e-21	5.07789	1.56055e-22	9.76697	33.7753	20.3617	103.395	protein_coding
ZNF135	ENSG00000176293	4	4	4	4	0	0	0	0	73	35	32	71	33	91	57	94	7.17935e-22	4.88707	2.24671e-23	9.96149	29.5906	21.1439	103.332	protein_coding
CDH3	ENSG00000062038	4	3	3	3	0	0	0	0	36	31	55	37	69	43	43	54	2.99059e-22	4.79668	8.82755e-24	10.0539	27.7935	21.5242	103.245	protein_coding
NKAIN3	ENSG00000185942	2	3	2	2	0	0	0	0	56	21	33	56	71	42	53	39	2.70073e-20	5.27443	1.13168e-21	9.56411	38.7045	19.5685	103.213	protein_coding
CADPS2	ENSG00000081803	3	1	3	2	1	1	0	0	33	35	45	47	53	45	27	46	6.76119e-22	4.87281	2.10172e-23	9.96812	29.2997	21.17	103.157	protein_coding
SLCO2A1	ENSG00000174640	4	4	4	4	0	0	0	0	41	35	40	39	53	55	67	49	2.5508e-23	4.56444	6.4766e-25	10.3081	23.6611	22.5933	103.126	protein_coding
SORCS1	ENSG00000108018	3	2	6	1	1	2	0	5	30	49	56	55	34	67	51	53	1.45393e-24	4.31954	3.03077e-26	10.5984	19.967	23.8375	102.967	protein_coding
SPTB	ENSG00000070182	33	24	32	30	12	13	8	21	146	109	152	182	223	164	198	150	8.34346e-35	3.02015	5.09997e-37	12.7116	8.11254	34.0787	102.923	protein_coding
HID1	ENSG00000167861	2	3	3	3	1	0	0	0	79	32	26	43	69	36	47	58	2.0499e-21	4.9728	7.04683e-23	9.84722	31.4023	20.6883	102.879	protein_coding
GABRR1	ENSG00000146276	2	3	2	2	0	0	0	0	86	21	41	37	44	44	44	91	8.40949e-20	5.39061	3.83108e-21	9.43714	41.9503	19.0752	102.827	protein_coding
ACSL6	ENSG00000164398	7	9	7	8	0	0	0	0	80	69	54	94	88	86	144	83	1.76404e-23	4.49815	4.38683e-25	10.3455	22.5984	22.7535	102.349	protein_coding
GHRHR	ENSG00000106128	3	3	3	3	0	0	0	0	26	26	58	69	35	60	78	63	5.80973e-21	5.05269	2.11859e-22	9.73594	33.1904	20.2358	102.245	protein_coding
CD1E	ENSG00000158488	1	2	1	1	0	0	0	0	25	31	63	57	37	37	65	61	8.7517e-18	5.99354	5.39065e-19	8.90392	63.7143	17.0579	102.237	protein_coding
IFNLR1	ENSG00000185436	3	3	3	3	0	0	0	0	22	51	56	57	27	50	68	84	5.78489e-21	5.05124	2.10349e-22	9.73666	33.157	20.2377	102.226	protein_coding
L3MBTL4	ENSG00000154655	2	2	2	2	0	0	0	0	18	31	54	74	59	55	31	74	2.66425e-19	5.49718	1.30283e-20	9.30798	45.1665	18.5744	102.107	protein_coding
ATOH8	ENSG00000168874	4	5	2	4	0	1	0	0	57	30	56	38	56	52	34	70	7.57406e-23	4.60903	2.03785e-24	10.1973	24.4038	22.1207	101.955	protein_coding
BTNL8	ENSG00000113303	5	5	5	6	0	0	0	0	46	45	50	39	57	59	78	66	7.56354e-24	4.40143	1.79398e-25	10.4308	21.133	23.1213	101.767	protein_coding
IGSF9B	ENSG00000080854	8	8	8	8	0	0	0	0	45	72	83	119	125	93	133	98	6.47772e-23	4.58216	1.7361e-24	10.2129	23.9534	22.1886	101.672	protein_coding
CAMK2A	ENSG00000070808	2	3	2	2	0	0	0	0	49	44	37	46	35	27	95	41	5.73444e-20	5.28086	2.5495e-21	9.47973	38.8774	19.2415	101.612	protein_coding
PRRT1	ENSG00000204314	4	4	4	4	0	0	0	0	30	45	59	38	72	46	76	46	1.88542e-22	4.67273	5.38804e-24	10.1024	25.5054	21.7246	101.513	protein_coding
BRINP2	ENSG00000198797	4	4	4	4	0	0	0	0	55	51	19	53	57	59	74	64	3.91318e-22	4.73333	1.16735e-23	10.0264	26.5995	21.4075	101.329	protein_coding
LAD1	ENSG00000159166	4	6	4	4	0	0	0	0	28	37	111	102	32	82	107	118	8.08912e-21	5.04021	3.04277e-22	9.69906	32.9044	20.0921	101.268	protein_coding
CLNK	ENSG00000109684	4	4	4	4	0	0	0	0	22	32	64	72	73	85	59	58	1.25886e-21	4.82899	4.18282e-23	9.89952	28.423	20.9	100.926	protein_coding
SCN1A	ENSG00000144285	4	4	4	4	0	0	0	0	70	48	18	79	82	58	43	93	2.70774e-21	4.89691	9.47801e-23	9.81737	29.7933	20.5674	100.717	protein_coding
EPPIN	ENSG00000101448	4	4	4	5	0	0	0	0	27	45	66	70	95	37	52	82	8.23761e-22	4.77478	2.62092e-23	9.94616	27.3749	21.0842	100.672	protein_coding
FSCN3	ENSG00000106328	6	3	3	3	0	0	0	0	33	39	45	40	39	52	57	59	1.21826e-22	4.59226	3.37328e-24	10.1483	24.1217	21.9143	100.636	protein_coding
SH3RF3	ENSG00000172985	1	1	1	1	0	0	0	0	41	34	44	67	64	24	48	64	8.88335e-17	6.26888	6.52061e-18	8.62303	77.1118	16.0514	100.624	protein_coding
HRK	ENSG00000135116	1	1	1	1	0	0	0	0	44	41	49	34	42	57	35	57	5.56822e-17	6.18708	3.94468e-18	8.68037	72.8614	16.2543	100.567	protein_coding
CCNJL	ENSG00000135083	3	3	2	3	0	0	0	0	33	20	52	56	47	41	64	55	9.32316e-21	5.00741	3.54593e-22	9.68344	32.1648	20.0304	100.301	protein_coding
AIM2	ENSG00000163568	3	3	3	3	0	0	0	0	35	37	43	46	47	25	67	62	3.06719e-21	4.87426	1.08644e-22	9.8036	29.3291	20.5133	99.9869	protein_coding
DGKK	ENSG00000274588	1	1	1	1	0	0	0	0	74	37	28	71	25	28	81	86	2.21533e-16	6.38403	1.71523e-17	8.51162	83.5189	15.6546	99.9392	protein_coding
SLC4A1	ENSG00000004939	4	4	6	4	0	0	0	0	92	24	48	56	101	50	57	72	1.21712e-21	4.76855	4.03141e-23	9.90321	27.257	20.9147	99.7327	protein_coding
ZNF19	ENSG00000157429	8	4	7	4	0	5	0	0	40	52	70	94	95	59	46	81	5.21108e-24	4.27931	1.19789e-25	10.4691	19.4178	23.2831	99.6354	protein_coding
CCDC185	ENSG00000178395	5	5	4	5	0	0	0	0	27	60	41	54	73	65	59	56	8.78788e-23	4.51571	2.39198e-24	10.1818	22.8751	22.0561	99.5989	protein_coding
LINGO1	ENSG00000169783	3	3	4	3	0	0	0	0	40	32	61	40	58	36	83	35	3.03603e-21	4.85065	1.07382e-22	9.80478	28.853	20.5177	99.5242	protein_coding
GPR26	ENSG00000154478	4	4	4	4	0	0	0	0	38	45	34	37	43	48	62	59	9.16232e-23	4.51394	2.50347e-24	10.1773	22.847	22.038	99.4781	protein_coding
PRDM9	ENSG00000164256	5	5	5	5	0	0	0	0	34	33	72	84	110	78	62	52	7.37726e-22	4.69553	2.31635e-23	9.95845	25.9117	21.1321	99.2265	protein_coding
SYT16	ENSG00000139973	5	5	5	5	0	0	0	0	42	34	44	64	50	72	62	81	7.99386e-23	4.49	2.1675e-24	10.1913	22.4711	22.0972	99.2165	protein_coding
FGF13	ENSG00000129682	4	2	3	3	0	1	0	0	41	52	32	32	56	30	45	54	7.44405e-22	4.6948	2.34122e-23	9.95739	25.8985	21.1282	99.1926	protein_coding
NR1H4	ENSG00000012504	4	4	4	4	0	0	0	0	31	47	41	35	54	61	62	44	1.66376e-22	4.54582	4.69374e-24	10.116	23.3577	21.7789	99.0031	protein_coding
GRM1	ENSG00000152822	6	10	6	7	0	0	0	0	75	72	46	108	55	106	105	127	2.49456e-22	4.57331	7.29823e-24	10.0727	23.8069	21.603	98.7972	protein_coding
COL3A1	ENSG00000168542	2	4	2	2	0	0	0	0	27	28	70	43	44	54	32	70	5.37477e-20	5.12346	2.38117e-21	9.48685	34.8591	19.2696	98.7273	protein_coding
DMP1	ENSG00000152592	2	2	1	1	0	0	0	0	53	17	38	75	34	34	51	78	8.92601e-18	5.7822	5.51202e-19	8.90145	55.0322	17.0493	98.5828	protein_coding
SAMD12	ENSG00000177570	8	7	7	7	0	0	0	0	47	58	104	128	161	81	58	136	1.41814e-21	4.71411	4.7491e-23	9.88681	26.2476	20.8483	98.2812	protein_coding
NEK10	ENSG00000163491	12	9	15	8	4	1	1	5	92	63	59	96	67	100	98	113	2.8618e-27	3.70041	4.00691e-29	11.2015	12.9997	26.5434	98.2212	protein_coding
KCNH5	ENSG00000140015	2	1	1	1	0	0	0	0	57	33	19	84	37	26	71	74	6.00138e-17	6.05287	4.26408e-18	8.67152	66.3887	16.2217	98.1881	protein_coding
MGAM	ENSG00000257335	34	28	38	32	22	14	28	32	156	107	224	167	144	159	193	252	6.16801e-37	2.70887	2.99684e-39	13.1071	6.53811	36.2099	98.0879	protein_coding
NSG2	ENSG00000170091	1	2	1	1	0	0	0	0	65	24	44	31	33	43	60	49	2.34987e-17	5.89348	1.57509e-18	8.78418	59.4449	16.629	98.0025	protein_coding
NPHS2	ENSG00000116218	2	2	2	2	0	0	0	0	46	20	37	47	33	42	44	63	2.66058e-19	5.27155	1.29964e-20	9.30824	38.6274	18.575	97.9192	protein_coding
TMC7	ENSG00000170537	7	5	4	4	0	0	0	0	70	36	48	80	70	31	94	89	1.14726e-21	4.67541	3.78203e-23	9.90959	25.5529	20.9403	97.9047	protein_coding
LMCD1	ENSG00000071282	5	7	5	5	0	0	0	0	35	40	46	107	76	80	76	90	8.19797e-22	4.62996	2.60403e-23	9.94681	24.7604	21.0863	97.6288	protein_coding
PIGR	ENSG00000162896	9	6	8	10	4	1	6	0	48	52	76	58	75	81	61	67	1.04806e-27	3.61655	1.39624e-29	11.2945	12.2656	26.9796	97.5731	protein_coding
PRDM6	ENSG00000061455	8	8	12	6	3	9	2	5	75	46	84	56	89	54	69	69	3.04016e-29	3.42153	3.11306e-31	11.624	10.7147	28.5171	97.572	protein_coding
CFTR	ENSG00000001626	5	5	6	5	0	0	0	0	27	41	63	86	69	65	68	96	6.51656e-22	4.60447	2.01547e-23	9.97228	24.3267	21.186	97.5502	protein_coding
RASGRP3	ENSG00000152689	9	5	6	7	2	3	3	1	42	42	100	78	79	37	99	82	3.85087e-25	3.99551	7.32311e-27	10.7305	15.9503	24.4144	97.5482	protein_coding
CD96	ENSG00000153283	2	2	2	2	0	0	0	0	26	29	77	62	24	33	53	105	2.23419e-18	5.52542	1.24694e-19	9.06492	46.0593	17.6509	97.5285	protein_coding
GABRE	ENSG00000102287	1	1	1	1	0	0	0	0	93	19	53	36	24	64	64	58	3.80868e-16	6.32444	3.04639e-17	8.44477	80.1392	15.4192	97.5179	protein_coding
CARD11	ENSG00000198286	8	8	11	9	3	0	1	0	66	55	105	78	115	106	97	58	2.23716e-24	4.11842	4.87382e-26	10.5539	17.3687	23.6503	97.4019	protein_coding
TRABD2B	ENSG00000269113	4	6	4	4	0	0	0	0	52	43	35	63	41	85	79	40	6.45205e-22	4.5925	1.98877e-23	9.9736	24.1257	21.1903	97.3164	protein_coding
NRCAM	ENSG00000091129	3	3	3	4	0	0	0	0	64	43	27	43	55	26	52	86	1.46105e-20	4.88156	5.78588e-22	9.63327	29.4778	19.8353	96.8273	protein_coding
CCDC40	ENSG00000141519	25	16	15	19	17	14	13	22	128	84	73	127	101	118	105	98	3.14063e-37	2.65182	1.44389e-39	13.1624	6.2846	36.503	96.7994	protein_coding
TTC6	ENSG00000139865	4	4	4	4	0	0	0	0	23	51	66	39	58	39	74	74	2.75086e-21	4.70384	9.65768e-23	9.81548	26.0614	20.5605	96.7135	protein_coding
TMPRSS7	ENSG00000176040	3	3	3	3	0	0	0	0	29	23	46	58	47	39	54	74	1.81099e-20	4.89809	7.30413e-22	9.6093	29.8176	19.7421	96.6986	protein_coding
GARIN1B	ENSG00000135248	4	4	4	6	0	0	0	0	64	24	46	45	55	61	55	66	4.63021e-22	4.52498	1.40302e-23	10.0082	23.0227	21.3344	96.5378	protein_coding
IL36RN	ENSG00000136695	2	2	2	4	0	0	0	0	58	14	55	41	43	55	40	73	2.03913e-19	5.15688	9.74767e-21	9.33875	35.6759	18.6906	96.3849	protein_coding
ESRP1	ENSG00000104413	3	2	1	3	0	0	0	0	26	29	49	58	49	45	25	67	2.7402e-19	5.18	1.34712e-20	9.30443	36.2523	18.5622	96.1523	protein_coding
SIM2	ENSG00000159263	5	4	2	3	0	3	2	5	37	35	46	51	48	47	56	36	3.86206e-25	3.93036	7.36458e-27	10.7299	15.2461	24.4132	95.9527	protein_coding
CHRNA1	ENSG00000138435	5	3	7	5	0	0	0	0	68	31	47	53	77	42	63	68	4.17885e-22	4.48625	1.25315e-23	10.0194	22.4129	21.3789	95.9114	protein_coding
TMPRSS3	ENSG00000160183	3	3	3	3	0	0	0	0	20	29	60	94	90	51	76	29	2.53873e-19	5.14074	1.23481e-20	9.31368	35.2789	18.5954	95.5939	protein_coding
FBXO15	ENSG00000141665	7	5	6	5	0	0	0	0	46	37	68	47	72	61	59	83	1.36604e-22	4.3708	3.81815e-24	10.1362	20.6891	21.8645	95.5656	protein_coding
ZBTB7C	ENSG00000184828	7	11	6	7	0	0	0	0	73	54	63	99	115	79	74	101	2.24401e-22	4.4128	6.49486e-24	10.0841	21.3002	21.649	95.5326	protein_coding
MDGA2	ENSG00000139915	4	4	4	3	0	0	0	0	70	26	38	57	77	26	71	66	1.3627e-20	4.80626	5.34658e-22	9.64138	27.9787	19.8656	95.4792	protein_coding
PIWIL1	ENSG00000125207	4	3	3	3	0	0	0	0	23	28	58	71	35	62	49	87	4.50784e-20	4.93321	1.96413e-21	9.50691	30.5523	19.346	95.438	protein_coding
RAB30	ENSG00000137502	7	3	4	4	1	2	5	6	71	38	58	43	46	39	52	71	4.43955e-26	3.75566	7.53803e-28	10.9386	13.5072	25.3527	95.2159	protein_coding
PHF21B	ENSG00000056487	4	4	4	5	0	0	0	0	37	37	57	37	82	40	51	53	9.83839e-22	4.52754	3.17135e-23	9.92717	23.0636	21.0071	95.1104	protein_coding
SLC12A3	ENSG00000070915	6	5	8	5	0	0	0	0	35	53	63	65	98	80	71	53	3.85095e-22	4.43425	1.14476e-23	10.0283	21.6193	21.4144	94.9569	protein_coding
MAP3K19	ENSG00000176601	8	6	5	9	3	0	0	0	61	48	96	43	89	57	83	90	3.07647e-23	4.21472	7.93989e-25	10.2885	18.5677	22.5119	94.8816	protein_coding
TRMT9B	ENSG00000250305	8	10	8	8	0	0	0	0	75	53	85	95	128	100	120	80	4.25842e-22	4.43942	1.27924e-23	10.0173	21.6969	21.3708	94.8737	protein_coding
TEX35	ENSG00000240021	6	6	5	5	0	0	0	0	41	31	56	73	65	59	73	89	6.08478e-22	4.46769	1.86285e-23	9.9801	22.1262	21.2158	94.7853	protein_coding
PTPRN	ENSG00000054356	7	7	7	8	0	0	0	0	50	58	76	62	108	63	97	79	1.92927e-22	4.36388	5.52343e-24	10.1	20.5901	21.7146	94.7599	protein_coding
MMP28	ENSG00000271447	1	1	1	1	0	0	0	0	26	28	72	40	45	38	48	57	3.93956e-16	6.15027	3.1664e-17	8.44026	71.0255	15.4046	94.7421	protein_coding
OR4M1	ENSG00000176299	2	2	2	2	0	0	0	0	31	19	50	43	40	34	63	48	9.32611e-19	5.2514	4.94541e-20	9.1652	38.0916	18.0303	94.6843	protein_coding
SLC24A4	ENSG00000140090	40	50	44	39	22	31	38	18	141	164	190	201	246	164	202	259	1.25426e-37	2.56581	5.50429e-40	13.2351	5.92087	36.9016	94.6825	protein_coding
PHYHIP	ENSG00000168490	3	5	3	5	0	0	0	0	35	72	33	44	84	33	55	58	5.49557e-21	4.66899	1.99254e-22	9.74217	25.4393	20.26	94.5937	protein_coding
CWH43	ENSG00000109182	3	3	3	3	0	0	0	0	47	37	31	29	71	41	38	42	1.5068e-20	4.77052	5.98281e-22	9.62983	27.2941	19.8219	94.5609	protein_coding
ST8SIA2	ENSG00000140557	4	4	4	4	0	0	0	0	30	44	30	53	46	58	45	70	1.57978e-21	4.54356	5.33167e-23	9.87522	23.3211	20.8014	94.5125	protein_coding
SEMA5A	ENSG00000112902	8	8	8	8	0	0	0	0	98	58	57	114	142	61	93	146	2.25125e-21	4.57514	7.76254e-23	9.83749	23.8372	20.6476	94.4656	protein_coding
MMP16	ENSG00000156103	3	4	3	3	0	0	0	0	26	46	43	39	30	45	54	73	1.20813e-20	4.74141	4.70226e-22	9.65455	26.749	19.9179	94.4389	protein_coding
LGR6	ENSG00000133067	6	6	7	7	0	0	0	0	43	76	47	88	91	55	71	132	1.45693e-21	4.52757	4.89423e-23	9.8838	23.064	20.8366	94.339	protein_coding
DSE	ENSG00000111817	34	32	51	32	31	35	42	29	132	141	161	143	128	162	152	134	1.61668e-45	2.10551	3.73937e-48	14.5805	4.30349	44.7914	94.3086	protein_coding
SLC12A1	ENSG00000074803	6	6	6	5	0	0	0	0	40	49	61	68	45	52	74	101	4.44036e-22	4.41519	1.34085e-23	10.0127	21.3356	21.3526	94.2757	protein_coding
DRC1	ENSG00000157856	3	6	3	5	0	0	0	0	29	48	31	86	67	63	45	72	6.9592e-21	4.6719	2.57048e-22	9.71626	25.4908	20.1574	94.1736	protein_coding
KLK2	ENSG00000167751	6	5	5	5	0	0	0	0	72	55	40	34	94	43	65	74	1.27137e-21	4.49975	4.23104e-23	9.89837	22.6235	20.8957	94.0255	protein_coding
PCDH1	ENSG00000156453	1	1	1	1	0	0	0	0	24	42	78	30	37	31	63	62	6.56215e-16	6.18641	5.4716e-17	8.37609	72.8275	15.183	93.928	protein_coding
MME	ENSG00000196549	4	4	4	4	0	0	0	0	30	50	31	93	47	45	57	111	3.13291e-20	4.81459	1.32717e-21	9.54761	28.1409	19.5041	93.9041	protein_coding
GALNTL6	ENSG00000174473	7	7	6	6	0	0	0	0	73	40	83	46	65	72	122	74	1.17041e-21	4.46542	3.86448e-23	9.90743	22.0915	20.9317	93.4686	protein_coding
MAP3K9	ENSG00000006432	15	20	17	21	7	1	7	7	135	87	87	102	127	108	129	153	1.90004e-28	3.35836	2.2434e-30	11.4541	10.2557	27.7212	93.0979	protein_coding
ALPK2	ENSG00000198796	4	7	7	5	0	0	0	0	43	31	67	75	93	65	80	61	1.73247e-21	4.48127	5.87414e-23	9.8655	22.3356	20.7613	93.0372	protein_coding
IL1RL1	ENSG00000115602	4	4	4	4	0	0	0	0	42	27	37	44	50	48	43	67	1.76665e-21	4.47808	6.01776e-23	9.86308	22.2863	20.7528	92.933	protein_coding
C4orf50	ENSG00000181215	5	5	5	5	0	0	0	0	59	20	79	50	72	52	88	79	7.94991e-21	4.62224	2.97795e-22	9.70126	24.6283	20.0996	92.9054	protein_coding
LAMB2	ENSG00000172037	3	2	2	3	0	0	0	0	17	40	38	64	48	54	65	29	4.68759e-19	5.06836	2.3853e-20	9.24351	33.5528	18.3291	92.8982	protein_coding
GRM7	ENSG00000196277	2	2	2	2	0	0	0	0	81	19	47	36	59	15	55	86	1.15035e-17	5.48151	7.30801e-19	8.8701	44.6784	16.9392	92.8522	protein_coding
SDR16C5	ENSG00000170786	4	3	3	5	0	0	0	0	27	34	67	55	63	27	63	76	2.7165e-20	4.7446	1.14246e-21	9.56313	26.8081	19.566	92.8327	protein_coding
PRDM14	ENSG00000147596	1	1	1	1	0	0	0	0	29	36	93	22	54	34	55	46	1.01115e-15	6.18743	8.69527e-17	8.32137	72.879	14.9952	92.7817	protein_coding
SYT12	ENSG00000173227	6	9	6	6	0	0	0	0	60	44	78	50	105	63	87	75	7.70504e-22	4.38514	2.42732e-23	9.9538	20.8958	21.1132	92.5845	protein_coding
OR9H1P	ENSG00000228336	2	5	2	2	0	0	0	0	43	29	29	43	65	39	33	42	7.85361e-20	4.82738	3.56554e-21	9.44466	28.3914	19.1049	92.2268	protein_coding
GRM6	ENSG00000113262	7	3	6	4	0	0	0	0	51	29	60	49	81	45	60	63	1.88796e-21	4.4499	6.47043e-23	9.85579	21.8552	20.724	92.2198	protein_coding
CCR5	ENSG00000160791	2	3	0	5	0	0	2	2	29	22	83	71	71	42	30	64	9.08488e-20	4.82921	4.153e-21	9.42868	28.4274	19.0417	91.9563	protein_coding
GPR78	ENSG00000155269	5	5	6	5	0	0	0	0	37	49	32	56	53	68	75	70	1.1919e-21	4.39174	3.94166e-23	9.90546	20.9916	20.9238	91.8918	protein_coding
KCND3	ENSG00000171385	11	9	8	7	0	0	2	0	95	82	55	70	79	60	112	110	1.10434e-22	4.18318	3.03475e-24	10.1586	18.1661	21.9569	91.8496	protein_coding
REG4	ENSG00000134193	4	4	4	6	0	0	0	0	37	26	54	71	80	73	37	67	1.187e-20	4.60753	4.60141e-22	9.65677	24.3783	19.9255	91.8075	protein_coding
LGI3	ENSG00000168481	0	0	0	0	0	2	0	2	36	30	46	60	35	52	26	46	7.43888e-16	6.0609	6.2687e-17	8.36006	66.7592	15.1285	91.6922	protein_coding
PLEKHA1	ENSG00000107679	2	3	2	4	0	0	0	0	28	23	56	55	25	50	56	61	2.87336e-19	4.94289	1.41709e-20	9.29905	30.758	18.5416	91.6492	protein_coding
GRIA4	ENSG00000152578	4	5	3	4	0	0	0	0	20	33	77	65	68	47	74	47	4.0802e-20	4.71771	1.76501e-21	9.51803	26.313	19.3893	91.4731	protein_coding
ATP13A4	ENSG00000127249	6	6	6	8	0	0	0	0	40	49	71	84	51	69	101	108	3.03603e-21	4.45809	1.07343e-22	9.80482	21.9795	20.5177	91.4696	protein_coding
SYT9	ENSG00000170743	2	4	2	2	0	0	0	0	46	26	27	45	58	29	36	53	2.97599e-19	4.93501	1.46926e-20	9.2952	30.5905	18.5264	91.4278	protein_coding
COL20A1	ENSG00000101203	7	7	7	7	0	0	0	0	49	37	87	66	97	101	76	96	2.82516e-21	4.4416	9.94805e-23	9.81249	21.7297	20.549	91.2702	protein_coding
NMBR	ENSG00000135577	1	1	1	0	0	0	0	0	40	9	56	38	42	48	37	25	2.04835e-15	6.20863	1.83207e-16	8.23259	73.9578	14.6886	91.1961	protein_coding
CREG2	ENSG00000175874	2	4	3	3	0	0	0	0	26	31	64	32	44	46	60	35	7.85361e-20	4.7733	3.56365e-21	9.44472	27.3467	19.1049	91.1935	protein_coding
PIWIL3	ENSG00000184571	1	1	1	1	0	0	0	0	64	20	35	44	41	29	66	44	1.17736e-15	6.1001	1.02598e-16	8.30174	68.5982	14.9291	91.0689	protein_coding
ABCC9	ENSG00000069431	4	4	4	4	0	0	0	0	31	33	58	81	45	50	37	118	8.85547e-20	4.77941	4.04351e-21	9.43148	27.4628	19.0528	91.0611	protein_coding
IGFBP5	ENSG00000115461	6	7	8	7	0	0	0	0	50	52	59	54	87	77	84	65	3.86653e-22	4.25249	1.15141e-23	10.0277	19.0602	21.4127	91.0572	protein_coding
MARCHF4	ENSG00000144583	1	2	1	1	0	0	0	0	22	26	69	42	37	29	42	73	2.66367e-16	5.84023	2.08879e-17	8.48875	57.2909	15.5745	90.9588	protein_coding
OLFM1	ENSG00000130558	7	7	7	7	0	0	0	0	60	41	67	57	64	84	100	89	1.05617e-21	4.33525	3.42105e-23	9.91961	20.1855	20.9763	90.9373	protein_coding
KCNQ4	ENSG00000117013	129	112	130	114	72	50	64	45	381	431	484	442	606	484	706	550	1.25958e-35	2.60413	7.04115e-38	12.8655	6.08023	34.8998	90.8834	protein_coding
ITGB8	ENSG00000105855	5	4	4	4	0	0	0	0	53	31	32	67	58	34	57	95	2.27335e-20	4.62627	9.37086e-22	9.58361	24.6971	19.6433	90.8753	protein_coding
GUCA2A	ENSG00000197273	4	2	2	3	0	0	0	0	41	16	85	37	35	81	67	38	1.61175e-18	5.09433	8.84983e-20	9.10223	34.1622	17.7927	90.6419	protein_coding
CNTN6	ENSG00000134115	3	3	3	5	0	0	0	0	33	24	45	55	32	65	46	65	4.41461e-20	4.67305	1.9189e-21	9.50933	25.5111	19.3551	90.4475	protein_coding
GSDMA	ENSG00000167914	1	2	2	3	0	0	0	0	31	22	59	42	34	59	59	23	5.93433e-18	5.24443	3.55917e-19	8.94987	37.9081	17.2266	90.3439	protein_coding
TSPAN1	ENSG00000117472	2	2	3	2	2	0	0	0	20	38	42	39	41	47	39	30	7.32524e-20	4.71113	3.30652e-21	9.45256	26.1933	19.1352	90.1483	protein_coding
SGCD	ENSG00000170624	5	4	4	4	0	0	0	0	43	33	83	31	77	33	57	89	5.82425e-20	4.68201	2.59248e-21	9.47798	25.67	19.2348	90.0574	protein_coding
ARHGEF33	ENSG00000214694	5	6	8	5	6	0	5	9	53	46	71	64	43	45	80	79	2.24965e-26	3.50997	3.54941e-28	11.0067	11.3922	25.6479	90.0233	protein_coding
VCAM1	ENSG00000162692	2	2	2	2	0	0	0	0	20	52	52	25	55	34	27	64	6.89139e-18	5.24257	4.18358e-19	8.932	37.859	17.1617	89.9713	protein_coding
EVA1A	ENSG00000115363	2	2	2	2	0	0	0	0	31	33	27	51	19	42	59	58	5.38094e-18	5.20917	3.20197e-19	8.96153	36.9927	17.2691	89.9579	protein_coding
TRPM6	ENSG00000119121	6	6	6	6	0	0	0	0	69	27	61	77	69	48	106	97	1.25266e-20	4.51727	4.88866e-22	9.65056	22.8999	19.9022	89.9034	protein_coding
PLEKHD1	ENSG00000175985	9	7	6	7	0	0	1	3	72	36	57	52	70	87	60	63	1.76133e-23	3.94866	4.37089e-25	10.3458	15.4406	22.7542	89.8484	protein_coding
CEP112	ENSG00000154240	6	6	6	5	0	0	0	0	81	25	49	71	96	51	85	72	1.32162e-20	4.51444	5.17158e-22	9.64479	22.855	19.8789	89.7421	protein_coding
KEL	ENSG00000197993	4	6	2	9	0	0	0	0	43	33	107	54	63	57	80	84	3.44396e-20	4.60989	1.46999e-21	9.53702	24.4183	19.4629	89.722	protein_coding
TGM2	ENSG00000198959	17	12	14	7	6	7	8	2	72	64	72	79	68	80	80	122	1.05286e-28	3.19831	1.21013e-30	11.5074	9.17885	27.9776	89.4812	protein_coding
CHRD	ENSG00000090539	3	4	4	3	0	0	0	0	33	28	29	49	51	56	46	38	2.17038e-20	4.54127	8.87835e-22	9.58919	23.2841	19.6635	89.2971	protein_coding
CBLN2	ENSG00000141668	2	2	2	2	0	0	0	0	50	45	14	32	55	30	41	55	7.8142e-18	5.2149	4.78462e-19	8.91715	37.1399	17.1071	89.2118	protein_coding
CERS3	ENSG00000154227	3	0	0	3	0	0	1	3	56	24	35	42	56	23	34	51	9.0234e-19	4.93302	4.77074e-20	9.16908	30.5482	18.0446	89.0145	protein_coding
TMPRSS13	ENSG00000137747	7	6	11	5	9	6	3	4	42	43	111	72	69	51	85	75	3.31194e-26	3.48643	5.4677e-28	10.9676	11.2078	25.4799	88.8341	protein_coding
MYO1A	ENSG00000166866	10	7	7	9	0	0	0	0	76	39	95	89	92	112	97	95	6.19923e-21	4.39561	2.27034e-22	9.7289	21.048	20.2077	88.825	protein_coding
LRFN5	ENSG00000165379	6	4	4	6	0	0	0	0	34	51	54	33	61	47	54	79	4.67612e-21	4.36861	1.68566e-22	9.75915	20.6578	20.3301	88.8144	protein_coding
LRAT	ENSG00000121207	2	3	2	2	0	0	0	0	65	23	21	45	59	42	24	69	6.82849e-18	5.1647	4.13849e-19	8.9332	35.8698	17.1657	88.6555	protein_coding
ZNF831	ENSG00000124203	6	6	6	6	0	0	0	0	43	41	81	47	101	53	94	60	1.01327e-20	4.4337	3.88558e-22	9.67408	21.611	19.9943	88.6485	protein_coding
GREM2	ENSG00000180875	5	5	5	5	0	0	0	0	35	34	63	37	53	56	67	81	7.99793e-21	4.41023	3.00011e-22	9.7005	21.2624	20.097	88.6325	protein_coding
STEAP2	ENSG00000157214	4	4	4	5	0	0	0	0	57	36	31	27	49	57	59	62	1.41656e-20	4.46535	5.5875e-22	9.63685	22.0905	19.8488	88.6317	protein_coding
XPNPEP2	ENSG00000122121	2	2	2	2	0	0	0	0	31	20	52	35	21	51	57	51	9.56144e-18	5.19884	5.96435e-19	8.8927	36.7287	17.0195	88.4815	protein_coding
GABRG3	ENSG00000182256	5	5	5	5	0	0	0	0	32	27	62	66	88	49	65	67	2.2706e-20	4.49921	9.34763e-22	9.58387	22.615	19.6439	88.3818	protein_coding
FREM2	ENSG00000150893	7	7	7	7	0	0	0	0	76	33	52	89	83	121	78	78	1.30792e-20	4.43912	5.11116e-22	9.646	21.6925	19.8834	88.2649	protein_coding
GALNT17	ENSG00000185274	7	8	7	7	0	0	0	0	61	41	50	94	90	111	89	74	8.19109e-21	4.39371	3.08541e-22	9.69764	21.0203	20.0867	88.255	protein_coding
FAP	ENSG00000078098	1	1	1	1	0	0	0	0	36	18	49	42	37	37	39	58	1.9778e-15	5.99746	1.76484e-16	8.23707	63.8874	14.7038	88.1855	protein_coding
NALF1	ENSG00000204442	4	5	4	4	0	0	0	0	52	38	33	37	68	33	46	76	2.14171e-20	4.48163	8.74991e-22	9.59069	22.3411	19.6692	88.1502	protein_coding
IGF2	ENSG00000167244	3	4	4	3	0	0	0	0	53	32	75	27	98	29	40	51	4.45289e-19	4.80273	2.2589e-20	9.24934	27.9105	18.3514	88.1367	protein_coding
SALL2	ENSG00000165821	4	4	4	4	0	0	0	0	35	28	36	34	53	57	50	51	1.19029e-20	4.42117	4.62227e-22	9.65631	21.4241	19.9243	88.0888	protein_coding
NAT16	ENSG00000167011	3	4	3	3	0	0	0	0	22	47	28	38	50	37	54	56	1.10815e-19	4.64327	5.1294e-21	9.4065	24.9898	18.9554	88.015	protein_coding
GOT1L1	ENSG00000169154	2	5	2	2	0	0	0	0	13	29	60	92	80	43	34	75	9.32989e-18	5.16635	5.78579e-19	8.89607	35.911	17.0301	87.9836	protein_coding
TREML4	ENSG00000188056	3	2	2	2	0	0	0	0	20	29	50	49	33	26	66	49	4.44903e-18	5.06804	2.62651e-19	8.98335	33.5454	17.3517	87.9393	protein_coding
GLP1R	ENSG00000112164	6	6	6	6	0	0	0	0	43	39	58	60	54	54	102	73	5.75738e-21	4.33506	2.09047e-22	9.73729	20.1828	20.2398	87.7406	protein_coding
AOC3	ENSG00000131471	3	5	4	4	0	0	0	0	21	38	49	46	55	39	52	58	2.57667e-20	4.47185	1.07019e-21	9.56989	22.1902	19.5889	87.5988	protein_coding
LMOD1	ENSG00000163431	4	2	4	4	0	0	0	0	36	19	91	51	75	77	53	27	1.17676e-18	4.87429	6.31998e-20	9.13871	29.3297	17.9293	87.3927	protein_coding
CFAP92	ENSG00000114656	6	6	4	8	0	0	0	0	41	50	48	50	80	50	58	62	1.74947e-21	4.20735	5.95007e-23	9.86421	18.4731	20.7571	87.3324	protein_coding
NPAS3	ENSG00000151322	5	5	5	5	0	0	0	0	53	23	58	47	79	42	67	79	3.13291e-20	4.47478	1.32538e-21	9.54775	22.2353	19.5041	87.2764	protein_coding
NLRP7	ENSG00000167634	3	3	3	3	0	0	0	0	16	50	34	39	58	37	46	54	4.4675e-19	4.75171	2.27098e-20	9.24877	26.9407	18.3499	87.1936	protein_coding
SLC36A2	ENSG00000186335	1	2	1	1	0	0	0	0	41	13	53	55	49	18	57	50	1.00329e-15	5.81341	8.6224e-17	8.32237	56.2355	14.9986	87.1928	protein_coding
MRGPRX1	ENSG00000170255	3	3	3	3	0	0	0	0	62	21	25	63	62	21	74	65	2.74679e-18	4.95782	1.54983e-19	9.04118	31.0781	17.5612	87.0652	protein_coding
STEAP4	ENSG00000127954	3	2	2	0	0	0	2	1	38	20	35	53	38	52	25	37	9.84675e-19	4.83474	5.25235e-20	9.15871	28.5365	18.0067	87.0577	protein_coding
CFAP43	ENSG00000197748	4	2	2	2	0	0	0	0	20	27	53	42	28	42	53	49	1.79521e-18	4.90299	9.90411e-20	9.09	29.919	17.7459	87.0079	protein_coding
PLA2G5	ENSG00000127472	1	1	1	1	0	0	0	0	35	28	47	39	41	24	70	31	3.04293e-15	5.98905	2.78842e-16	8.18214	63.5159	14.5167	86.9412	protein_coding
CTNNA2	ENSG00000066032	5	7	6	6	0	0	0	0	81	47	36	76	94	43	55	122	5.8485e-20	4.51165	2.60633e-21	9.47743	22.8108	19.233	86.7723	protein_coding
MAEL	ENSG00000143194	3	3	3	4	0	0	0	0	34	36	31	43	47	23	54	43	9.16672e-20	4.55614	4.2e-21	9.42749	23.5253	19.0378	86.7389	protein_coding
PDGFRB	ENSG00000113721	15	12	12	12	6	0	3	2	123	87	75	56	94	94	129	94	1.83641e-24	3.65269	3.924e-26	10.5742	12.5768	23.736	86.7003	protein_coding
SLC22A17	ENSG00000092096	3	4	6	3	0	1	0	2	28	27	55	51	40	40	57	53	2.84393e-21	4.21827	1.0029e-22	9.81167	18.6134	20.5461	86.669	protein_coding
RHPN2	ENSG00000131941	5	8	3	6	1	0	0	0	44	52	55	61	26	65	74	83	9.10653e-21	4.32279	3.45878e-22	9.68598	20.012	20.0406	86.6315	protein_coding
ABCC3	ENSG00000108846	46	26	43	21	75	71	92	68	417	349	444	350	325	322	342	239	2.24237e-32	2.73711	1.69867e-34	12.2491	6.66733	31.6493	86.6275	protein_coding
RPL3L	ENSG00000140986	1	1	3	1	0	0	0	0	23	26	38	45	49	37	36	28	8.94163e-17	5.39484	6.57273e-18	8.62212	42.0735	16.0486	86.5796	protein_coding
AK7	ENSG00000140057	4	4	4	6	0	0	0	0	33	30	44	39	50	50	65	53	1.14169e-20	4.33949	4.41384e-22	9.66103	20.2449	19.9425	86.54	protein_coding
TAL1	ENSG00000162367	4	5	5	4	0	0	0	0	39	43	38	25	61	53	56	56	1.51884e-20	4.3639	6.03853e-22	9.62888	20.5905	19.8185	86.486	protein_coding
NLRP4	ENSG00000160505	4	4	4	4	0	0	0	0	53	33	36	34	40	47	38	87	7.04823e-20	4.50494	3.16675e-21	9.45708	22.705	19.1519	86.2782	protein_coding
LRRC15	ENSG00000172061	6	8	6	6	0	0	0	0	50	40	66	60	86	99	70	47	1.14169e-20	4.31939	4.40885e-22	9.66115	19.9648	19.9425	86.1392	protein_coding
C8orf34	ENSG00000165084	8	8	8	9	0	0	0	0	46	53	86	87	120	96	96	106	2.26446e-20	4.38432	9.31052e-22	9.58428	20.8839	19.645	86.1302	protein_coding
AKR1C1	ENSG00000187134	5	4	3	2	3	9	4	2	43	51	43	98	31	41	71	77	5.34757e-23	3.86428	1.40806e-24	10.2332	14.5635	22.2718	86.0646	protein_coding
FAM9A	ENSG00000183304	7	8	7	7	0	0	0	0	43	87	65	92	150	100	83	43	8.36296e-20	4.49829	3.80552e-21	9.43784	22.6006	19.0776	85.8168	protein_coding
CTSE	ENSG00000196188	4	4	4	5	0	0	0	0	43	26	30	45	46	59	64	49	3.45184e-20	4.40575	1.47697e-21	9.53653	21.1965	19.4619	85.7445	protein_coding
KCNG4	ENSG00000168418	5	5	5	5	0	0	0	0	38	28	58	53	79	37	64	67	3.45229e-20	4.40052	1.47896e-21	9.53639	21.1197	19.4619	85.6424	protein_coding
EFCAB6	ENSG00000186976	7	8	6	5	0	0	0	0	59	38	51	130	45	82	123	113	2.32162e-19	4.59551	1.11951e-20	9.32408	24.1761	18.6342	85.6337	protein_coding
DENND2B	ENSG00000166444	48	45	39	51	33	49	34	43	162	159	124	199	181	200	242	217	2.26255e-39	2.21274	8.62891e-42	13.5437	4.63556	38.6454	85.5123	protein_coding
DPP4	ENSG00000197635	6	6	9	7	0	0	0	0	38	46	70	91	87	61	98	103	3.76234e-20	4.40175	1.61768e-21	9.52708	21.1378	19.4245	85.502	protein_coding
PACSIN1	ENSG00000124507	7	6	5	9	0	0	0	0	51	72	39	57	58	69	90	86	1.05253e-20	4.27854	4.04713e-22	9.66992	19.4075	19.9778	85.4757	protein_coding
GPR143	ENSG00000101850	1	1	1	1	0	0	0	0	25	21	43	64	49	51	45	22	5.69311e-15	5.99908	5.46082e-16	8.10078	63.9593	14.2447	85.4548	protein_coding
VANGL2	ENSG00000162738	9	9	9	9	0	0	0	0	68	83	58	75	111	107	93	121	1.62303e-20	4.31681	6.48671e-22	9.62152	19.9292	19.7897	85.4283	protein_coding
CAMK1G	ENSG00000008118	4	3	3	3	0	0	0	0	46	17	53	41	43	51	30	80	1.00087e-18	4.74543	5.34396e-20	9.15684	26.8236	17.9996	85.416	protein_coding
ABI3BP	ENSG00000154175	18	16	22	24	18	6	12	12	82	72	92	106	117	95	107	102	1.94638e-32	2.68185	1.46428e-34	12.2611	6.41678	31.7108	85.0435	protein_coding
CHRM2	ENSG00000181072	2	3	2	2	0	0	0	0	49	16	55	19	60	41	40	44	1.68939e-17	5.06998	1.10413e-18	8.82403	33.5905	16.7723	85.0351	protein_coding
CPLX2	ENSG00000145920	6	5	5	9	0	0	0	0	37	41	55	102	112	64	82	66	1.01236e-19	4.46953	4.66484e-21	9.41648	22.1545	18.9947	84.8972	protein_coding
GNG2	ENSG00000186469	5	5	5	5	0	0	0	0	45	35	62	31	68	79	37	64	4.66217e-20	4.38887	2.04355e-21	9.50278	20.9498	19.3314	84.843	protein_coding
RFX6	ENSG00000185002	2	1	0	1	0	0	0	0	31	18	107	28	29	32	43	77	1.63592e-14	6.13692	1.66233e-15	7.96425	70.3715	13.7862	84.605	protein_coding
CATSPERD	ENSG00000174898	1	0	0	2	0	0	0	0	63	13	35	38	8	53	37	55	2.28893e-14	6.19952	2.38213e-15	7.91963	73.4925	13.6404	84.5638	protein_coding
CYP3A43	ENSG00000021461	3	2	2	2	0	0	0	1	33	19	25	69	40	34	63	36	6.46444e-18	4.9183	3.892e-19	8.93999	30.2382	17.1895	84.543	protein_coding
FGF1	ENSG00000113578	2	2	2	2	0	0	0	0	13	34	51	32	35	49	34	55	3.38125e-17	5.12956	2.32647e-18	8.74022	35.0067	16.4709	84.4885	protein_coding
KCNIP1	ENSG00000182132	5	5	5	5	0	0	0	0	28	39	57	46	46	86	64	47	4.63645e-20	4.36333	2.02985e-21	9.50348	20.5823	19.3338	84.3599	protein_coding
CILP	ENSG00000138615	1	1	1	1	0	0	0	0	34	15	55	39	50	37	36	37	6.10678e-15	5.93446	5.89865e-16	8.09139	61.1577	14.2142	84.3536	protein_coding
CDC20B	ENSG00000164287	4	4	4	4	0	0	0	0	20	36	44	44	42	48	67	58	1.38943e-19	4.47182	6.55122e-21	9.38074	22.1898	18.8572	84.3259	protein_coding
ADGRG3	ENSG00000182885	2	2	3	2	0	0	0	0	28	19	60	27	32	38	62	43	1.65496e-17	5.00934	1.07818e-18	8.82669	32.2078	16.7812	84.0627	protein_coding
FMNL1	ENSG00000184922	943	850	1013	837	743	638	705	577	1935	2408	2169	2633	3130	3014	3130	2256	4.44401e-47	1.81161	8.59038e-50	14.8359	3.51033	46.3522	83.972	protein_coding
NES	ENSG00000132688	4	4	4	7	0	0	0	0	39	40	43	58	102	36	49	50	1.26636e-19	4.44292	5.91467e-21	9.39151	21.7497	18.8974	83.9599	protein_coding
S100A7A	ENSG00000184330	4	4	4	4	0	0	0	0	52	37	47	28	78	44	25	73	3.8778e-19	4.55691	1.9388e-20	9.26566	23.5378	18.4114	83.8992	protein_coding
C3orf52	ENSG00000114529	6	5	5	5	0	0	0	0	46	29	42	80	80	55	93	41	1.51706e-19	4.45769	7.18067e-21	9.37106	21.9735	18.819	83.8893	protein_coding
GLI3	ENSG00000106571	5	6	5	5	0	0	0	0	42	44	25	97	64	48	105	85	4.78727e-19	4.57416	2.44103e-20	9.24104	23.8209	18.3199	83.7981	protein_coding
ZNF667	ENSG00000198046	6	6	6	6	0	0	0	0	50	49	35	73	61	49	65	115	6.6199e-20	4.36646	2.96393e-21	9.464	20.627	19.1791	83.7451	protein_coding
LGI1	ENSG00000108231	3	3	3	3	0	0	0	0	23	31	63	36	73	53	22	45	3.2966e-18	4.79005	1.89966e-19	9.01891	27.6661	17.4819	83.7393	protein_coding
BDKRB2	ENSG00000168398	5	4	4	6	0	0	0	0	29	44	35	44	57	41	65	53	2.70073e-20	4.27893	1.13301e-21	9.56399	19.4127	19.5685	83.7323	protein_coding
FRMD6	ENSG00000139926	5	5	5	5	0	0	0	0	60	39	31	52	40	87	41	88	1.37684e-19	4.43789	6.47382e-21	9.38199	21.674	18.8611	83.7036	protein_coding
ACADL	ENSG00000115361	1	2	1	1	0	0	0	0	18	25	44	41	37	39	33	40	1.00232e-15	5.57852	8.60885e-17	8.32255	47.786	14.999	83.6721	protein_coding
KLK3	ENSG00000142515	5	6	5	5	0	0	0	0	57	32	39	67	51	37	99	83	1.66357e-19	4.45445	7.88286e-21	9.36121	21.9241	18.779	83.6499	protein_coding
BMPR1B	ENSG00000138696	2	2	2	2	0	0	0	0	55	26	12	52	63	32	29	61	1.05627e-16	5.23088	7.81402e-18	8.60229	37.5536	15.9762	83.5697	protein_coding
CEACAM20	ENSG00000273777	3	3	3	3	0	0	0	0	35	35	35	30	47	20	46	59	9.63275e-19	4.63784	5.13317e-20	9.16118	24.896	18.0162	83.5565	protein_coding
CLEC20A	ENSG00000188585	3	6	3	8	0	0	1	3	36	36	60	46	48	55	76	36	2.56721e-21	4.05592	8.93245e-23	9.82335	16.6324	20.5905	83.5136	protein_coding
GPR179	ENSG00000277399	7	5	6	7	2	3	2	3	62	28	86	44	86	32	61	78	1.22123e-22	3.80925	3.38788e-24	10.1478	14.0184	21.9132	83.4729	protein_coding
TRPV4	ENSG00000111199	4	4	4	5	0	0	0	0	57	35	27	33	57	79	40	47	1.76587e-19	4.44733	8.38608e-21	9.35467	21.8163	18.753	83.401	protein_coding
MIPOL1	ENSG00000151338	7	7	7	7	0	0	0	0	45	49	48	73	82	69	107	68	3.16661e-20	4.27705	1.34334e-21	9.54636	19.3875	19.4994	83.4	protein_coding
ZPLD1	ENSG00000170044	3	3	4	3	0	0	0	0	29	33	26	41	39	30	53	56	4.32605e-19	4.53517	2.19229e-20	9.25254	23.1859	18.3639	83.2835	protein_coding
SLC45A2	ENSG00000164175	2	4	1	1	0	0	0	0	39	17	65	25	29	50	32	64	9.48904e-17	5.19628	6.99495e-18	8.61499	36.6637	16.0228	83.2588	protein_coding
GCM1	ENSG00000137270	4	4	2	3	0	0	0	0	45	33	16	60	45	45	55	36	1.2098e-18	4.6459	6.51638e-20	9.1354	25.0355	17.9173	83.2419	protein_coding
ASB15	ENSG00000146809	4	2	4	5	0	0	0	1	23	33	84	50	48	41	33	99	1.2701e-18	4.64205	6.86776e-20	9.12972	24.9688	17.8962	83.0749	protein_coding
EPX	ENSG00000121053	0	1	1	1	2	2	0	0	17	38	37	47	31	31	26	43	7.1791e-17	5.1451	5.16838e-18	8.64959	35.3859	16.1439	83.0621	protein_coding
GALNT5	ENSG00000136542	5	5	5	5	0	0	0	0	31	31	64	39	49	80	58	61	9.11953e-20	4.36225	4.17361e-21	9.42816	20.5668	19.04	83.0573	protein_coding
KCNK12	ENSG00000184261	6	6	6	6	1	0	1	0	43	34	46	52	65	44	46	74	1.44552e-21	3.9854	4.84836e-23	9.88474	15.8389	20.84	83.0556	protein_coding
HYKK	ENSG00000188266	3	5	3	5	0	0	0	0	47	32	45	35	68	56	23	51	2.42068e-19	4.46101	1.1736e-20	9.31907	22.0241	18.6161	83.0464	protein_coding
GOLGA6L25	ENSG00000227717	1	1	1	1	0	0	0	0	53	13	48	37	30	36	68	31	1.27257e-14	5.97458	1.27981e-15	7.99652	62.882	13.8953	83.0186	protein_coding
SLC6A3	ENSG00000142319	2	2	2	4	0	0	0	0	16	23	67	37	48	35	50	49	1.61827e-17	4.93922	1.05005e-18	8.82965	30.6798	16.7909	82.9341	protein_coding
ADAMTS12	ENSG00000151388	8	8	10	9	0	0	1	0	44	74	58	109	82	104	86	118	2.70073e-20	4.23524	1.13199e-21	9.56408	18.8336	19.5685	82.8773	protein_coding
RBPJL	ENSG00000124232	4	5	4	4	0	0	0	0	46	29	62	25	53	72	73	34	4.79244e-19	4.51142	2.44867e-20	9.24071	22.8072	18.3194	82.6467	protein_coding
LYVE1	ENSG00000133800	2	2	5	3	0	0	0	0	37	16	54	36	47	40	64	36	3.39019e-18	4.72947	1.96245e-19	9.01535	26.5285	17.4698	82.6228	protein_coding
CPA5	ENSG00000158525	3	4	3	3	0	0	0	0	43	27	46	18	39	60	51	41	1.2309e-18	4.60728	6.64291e-20	9.13332	24.3742	17.9098	82.5154	protein_coding
SLC6A12	ENSG00000111181	3	1	0	0	1	1	1	5	40	36	56	37	15	61	30	49	2.83036e-18	4.69947	1.60438e-19	9.0374	25.9825	17.5482	82.467	protein_coding
RASEF	ENSG00000165105	4	3	3	5	0	0	0	0	20	49	33	52	36	40	71	50	6.71203e-19	4.52158	3.48909e-20	9.20275	22.9684	18.1731	82.1713	protein_coding
ACTC1	ENSG00000159251	1	1	1	1	0	0	0	0	23	26	39	53	59	21	34	41	1.25698e-14	5.89796	1.26348e-15	7.99811	59.6298	13.9007	81.9856	protein_coding
UGT3A2	ENSG00000168671	2	1	1	2	0	0	0	0	20	20	46	49	37	20	53	48	7.90918e-16	5.42713	6.69394e-17	8.35231	43.0259	15.1019	81.9598	protein_coding
COMP	ENSG00000105664	1	2	1	1	0	2	0	0	17	26	49	33	37	41	39	27	1.14008e-16	5.14003	8.46974e-18	8.59304	35.2618	15.9431	81.9479	protein_coding
MAPT	ENSG00000186868	21	20	21	28	11	10	14	15	79	84	96	109	129	87	116	133	1.67911e-31	2.66095	1.40358e-33	12.0766	6.32448	30.7749	81.8904	protein_coding
KLHDC8A	ENSG00000162873	5	5	5	6	0	0	0	0	27	45	43	46	78	47	61	61	7.61128e-20	4.28168	3.44358e-21	9.44831	19.4498	19.1185	81.8595	protein_coding
KIRREL1	ENSG00000183853	8	10	8	8	0	0	0	0	69	54	58	116	131	107	123	66	2.57897e-19	4.40214	1.25843e-20	9.31167	21.1435	18.5886	81.8295	protein_coding
HP	ENSG00000257017	5	9	8	7	11	8	12	9	44	61	105	64	71	58	71	57	8.0316e-28	3.01889	1.04061e-29	11.3203	8.10542	27.0952	81.7973	protein_coding
MXRA5	ENSG00000101825	2	4	2	2	0	0	0	0	66	36	9	73	82	22	78	38	1.91979e-16	5.20214	1.47136e-17	8.52938	36.813	15.7167	81.7608	protein_coding
PLPP3	ENSG00000162407	3	3	3	3	0	0	0	0	32	34	21	83	96	44	27	40	2.0042e-17	4.89338	1.33397e-18	8.80284	29.7205	16.6981	81.71	protein_coding
CFAP46	ENSG00000171811	7	7	7	7	0	0	0	0	48	53	55	52	67	89	103	56	5.06309e-20	4.22991	2.22987e-21	9.4937	18.7641	19.2956	81.6185	protein_coding
POU6F2	ENSG00000106536	7	7	8	7	0	0	0	0	38	40	96	97	128	62	78	115	5.91036e-19	4.47602	3.05383e-20	9.21705	22.2545	18.2284	81.5907	protein_coding
ATCAY	ENSG00000167654	6	6	6	6	0	0	0	0	28	50	44	72	97	79	58	63	1.81158e-19	4.34863	8.61259e-21	9.35185	20.3737	18.7419	81.5018	protein_coding
TBX5	ENSG00000089225	2	2	2	2	0	0	0	0	23	28	20	53	24	44	44	51	7.84424e-17	5.05553	5.68002e-18	8.63881	33.2556	16.1054	81.4215	protein_coding
CACNG3	ENSG00000006116	3	3	4	3	0	0	0	0	36	33	19	43	43	30	56	61	1.98845e-18	4.58963	1.10118e-19	9.07846	24.0777	17.7015	81.2432	protein_coding
SI	ENSG00000090402	2	2	2	2	0	0	0	0	45	17	52	22	62	20	60	36	2.04248e-16	5.16607	1.5718e-17	8.52174	35.9038	15.6898	81.0548	protein_coding
CNGB3	ENSG00000170289	7	6	7	7	0	0	0	2	123	36	46	64	134	45	58	95	2.67512e-19	4.36377	1.31094e-20	9.30732	20.5885	18.5727	81.0467	protein_coding
CRTAM	ENSG00000109943	5	3	3	3	0	0	0	0	20	37	26	74	71	40	55	43	4.20948e-18	4.66189	2.4741e-19	8.98992	25.3144	17.3758	81.0039	protein_coding
FAM167A	ENSG00000154319	5	5	5	5	0	0	0	0	68	26	32	40	68	50	61	81	4.20429e-19	4.40023	2.124e-20	9.25592	21.1155	18.3763	80.8599	protein_coding
FBLN5	ENSG00000140092	5	5	5	5	0	0	0	0	57	50	42	61	25	47	60	131	1.44895e-18	4.53266	7.88779e-20	9.11471	23.1456	17.8389	80.8579	protein_coding
FMO3	ENSG00000007933	1	1	3	1	0	0	0	0	27	29	19	47	37	35	27	43	5.55867e-16	5.29861	4.59853e-17	8.39653	39.3586	15.255	80.8304	protein_coding
OLFML3	ENSG00000116774	25	22	15	19	47	30	35	25	173	197	215	115	181	103	141	147	1.83745e-31	2.62751	1.54553e-33	12.0687	6.17959	30.7358	80.7586	protein_coding
PDE1A	ENSG00000115252	2	1	1	1	0	0	0	0	39	19	27	48	22	33	33	61	3.63067e-15	5.58747	3.3839e-16	8.15879	48.0834	14.44	80.6831	protein_coding
HEY2	ENSG00000135547	1	3	1	1	0	0	0	0	38	22	20	56	22	43	54	31	1.10201e-15	5.39309	9.52264e-17	8.31059	42.0225	14.9578	80.6688	protein_coding
DSP	ENSG00000096696	5	5	5	5	0	0	0	0	26	40	43	45	75	44	56	56	1.32619e-19	4.26767	6.20796e-21	9.38641	19.2618	18.8774	80.5626	protein_coding
CDH4	ENSG00000179242	4	6	6	4	0	0	1	0	46	36	53	42	82	26	65	49	1.33882e-19	4.24933	6.28807e-21	9.38506	19.0185	18.8733	80.1988	protein_coding
ZIC1	ENSG00000152977	1	2	1	1	0	0	0	0	25	29	22	55	40	20	33	62	4.93022e-15	5.60225	4.69042e-16	8.11926	48.5788	14.3071	80.1522	protein_coding
KCTD19	ENSG00000168676	5	5	7	7	0	0	0	0	52	65	30	75	33	81	81	101	7.07526e-19	4.41432	3.69269e-20	9.19665	21.3228	18.1503	80.1211	protein_coding
PKLR	ENSG00000143627	3	3	3	5	0	0	0	0	32	28	22	50	47	39	40	57	1.18254e-18	4.46817	6.3572e-20	9.13808	22.1337	17.9272	80.1018	protein_coding
IL15	ENSG00000164136	2	3	4	2	0	0	1	0	22	42	33	29	29	36	52	34	1.59588e-18	4.49908	8.74604e-20	9.10351	22.613	17.797	80.0702	protein_coding
SYT14	ENSG00000143469	6	6	8	6	0	0	0	0	53	37	88	47	83	42	95	99	5.174e-19	4.37657	2.64633e-20	9.2324	20.772	18.2862	80.0306	protein_coding
IZUMO1	ENSG00000182264	0	0	0	0	3	0	0	0	12	39	37	44	15	40	23	45	4.64537e-14	5.99438	5.01645e-15	7.8265	63.7513	13.333	79.923	protein_coding
ANKS4B	ENSG00000175311	3	5	3	3	0	0	0	0	21	34	25	56	43	61	46	44	2.23419e-18	4.52752	1.24777e-19	9.06485	23.0632	17.6509	79.9147	protein_coding
ROR2	ENSG00000169071	7	7	4	6	0	0	0	0	31	49	41	63	65	53	71	74	1.23545e-19	4.22319	5.76385e-21	9.39423	18.6771	18.9082	79.8529	protein_coding
ZNF683	ENSG00000176083	4	4	4	4	0	0	0	0	75	29	56	24	84	21	79	59	9.3495e-18	4.68714	5.80283e-19	8.89575	25.7614	17.0292	79.8183	protein_coding
VGLL3	ENSG00000206538	4	5	4	4	0	0	0	0	20	30	47	75	38	81	48	71	3.09081e-18	4.55689	1.76978e-19	9.02667	23.5376	17.5099	79.7909	protein_coding
GSG1L	ENSG00000169181	9	9	9	9	0	0	0	0	59	67	85	93	150	75	114	77	3.32386e-19	4.31764	1.65142e-20	9.28276	19.9406	18.4784	79.7828	protein_coding
CATSPER4	ENSG00000188782	3	3	3	3	0	0	0	0	16	22	51	48	30	50	60	60	1.62051e-17	4.75052	1.05235e-18	8.8294	26.9183	16.7903	79.7628	protein_coding
SELE	ENSG00000007908	2	2	2	2	0	0	0	0	35	12	35	66	29	26	85	42	5.37429e-16	5.22165	4.43342e-17	8.40083	37.314	15.2697	79.7328	protein_coding
ZP2	ENSG00000103310	3	3	3	3	0	0	0	0	51	28	63	12	81	33	51	44	3.48037e-17	4.8435	2.40013e-18	8.7367	28.7103	16.4584	79.7161	protein_coding
TOX	ENSG00000198846	6	6	5	5	0	0	0	0	29	33	52	76	46	59	88	72	5.23248e-19	4.36005	2.68171e-20	9.23098	20.5355	18.2813	79.7073	protein_coding
GJA5	ENSG00000265107	4	5	4	5	0	0	0	0	52	35	21	60	54	33	71	71	1.22604e-18	4.44253	6.61027e-20	9.13385	21.7438	17.9115	79.5724	protein_coding
KCNT2	ENSG00000162687	4	5	4	4	0	0	0	0	29	22	80	66	51	27	80	98	1.04706e-17	4.68475	6.59038e-19	8.8816	25.7187	16.98	79.5471	protein_coding
SEMA5B	ENSG00000082684	8	8	8	8	0	0	0	0	44	56	80	74	126	89	91	64	3.20704e-19	4.28382	1.59003e-20	9.2868	19.4786	18.4939	79.2245	protein_coding
CPNE5	ENSG00000124772	15	9	13	12	0	0	2	7	124	59	81	101	96	81	128	146	2.75444e-21	3.84909	9.68465e-23	9.8152	14.4109	20.56	79.1372	protein_coding
SLC30A8	ENSG00000164756	3	2	2	2	0	0	0	0	31	25	24	55	40	19	73	36	1.4091e-16	4.9727	1.06082e-17	8.56715	31.4001	15.8511	78.8225	protein_coding
C20orf203	ENSG00000198547	1	1	1	3	0	0	0	0	34	20	54	16	28	53	35	39	2.07549e-15	5.35815	1.86068e-16	8.23073	41.017	14.6829	78.6731	protein_coding
DMKN	ENSG00000161249	9	9	10	10	0	0	0	0	77	65	66	105	112	87	152	91	5.57308e-19	4.30765	2.87083e-20	9.22368	19.8031	18.2539	78.6315	protein_coding
GP2	ENSG00000169347	1	1	1	1	0	0	0	0	14	22	29	74	41	32	35	56	5.07585e-14	5.90689	5.51844e-15	7.81449	60	13.2945	78.5291	protein_coding
LDB3	ENSG00000122367	2	4	2	3	0	0	0	0	40	21	44	42	78	18	46	34	4.51856e-17	4.80335	3.1633e-18	8.70545	27.9223	16.345	78.5107	protein_coding
C1QTNF1	ENSG00000173918	2	2	2	3	0	0	0	0	11	37	27	54	31	44	41	55	1.48116e-16	4.95853	1.11971e-17	8.56092	31.0932	15.8294	78.4905	protein_coding
ITPRID1	ENSG00000180347	8	10	9	9	0	0	0	0	63	49	77	87	104	108	91	116	4.21104e-19	4.26977	2.12961e-20	9.25563	19.2898	18.3756	78.4596	protein_coding
COL26A1	ENSG00000160963	1	2	1	2	0	0	0	0	22	17	49	44	18	35	42	56	2.51737e-15	5.37392	2.28314e-16	8.20619	41.4677	14.5991	78.4541	protein_coding
PRKG2	ENSG00000138669	3	3	3	3	0	0	0	0	19	21	41	54	27	55	49	51	1.6532e-17	4.6696	1.07616e-18	8.8269	25.4501	16.7817	78.3637	protein_coding
GDAP1L1	ENSG00000124194	3	2	2	3	0	0	0	0	25	35	27	34	47	23	28	45	1.6863e-17	4.66691	1.10124e-18	8.82432	25.4028	16.7731	78.2785	protein_coding
VTCN1	ENSG00000134258	4	3	3	3	0	0	0	0	60	27	21	25	43	41	61	42	8.5315e-18	4.58006	5.25057e-19	8.90684	23.9187	17.069	78.177	protein_coding
SLC15A1	ENSG00000088386	6	6	6	6	0	0	0	0	49	34	41	44	82	69	53	60	1.98838e-19	4.17684	9.49471e-21	9.34154	18.0865	18.7015	78.1131	protein_coding
KCNK1	ENSG00000135750	6	6	6	6	0	0	0	0	38	32	81	53	42	70	103	82	1.39966e-18	4.37042	7.59025e-20	9.11888	20.6836	17.854	78.0293	protein_coding
PAPPA2	ENSG00000116183	53	49	42	41	30	24	29	19	191	126	260	174	169	218	207	342	3.12406e-30	2.64284	2.93783e-32	11.8239	6.2456	29.5053	77.9778	protein_coding
ADRB3	ENSG00000188778	1	1	1	3	0	0	0	0	18	31	32	47	44	46	14	47	2.81952e-15	5.35457	2.57632e-16	8.19167	40.9152	14.5498	77.908	protein_coding
NLRP5	ENSG00000171487	6	8	6	6	0	0	0	0	57	53	36	47	89	57	88	53	3.46452e-19	4.20975	1.72312e-20	9.27823	18.5039	18.4604	77.7136	protein_coding
CIART	ENSG00000159208	3	4	1	4	4	0	8	0	71	44	48	29	65	51	54	26	5.28608e-20	4.02925	2.33636e-21	9.48883	16.3277	19.2769	77.6712	protein_coding
PARD3B	ENSG00000116117	9	10	9	9	0	0	0	0	65	60	106	68	116	116	72	131	9.36708e-19	4.30338	4.97202e-20	9.16462	19.7445	18.0284	77.583	protein_coding
OR2C3	ENSG00000196242	3	3	3	3	0	0	0	0	21	21	40	46	43	26	57	52	1.69474e-17	4.62453	1.10941e-18	8.8235	24.6673	16.7709	77.5575	protein_coding
CLEC5A	ENSG00000258227	28	22	39	26	56	34	48	22	140	200	145	167	169	182	138	153	4.99876e-34	2.3233	3.23832e-36	12.5662	5.00474	33.3011	77.3684	protein_coding
IL20RA	ENSG00000016402	3	2	3	2	0	0	0	0	38	46	28	17	40	52	54	19	8.92108e-17	4.79935	6.55297e-18	8.62246	27.8451	16.0496	77.0276	protein_coding
CA10	ENSG00000154975	5	6	5	5	0	0	0	0	33	40	33	43	53	45	63	75	4.7371e-19	4.19917	2.41297e-20	9.24228	18.3686	18.3245	76.9477	protein_coding
SLC6A2	ENSG00000103546	5	5	6	5	0	0	0	0	30	32	53	48	39	66	78	53	8.42898e-19	4.24531	4.42564e-20	9.17717	18.9656	18.0742	76.7307	protein_coding
PRDM16	ENSG00000142611	7	7	8	7	0	0	0	0	36	42	70	65	93	78	94	71	8.88974e-19	4.24209	4.6815e-20	9.17112	18.9233	18.0511	76.5745	protein_coding
TRIM63	ENSG00000158022	3	2	2	2	1	0	0	0	14	48	21	47	59	34	26	47	1.19383e-16	4.8065	8.89404e-18	8.58742	27.9834	15.9231	76.5341	protein_coding
PEBP4	ENSG00000134020	0	0	0	0	1	1	1	1	41	20	77	32	36	8	54	44	1.27913e-13	5.92556	1.47954e-14	7.68929	60.7813	12.8931	76.3987	protein_coding
SMOC2	ENSG00000112562	8	7	7	7	0	0	0	0	71	45	52	43	78	62	75	107	6.86255e-19	4.20195	3.57451e-20	9.20015	18.404	18.1635	76.3221	protein_coding
OCA2	ENSG00000104044	5	5	5	6	0	0	0	0	67	25	46	30	52	54	76	76	2.41746e-18	4.33055	1.35517e-19	9.05584	20.1199	17.6166	76.2897	protein_coding
HS3ST1	ENSG00000002587	5	3	3	3	0	0	0	0	30	20	64	43	44	31	36	90	3.21975e-17	4.62448	2.21199e-18	8.74592	24.6665	16.4922	76.2677	protein_coding
ELAVL4	ENSG00000162374	7	7	7	7	0	0	0	0	63	29	65	53	93	61	80	98	1.43058e-18	4.27059	7.76536e-20	9.11641	19.3008	17.8445	76.2064	protein_coding
KIF1A	ENSG00000130294	8	10	7	7	0	0	0	0	92	88	116	179	168	118	201	94	4.13804e-16	4.94291	3.34441e-17	8.43386	30.7584	15.3832	76.0378	protein_coding
AMOTL2	ENSG00000114019	4	7	4	8	1	9	4	4	41	42	48	79	38	83	48	52	8.96522e-23	3.44813	2.44493e-24	10.1796	10.9142	22.0474	76.0224	protein_coding
ADAMTS19	ENSG00000145808	3	3	3	3	0	0	0	0	30	27	30	31	36	29	32	67	1.47433e-17	4.51637	9.52977e-19	8.84049	22.8857	16.8314	76.0169	protein_coding
PIFO	ENSG00000173947	6	6	8	6	0	0	0	1	42	39	47	44	47	63	70	52	4.88615e-20	3.92839	2.14939e-21	9.49752	15.2253	19.311	75.8613	protein_coding
TMC1	ENSG00000165091	7	7	7	7	0	0	0	0	46	58	32	87	97	67	63	113	2.7587e-18	4.31808	1.55799e-19	9.04061	19.9468	17.5593	75.8225	protein_coding
ITK	ENSG00000113263	9	9	9	9	0	0	0	0	57	45	108	75	119	99	93	132	3.03408e-18	4.32684	1.73254e-19	9.029	20.0682	17.518	75.7975	protein_coding
ZNF608	ENSG00000168916	4	5	2	9	1	0	1	2	31	36	49	42	66	39	39	45	3.17972e-20	3.88164	1.35056e-21	9.5458	14.7397	19.4976	75.6827	protein_coding
GLI2	ENSG00000074047	4	4	4	4	0	0	0	0	67	31	15	41	46	44	77	54	1.74523e-17	4.51375	1.14701e-18	8.81976	22.8441	16.7581	75.6421	protein_coding
TMPRSS2	ENSG00000184012	5	5	5	5	0	0	0	0	24	46	31	53	75	60	41	64	2.35188e-18	4.29058	1.31595e-19	9.05905	19.5701	17.6286	75.6368	protein_coding
HJV	ENSG00000168509	7	5	4	6	0	0	0	0	30	35	111	35	82	82	49	71	1.1331e-17	4.4619	7.19248e-19	8.87187	22.0376	16.9457	75.6101	protein_coding
FAM221B	ENSG00000204930	8	7	7	7	0	0	0	0	41	62	69	70	45	83	135	66	2.46764e-18	4.29026	1.38567e-19	9.05341	19.5657	17.6077	75.5416	protein_coding
PTPRZ1	ENSG00000106278	7	7	7	7	0	0	0	0	52	35	64	52	78	71	56	100	8.91962e-19	4.18388	4.70655e-20	9.17054	18.175	18.0497	75.5176	protein_coding
LRRTM4	ENSG00000176204	3	3	2	2	0	0	0	0	24	13	53	32	55	37	37	39	1.68748e-16	4.78092	1.28665e-17	8.54488	27.4916	15.7728	75.4083	protein_coding
CFAP20DC	ENSG00000163689	7	11	7	8	0	0	0	0	48	61	65	63	82	80	86	104	7.80898e-19	4.16253	4.09603e-20	9.1855	17.908	18.1074	75.3726	protein_coding
BCAS1	ENSG00000064787	5	5	4	4	0	0	0	0	57	28	20	74	46	41	54	95	1.84572e-17	4.4911	1.22078e-18	8.81278	22.4883	16.7338	75.1533	protein_coding
CALCA	ENSG00000110680	1	0	3	0	0	0	0	1	69	25	40	13	22	42	39	32	3.10237e-14	5.56318	3.28536e-15	7.87956	47.2808	13.5083	75.1492	protein_coding
CFAP221	ENSG00000163075	7	7	7	7	0	0	0	0	59	49	36	71	89	59	56	114	2.0228e-18	4.24566	1.12337e-19	9.07629	18.9702	17.694	75.123	protein_coding
SMAD1	ENSG00000170365	3	2	3	5	0	0	0	0	31	29	30	62	65	28	22	68	6.51468e-17	4.63102	4.65602e-18	8.6615	24.7785	16.1861	74.9582	protein_coding
PRDM7	ENSG00000126856	5	5	5	7	0	0	0	0	34	40	34	85	46	48	106	73	8.07766e-18	4.38425	4.9586e-19	8.91319	20.8829	17.0927	74.9387	protein_coding
CD1A	ENSG00000158477	3	3	5	2	0	0	0	0	19	42	27	40	36	31	41	59	1.71502e-17	4.46911	1.12474e-18	8.82196	22.1482	16.7657	74.928	protein_coding
ZBED2	ENSG00000177494	3	3	3	4	0	0	0	0	37	30	12	57	62	34	45	57	6.72519e-17	4.62843	4.81349e-18	8.65771	24.734	16.1723	74.8523	protein_coding
FBLIM1	ENSG00000162458	3	3	3	1	0	0	0	0	19	25	34	56	33	22	66	40	2.75505e-16	4.7994	2.16333e-17	8.48467	27.8461	15.5599	74.6781	protein_coding
SLC7A8	ENSG00000092068	22	21	23	12	14	12	22	19	78	109	77	172	131	83	97	151	3.211e-28	2.71302	3.87514e-30	11.4066	6.55693	27.4934	74.59	protein_coding
CALN1	ENSG00000183166	12	11	27	20	11	9	9	4	73	76	103	76	120	90	93	93	1.73182e-26	2.89311	2.70527e-28	11.0311	7.42872	25.7615	74.531	protein_coding
DDR1	ENSG00000204580	4	6	4	5	0	0	0	0	20	41	35	57	50	71	45	54	3.99604e-18	4.28364	2.34238e-19	8.99593	19.4762	17.3984	74.5284	protein_coding
KRT80	ENSG00000167767	4	4	4	4	0	0	0	0	29	18	46	55	61	33	71	42	1.68398e-17	4.44297	1.09884e-18	8.82457	21.7503	16.7737	74.5248	protein_coding
LRRC9	ENSG00000131951	2	3	2	2	0	0	0	0	48	36	13	25	55	32	26	42	4.32971e-16	4.84986	3.51516e-17	8.42804	28.8372	15.3635	74.511	protein_coding
SEC14L3	ENSG00000100012	1	1	1	1	0	0	0	0	33	19	36	45	20	20	31	77	1.45774e-13	5.80386	1.70137e-14	7.67139	55.8646	12.8363	74.5002	protein_coding
DDO	ENSG00000203797	3	2	4	2	0	0	0	1	24	19	68	32	24	38	72	42	1.13009e-16	4.66974	8.3896e-18	8.59413	25.4526	15.9469	74.4678	protein_coding
C14orf132	ENSG00000227051	5	6	7	4	0	0	0	0	72	42	38	57	124	30	56	52	1.2796e-17	4.3956	8.20264e-19	8.85723	21.0479	16.8929	74.2546	protein_coding
CCDC158	ENSG00000163749	4	5	6	6	0	0	0	0	41	47	37	44	44	30	85	70	3.12971e-18	4.23821	1.79532e-19	9.0251	18.8725	17.5045	74.1878	protein_coding
ONECUT1	ENSG00000169856	4	4	4	4	0	0	0	0	27	42	28	24	60	45	44	45	5.0425e-18	4.28726	2.99268e-19	8.96898	19.5252	17.2974	74.1583	protein_coding
RIMBP2	ENSG00000060709	6	6	6	6	0	0	0	0	53	36	25	65	60	64	87	68	3.51954e-18	4.24811	2.041e-19	9.01105	19.0024	17.4535	74.1444	protein_coding
SLC14A2	ENSG00000132874	8	9	8	8	0	0	0	0	46	44	71	109	142	97	74	87	7.6163e-18	4.32892	4.64753e-19	8.92037	20.0971	17.1183	74.1035	protein_coding
BEST4	ENSG00000142959	3	2	2	6	0	0	0	0	34	26	39	25	30	43	42	31	9.72142e-18	4.3541	6.0743e-19	8.89067	20.451	17.0123	74.0731	protein_coding
OR2T2	ENSG00000196240	2	2	2	2	0	0	0	0	62	33	24	15	36	14	60	62	3.27743e-15	5.11291	3.01699e-16	8.17265	34.605	14.4845	74.0578	protein_coding
AADACL3	ENSG00000188984	6	5	5	5	0	0	0	0	37	29	42	45	35	58	69	72	2.60852e-18	4.20154	1.46636e-19	9.04723	18.3988	17.5836	73.8782	protein_coding
LIFR	ENSG00000113594	5	5	5	7	0	0	0	0	43	25	55	50	71	89	37	59	5.51257e-18	4.27476	3.28606e-19	8.95867	19.3566	17.2586	73.7765	protein_coding
MARCHF10	ENSG00000173838	4	4	4	5	0	0	0	0	36	17	49	42	42	59	68	38	1.08972e-17	4.34882	6.89436e-19	8.87659	20.3763	16.9627	73.7677	protein_coding
XDH	ENSG00000158125	7	8	7	7	0	0	0	0	44	54	41	91	94	47	100	93	5.70679e-18	4.27232	3.40779e-19	8.95466	19.324	17.2436	73.6703	protein_coding
PRICKLE2	ENSG00000163637	5	5	6	5	0	0	0	0	42	25	42	53	57	35	78	63	3.85488e-18	4.22848	2.2536e-19	9.00017	18.7456	17.414	73.6347	protein_coding
KIF25	ENSG00000125337	5	5	5	5	0	0	0	0	21	31	40	64	71	46	64	70	1.04706e-17	4.33076	6.59167e-19	8.88158	20.1228	16.98	73.5364	protein_coding
CYP4F12	ENSG00000186204	7	7	8	7	0	0	0	0	55	32	57	88	75	86	124	56	7.97723e-18	4.29278	4.89224e-19	8.91468	19.5999	17.0981	73.3985	protein_coding
CYP4B1	ENSG00000142973	6	8	6	6	0	0	0	0	47	64	26	65	75	59	59	107	6.14897e-18	4.26092	3.69433e-19	8.94575	19.1719	17.2112	73.3355	protein_coding
FSTL4	ENSG00000053108	7	7	7	7	0	0	0	0	31	48	70	62	56	75	75	114	5.21149e-18	4.23837	3.09569e-19	8.96525	18.8745	17.283	73.2518	protein_coding
LRRC36	ENSG00000159708	3	4	3	3	0	0	0	0	35	33	19	30	39	55	26	47	2.64685e-17	4.41754	1.78936e-18	8.76983	21.3704	16.5773	73.2308	protein_coding
SMYD1	ENSG00000115593	5	4	4	4	0	0	0	0	48	36	25	45	81	45	22	66	2.43278e-17	4.40692	1.63829e-18	8.77976	21.2137	16.6139	73.2162	protein_coding
MPPED1	ENSG00000186732	2	2	2	2	0	0	0	0	58	35	12	26	22	34	76	32	3.57076e-15	5.06602	3.32059e-16	8.16107	33.4983	14.4472	73.1899	protein_coding
FUT3	ENSG00000171124	4	3	4	2	0	0	0	0	35	25	60	34	20	89	44	31	1.64701e-16	4.63716	1.25283e-17	8.54796	24.8842	15.7833	73.1896	protein_coding
DENND2A	ENSG00000146966	7	7	9	7	0	0	0	0	82	37	42	72	67	67	111	107	7.73461e-18	4.27494	4.72781e-19	8.91847	19.3591	17.1116	73.1509	protein_coding
MMEL1	ENSG00000142606	4	3	4	3	0	0	0	0	37	15	34	37	42	46	54	34	2.21913e-17	4.39032	1.48398e-18	8.79088	20.9709	16.6538	73.1156	protein_coding
EPHA10	ENSG00000183317	9	9	7	8	0	0	0	0	74	47	53	76	61	113	105	74	3.67994e-18	4.18934	2.14556e-19	9.00557	18.2438	17.4342	73.0375	protein_coding
RPTN	ENSG00000215853	5	5	5	5	0	0	0	0	34	29	60	40	75	29	53	73	9.16644e-18	4.28394	5.67006e-19	8.89832	19.4802	17.0378	72.9889	protein_coding
COL1A2	ENSG00000164692	6	7	6	8	0	0	0	0	53	29	75	80	87	41	68	129	1.86705e-17	4.35852	1.23683e-18	8.81132	20.5137	16.7288	72.9129	protein_coding
MOGAT2	ENSG00000166391	4	4	4	4	0	0	0	0	40	21	34	34	35	34	58	60	1.0084e-17	4.2895	6.33245e-19	8.88604	19.5554	16.9964	72.9059	protein_coding
ST6GAL2	ENSG00000144057	1	1	1	1	0	0	0	0	25	9	33	66	20	30	56	51	3.14037e-13	5.83041	3.8178e-14	7.56706	56.902	12.503	72.8977	protein_coding
LRRC31	ENSG00000114248	2	4	1	1	0	0	0	0	17	17	67	43	53	15	45	49	6.08166e-15	5.10882	5.86846e-16	8.09202	34.507	14.216	72.6269	protein_coding
SCUBE2	ENSG00000175356	15	11	14	11	4	0	6	0	134	53	64	88	113	98	100	116	2.13106e-20	3.69008	8.69525e-22	9.59134	12.907	19.6714	72.589	protein_coding
CTNND2	ENSG00000169862	7	7	7	7	0	0	0	0	80	30	49	67	57	120	56	96	1.29342e-17	4.2934	8.29798e-19	8.85594	19.6084	16.8883	72.508	protein_coding
TTLL8	ENSG00000138892	4	4	4	4	0	0	0	0	40	18	35	51	57	25	70	52	3.84503e-17	4.41366	2.6737e-18	8.7245	21.3129	16.4151	72.4506	protein_coding
IDO2	ENSG00000188676	5	5	5	5	0	0	0	0	46	29	58	25	72	34	70	59	1.26458e-17	4.28349	8.09976e-19	8.85864	19.4741	16.8981	72.3826	protein_coding
SCNN1G	ENSG00000166828	4	4	4	4	0	0	0	0	20	45	22	47	34	49	59	59	2.58952e-17	4.3631	1.7479e-18	8.77247	20.579	16.5868	72.3698	protein_coding
HLA-DOA	ENSG00000204252	2	3	3	2	0	0	0	0	11	33	40	57	73	27	22	54	1.50624e-15	4.8816	1.32753e-16	8.27108	29.4787	14.8221	72.3556	protein_coding
FGFR2	ENSG00000066468	5	5	5	5	0	0	0	0	30	22	66	36	56	50	67	69	1.43936e-17	4.29341	9.28692e-19	8.84338	19.6085	16.8418	72.3088	protein_coding
THY1	ENSG00000154096	7	10	10	6	0	2	0	1	70	40	40	77	88	65	56	89	2.71411e-19	3.8904	1.33288e-20	9.30556	14.8295	18.5664	72.2307	protein_coding
SGCA	ENSG00000108823	0	0	0	4	0	0	1	0	26	34	20	59	57	16	43	23	9.50956e-14	5.53597	1.07511e-14	7.73004	46.3972	13.0218	72.0885	protein_coding
EGF	ENSG00000138798	4	6	5	5	0	0	1	0	39	30	54	45	30	33	77	82	7.42485e-18	4.20844	4.52683e-19	8.92328	18.487	17.1293	72.0877	protein_coding
OR10K1	ENSG00000173285	3	3	3	4	0	0	0	0	37	25	25	33	22	57	45	36	4.05962e-17	4.39753	2.83353e-18	8.71792	21.0759	16.3915	72.0821	protein_coding
TMEM179	ENSG00000258986	6	6	6	6	0	0	0	0	41	40	26	58	67	67	55	72	4.37492e-18	4.15012	2.57819e-19	8.98539	17.7545	17.359	72.042	protein_coding
ZBTB8B	ENSG00000273274	3	3	3	3	0	0	0	0	20	29	38	43	15	46	61	52	2.28441e-16	4.60364	1.77468e-17	8.50767	24.3127	15.6412	72.0065	protein_coding
SEZ6L	ENSG00000100095	9	7	7	9	0	0	0	0	52	49	46	74	86	90	72	93	4.00693e-18	4.13666	2.35086e-19	8.99553	17.5897	17.3972	71.9662	protein_coding
CYP2B6	ENSG00000197408	7	7	6	6	0	0	0	0	56	27	38	72	75	56	87	76	9.38047e-18	4.22094	5.82696e-19	8.89528	18.6479	17.0278	71.8733	protein_coding
SEC16B	ENSG00000120341	7	6	6	7	0	0	0	3	29	54	100	70	82	22	92	102	1.15663e-17	4.23761	7.36604e-19	8.86922	18.8646	16.9368	71.7715	protein_coding
DMBX1	ENSG00000197587	6	6	6	7	0	0	0	0	47	34	37	66	78	69	91	41	9.25912e-18	4.20593	5.73223e-19	8.8971	18.4549	17.0334	71.6414	protein_coding
COL2A1	ENSG00000139219	7	6	6	6	0	0	0	0	50	39	35	71	68	36	101	81	1.51148e-17	4.25498	9.79172e-19	8.83746	19.0931	16.8206	71.5713	protein_coding
BPIFB4	ENSG00000186191	3	5	3	5	0	0	0	0	69	22	31	31	43	55	29	76	7.55719e-17	4.43862	5.45637e-18	8.6434	21.685	16.1216	71.5579	protein_coding
DRD2	ENSG00000149295	5	5	5	5	0	0	0	0	34	28	37	46	53	79	45	38	6.75972e-18	4.16677	4.08407e-19	8.93467	17.9607	17.1701	71.5438	protein_coding
CPS1	ENSG00000021826	7	7	7	8	0	0	0	0	28	38	70	96	75	85	81	109	2.73778e-17	4.30916	1.85656e-18	8.76568	19.8238	16.5626	71.3709	protein_coding
STMN2	ENSG00000104435	3	3	3	3	0	0	0	0	14	22	70	38	35	37	88	36	9.04259e-16	4.74354	7.71935e-17	8.33547	26.7884	15.0437	71.3604	protein_coding
NRAP	ENSG00000197893	4	4	4	4	0	0	0	0	45	22	50	16	49	47	59	53	5.5153e-17	4.38542	3.90431e-18	8.68154	20.8998	16.2584	71.3	protein_coding
ST8SIA5	ENSG00000101638	23	31	20	34	13	10	16	11	100	89	108	97	132	139	113	138	6.60032e-28	2.62259	8.41376e-30	11.339	6.15855	27.1804	71.2832	protein_coding
ARHGEF28	ENSG00000214944	24	29	26	17	11	9	5	13	102	121	73	128	145	159	90	142	4.43582e-25	2.91798	8.59773e-27	10.7156	7.55787	24.353	71.0616	protein_coding
KBTBD12	ENSG00000187715	4	7	5	5	1	0	0	0	25	37	43	55	55	58	30	63	3.23468e-18	4.06198	1.8606e-19	9.02119	16.7023	17.4902	71.0447	protein_coding
CACHD1	ENSG00000158966	6	7	6	6	0	0	0	0	36	63	44	33	71	56	50	87	6.8244e-18	4.13689	4.13222e-19	8.93337	17.5925	17.1659	71.0136	protein_coding
PPM1J	ENSG00000155367	5	4	4	7	0	0	0	0	40	37	28	45	53	43	77	36	8.83258e-18	4.16306	5.44674e-19	8.90278	17.9145	17.0539	70.9964	protein_coding
CPEB1	ENSG00000214575	10	9	6	9	3	2	1	4	67	43	38	46	51	64	47	81	8.57063e-22	3.36913	2.74479e-23	9.94157	10.3326	21.067	70.9774	protein_coding
MYH4	ENSG00000264424	4	4	4	4	0	0	0	0	30	23	35	33	35	61	34	54	1.82366e-17	4.23974	1.20523e-18	8.81422	18.8925	16.7391	70.9692	protein_coding
SHC4	ENSG00000185634	2	2	4	2	0	0	0	0	27	12	54	32	51	22	46	42	1.23614e-15	4.75264	1.08108e-16	8.29552	26.958	14.9079	70.8521	protein_coding
TSPAN18	ENSG00000157570	13	6	7	9	6	6	10	8	61	44	68	62	33	65	85	71	1.84263e-24	2.98439	3.94691e-26	10.5737	7.91389	23.7346	70.8331	protein_coding
ADCYAP1R1	ENSG00000078549	7	7	7	7	0	0	0	0	82	43	28	58	66	72	77	116	2.44314e-17	4.26093	1.64655e-18	8.77919	19.172	16.6121	70.7828	protein_coding
RIC3	ENSG00000166405	3	3	3	3	0	0	0	0	26	33	66	22	18	27	76	65	9.91157e-16	4.71468	8.50777e-17	8.32395	26.2579	15.0039	70.7384	protein_coding
CD1C	ENSG00000158481	5	5	3	2	0	0	0	0	14	56	27	66	75	37	37	51	2.7925e-16	4.5424	2.19712e-17	8.48287	23.3023	15.554	70.6526	protein_coding
MUC13	ENSG00000173702	3	3	3	3	0	0	0	0	29	49	10	51	46	22	54	67	9.09397e-16	4.69502	7.76796e-17	8.33472	25.9025	15.0412	70.6189	protein_coding
NRG2	ENSG00000158458	6	7	7	6	3	0	5	1	29	37	76	48	40	49	79	58	3.11254e-20	3.61362	1.3139e-21	9.54866	12.2407	19.5069	70.4904	protein_coding
SERPINC1	ENSG00000117601	5	6	6	3	0	1	0	0	34	33	41	52	40	68	26	70	7.76822e-18	4.11378	4.75241e-19	8.91789	17.313	17.1097	70.3855	protein_coding
PLA2G2F	ENSG00000158786	5	5	5	5	0	0	0	0	20	31	41	53	60	65	69	44	2.68264e-17	4.24698	1.81776e-18	8.76806	18.9875	16.5714	70.3786	protein_coding
TREM1	ENSG00000124731	25	14	18	21	8	4	7	8	89	101	74	87	86	98	100	160	3.19105e-24	2.99485	7.08529e-26	10.5187	7.9715	23.4961	70.3672	protein_coding
KRT8	ENSG00000170421	4	6	4	9	0	1	0	0	48	30	29	58	73	50	54	56	4.699e-18	4.05898	2.78636e-19	8.97685	16.6676	17.328	70.3339	protein_coding
LRRC7	ENSG00000033122	13	10	9	11	5	5	3	2	62	39	57	85	90	44	65	82	2.0165e-22	3.23964	5.78369e-24	10.0955	9.44559	21.6954	70.2853	protein_coding
ONECUT3	ENSG00000205922	4	4	6	4	0	0	0	0	26	61	24	56	69	65	73	22	1.40275e-16	4.42212	1.0553e-17	8.56775	21.4384	15.853	70.104	protein_coding
PHLDB2	ENSG00000144824	7	8	7	9	0	0	0	0	42	39	66	97	93	69	66	131	3.82045e-17	4.26665	2.64863e-18	8.72556	19.2482	16.4179	70.0494	protein_coding
CRH	ENSG00000147571	1	3	1	1	0	0	0	0	41	36	8	48	34	19	25	66	6.82601e-14	5.31543	7.54246e-15	7.77504	39.8201	13.1658	69.982	protein_coding
DPYSL5	ENSG00000157851	7	9	7	7	0	0	0	0	67	39	41	62	97	93	77	59	1.43675e-17	4.15404	9.26259e-19	8.84367	17.8029	16.8426	69.9648	protein_coding
COBL	ENSG00000106078	10	9	9	9	0	0	0	0	62	52	78	69	82	87	113	118	1.49806e-17	4.15659	9.69694e-19	8.83855	17.8343	16.8245	69.9324	protein_coding
DCST2	ENSG00000163354	7	6	4	5	2	0	3	0	47	16	68	58	43	39	80	73	3.11415e-18	3.98543	1.78477e-19	9.02574	15.8393	17.5067	69.7716	protein_coding
BACH2	ENSG00000112182	11	9	12	11	0	1	5	0	99	47	68	85	72	72	84	136	3.93045e-19	3.78722	1.97334e-20	9.26377	13.806	18.4056	69.706	protein_coding
DTHD1	ENSG00000197057	4	4	4	4	0	0	0	0	16	26	31	54	54	50	51	46	8.7392e-17	4.3324	6.4011e-18	8.62515	20.1458	16.0585	69.572	protein_coding
SCN3A	ENSG00000153253	6	6	6	6	0	0	0	0	24	63	49	39	67	43	75	83	2.80676e-17	4.19724	1.9092e-18	8.76253	18.3441	16.5518	69.4719	protein_coding
PDLIM3	ENSG00000154553	4	3	3	3	0	0	0	0	21	16	32	52	43	59	34	39	2.76226e-16	4.4643	2.17188e-17	8.48421	22.0744	15.5587	69.4589	protein_coding
SLC44A3	ENSG00000143036	3	5	3	6	0	0	0	0	32	22	32	46	31	46	59	54	3.927e-17	4.22998	2.7348e-18	8.72194	18.7651	16.4059	69.3968	protein_coding
DRC7	ENSG00000159625	6	8	6	6	0	0	1	0	22	51	66	58	58	69	86	44	9.3897e-18	4.07499	5.8425e-19	8.89499	16.8536	17.0273	69.3862	protein_coding
CFAP69	ENSG00000105792	1	2	0	1	0	1	0	0	37	14	31	38	12	30	34	48	1.27094e-13	5.37569	1.46675e-14	7.6904	41.5189	12.8959	69.3243	protein_coding
NOTCH3	ENSG00000074181	12	7	8	10	0	0	0	0	71	50	101	63	114	70	113	102	3.22772e-17	4.19973	2.21915e-18	8.74556	18.3757	16.4911	69.2582	protein_coding
LRATD1	ENSG00000162981	4	5	5	4	0	0	0	0	27	25	90	41	69	71	20	88	5.5219e-16	4.52722	4.56384e-17	8.39742	23.0583	15.2579	69.0759	protein_coding
CFAP61	ENSG00000089101	3	3	3	3	0	0	0	0	37	21	10	74	34	38	51	78	2.82276e-15	4.74682	2.58076e-16	8.19146	26.8495	14.5493	69.0631	protein_coding
EYA4	ENSG00000112319	7	7	7	7	0	0	0	0	30	55	62	46	59	63	82	100	2.29519e-17	4.14616	1.53724e-18	8.78691	17.706	16.6392	68.9888	protein_coding
FAM131B	ENSG00000159784	24	31	20	15	12	13	11	14	90	64	101	101	126	88	100	102	9.01446e-28	2.55048	1.1915e-29	11.3085	5.85828	27.0451	68.9778	protein_coding
ARFGEF3	ENSG00000112379	119	90	109	99	95	82	80	98	234	254	263	237	287	260	290	284	2.50281e-45	1.54582	6.14555e-48	14.5465	2.9197	44.6016	68.946	protein_coding
NLRP13	ENSG00000173572	5	5	5	5	0	0	0	0	25	56	23	62	49	35	81	76	1.11534e-16	4.32133	8.26844e-18	8.5958	19.9918	15.9526	68.9365	protein_coding
ELF5	ENSG00000135374	4	4	4	4	0	0	0	0	25	17	42	40	42	42	62	44	7.88921e-17	4.27546	5.72082e-18	8.63799	19.3661	16.103	68.8476	protein_coding
ADAMTSL2	ENSG00000197859	4	6	3	6	4	0	0	1	32	31	63	28	63	34	40	55	1.67677e-18	3.87083	9.22436e-20	9.09773	14.6297	17.7755	68.806	protein_coding
PCDH10	ENSG00000138650	10	11	8	17	0	2	4	4	74	52	63	52	97	74	80	86	8.08912e-21	3.42293	3.03916e-22	9.69919	10.7252	20.0921	68.7738	protein_coding
MALRD1	ENSG00000204740	1	1	1	1	0	0	0	0	46	6	26	63	11	26	67	57	1.77158e-12	5.84797	2.37679e-13	7.32569	57.5989	11.7516	68.7232	protein_coding
PADI4	ENSG00000159339	5	5	5	5	0	0	0	0	30	22	34	54	52	51	70	52	3.70869e-17	4.18205	2.56534e-18	8.72918	18.152	16.4308	68.7144	protein_coding
PSG5	ENSG00000204941	1	1	1	1	0	0	0	0	20	16	80	14	32	18	39	63	1.28392e-12	5.7763	1.69504e-13	7.37088	54.8073	11.8915	68.6886	protein_coding
CAV2	ENSG00000105971	7	8	12	10	4	1	2	0	49	38	58	67	78	51	72	69	2.7165e-20	3.50295	1.14181e-21	9.56319	11.3369	19.566	68.5387	protein_coding
ODAD1	ENSG00000105479	8	4	8	8	0	0	0	0	32	51	81	48	89	76	63	56	2.84922e-17	4.14179	1.94404e-18	8.76049	17.6524	16.5453	68.5271	protein_coding
GRIK3	ENSG00000163873	8	8	8	8	0	0	0	0	85	63	33	52	93	74	116	71	4.60852e-17	4.1881	3.23831e-18	8.70279	18.2283	16.3364	68.4187	protein_coding
PLPPR4	ENSG00000117600	5	3	3	3	0	0	0	0	41	27	23	27	28	30	56	50	1.34744e-16	4.30582	1.01088e-17	8.5727	19.7779	15.8705	68.3355	protein_coding
CTCFL	ENSG00000124092	5	6	5	5	0	0	0	0	35	19	54	44	45	75	52	73	7.29172e-17	4.22617	5.25327e-18	8.64773	18.7156	16.1372	68.1985	protein_coding
AP1M2	ENSG00000129354	2	2	2	2	0	0	0	0	64	9	22	29	59	17	43	47	2.81676e-14	5.03061	2.96965e-15	7.89217	32.6862	13.5503	68.166	protein_coding
LRIT3	ENSG00000183423	4	3	6	5	0	0	0	0	15	32	48	68	43	39	60	76	2.55616e-16	4.36972	2.00048e-17	8.49377	20.6737	15.5924	68.1345	protein_coding
RPGRIP1	ENSG00000092200	9	15	11	17	2	2	3	4	68	72	55	106	100	60	68	140	2.45726e-20	3.45966	1.01803e-21	9.57506	11.0017	19.6095	67.8424	protein_coding
SVOP	ENSG00000166111	7	9	7	7	0	0	0	0	76	44	34	78	101	65	51	113	8.63419e-17	4.21303	6.30164e-18	8.62694	18.5459	16.0638	67.6771	protein_coding
TINAGL1	ENSG00000142910	4	3	3	3	0	0	0	0	31	24	18	55	24	72	45	35	8.66271e-16	4.49291	7.3679e-17	8.34098	22.5165	15.0623	67.6737	protein_coding
SLC28A3	ENSG00000197506	2	2	3	2	0	0	0	0	20	36	54	14	22	23	41	67	1.00347e-14	4.8312	9.95549e-16	8.02741	28.4667	13.9985	67.6296	protein_coding
GCKR	ENSG00000084734	7	7	7	7	0	0	0	0	50	37	69	42	106	46	64	89	5.87216e-17	4.16012	4.1692e-18	8.67408	17.8781	16.2312	67.5238	protein_coding
SLC1A6	ENSG00000105143	8	8	8	8	0	0	0	0	32	76	51	68	74	70	101	115	7.5379e-17	4.18652	5.4385e-18	8.64378	18.2082	16.1227	67.4982	protein_coding
FAM78B	ENSG00000188859	7	6	6	8	0	0	0	0	54	32	45	41	75	60	69	63	1.79589e-17	4.02984	1.18312e-18	8.81629	16.3344	16.7457	67.4826	protein_coding
GDA	ENSG00000119125	6	6	6	7	0	0	0	0	49	46	30	70	40	45	83	108	1.06449e-16	4.2197	7.88034e-18	8.60132	18.6319	15.9729	67.4007	protein_coding
RND2	ENSG00000108830	3	7	0	3	5	5	6	7	46	34	57	60	65	24	50	41	2.6822e-20	3.43661	1.11963e-21	9.56522	10.8274	19.5715	67.2596	protein_coding
TMEM217	ENSG00000172738	5	8	7	4	1	2	1	2	54	49	17	56	55	36	75	48	9.50327e-19	3.73056	5.05424e-20	9.16285	13.2743	18.0221	67.2327	protein_coding
MYO1B	ENSG00000128641	10	10	11	10	2	0	0	1	63	44	69	84	76	94	65	113	2.46764e-18	3.81343	1.38588e-19	9.0534	14.059	17.6077	67.1457	protein_coding
FREM3	ENSG00000183090	5	5	4	4	0	0	0	0	25	27	32	38	49	35	47	63	5.4661e-17	4.12826	3.86662e-18	8.68265	17.4876	16.2623	67.1352	protein_coding
TPD52L3	ENSG00000170777	4	4	4	4	0	0	0	0	26	16	66	34	42	32	65	73	6.81749e-16	4.42515	5.71656e-17	8.37093	21.4834	15.1664	67.1135	protein_coding
TMEM200A	ENSG00000164484	5	7	7	4	0	0	0	0	24	39	68	61	32	73	55	86	1.46476e-16	4.23139	1.10578e-17	8.56236	18.7834	15.8342	67.0008	protein_coding
SYNPR	ENSG00000163630	4	4	4	4	0	0	0	0	16	38	20	55	58	41	47	56	3.89082e-16	4.33837	3.11781e-17	8.44206	20.2293	15.41	66.8542	protein_coding
PRKD1	ENSG00000184304	4	4	4	4	0	0	0	0	26	25	49	43	33	22	56	80	4.45235e-16	4.34924	3.62403e-17	8.42446	20.3822	15.3514	66.767	protein_coding
STK32B	ENSG00000152953	6	7	6	6	0	0	0	0	23	43	39	85	51	85	90	65	1.92395e-16	4.24625	1.47556e-17	8.52905	18.978	15.7158	66.7333	protein_coding
CDH11	ENSG00000140937	9	9	9	9	0	0	0	0	43	50	110	75	93	70	102	148	1.93662e-16	4.24405	1.48717e-17	8.52814	18.949	15.713	66.6866	protein_coding
MACC1	ENSG00000183742	3	5	3	5	0	0	0	0	50	22	55	19	58	43	26	68	5.81126e-16	4.37498	4.82121e-17	8.39098	20.7492	15.2357	66.656	protein_coding
ITGA1	ENSG00000213949	14	20	16	20	0	8	3	12	80	76	84	118	104	106	109	127	1.07277e-21	3.1778	3.49726e-23	9.91741	9.04924	20.9695	66.6368	protein_coding
TMEM98	ENSG00000006042	4	4	4	4	0	0	0	0	31	14	42	32	60	49	44	42	2.55861e-16	4.27162	2.00374e-17	8.49358	19.3146	15.592	66.603	protein_coding
BARX2	ENSG00000043039	6	6	6	6	0	0	0	0	40	31	30	49	63	52	63	74	4.35446e-17	4.0673	3.04387e-18	8.70981	16.764	16.3611	66.5453	protein_coding
SYPL2	ENSG00000143028	8	7	6	8	0	0	0	0	75	45	35	52	88	56	88	53	5.30351e-17	4.08303	3.74883e-18	8.68616	16.9479	16.2754	66.4531	protein_coding
STAB2	ENSG00000136011	16	21	22	25	7	1	2	3	117	102	128	117	155	116	161	166	1.05542e-19	3.50163	4.86881e-21	9.41198	11.3265	18.9766	66.4488	protein_coding
KLHL10	ENSG00000161594	1	1	2	2	1	4	1	0	25	21	27	40	23	27	26	32	1.37909e-16	4.18337	1.03607e-17	8.56986	18.1685	15.8604	66.3499	protein_coding
BRDT	ENSG00000137948	7	6	7	7	0	0	0	0	52	47	26	54	56	63	88	75	6.1063e-17	4.09137	4.3482e-18	8.66929	17.0461	16.2142	66.3384	protein_coding
CCDC178	ENSG00000166960	4	4	4	4	0	0	0	0	31	15	34	37	45	49	36	58	2.15543e-16	4.23294	1.66435e-17	8.51511	18.8037	15.6665	66.3153	protein_coding
NHLH1	ENSG00000171786	1	1	1	2	0	5	0	1	25	20	52	33	45	41	34	13	2.0845e-15	4.51588	1.86985e-16	8.23015	22.8779	14.681	66.2977	protein_coding
DSG4	ENSG00000175065	2	2	2	2	0	0	0	0	31	33	9	50	33	29	17	70	3.94035e-14	4.94503	4.22628e-15	7.84803	30.8038	13.4045	66.2855	protein_coding
EYA2	ENSG00000064655	6	6	6	6	0	0	0	0	53	39	22	68	82	42	99	55	2.36083e-16	4.24133	1.84022e-17	8.50346	18.9133	15.6269	66.279	protein_coding
RASGRF2	ENSG00000113319	14	12	11	15	4	0	5	2	78	67	59	78	112	54	83	111	3.38695e-20	3.40274	1.44389e-21	9.53888	10.5762	19.4702	66.2521	protein_coding
SPATA6L	ENSG00000106686	10	8	6	9	0	0	0	3	70	30	58	72	84	51	68	108	1.37249e-17	3.92371	8.81963e-19	8.84914	15.1759	16.8625	66.1635	protein_coding
DNAI1	ENSG00000122735	8	8	7	7	0	0	0	0	29	60	54	81	109	52	84	70	1.2462e-16	4.15715	9.31024e-18	8.58217	17.8413	15.9044	66.117	protein_coding
CNGA1	ENSG00000198515	0	4	0	1	1	0	0	0	28	20	20	55	19	25	23	60	1.85266e-13	5.1809	2.18842e-14	7.63904	36.2749	12.7322	65.9643	protein_coding
DMTN	ENSG00000158856	7	9	9	7	0	0	0	1	65	29	48	83	66	86	63	79	2.82948e-17	3.98227	1.92613e-18	8.76153	15.8046	16.5483	65.8998	protein_coding
CADM3	ENSG00000162706	5	5	5	6	0	0	0	0	43	27	21	48	56	66	55	55	1.16586e-16	4.13483	8.67344e-18	8.59031	17.5674	15.9334	65.8817	protein_coding
KNG1	ENSG00000113889	3	2	2	3	1	0	0	3	22	16	61	25	53	32	29	37	3.98127e-16	4.26835	3.20523e-17	8.43883	19.2709	15.4	65.7325	protein_coding
MAPK10	ENSG00000109339	8	8	8	8	0	0	0	0	65	54	35	89	93	44	107	109	2.34074e-16	4.20312	1.82211e-17	8.50461	18.4189	15.6306	65.6974	protein_coding
ITIH1	ENSG00000055957	4	2	2	2	0	0	0	0	22	22	11	71	27	44	56	40	1.64998e-14	4.76653	1.67748e-15	7.96313	27.2187	13.7825	65.6947	protein_coding
DACT1	ENSG00000165617	1	1	2	1	0	1	0	1	13	25	51	28	33	10	42	40	5.90394e-14	4.96345	6.46191e-15	7.79459	31.1995	13.2289	65.6608	protein_coding
EPB42	ENSG00000166947	4	5	3	5	0	2	0	2	41	12	45	64	28	38	61	69	8.68231e-17	4.08625	6.34583e-18	8.62614	16.9857	16.0614	65.6308	protein_coding
SLC13A3	ENSG00000158296	10	8	8	10	0	0	0	0	168	70	119	141	190	125	164	125	2.47759e-14	4.82122	2.58489e-15	7.90947	28.2705	13.606	65.5974	protein_coding
LAMC3	ENSG00000050555	8	8	7	11	0	0	0	0	55	37	71	74	86	84	116	74	1.30055e-16	4.12796	9.73661e-18	8.57702	17.484	15.8859	65.5763	protein_coding
SMOC1	ENSG00000198732	4	4	4	4	0	0	0	0	25	22	23	51	68	45	36	43	4.34495e-16	4.26483	3.5298e-17	8.42755	19.2239	15.362	65.5164	protein_coding
CLVS1	ENSG00000177182	6	6	10	6	0	0	0	0	60	41	41	55	103	68	46	59	8.45233e-17	4.07531	6.14683e-18	8.62978	16.8574	16.073	65.5026	protein_coding
BRINP3	ENSG00000162670	6	6	6	6	0	0	0	0	38	32	36	44	42	58	77	62	5.27891e-17	4.02239	3.72593e-18	8.68686	16.2502	16.2775	65.4743	protein_coding
FMOD	ENSG00000122176	7	7	7	7	0	0	0	0	36	50	40	78	38	80	90	105	2.40973e-16	4.19071	1.87959e-17	8.501	18.2612	15.618	65.4506	protein_coding
IGDCC3	ENSG00000174498	6	7	6	6	0	0	0	0	33	34	29	78	59	81	81	63	2.25382e-16	4.18139	1.74856e-17	8.50939	18.1436	15.6471	65.4265	protein_coding
CYP2A7	ENSG00000198077	8	7	4	8	0	0	0	0	39	33	62	45	76	69	59	59	6.23077e-17	4.03517	4.44659e-18	8.66674	16.3948	16.2055	65.3918	protein_coding
CD1B	ENSG00000158485	4	4	4	6	0	0	0	0	37	30	17	38	49	49	58	45	1.89275e-16	4.15388	1.44965e-17	8.5311	17.8009	15.7229	65.311	protein_coding
TMEM40	ENSG00000088726	4	4	4	4	0	0	0	0	16	47	36	45	29	27	61	87	1.41378e-15	4.39773	1.24087e-16	8.27912	21.079	14.8496	65.3047	protein_coding
TSKU	ENSG00000182704	5	5	3	4	0	0	0	0	40	37	20	32	50	64	29	35	2.06354e-16	4.15907	1.58908e-17	8.52047	17.8651	15.6854	65.2367	protein_coding
LCNL1	ENSG00000214402	5	3	1	1	2	1	1	3	24	36	30	26	30	26	31	29	6.17556e-18	3.78973	3.71353e-19	8.94518	13.83	17.2093	65.2186	protein_coding
SLC22A14	ENSG00000144671	7	7	11	6	0	0	0	0	71	38	68	53	114	53	94	59	1.85181e-16	4.13952	1.41539e-17	8.53386	17.6246	15.7324	65.1245	protein_coding
ESR2	ENSG00000140009	9	9	9	9	0	0	0	0	45	75	57	71	110	65	85	118	1.52131e-16	4.11331	1.15117e-17	8.55772	17.3073	15.8178	65.0635	protein_coding
HLA-DPA1	ENSG00000231389	18	17	24	21	9	9	10	14	138	64	123	65	81	78	142	181	4.68573e-23	2.91337	1.22645e-24	10.2465	7.53373	22.3292	65.0532	protein_coding
COL4A6	ENSG00000197565	6	5	5	5	0	0	0	0	67	26	21	39	60	68	67	44	3.38391e-16	4.20388	2.68718e-17	8.45942	18.4287	15.4706	65.0365	protein_coding
CCL4L2	ENSG00000276070	1	0	4	0	0	2	0	0	14	22	56	34	14	34	31	53	1.27682e-13	5.03428	1.4762e-14	7.68958	32.7696	12.8939	64.9114	protein_coding
BDNF	ENSG00000176697	5	7	5	5	2	1	0	3	28	34	31	68	74	40	49	33	2.99428e-18	3.70272	1.70668e-19	9.03064	13.0205	17.5237	64.8853	protein_coding
CFAP45	ENSG00000213085	11	6	14	9	6	0	2	2	38	51	82	67	92	51	93	72	2.82083e-19	3.49575	1.38823e-20	9.30124	11.2804	18.5496	64.8448	protein_coding
CFAP74	ENSG00000142609	7	7	8	9	0	0	0	0	77	38	62	77	135	96	32	79	5.23631e-16	4.24101	4.31139e-17	8.4041	18.9091	15.281	64.8068	protein_coding
DNAI4	ENSG00000152763	34	45	45	51	20	17	24	25	116	150	162	164	232	175	213	137	5.07366e-27	2.45981	7.34237e-29	11.1478	5.50144	26.2947	64.6799	protein_coding
RSPH1	ENSG00000160188	5	2	2	4	0	0	0	0	36	20	23	36	47	23	43	31	8.12616e-16	4.28456	6.88608e-17	8.34897	19.4886	15.0901	64.6545	protein_coding
ANXA13	ENSG00000104537	7	7	7	8	0	0	0	0	35	49	72	80	97	28	118	92	7.43652e-16	4.27305	6.26282e-17	8.36017	19.3337	15.1286	64.6453	protein_coding
ADAM7	ENSG00000069206	7	7	7	7	0	0	0	0	81	23	64	42	71	60	117	70	4.82637e-16	4.21776	3.9436e-17	8.41456	18.6068	15.3164	64.6008	protein_coding
CDH5	ENSG00000179776	7	7	7	8	0	0	0	0	36	40	49	76	78	54	110	63	2.13736e-16	4.11775	1.64928e-17	8.51616	17.3607	15.6701	64.5256	protein_coding
EFHB	ENSG00000163576	4	6	4	3	1	0	0	0	50	31	25	49	55	24	24	76	4.14218e-16	4.19212	3.34993e-17	8.43367	18.2791	15.3828	64.4864	protein_coding
FRK	ENSG00000111816	15	18	18	15	0	6	11	2	117	57	92	107	119	76	128	145	6.95271e-20	3.36123	3.1202e-21	9.45862	10.2762	19.1578	64.394	protein_coding
STC1	ENSG00000159167	4	4	4	4	0	0	0	0	72	13	49	31	28	29	99	67	6.37548e-15	4.53294	6.17863e-16	8.08574	23.15	14.1955	64.3473	protein_coding
HS6ST3	ENSG00000185352	4	4	3	4	0	0	0	0	65	21	31	19	39	55	26	66	2.00694e-15	4.37797	1.7919e-16	8.23525	20.7921	14.6975	64.345	protein_coding
ANO2	ENSG00000047617	5	5	5	5	0	0	0	0	27	45	29	25	45	58	47	61	1.56378e-16	4.06992	1.18626e-17	8.55426	16.7946	15.8058	64.3285	protein_coding
BEST3	ENSG00000127325	5	6	6	5	0	0	0	0	57	44	21	47	61	34	46	98	4.67605e-16	4.19299	3.81344e-17	8.4185	18.2901	15.3301	64.279	protein_coding
ADTRP	ENSG00000111863	3	4	3	2	0	0	0	0	11	27	42	36	24	36	43	56	3.97404e-15	4.46019	3.72054e-16	8.14733	22.0115	14.4008	64.2301	protein_coding
MISP	ENSG00000099812	3	3	3	3	0	0	0	0	31	26	57	15	82	21	32	36	9.01038e-15	4.56939	8.86869e-16	8.04158	23.7423	14.0453	64.1783	protein_coding
VNN2	ENSG00000112303	5	5	4	4	0	0	0	0	86	25	21	38	24	61	99	54	3.7265e-15	4.44744	3.481e-16	8.15537	21.8179	14.4287	64.1708	protein_coding
ACCSL	ENSG00000205126	6	3	3	3	0	0	0	0	60	14	23	39	35	35	64	57	2.58952e-15	4.39829	2.35128e-16	8.20266	21.0871	14.5868	64.1568	protein_coding
ZNF844	ENSG00000223547	3	3	6	6	5	3	5	0	33	24	39	71	41	32	61	46	7.50146e-19	3.52569	3.93081e-20	9.18993	11.5169	18.1249	63.9026	protein_coding
EXTL1	ENSG00000158008	6	4	4	4	0	0	0	0	19	23	41	51	46	60	36	49	4.29871e-16	4.15772	3.48775e-17	8.42895	17.8484	15.3667	63.8903	protein_coding
DPYS	ENSG00000147647	6	7	6	9	0	0	0	0	66	34	45	38	52	67	83	78	1.75613e-16	4.04593	1.34042e-17	8.54015	16.5176	15.7554	63.7454	protein_coding
TREH	ENSG00000118094	6	4	4	4	0	0	0	0	21	25	44	42	42	44	70	34	4.24574e-16	4.14669	3.44033e-17	8.43055	17.7124	15.372	63.7431	protein_coding
KRT6C	ENSG00000170465	4	4	4	4	0	0	0	0	41	21	17	59	27	82	50	46	2.71297e-15	4.37573	2.47046e-16	8.19671	20.7599	14.5666	63.7393	protein_coding
SLC14A1	ENSG00000141469	5	5	3	3	0	0	0	0	31	25	35	33	50	33	22	60	4.73202e-16	4.15703	3.86317e-17	8.41698	17.8399	15.325	63.7064	protein_coding
PEG3	ENSG00000198300	8	9	8	8	0	0	0	0	46	42	68	63	78	58	112	89	2.54861e-16	4.07072	1.99325e-17	8.49419	16.8038	15.5937	63.4775	protein_coding
KCNH7	ENSG00000184611	5	5	4	4	0	0	0	0	54	39	14	34	46	32	65	59	9.57724e-16	4.22624	8.19577e-17	8.32838	18.7165	15.0188	63.4729	protein_coding
PTH2R	ENSG00000144407	2	4	2	3	0	0	0	0	13	40	37	26	18	29	48	56	9.91694e-15	4.52905	9.82316e-16	8.02905	23.0877	14.0036	63.4231	protein_coding
NEBL	ENSG00000078114	6	9	5	6	0	0	0	0	33	32	74	70	77	44	44	103	6.64634e-16	4.17821	5.55221e-17	8.37437	18.1036	15.1774	63.4144	protein_coding
SORBS1	ENSG00000095637	6	7	6	8	0	0	0	0	57	39	30	77	43	49	85	89	3.74168e-16	4.10777	2.99084e-17	8.44692	17.241	15.4269	63.3703	protein_coding
CACNA2D1	ENSG00000153956	5	5	6	5	0	0	0	0	42	32	25	36	45	38	74	57	2.32678e-16	4.05139	1.81003e-17	8.50538	16.5803	15.6332	63.3364	protein_coding
ABCA9	ENSG00000154258	7	6	12	9	0	0	0	1	52	37	94	77	52	59	108	102	2.34126e-16	4.04928	1.82374e-17	8.5045	16.556	15.6306	63.2925	protein_coding
ADIPOQ	ENSG00000181092	4	4	4	4	0	0	0	0	37	21	33	25	32	33	40	66	5.57675e-16	4.14831	4.62082e-17	8.39597	17.7323	15.2536	63.2767	protein_coding
C4BPA	ENSG00000123838	3	3	3	3	0	0	0	0	47	26	31	19	56	13	32	68	1.10609e-14	4.53277	1.10314e-15	8.0148	23.1472	13.9562	63.2603	protein_coding
VWCE	ENSG00000167992	8	16	8	8	4	5	6	10	71	57	30	79	83	44	79	64	1.40128e-21	3.03228	4.68532e-23	9.88817	8.18102	20.8535	63.2336	protein_coding
PCK1	ENSG00000124253	4	5	4	4	0	0	0	0	60	13	21	39	61	47	56	52	2.37055e-15	4.32205	2.14379e-16	8.21375	20.0017	14.6252	63.2106	protein_coding
IMPG1	ENSG00000112706	5	5	7	5	0	0	0	0	18	61	43	39	42	47	67	82	6.79062e-16	4.16242	5.69049e-17	8.37147	17.9066	15.1681	63.1359	protein_coding
TNFRSF8	ENSG00000120949	6	6	8	5	0	0	0	0	32	27	38	71	72	54	73	66	4.4614e-16	4.10487	3.63373e-17	8.42415	17.2063	15.3505	63.0119	protein_coding
CPNE6	ENSG00000100884	4	6	7	6	0	0	0	0	36	32	64	32	65	31	70	65	4.11727e-16	4.09355	3.32139e-17	8.43467	17.0719	15.3854	62.9808	protein_coding
RBM20	ENSG00000203867	4	4	4	8	0	0	0	0	24	24	82	39	81	32	59	67	2.62705e-15	4.31417	2.3881e-16	8.20079	19.8927	14.5805	62.9029	protein_coding
CKAP4	ENSG00000136026	165	119	158	128	144	134	157	121	342	318	333	385	322	384	329	323	2.02928e-46	1.37393	4.24069e-49	14.7283	2.59176	45.6927	62.7787	protein_coding
CFAP65	ENSG00000181378	10	8	8	8	0	0	0	0	150	71	63	141	117	125	173	146	5.9811e-14	4.74674	6.54949e-15	7.79289	26.8479	13.2232	62.7672	protein_coding
FFAR2	ENSG00000126262	3	2	5	4	1	0	0	0	19	25	33	41	21	34	44	43	5.13851e-16	4.10149	4.2255e-17	8.40647	17.1661	15.2892	62.7084	protein_coding
CR2	ENSG00000117322	9	10	9	9	0	0	0	0	82	56	55	63	96	57	96	131	4.89493e-16	4.0943	4.01241e-17	8.41254	17.0808	15.3103	62.6848	protein_coding
ZAN	ENSG00000146839	9	10	9	9	0	0	0	0	115	86	108	122	136	116	146	171	3.72434e-14	4.66112	3.98098e-15	7.85553	25.301	13.429	62.594	protein_coding
CLCNKB	ENSG00000184908	3	3	4	3	0	0	0	0	19	16	23	63	26	60	39	57	1.11818e-14	4.47736	1.11578e-15	8.0134	22.275	13.9515	62.4658	protein_coding
DAO	ENSG00000110887	6	7	6	7	0	0	0	0	67	29	33	70	68	43	51	118	1.15667e-15	4.18191	1.00493e-16	8.3042	18.1502	14.9368	62.4643	protein_coding
ANKRD18B	ENSG00000230453	9	8	8	13	6	1	4	6	57	34	41	66	47	61	55	74	3.39728e-21	3.05126	1.20869e-22	9.79283	8.28936	20.4689	62.4559	protein_coding
TNS4	ENSG00000131746	6	6	6	6	0	0	0	0	32	23	42	56	59	50	75	66	4.40804e-16	4.06422	3.58336e-17	8.42579	16.7283	15.3558	62.4091	protein_coding
COL28A1	ENSG00000215018	6	9	6	6	0	0	0	0	32	36	63	51	46	55	77	89	4.11727e-16	4.0505	3.32333e-17	8.4346	16.57	15.3854	62.3185	protein_coding
ADGRE3	ENSG00000131355	4	4	5	5	0	0	0	0	23	31	46	45	60	19	43	75	1.73472e-15	4.22069	1.53796e-16	8.25352	18.6447	14.7608	62.3006	protein_coding
SEMA3B	ENSG00000012171	10	5	7	5	4	3	6	5	43	50	24	79	65	65	57	30	7.14085e-20	3.25375	3.21583e-21	9.45547	9.5384	19.1462	62.2971	protein_coding
SH2D4B	ENSG00000178217	3	6	4	5	3	1	0	0	59	19	36	35	41	28	62	35	6.93384e-17	3.85271	4.97732e-18	8.65389	14.4471	16.159	62.2561	protein_coding
TDRD5	ENSG00000162782	5	5	4	6	0	0	0	0	47	30	26	34	43	32	45	73	3.89082e-16	4.03878	3.11818e-17	8.44205	16.4359	15.41	62.2374	protein_coding
ZG16	ENSG00000174992	2	2	4	2	0	0	0	0	45	12	28	40	57	31	11	57	6.02127e-14	4.70447	6.60607e-15	7.7918	26.0728	13.2203	62.1946	protein_coding
AKNAD1	ENSG00000162641	5	4	4	4	0	0	0	0	29	18	44	45	25	34	61	70	2.02182e-15	4.23213	1.80623e-16	8.23429	18.7931	14.6943	62.188	protein_coding
HLA-DQA1	ENSG00000196735	8	8	9	7	4	0	3	0	29	31	60	83	81	48	77	71	1.00717e-17	3.65409	6.31948e-19	8.88627	12.5889	16.9969	62.1081	protein_coding
NIBAN3	ENSG00000167483	7	6	5	11	0	0	0	3	39	35	47	51	72	48	59	58	1.80637e-17	3.70437	1.19191e-18	8.81546	13.0354	16.7432	62.023	protein_coding
ASS1	ENSG00000130707	206	118	185	141	260	148	251	184	761	535	942	611	695	639	681	497	1.03644e-32	1.93607	7.689e-35	12.3132	3.82662	31.9845	61.9242	protein_coding
ADAMTS3	ENSG00000156140	8	7	6	6	0	0	0	0	84	31	34	41	68	66	52	99	9.61151e-16	4.12143	8.23012e-17	8.32788	17.405	15.0172	61.8923	protein_coding
GRHL1	ENSG00000134317	10	10	7	6	9	7	7	6	58	26	63	58	40	62	59	65	2.79398e-22	2.87116	8.21801e-24	10.061	7.31653	21.5538	61.8843	protein_coding
KCNJ9	ENSG00000162728	4	2	3	4	3	1	3	1	17	37	31	57	18	37	57	38	6.08407e-17	3.81102	4.32919e-18	8.66979	14.0356	16.2158	61.7987	protein_coding
SSPN	ENSG00000123096	3	6	3	4	0	0	0	1	25	23	34	27	38	35	31	54	2.82244e-16	3.97365	2.22215e-17	8.48155	15.7104	15.5494	61.7878	protein_coding
ZBP1	ENSG00000124256	5	5	5	5	0	0	0	0	28	35	24	53	85	37	55	38	1.15531e-15	4.1336	1.00315e-16	8.30441	17.5525	14.9373	61.7449	protein_coding
ABCA8	ENSG00000141338	8	10	8	9	0	0	0	0	67	56	50	81	69	96	50	146	1.0519e-15	4.11921	9.06761e-17	8.3164	17.3782	14.978	61.6976	protein_coding
SYCP1	ENSG00000198765	4	4	4	4	0	0	0	0	42	18	29	23	45	31	42	58	1.42072e-15	4.15049	1.24845e-16	8.2784	17.7591	14.8475	61.6243	protein_coding
SHANK2	ENSG00000162105	10	10	10	10	0	0	0	0	117	104	169	138	193	154	198	137	1.41093e-13	4.79393	1.64231e-14	7.67592	27.7407	12.8505	61.6044	protein_coding
GRAMD1C	ENSG00000178075	4	2	4	2	0	0	0	0	25	24	27	27	25	24	30	57	3.9756e-15	4.2765	3.72407e-16	8.14721	19.38	14.4006	61.5841	protein_coding
DCN	ENSG00000011465	7	7	7	7	0	0	0	0	30	43	35	80	86	51	77	87	1.08099e-15	4.11309	9.33534e-17	8.31295	17.3047	14.9662	61.5572	protein_coding
TUSC3	ENSG00000104723	6	6	6	6	0	0	0	0	32	31	46	35	84	59	54	47	4.63345e-16	4.01346	3.77628e-17	8.41964	16.15	15.3341	61.5428	protein_coding
POU3F2	ENSG00000184486	4	5	4	4	0	0	0	0	32	25	27	54	85	32	48	25	3.19679e-15	4.23893	2.93608e-16	8.17592	18.8819	14.4953	61.4446	protein_coding
FAT4	ENSG00000196159	14	9	14	9	5	0	5	1	87	38	45	111	60	95	104	100	3.91785e-18	3.52881	2.2945e-19	8.9982	11.5419	17.407	61.4259	protein_coding
FBXO40	ENSG00000163833	7	6	12	4	3	0	4	4	65	18	64	55	75	53	73	42	3.46877e-18	3.51645	2.00975e-19	9.01274	11.4435	17.4598	61.3967	protein_coding
ENTREP2	ENSG00000104059	3	3	2	2	2	0	0	0	15	18	26	50	20	44	32	46	7.444e-15	4.33747	7.26861e-16	8.06592	20.2166	14.1282	61.2806	protein_coding
PHLDB1	ENSG00000019144	226	193	211	193	185	185	204	165	425	425	494	421	559	465	542	444	1.61668e-45	1.36787	3.80077e-48	14.5794	2.5809	44.7914	61.269	protein_coding
NXPE1	ENSG00000095110	3	3	3	3	0	0	0	0	57	14	22	39	25	16	61	77	5.05408e-14	4.60481	5.49213e-15	7.8151	24.3325	13.2964	61.2272	protein_coding
ZNF385B	ENSG00000144331	6	6	6	7	0	0	0	0	36	27	39	56	85	43	71	59	7.69771e-16	4.05078	6.5029e-17	8.35573	16.5732	15.1136	61.222	protein_coding
MGAT4C	ENSG00000182050	6	8	10	8	0	0	0	0	79	49	58	44	44	62	97	114	1.04885e-15	4.0833	9.02493e-17	8.31696	16.951	14.9793	61.1649	protein_coding
TTN	ENSG00000155657	8	10	9	11	3	0	0	1	82	52	36	58	83	65	55	85	1.75679e-17	3.64927	1.15553e-18	8.81894	12.547	16.7553	61.1445	protein_coding
NOVA1	ENSG00000139910	5	5	5	5	0	0	0	0	44	27	34	40	32	38	99	42	1.78835e-15	4.13573	1.58925e-16	8.2496	17.5784	14.7475	60.9919	protein_coding
EBF2	ENSG00000221818	7	7	7	7	0	0	0	0	28	65	35	69	82	39	91	88	1.77419e-15	4.13221	1.57482e-16	8.25069	17.5355	14.751	60.9542	protein_coding
NCAN	ENSG00000130287	5	5	5	5	0	0	0	0	58	42	16	32	53	60	31	80	2.84185e-15	4.18955	2.59969e-16	8.19058	18.2465	14.5464	60.9428	protein_coding
SPATA17	ENSG00000162814	3	7	8	10	0	0	0	0	43	39	68	52	52	47	64	88	6.60726e-16	4.01165	5.51612e-17	8.37513	16.1297	15.18	60.8968	protein_coding
SPAG16	ENSG00000144451	6	10	5	9	0	4	3	0	48	50	48	25	55	57	49	57	2.01432e-18	3.43922	1.11655e-19	9.07695	10.847	17.6959	60.86	protein_coding
PLCH1	ENSG00000114805	8	8	7	7	0	0	0	0	29	48	54	69	45	82	96	89	1.23613e-15	4.08139	1.08042e-16	8.2956	16.9286	14.9079	60.8452	protein_coding
SALL1	ENSG00000103449	5	8	3	4	0	0	0	3	62	24	26	48	40	29	57	77	5.38474e-16	3.9779	4.44486e-17	8.40053	15.7568	15.2688	60.7379	protein_coding
THSD4	ENSG00000187720	17	13	16	16	0	0	7	4	88	61	72	168	158	127	99	121	2.20513e-17	3.64515	1.47347e-18	8.79167	12.5112	16.6566	60.7157	protein_coding
LVRN	ENSG00000172901	3	5	4	4	0	0	0	0	39	20	55	24	21	32	67	58	6.08166e-15	4.26586	5.86811e-16	8.09202	19.2376	14.216	60.6434	protein_coding
SAG	ENSG00000130561	10	8	12	9	0	0	0	0	45	59	67	87	92	108	108	91	1.20368e-15	4.06461	1.05018e-16	8.29897	16.7328	14.9195	60.6419	protein_coding
PLG	ENSG00000122194	7	7	8	7	0	0	0	0	64	42	47	33	42	87	82	82	9.75332e-16	4.03832	8.36174e-17	8.326	16.4306	15.0108	60.6186	protein_coding
SARDH	ENSG00000123453	5	7	5	5	0	0	0	0	20	31	58	45	34	73	75	55	2.18414e-15	4.13271	1.96951e-16	8.22392	17.5416	14.6607	60.5884	protein_coding
ZNF793	ENSG00000188227	5	3	7	9	4	0	0	1	50	27	35	75	67	30	83	43	1.65422e-16	3.83498	1.26005e-17	8.5473	14.2707	15.7814	60.5214	protein_coding
ZFP37	ENSG00000136866	3	3	3	3	0	0	0	0	50	24	9	41	17	46	43	65	4.6464e-14	4.5364	5.01999e-15	7.82641	23.2056	13.3329	60.4833	protein_coding
G6PC1	ENSG00000131482	4	4	4	4	0	0	0	0	30	14	42	35	38	26	53	60	3.73968e-15	4.19201	3.49527e-16	8.15488	18.2777	14.4272	60.4789	protein_coding
DHRS2	ENSG00000100867	6	6	6	6	0	0	0	0	78	24	48	32	97	47	36	88	4.17228e-15	4.20043	3.92575e-16	8.14083	18.3847	14.3796	60.4007	protein_coding
NHERF4	ENSG00000172367	7	8	6	12	3	3	3	2	42	62	25	65	100	38	57	56	1.53335e-18	3.38721	8.37931e-20	9.10816	10.4629	17.8144	60.3409	protein_coding
HHIP	ENSG00000164161	6	10	10	12	0	1	1	3	75	46	50	46	84	46	61	84	1.05622e-17	3.55395	6.6714e-19	8.88024	11.7448	16.9762	60.3326	protein_coding
ELFN2	ENSG00000166897	4	7	5	4	0	0	0	0	31	20	27	62	57	46	68	44	2.48964e-15	4.13107	2.25279e-16	8.2078	17.5217	14.6039	60.3296	protein_coding
CALB1	ENSG00000104327	6	5	5	8	9	5	6	9	75	37	31	63	56	33	47	74	1.53347e-20	3.03738	6.10472e-22	9.62776	8.20997	19.8143	60.1836	protein_coding
TDRD12	ENSG00000173809	8	9	10	8	0	0	0	0	43	46	97	56	116	99	57	93	2.13301e-15	4.10094	1.91671e-16	8.22718	17.1596	14.671	60.165	protein_coding
PLA2G4E	ENSG00000188089	9	7	7	7	0	0	0	0	34	55	62	50	95	37	85	89	1.62318e-15	4.06799	1.43568e-16	8.26174	16.7721	14.7896	60.1641	protein_coding
EGFLAM	ENSG00000164318	9	10	9	9	0	0	0	0	59	52	50	92	57	94	131	101	2.16092e-15	4.08934	1.94631e-16	8.22534	17.0222	14.6654	59.9717	protein_coding
KLK11	ENSG00000167757	5	5	5	5	0	0	0	0	46	21	21	55	82	34	50	57	4.17971e-15	4.1692	3.93493e-16	8.14055	17.9909	14.3789	59.9483	protein_coding
CFAP47	ENSG00000165164	7	7	14	7	3	0	1	6	40	41	51	67	63	50	47	81	1.16318e-18	3.3401	6.2349e-20	9.14018	10.1267	17.9344	59.9025	protein_coding
RBFOX3	ENSG00000167281	12	11	9	14	7	0	0	0	76	93	39	96	102	112	80	110	1.27528e-16	3.75843	9.53413e-18	8.57943	13.5332	15.8944	59.738	protein_coding
MFRP	ENSG00000235718	4	4	4	4	0	0	0	0	32	28	12	53	53	40	65	30	9.28625e-15	4.25235	9.15963e-16	8.03763	19.0583	14.0322	59.6697	protein_coding
HIP1	ENSG00000127946	320	277	308	237	297	208	259	248	499	929	740	730	914	791	819	681	4.49967e-38	1.59735	1.88064e-40	13.3155	3.02588	37.3468	59.6561	protein_coding
KCNV1	ENSG00000164794	5	5	5	5	0	0	0	0	56	28	39	14	48	48	78	59	5.72731e-15	4.18248	5.49661e-16	8.09998	18.1574	14.242	59.5671	protein_coding
OSGIN1	ENSG00000140961	23	16	27	17	48	28	48	25	144	202	130	197	104	136	185	114	7.23894e-25	2.46598	1.4409e-26	10.6677	5.52502	24.1403	59.5295	protein_coding
DIAPH1	ENSG00000131504	2889	2908	2888	2959	1507	1671	1689	1535	6843	7844	8194	8037	10342	9919	10901	9980	3.89181e-29	2.09316	4.1546e-31	11.5993	4.26682	28.4098	59.4664	protein_coding
EMID1	ENSG00000186998	8	5	7	7	0	0	0	0	53	53	32	29	57	66	53	74	8.70056e-16	3.94815	7.41373e-17	8.34024	15.4352	15.0605	59.4609	protein_coding
TMC5	ENSG00000103534	11	12	11	6	0	0	0	0	66	57	91	67	97	87	75	107	1.4679e-15	4.00832	1.29144e-16	8.27436	16.0925	14.8333	59.4566	protein_coding
LTF	ENSG00000012223	9	9	8	8	0	0	0	0	116	53	29	59	139	61	77	104	6.97865e-15	4.19974	6.78505e-16	8.07433	18.3759	14.1562	59.4525	protein_coding
ANKRD31	ENSG00000145700	5	7	3	4	0	0	0	2	25	23	50	62	69	20	41	76	3.279e-15	4.10441	3.02016e-16	8.17252	17.2009	14.4843	59.4494	protein_coding
CD5L	ENSG00000073754	5	4	5	4	0	0	0	0	21	29	60	20	55	39	40	51	3.47773e-15	4.10958	3.225e-16	8.1646	17.2626	14.4587	59.4192	protein_coding
ACOX2	ENSG00000168306	6	10	9	12	2	5	4	7	52	22	68	66	47	63	61	78	9.17441e-20	3.11803	4.20831e-21	9.42729	8.682	19.0374	59.3592	protein_coding
PM20D1	ENSG00000162877	5	10	4	5	0	0	0	0	31	24	45	74	73	41	77	64	4.8069e-15	4.13828	4.56306e-16	8.1226	17.6095	14.3181	59.2525	protein_coding
EPHB2	ENSG00000133216	15	12	12	18	0	0	1	4	77	73	92	124	180	94	120	89	2.43585e-16	3.79252	1.90124e-17	8.49967	13.8568	15.6133	59.214	protein_coding
HEATR4	ENSG00000187105	18	13	12	14	10	7	9	5	94	42	58	69	98	51	68	91	4.6378e-22	2.77542	1.40774e-23	10.0079	6.84677	21.3337	59.21	protein_coding
XKR5	ENSG00000275591	1	6	6	7	0	1	4	0	26	35	103	47	106	30	30	56	3.59203e-15	4.09458	3.34413e-16	8.16022	17.084	14.4447	59.1448	protein_coding
BTBD19	ENSG00000222009	27	22	25	23	4	7	7	10	106	88	108	76	158	116	113	120	4.09696e-21	2.89847	1.46404e-22	9.77343	7.45635	20.3875	59.0927	protein_coding
RGS7	ENSG00000182901	7	7	7	7	0	0	0	0	39	39	39	49	52	63	55	98	1.17045e-15	3.95334	1.01935e-16	8.30251	15.4908	14.9316	59.0298	protein_coding
C4orf54	ENSG00000248713	4	5	5	4	0	0	0	0	30	15	26	60	45	37	53	74	9.49492e-15	4.20707	9.38034e-16	8.03471	18.4695	14.0225	58.9937	protein_coding
LIPC	ENSG00000166035	5	5	5	5	0	0	0	0	29	43	20	36	67	31	50	51	2.2408e-15	4.02182	2.02411e-16	8.22065	16.2438	14.6496	58.918	protein_coding
SLC11A1	ENSG00000018280	53	39	49	48	48	30	39	21	144	169	192	133	210	138	242	145	6.08181e-28	2.1626	7.68925e-30	11.3468	4.4772	27.216	58.8571	protein_coding
COL5A2	ENSG00000204262	11	8	5	10	0	0	2	6	75	25	73	58	103	42	77	68	8.57505e-17	3.6603	6.24504e-18	8.62797	12.6433	16.0668	58.8091	protein_coding
ZDBF2	ENSG00000204186	5	5	6	10	0	0	0	0	42	22	67	48	80	45	65	68	3.35395e-15	4.05867	3.09909e-16	8.16941	16.6641	14.4744	58.747	protein_coding
LMX1A	ENSG00000162761	5	6	5	6	0	0	0	0	56	37	25	55	47	26	46	113	8.44497e-15	4.17207	8.29011e-16	8.04984	18.0268	14.0734	58.7152	protein_coding
ZNF774	ENSG00000196391	8	11	7	10	0	0	0	2	83	44	46	47	85	87	57	67	2.93756e-16	3.77917	2.31739e-17	8.47667	13.7292	15.532	58.6981	protein_coding
SLC4A10	ENSG00000144290	5	7	5	6	0	0	0	0	29	32	32	62	46	35	64	86	3.48454e-15	4.05532	3.23678e-16	8.16416	16.6254	14.4579	58.6312	protein_coding
ROR1	ENSG00000185483	5	4	4	4	0	0	0	0	56	12	43	21	34	59	44	71	1.98525e-14	4.27723	2.04116e-15	7.93882	19.3899	13.7022	58.6075	protein_coding
ZNF578	ENSG00000258405	5	5	5	6	0	0	0	0	36	27	21	39	41	57	52	63	2.15619e-15	3.99377	1.93979e-16	8.22575	15.931	14.6663	58.5739	protein_coding
TLE2	ENSG00000065717	6	6	6	6	0	0	0	0	31	38	52	46	81	28	89	41	4.07591e-15	4.06621	3.82442e-16	8.144	16.7514	14.3898	58.5119	protein_coding
JAKMIP2	ENSG00000176049	7	8	7	7	0	0	0	0	38	26	74	52	52	65	88	96	4.31651e-15	4.06733	4.06822e-16	8.13651	16.7644	14.3649	58.4266	protein_coding
ITGA2B	ENSG00000005961	2	7	2	10	2	3	3	4	22	36	45	67	64	25	56	48	2.07459e-17	3.49793	1.3819e-18	8.79888	11.2975	16.6831	58.3562	protein_coding
GRIK4	ENSG00000149403	10	9	11	9	0	0	0	0	72	121	167	145	117	194	170	178	5.67198e-13	4.76483	7.15332e-14	7.48503	27.1868	12.2463	58.3514	protein_coding
TPD52L1	ENSG00000111907	13	16	15	21	4	5	3	1	75	61	65	102	77	98	100	125	9.03432e-19	3.22991	4.78124e-20	9.16884	9.38211	18.0441	58.2809	protein_coding
PAX7	ENSG00000009709	5	6	5	5	0	0	0	0	32	30	21	65	71	28	58	73	9.77745e-15	4.14401	9.67989e-16	8.03085	17.6796	14.0098	58.0567	protein_coding
THRB	ENSG00000151090	9	8	9	10	0	0	0	0	78	39	82	43	123	93	64	84	5.15893e-15	4.05856	4.91878e-16	8.11349	16.6628	14.2874	57.9864	protein_coding
ANKRD29	ENSG00000154065	5	6	6	6	0	0	0	0	37	27	39	44	32	74	69	39	2.49139e-15	3.96703	2.25567e-16	8.20765	15.6385	14.6036	57.9327	protein_coding
CABP4	ENSG00000175544	4	4	7	5	0	0	0	0	44	14	39	37	61	55	53	37	6.00649e-15	4.07051	5.78463e-16	8.09377	16.8013	14.2214	57.8882	protein_coding
ADAMTS20	ENSG00000173157	7	6	6	6	0	0	0	0	43	29	43	43	42	46	102	53	3.29752e-15	3.99647	3.03893e-16	8.17177	15.9609	14.4818	57.8762	protein_coding
ANO4	ENSG00000151572	10	8	8	8	0	0	0	0	57	35	60	63	117	60	74	83	3.67434e-15	4.0052	3.42652e-16	8.15728	16.0578	14.4348	57.8144	protein_coding
ANGPT1	ENSG00000154188	4	4	4	4	0	0	0	0	27	13	47	51	32	23	53	89	4.56555e-14	4.33293	4.91832e-15	7.82898	20.1531	13.3405	57.8035	protein_coding
SH2D6	ENSG00000152292	4	4	5	5	0	0	0	0	27	14	46	34	49	34	47	62	8.68694e-15	4.09918	8.53672e-16	8.04625	17.1386	14.0611	57.6391	protein_coding
IL17RD	ENSG00000144730	9	8	11	10	0	0	0	0	53	46	49	97	104	79	108	101	6.21288e-15	4.05315	6.0178e-16	8.08896	16.6004	14.2067	57.5819	protein_coding
MYOCOS	ENSG00000283683	2	1	2	2	5	4	2	12	34	26	85	57	39	26	62	49	2.17493e-16	3.67398	1.68168e-17	8.51391	12.7637	15.6626	57.5439	protein_coding
NOS2	ENSG00000007171	6	7	7	7	0	0	0	0	28	22	74	80	58	48	81	88	1.13721e-14	4.1243	1.13596e-15	8.0112	17.4397	13.9442	57.5099	protein_coding
PLEKHG5	ENSG00000171680	6	15	8	10	5	2	2	7	83	21	75	83	112	58	90	39	1.17236e-17	3.3967	7.47233e-19	8.86762	10.5319	16.9309	57.5093	protein_coding
PPP1R1B	ENSG00000131771	4	4	4	2	0	0	0	0	10	59	39	42	79	19	65	21	1.72778e-13	4.49101	2.03189e-14	7.64859	22.4869	12.7625	57.3166	protein_coding
IQCA1	ENSG00000132321	6	6	6	6	0	0	0	0	82	31	22	40	30	73	77	92	2.05515e-14	4.18438	2.11731e-15	7.93427	18.1812	13.6872	57.2722	protein_coding
CHRNA3	ENSG00000080644	5	3	5	5	0	0	0	0	44	19	52	22	54	41	63	24	1.32766e-14	4.12132	1.3373e-15	7.99111	17.4036	13.8769	57.1911	protein_coding
DCT	ENSG00000080166	3	3	5	3	0	0	0	0	51	26	13	25	28	31	40	71	4.91625e-14	4.29432	5.32951e-15	7.81888	19.621	13.3084	57.1504	protein_coding
STRC	ENSG00000242866	2	4	2	4	0	0	0	0	30	10	33	29	35	24	32	50	4.72661e-14	4.28869	5.11653e-15	7.82401	19.5445	13.3254	57.1487	protein_coding
ABLIM2	ENSG00000163995	8	8	13	11	3	0	0	4	68	41	46	46	77	67	65	70	1.6482e-17	3.39803	1.07205e-18	8.82733	10.5417	16.783	57.0291	protein_coding
TEX45	ENSG00000198723	4	5	3	2	0	2	0	0	45	12	33	38	18	44	33	57	1.31408e-14	4.10155	1.32294e-15	7.99244	17.1668	13.8814	56.9352	protein_coding
RAPGEF5	ENSG00000136237	8	8	8	8	0	0	0	0	42	40	63	42	55	81	84	92	4.24676e-15	3.95821	4.00027e-16	8.13855	15.5432	14.3719	56.8872	protein_coding
SLC37A3	ENSG00000157800	17	11	12	20	4	0	8	3	101	52	95	67	60	127	95	119	6.4846e-18	3.30562	3.90953e-19	8.93949	9.88761	17.1881	56.8174	protein_coding
ANKRD40CL	ENSG00000167117	5	5	5	5	0	0	0	0	22	40	20	45	74	38	52	42	8.8417e-15	4.04156	8.69804e-16	8.04396	16.4676	14.0535	56.7979	protein_coding
CTTN	ENSG00000085733	8	7	9	11	0	0	0	0	69	35	60	76	106	51	79	80	5.47454e-15	3.98143	5.23401e-16	8.10594	15.7954	14.2617	56.7818	protein_coding
IGSF11	ENSG00000144847	7	7	7	7	0	0	0	0	49	32	41	47	77	49	45	96	4.41773e-15	3.95551	4.17516e-16	8.13337	15.5141	14.3548	56.7805	protein_coding
CALCB	ENSG00000175868	1	0	1	0	1	0	0	4	26	6	32	70	14	27	51	27	3.90809e-12	4.97552	5.46778e-13	7.21314	31.4616	11.408	56.7609	protein_coding
CDH20	ENSG00000101542	3	3	3	3	0	0	0	0	18	11	21	71	18	56	48	56	3.2148e-13	4.54249	3.91332e-14	7.56384	23.3038	12.4928	56.7486	protein_coding
CEMIP	ENSG00000103888	25	20	19	19	9	1	5	18	63	95	119	91	123	129	114	111	4.67621e-20	2.93576	2.05459e-21	9.50222	7.6516	19.3301	56.7486	protein_coding
DNER	ENSG00000187957	1	1	1	0	0	0	1	5	36	51	9	29	15	34	20	50	5.79323e-13	4.63638	7.31833e-14	7.48203	24.8708	12.2371	56.7358	protein_coding
CLEC4M	ENSG00000104938	4	4	5	4	0	0	0	0	51	28	10	51	79	46	28	44	4.93072e-14	4.2605	5.34778e-15	7.81845	19.1663	13.3071	56.6948	protein_coding
EXT1	ENSG00000182197	24	15	14	16	7	7	3	6	83	64	48	87	91	89	76	126	4.2324e-20	2.92272	1.83527e-21	9.51397	7.58275	19.3734	56.6231	protein_coding
PRELP	ENSG00000188783	6	7	6	6	0	0	0	0	18	40	37	79	48	106	57	66	2.14793e-14	4.14256	2.22637e-15	7.92804	17.6618	13.668	56.6205	protein_coding
PDE6A	ENSG00000132915	10	14	9	13	10	4	12	14	77	41	54	110	39	93	79	123	3.95403e-20	2.91019	1.70424e-21	9.52167	7.51719	19.403	56.4664	protein_coding
TRAF5	ENSG00000082512	12	13	11	10	5	1	9	5	57	40	40	80	49	76	70	88	1.32737e-19	2.98872	6.2204e-21	9.3862	7.93769	18.877	56.4181	protein_coding
ACTN3	ENSG00000248746	2	2	5	4	0	0	0	0	43	20	15	40	54	14	43	50	1.17063e-13	4.35889	1.3412e-14	7.70184	20.519	12.9316	56.3673	protein_coding
KCNK2	ENSG00000082482	6	6	6	8	0	0	0	0	46	31	36	43	42	48	55	88	3.6055e-15	3.90245	3.35855e-16	8.1597	14.9539	14.443	56.3632	protein_coding
VWA3A	ENSG00000175267	9	11	9	11	0	0	0	0	56	74	66	76	115	52	121	84	8.12451e-15	3.9981	7.96279e-16	8.05477	15.9789	14.0902	56.334	protein_coding
ZNF677	ENSG00000197928	4	4	4	4	0	0	0	0	35	14	17	51	30	43	67	51	4.64283e-14	4.22454	5.00885e-15	7.82669	18.6945	13.3332	56.3268	protein_coding
NOX3	ENSG00000074771	3	3	4	3	0	0	0	0	51	18	21	38	15	20	72	58	1.80658e-13	4.41844	2.13022e-14	7.64251	21.3836	12.7431	56.3048	protein_coding
MYLK	ENSG00000065534	41	52	42	57	36	27	30	23	146	137	177	138	212	113	214	224	6.7613e-26	2.23625	1.17981e-27	10.8979	4.71171	25.17	56.2863	protein_coding
PROM2	ENSG00000155066	9	6	6	7	2	0	3	0	47	23	40	59	70	39	69	38	1.84775e-16	3.57505	1.41132e-17	8.5342	11.9179	15.7334	56.2476	protein_coding
HOPX	ENSG00000171476	7	8	7	7	0	0	0	0	42	33	67	40	67	40	101	79	9.50555e-15	4.00441	9.3958e-16	8.0345	16.049	14.022	56.1499	protein_coding
FMN2	ENSG00000155816	9	10	9	9	0	0	0	0	69	94	126	127	176	138	94	150	6.77855e-13	4.60718	8.65159e-14	7.46001	24.3724	12.1689	56.0641	protein_coding
TMEM139	ENSG00000178826	3	5	4	4	0	0	0	0	37	18	19	49	56	30	41	27	1.94664e-14	4.08805	1.99942e-15	7.94138	17.0069	13.7107	56.05	protein_coding
COL16A1	ENSG00000084636	9	11	11	9	0	0	0	0	86	112	123	221	241	133	179	133	2.29822e-12	4.78809	3.13136e-13	7.28862	27.6287	11.6386	55.7268	protein_coding
NPR3	ENSG00000113389	10	8	8	8	0	0	0	0	72	34	42	67	103	63	107	66	1.30423e-14	4.0129	1.31234e-15	7.99343	16.1437	13.8846	55.7177	protein_coding
TULP2	ENSG00000104804	3	3	4	5	0	0	0	0	48	33	10	41	36	77	29	27	9.13389e-14	4.27092	1.03025e-14	7.73547	19.3052	13.0393	55.69	protein_coding
FHIP1A	ENSG00000164142	4	4	4	5	0	0	0	0	26	16	25	48	30	36	50	58	2.14793e-14	4.06482	2.22607e-15	7.92805	16.7353	13.668	55.5579	protein_coding
SLC36A3	ENSG00000186334	6	6	6	8	0	0	0	3	38	39	27	67	48	46	33	87	1.48855e-15	3.74299	1.31038e-16	8.27263	13.3891	14.8272	55.4982	protein_coding
ZFP36L1	ENSG00000185650	165	125	192	117	203	144	231	121	455	614	409	485	632	502	494	511	2.29971e-32	1.75317	1.75412e-34	12.2465	3.37097	31.6383	55.4672	protein_coding
SHISA9	ENSG00000237515	5	6	5	5	0	0	0	0	25	37	30	58	39	23	71	90	3.52987e-14	4.1205	3.76573e-15	7.86249	17.3938	13.4522	55.43	protein_coding
BNIPL	ENSG00000163141	7	7	7	11	0	0	0	0	48	32	42	102	53	77	87	88	1.76246e-14	4.02936	1.80012e-15	7.95439	16.3289	13.7539	55.4193	protein_coding
MAPK13	ENSG00000156711	35	21	23	30	16	10	21	7	60	115	142	99	133	137	157	114	9.50371e-22	2.6354	3.05851e-23	9.93078	6.21349	21.0221	55.4017	protein_coding
KCNH1	ENSG00000143473	9	9	9	9	0	0	0	0	101	44	34	67	75	77	75	130	2.12648e-14	4.0454	2.19858e-15	7.9296	16.5115	13.6723	55.31	protein_coding
TPO	ENSG00000115705	9	9	9	9	0	0	0	0	78	26	59	67	106	69	120	87	2.6304e-14	4.06685	2.76081e-15	7.90127	16.7588	13.58	55.2277	protein_coding
UNC79	ENSG00000133958	35	27	34	29	15	20	12	11	118	62	146	122	120	118	160	156	1.80448e-22	2.53802	5.11903e-24	10.1075	5.8079	21.7436	55.1857	protein_coding
GCSAML	ENSG00000169224	5	5	7	5	0	0	0	0	16	34	72	57	21	63	64	104	1.03164e-13	4.24195	1.17441e-14	7.71879	18.9215	12.9865	55.088	protein_coding
TERT	ENSG00000164362	6	5	3	3	3	1	0	0	24	28	39	20	46	35	40	27	7.7668e-16	3.64579	6.56938e-17	8.35453	12.5168	15.1098	55.0871	protein_coding
KLF17	ENSG00000171872	5	5	5	5	0	0	0	0	20	24	40	52	49	24	72	63	3.21198e-14	4.0798	3.4115e-15	7.87485	16.91	13.4932	55.0497	protein_coding
DISP3	ENSG00000204624	8	7	7	7	0	0	0	0	27	34	74	54	110	45	63	79	2.51658e-14	4.04731	2.63215e-15	7.90721	16.5334	13.5992	55.0402	protein_coding
PTPRQ	ENSG00000139304	9	7	7	9	0	0	0	0	48	31	79	46	107	65	52	97	2.05297e-14	4.01981	2.114e-15	7.93447	16.2213	13.6876	55.0217	protein_coding
ITPRIPL1	ENSG00000198885	3	4	3	7	0	0	0	0	50	23	21	26	33	35	33	47	1.39362e-14	3.96487	1.40665e-15	7.98487	15.6151	13.8559	54.9366	protein_coding
LYPD8	ENSG00000259823	7	7	7	9	0	0	0	0	51	36	29	70	89	80	80	45	1.71364e-14	3.98738	1.74667e-15	7.95812	15.8607	13.7661	54.8906	protein_coding
CDH12	ENSG00000154162	7	7	7	7	0	0	0	0	59	29	33	39	88	49	73	70	1.44005e-14	3.96496	1.45503e-15	7.9807	15.6161	13.8416	54.8815	protein_coding
NUTM1	ENSG00000184507	6	6	6	6	0	0	0	0	34	35	28	38	59	73	34	52	6.99943e-15	3.87709	6.80891e-16	8.0739	14.6933	14.1549	54.88	protein_coding
SP140	ENSG00000079263	30	31	23	30	24	16	22	21	141	70	102	92	113	122	78	130	1.09873e-25	2.19577	1.96889e-27	10.8512	4.58135	24.9591	54.8045	protein_coding
EDA	ENSG00000158813	5	4	4	4	0	0	0	0	31	24	29	27	42	19	65	44	2.584e-14	4.02776	2.70602e-15	7.90377	16.3108	13.5877	54.728	protein_coding
KIAA1671	ENSG00000197077	10	10	9	9	0	0	0	0	123	65	122	108	122	118	148	153	9.50706e-13	4.55172	1.23476e-13	7.413	23.4533	12.022	54.7205	protein_coding
LTBP1	ENSG00000049323	20	17	20	16	5	4	1	6	72	87	71	93	125	69	90	134	2.90551e-18	3.1184	1.65153e-19	9.03424	8.68423	17.5368	54.6867	protein_coding
SV2B	ENSG00000185518	7	9	10	7	0	0	0	0	92	44	99	134	145	71	145	117	1.13927e-12	4.57233	1.49692e-13	7.38743	23.7908	11.9434	54.6091	protein_coding
IRX6	ENSG00000159387	4	5	4	4	0	0	0	0	42	22	15	45	46	22	45	69	6.20853e-14	4.13469	6.83097e-15	7.78757	17.5658	13.207	54.6069	protein_coding
SCN9A	ENSG00000169432	8	8	8	8	0	0	0	0	71	44	52	39	46	53	92	126	2.49163e-14	4.01317	2.60345e-15	7.90858	16.1467	13.6035	54.5932	protein_coding
CMKLR1	ENSG00000174600	9	11	10	11	1	1	1	0	45	45	53	60	102	80	68	65	6.20726e-16	3.5865	5.16271e-17	8.38293	12.0128	15.2071	54.5403	protein_coding
IL18RAP	ENSG00000115607	3	7	4	4	0	0	0	0	43	15	38	43	88	33	40	28	7.45895e-14	4.15076	8.29638e-15	7.76297	17.7624	13.1273	54.4883	protein_coding
ANKRD7	ENSG00000106013	3	2	2	4	0	0	0	0	40	14	11	59	29	49	15	50	8.02665e-13	4.50003	1.03326e-13	7.43658	22.628	12.0955	54.43	protein_coding
ITIH5	ENSG00000123243	6	7	6	6	0	0	0	0	39	29	31	46	60	38	47	82	1.04828e-14	3.8921	1.0433e-15	8.02165	14.847	13.9795	54.4097	protein_coding
MCAM	ENSG00000076706	8	13	7	13	4	8	12	20	32	55	90	92	83	63	69	106	1.08543e-19	2.86627	5.01858e-21	9.40879	7.29176	18.9644	54.357	protein_coding
NOVA2	ENSG00000104967	6	5	4	4	0	0	0	0	22	29	22	42	31	40	61	51	1.91875e-14	3.95907	1.96977e-15	7.94323	15.5524	13.717	54.3065	protein_coding
PRG4	ENSG00000116690	9	14	10	14	14	12	14	6	47	49	71	90	49	70	98	56	1.13774e-21	2.59122	3.74472e-23	9.91058	6.0261	20.944	54.2705	protein_coding
PALMD	ENSG00000099260	10	10	10	8	0	0	0	0	60	50	50	75	100	59	80	112	1.66556e-14	3.93815	1.69419e-15	7.9619	15.3286	13.7784	54.2616	protein_coding
STK33	ENSG00000130413	6	6	6	6	0	0	0	0	35	29	26	51	48	41	55	89	1.85887e-14	3.95149	1.90345e-15	7.94748	15.471	13.7308	54.2569	protein_coding
CECR2	ENSG00000099954	37	25	25	20	17	7	11	5	99	84	112	98	151	116	114	137	1.04632e-20	2.71049	4.0178e-22	9.67066	6.54544	19.9803	54.1565	protein_coding
FAM227A	ENSG00000184949	13	12	10	9	2	2	2	0	51	52	46	53	53	78	88	72	7.00759e-17	3.34745	5.03392e-18	8.6526	10.1785	16.1544	54.0762	protein_coding
LIN28B	ENSG00000187772	6	7	6	6	0	0	0	0	46	40	20	42	49	88	55	46	1.90031e-14	3.93802	1.94886e-15	7.94456	15.3272	13.7212	54.0343	protein_coding
FAM186A	ENSG00000185958	4	4	5	5	0	0	0	0	29	10	57	46	31	43	72	41	1.01349e-13	4.15294	1.1511e-14	7.72134	17.7893	12.9942	53.9641	protein_coding
GREB1	ENSG00000196208	26	24	37	31	9	5	8	6	92	106	117	145	147	132	166	180	6.41799e-19	2.96309	3.33289e-20	9.20767	7.79793	18.1926	53.9063	protein_coding
FCRL1	ENSG00000163534	4	4	5	4	0	0	0	0	24	13	18	77	66	47	41	51	2.27895e-13	4.25409	2.72293e-14	7.61085	19.0814	12.6423	53.7814	protein_coding
AMHR2	ENSG00000135409	6	6	6	6	0	0	0	0	24	43	35	48	94	34	55	43	2.584e-14	3.95744	2.70671e-15	7.90373	15.5349	13.5877	53.7726	protein_coding
FOLR2	ENSG00000165457	23	22	19	14	10	7	5	4	68	61	100	85	72	79	127	119	1.37815e-19	2.84665	6.48718e-21	9.38177	7.19328	18.8607	53.6898	protein_coding
MYBPC2	ENSG00000086967	6	6	9	6	0	0	0	0	59	39	21	66	117	44	48	68	6.42161e-14	4.06932	7.06877e-15	7.78324	16.7876	13.1924	53.6839	protein_coding
ADAM32	ENSG00000197140	10	11	15	15	2	5	7	5	73	41	56	53	66	100	45	68	3.72387e-19	2.9111	1.856e-20	9.27031	7.5219	18.429	53.6486	protein_coding
RIIAD1	ENSG00000178796	4	5	4	4	0	0	0	0	23	21	26	51	28	24	69	61	1.00018e-13	4.12049	1.13442e-14	7.7232	17.3937	12.9999	53.566	protein_coding
GRM2	ENSG00000164082	13	10	10	15	5	6	5	4	50	39	47	48	56	59	87	60	7.21771e-20	2.78945	3.25421e-21	9.45423	6.91365	19.1416	53.3945	protein_coding
CCDC63	ENSG00000173093	5	5	6	5	0	0	0	0	21	32	30	67	71	26	88	38	1.08016e-13	4.11665	1.2319e-14	7.71269	17.3474	12.9665	53.3786	protein_coding
JAKMIP1	ENSG00000152969	7	7	7	8	0	0	0	0	38	35	51	51	84	32	66	89	2.99347e-14	3.93316	3.16378e-15	7.88427	15.2756	13.5238	53.1913	protein_coding
GPRC5A	ENSG00000013588	9	8	10	7	0	0	0	0	70	34	57	46	73	58	77	71	1.45789e-14	3.8371	1.47381e-15	7.97912	14.2917	13.8363	53.0912	protein_coding
SH2D5	ENSG00000189410	2	2	1	2	1	4	1	3	24	18	59	23	22	57	28	16	3.21056e-14	3.93071	3.40832e-15	7.87497	15.2498	13.4934	53.0388	protein_coding
SPHKAP	ENSG00000153820	6	6	6	6	0	0	0	0	25	28	24	66	59	53	78	54	5.26752e-14	3.99352	5.74059e-15	7.80952	15.9283	13.2784	53.0275	protein_coding
ICAM5	ENSG00000105376	4	5	4	5	0	1	0	0	50	18	18	40	66	32	35	33	3.23572e-14	3.9294	3.43841e-15	7.87387	15.2359	13.49	53.0077	protein_coding
EPHA7	ENSG00000135333	14	17	15	16	3	5	8	4	50	47	71	78	98	73	60	99	4.25643e-19	2.88385	2.15479e-20	9.25438	7.38115	18.371	52.979	protein_coding
CYP27C1	ENSG00000186684	4	4	4	6	0	0	0	0	27	26	13	65	57	49	27	71	2.02971e-13	4.17234	2.40604e-14	7.62683	18.0301	12.6926	52.9577	protein_coding
ZC3H11B	ENSG00000215817	3	2	3	5	0	0	4	0	22	18	48	28	18	41	33	41	2.06306e-14	3.86468	2.12655e-15	7.93373	14.5675	13.6855	52.89	protein_coding
KIAA1217	ENSG00000120549	7	7	7	7	0	0	0	0	38	28	43	71	39	46	95	97	6.55435e-14	4.00802	7.22515e-15	7.78048	16.0892	13.1835	52.8396	protein_coding
COL4A2	ENSG00000134871	29	28	50	28	28	19	24	17	116	104	83	138	128	133	166	106	1.58402e-24	2.21729	3.33019e-26	10.5896	4.6502	23.8002	52.7721	protein_coding
TDO2	ENSG00000151790	1	0	2	0	6	4	3	3	45	25	72	25	29	17	22	59	3.84218e-14	3.93019	4.11698e-15	7.85131	15.2442	13.4154	52.7251	protein_coding
CNBD2	ENSG00000149646	7	7	6	7	0	0	0	0	51	30	31	35	78	60	55	49	2.09121e-14	3.84751	2.15993e-15	7.9318	14.3952	13.6796	52.6324	protein_coding
MORC1	ENSG00000114487	4	4	4	6	0	0	0	0	22	15	37	59	27	33	75	60	2.04366e-13	4.14625	2.42578e-14	7.62577	17.707	12.6896	52.6142	protein_coding
PAX6	ENSG00000007372	16	17	15	14	0	0	2	3	121	65	52	130	120	112	121	121	4.59232e-15	3.66808	4.34256e-16	8.12861	12.7117	14.338	52.5929	protein_coding
AGBL2	ENSG00000165923	4	4	8	6	4	1	3	0	28	31	21	94	31	77	47	42	3.70123e-15	3.64355	3.45546e-16	8.15626	12.4973	14.4317	52.5824	protein_coding
PTPRT	ENSG00000196090	9	10	9	9	0	0	0	0	74	67	101	123	135	114	125	144	1.8337e-12	4.47719	2.46396e-13	7.32085	22.2725	11.7367	52.5473	protein_coding
MPPED2	ENSG00000066382	8	8	8	8	0	0	0	0	41	43	25	80	88	69	73	97	7.27779e-14	3.99206	8.08347e-15	7.76626	15.9122	13.138	52.4477	protein_coding
NTNG1	ENSG00000162631	11	11	9	11	0	0	2	0	63	42	50	101	93	57	92	90	1.03163e-14	3.74869	1.02457e-15	8.02388	13.4421	13.9865	52.4309	protein_coding
RSPO3	ENSG00000146374	6	9	8	11	0	0	0	0	27	73	65	93	109	79	37	79	9.25835e-14	4.0206	1.04574e-14	7.73357	16.2301	13.0335	52.4023	protein_coding
HEPH	ENSG00000089472	6	3	3	4	0	0	0	0	52	10	46	30	18	75	32	64	6.04402e-13	4.2848	7.66041e-14	7.47603	19.4919	12.2187	52.3546	protein_coding
WDR87	ENSG00000171804	8	11	9	13	0	0	0	0	104	113	176	128	147	138	241	106	6.49321e-12	4.67064	9.36615e-13	7.13951	25.4684	11.1875	52.2529	protein_coding
KIF5C	ENSG00000168280	14	19	17	21	3	10	0	5	91	66	73	74	126	106	94	109	1.6792e-17	3.11399	1.09484e-18	8.82498	8.65772	16.7749	52.2368	protein_coding
NECTIN3	ENSG00000177707	4	5	4	4	0	0	0	0	24	31	17	56	71	15	50	53	3.10341e-13	4.17337	3.76799e-14	7.56876	18.043	12.5082	52.2011	protein_coding
SYT1	ENSG00000067715	5	5	5	5	0	0	0	0	22	20	27	44	45	56	35	55	4.66958e-14	3.91462	5.04747e-15	7.82572	15.0805	13.3307	52.1847	protein_coding
ZP4	ENSG00000116996	8	8	8	8	0	0	0	0	31	58	85	38	96	34	93	102	1.24369e-13	4.04205	1.4327e-14	7.69341	16.4732	12.9053	52.1638	protein_coding
ZIC4	ENSG00000174963	6	8	7	6	0	0	0	0	28	31	35	51	56	65	72	52	2.91843e-14	3.85008	3.07896e-15	7.88766	14.4208	13.5349	52.1103	protein_coding
DKK3	ENSG00000050165	1	0	0	0	4	4	1	10	29	23	72	57	34	26	37	61	1.3197e-13	4.04588	1.52923e-14	7.68506	16.517	12.8795	52.109	protein_coding
NID2	ENSG00000087303	8	6	7	8	0	0	0	0	70	29	59	32	97	33	81	67	9.13948e-14	3.99204	1.03136e-14	7.73533	15.912	13.0391	52.0525	protein_coding
BRINP1	ENSG00000078725	4	4	4	4	0	0	0	0	11	27	27	61	49	18	50	73	5.88202e-13	4.2437	7.43972e-14	7.47987	18.9444	12.2305	51.9025	protein_coding
SCN3B	ENSG00000166257	31	33	26	43	13	15	19	11	105	101	89	119	119	185	137	178	2.71734e-21	2.52013	9.52582e-23	9.81687	5.73634	20.5659	51.8287	protein_coding
TCP11	ENSG00000124678	4	4	4	4	0	0	0	0	29	7	32	58	46	31	74	37	5.84742e-13	4.23669	7.38984e-14	7.48075	18.8526	12.233	51.8276	protein_coding
SPARC	ENSG00000113140	4	6	4	4	0	0	0	0	42	32	13	33	24	38	55	66	1.57934e-13	4.04236	1.84824e-14	7.66077	16.4767	12.8015	51.7483	protein_coding
TMPRSS4	ENSG00000137648	9	9	9	9	0	0	0	0	29	69	70	78	162	49	93	64	1.96533e-13	4.06131	2.32562e-14	7.63121	16.6946	12.7066	51.6052	protein_coding
IQCA1L	ENSG00000278685	5	6	5	5	0	0	0	0	24	22	55	47	17	71	64	60	2.06627e-13	4.06532	2.45478e-14	7.62424	16.7411	12.6848	51.5678	protein_coding
NT5C1A	ENSG00000116981	9	10	8	8	0	0	0	0	63	49	26	68	93	91	88	65	8.4593e-14	3.94022	9.49301e-15	7.74587	15.3505	13.0727	51.5091	protein_coding
CNDP1	ENSG00000150656	9	9	9	9	0	0	0	0	47	40	62	48	94	63	100	87	6.4345e-14	3.90088	7.08632e-15	7.78293	14.9377	13.1915	51.4584	protein_coding
XCR1	ENSG00000173578	5	5	5	5	0	0	0	0	29	19	23	46	67	45	33	43	8.07656e-14	3.91706	9.02975e-15	7.75222	15.1061	13.0928	51.2852	protein_coding
KRT4	ENSG00000170477	5	5	5	5	0	0	0	0	25	46	25	19	67	39	35	54	9.56582e-14	3.93725	1.08197e-14	7.72923	15.319	13.0193	51.2602	protein_coding
AVPR1B	ENSG00000198049	5	5	5	6	0	0	0	0	45	19	24	53	85	26	47	46	1.73155e-13	4.01196	2.03722e-14	7.64826	16.1332	12.7616	51.1989	protein_coding
FUT9	ENSG00000172461	4	2	2	6	0	0	0	0	38	12	20	55	36	34	19	74	1.22611e-12	4.28925	1.61616e-13	7.37723	19.552	11.9115	51.0912	protein_coding
TTC16	ENSG00000167094	3	5	3	3	0	0	0	0	14	26	39	24	18	50	27	44	2.98569e-13	4.07211	3.61883e-14	7.57401	16.82	12.525	51.003	protein_coding
FRMPD2	ENSG00000170324	6	6	6	6	0	0	0	0	25	28	38	53	42	33	60	88	9.89052e-14	3.92003	1.12025e-14	7.7248	15.1373	13.0048	50.9792	protein_coding
MAPK4	ENSG00000141639	5	6	8	5	0	0	0	0	48	30	23	36	49	56	36	79	7.51492e-14	3.88355	8.36648e-15	7.7619	14.7593	13.1241	50.968	protein_coding
ARHGAP40	ENSG00000124143	5	5	5	8	0	0	0	0	43	52	12	39	79	41	50	63	2.03325e-13	4.01467	2.41131e-14	7.62654	16.1635	12.6918	50.9534	protein_coding
EYA1	ENSG00000104313	5	4	5	4	0	0	0	0	13	39	22	43	35	45	31	53	1.22349e-13	3.94334	1.4088e-14	7.69556	15.3839	12.9124	50.918	protein_coding
SFTPB	ENSG00000168878	7	3	2	2	1	4	3	3	30	18	37	57	60	25	20	35	3.41404e-15	3.51891	3.1588e-16	8.1671	11.4629	14.4667	50.9071	protein_coding
SHROOM3	ENSG00000138771	9	9	10	7	0	0	0	0	34	66	31	88	97	64	74	111	1.74652e-13	3.98861	2.05666e-14	7.64703	15.8742	12.7578	50.886	protein_coding
VSTM4	ENSG00000165633	3	2	1	1	0	0	0	0	14	17	58	22	8	50	11	51	3.10856e-11	4.84197	4.90783e-12	6.90822	28.68	10.5074	50.8767	protein_coding
TFPI	ENSG00000003436	6	7	7	8	0	0	0	0	41	63	19	41	63	61	89	53	1.12147e-13	3.92524	1.28194e-14	7.70761	15.192	12.9502	50.8327	protein_coding
CHRNB4	ENSG00000117971	8	8	8	8	0	0	0	0	27	38	55	63	59	75	109	65	1.16252e-13	3.92537	1.3313e-14	7.70279	15.1933	12.9346	50.773	protein_coding
CNTN5	ENSG00000149972	2	6	5	9	1	7	5	7	38	37	44	41	21	38	52	57	1.81955e-17	3.02427	1.20156e-18	8.81456	8.13569	16.74	50.6263	protein_coding
BCAR3	ENSG00000137936	35	46	37	32	36	30	41	24	109	147	122	91	138	99	127	127	7.16279e-28	1.86499	9.20561e-30	11.3311	3.64266	27.1449	50.6251	protein_coding
NOL4	ENSG00000101746	6	9	6	6	0	0	0	0	30	40	38	56	88	28	84	57	1.49706e-13	3.94527	1.74883e-14	7.66786	15.4044	12.8248	50.5972	protein_coding
ATP12A	ENSG00000075673	7	7	7	7	0	0	0	0	39	25	59	49	28	81	71	89	1.65875e-13	3.95645	1.94724e-14	7.65406	15.5242	12.7802	50.5642	protein_coding
HMGCS2	ENSG00000134240	7	7	6	8	0	0	0	0	38	28	46	51	60	33	69	94	1.07953e-13	3.89205	1.23062e-14	7.71283	14.8465	12.9668	50.4673	protein_coding
LRRC4C	ENSG00000148948	1	1	1	3	0	0	0	0	46	26	5	35	8	47	9	63	1.00715e-10	5.04741	1.69744e-11	6.72993	33.0691	9.99691	50.4585	protein_coding
ADM	ENSG00000148926	18	21	18	13	7	12	15	16	53	69	91	56	80	102	93	56	1.10622e-21	2.4071	3.61207e-23	9.91418	5.30407	20.9562	50.4436	protein_coding
ENTREP1	ENSG00000135063	7	5	3	3	0	0	0	0	44	28	33	28	12	45	51	61	3.11226e-13	4.03296	3.78037e-14	7.56834	16.3697	12.5069	50.4399	protein_coding
ABO	ENSG00000175164	8	8	8	8	0	0	0	0	37	37	46	42	80	71	84	63	7.49142e-14	3.84142	8.33641e-15	7.76236	14.3345	13.1254	50.4203	protein_coding
NECTIN4	ENSG00000143217	3	11	7	16	4	4	6	7	65	28	53	83	98	62	41	40	4.11652e-17	3.07631	2.87539e-18	8.71626	8.43453	16.3855	50.4067	protein_coding
FCRL2	ENSG00000132704	5	6	5	5	0	0	0	0	34	22	35	30	59	29	75	34	1.25935e-13	3.9075	1.45139e-14	7.69175	15.0064	12.8999	50.4062	protein_coding
RHBG	ENSG00000132677	6	6	6	6	0	0	0	0	43	38	24	36	28	45	89	60	1.27194e-13	3.90441	1.46857e-14	7.69024	14.9742	12.8955	50.3494	protein_coding
PLCXD3	ENSG00000182836	12	9	11	10	0	0	0	0	74	61	63	64	139	65	87	74	1.13094e-13	3.88783	1.29337e-14	7.70648	14.8032	12.9466	50.3341	protein_coding
OPTC	ENSG00000188770	5	5	5	5	0	0	0	0	52	26	12	38	63	37	35	77	3.92119e-13	4.05194	4.8367e-14	7.53625	16.5865	12.4066	50.2707	protein_coding
GABRA4	ENSG00000109158	8	8	8	8	0	0	0	0	38	41	39	49	69	53	78	95	8.59891e-14	3.84605	9.66316e-15	7.74361	14.3805	13.0656	50.2507	protein_coding
IL5RA	ENSG00000091181	6	6	5	7	0	0	0	0	26	32	54	28	50	39	37	70	6.73733e-14	3.8038	7.44095e-15	7.77675	13.9655	13.1715	50.1018	protein_coding
NAALADL1	ENSG00000168060	6	6	3	2	1	0	0	0	36	25	17	28	25	41	32	45	5.87978e-14	3.78586	6.43241e-15	7.79517	13.7929	13.2306	50.0893	protein_coding
SLC22A8	ENSG00000149452	9	10	9	12	0	0	0	0	45	62	56	68	78	67	112	106	1.26418e-13	3.88155	1.45828e-14	7.69114	14.7388	12.8982	50.0649	protein_coding
PRSS23	ENSG00000150687	9	13	5	9	1	0	1	0	40	38	58	62	56	50	75	75	1.22169e-14	3.59779	1.22482e-15	8.00193	12.1071	13.913	50.0561	protein_coding
YAP1	ENSG00000137693	1	3	3	3	1	0	1	3	41	13	14	33	34	25	24	28	7.45038e-14	3.8124	8.27907e-15	7.76323	14.0491	13.1278	50.0486	protein_coding
CD22	ENSG00000012124	7	9	9	8	0	0	0	0	65	29	30	65	79	79	75	75	1.46247e-13	3.89911	1.70766e-14	7.67092	14.9193	12.8349	50.0448	protein_coding
NPHS1	ENSG00000161270	8	8	8	8	0	0	0	0	35	36	48	51	73	51	97	76	1.09078e-13	3.86003	1.24515e-14	7.71133	14.5206	12.9623	50.0347	protein_coding
SLAMF8	ENSG00000158714	8	3	9	4	8	7	7	10	50	31	58	53	35	72	30	49	1.90105e-18	2.82167	1.05178e-19	9.08346	7.06982	17.721	50.0029	protein_coding
TLL2	ENSG00000095587	5	6	6	5	0	0	0	0	30	22	38	25	37	43	58	57	7.78904e-14	3.81333	8.68795e-15	7.75712	14.0581	13.1085	49.9871	protein_coding
EXPH5	ENSG00000110723	10	8	9	6	1	0	0	2	71	24	25	117	37	86	63	107	1.19878e-13	3.86632	1.3772e-14	7.69846	14.584	12.9213	49.9577	protein_coding
HAP1	ENSG00000173805	4	4	6	5	0	0	0	0	23	52	9	52	34	53	76	43	7.62981e-13	4.12167	9.79785e-14	7.4436	17.4079	12.1175	49.9443	protein_coding
CD8A	ENSG00000153563	5	5	6	5	0	0	0	0	23	23	21	52	64	35	55	50	2.09049e-13	3.92547	2.48574e-14	7.62262	15.1944	12.6798	49.7739	protein_coding
CYP2F1	ENSG00000197446	4	5	5	4	0	0	0	0	34	45	14	25	53	65	23	34	3.52886e-13	3.99328	4.32696e-14	7.55077	15.9257	12.4524	49.7258	protein_coding
KCNIP3	ENSG00000115041	6	7	7	4	0	0	0	0	21	45	22	67	61	34	76	56	2.94707e-13	3.96741	3.57048e-14	7.57575	15.6426	12.5306	49.7141	protein_coding
FGA	ENSG00000171560	5	5	5	5	0	0	0	0	43	23	25	20	30	43	55	58	1.54909e-13	3.8792	1.81204e-14	7.66331	14.7148	12.8099	49.6923	protein_coding
PTPRR	ENSG00000153233	3	5	5	3	0	0	0	0	16	24	57	22	47	17	43	60	8.29132e-13	4.1129	1.0708e-13	7.43186	17.3023	12.0814	49.6894	protein_coding
SLC34A2	ENSG00000157765	9	9	9	9	0	0	0	0	42	42	46	64	91	67	70	101	1.35071e-13	3.85233	1.56728e-14	7.68192	14.4433	12.8694	49.5774	protein_coding
TPRG1	ENSG00000188001	24	21	23	21	24	22	20	14	92	67	80	129	100	60	85	139	7.79799e-23	2.24132	2.10217e-24	10.1943	4.72828	22.108	49.5511	protein_coding
TRIM55	ENSG00000147573	6	6	6	6	0	0	0	0	30	25	33	51	38	33	81	65	1.71638e-13	3.87832	2.01758e-14	7.6495	14.7059	12.7654	49.5083	protein_coding
MID1	ENSG00000101871	5	4	5	4	0	0	0	0	29	16	18	60	36	53	41	32	3.30639e-13	3.95818	4.03517e-14	7.55986	15.5428	12.4806	49.4006	protein_coding
HTR3C	ENSG00000178084	4	4	4	4	0	0	0	0	23	51	11	40	17	71	29	64	1.6604e-12	4.1924	2.21895e-13	7.3349	18.2827	11.7798	49.3856	protein_coding
IKZF3	ENSG00000161405	13	12	13	14	0	0	1	5	75	44	53	99	94	90	86	112	9.46073e-15	3.51886	9.34161e-16	8.03521	11.4626	14.0241	49.3488	protein_coding
FAM229B	ENSG00000203778	5	5	3	5	0	0	0	1	14	19	33	53	32	39	35	46	1.31343e-13	3.82474	1.52058e-14	7.68579	14.1697	12.8816	49.2688	protein_coding
SPRY4	ENSG00000187678	7	3	9	9	27	17	22	13	123	95	78	102	53	57	100	98	2.15868e-18	2.78723	1.20221e-19	9.0689	6.90301	17.6658	49.2386	protein_coding
LONRF2	ENSG00000170500	17	20	16	13	3	1	8	10	51	70	57	86	84	75	85	104	6.75972e-18	2.86696	4.08599e-19	8.93461	7.29527	17.1701	49.2259	protein_coding
NLRP8	ENSG00000179709	5	6	5	5	0	0	0	0	21	29	33	31	52	25	52	62	1.67997e-13	3.85052	1.97391e-14	7.65232	14.4252	12.7747	49.1892	protein_coding
TULP1	ENSG00000112041	6	7	6	9	0	0	0	0	30	27	58	56	63	31	93	77	3.34366e-13	3.93744	4.08765e-14	7.55817	15.321	12.4758	49.1226	protein_coding
RHOH	ENSG00000168421	16	11	12	6	4	5	8	2	36	50	79	78	81	27	78	74	6.50736e-17	3.03314	4.64738e-18	8.66171	8.18589	16.1866	49.0962	protein_coding
DLEC1	ENSG00000008226	30	29	30	30	18	20	17	23	69	88	128	104	151	75	109	139	7.95692e-23	2.22133	2.15333e-24	10.192	4.66323	22.0993	49.0897	protein_coding
NRG1	ENSG00000157168	24	19	22	18	1	2	2	3	156	83	85	95	184	138	93	148	6.61514e-15	3.46173	6.42126e-16	8.08105	11.0175	14.1795	49.0854	protein_coding
VXN	ENSG00000169085	11	9	9	9	0	0	0	0	43	53	40	89	114	59	79	111	3.37918e-13	3.93114	4.13636e-14	7.55663	15.2542	12.4712	49.026	protein_coding
CCBE1	ENSG00000183287	7	7	7	7	0	0	0	0	59	50	22	46	105	27	63	72	4.25522e-13	3.96143	5.28206e-14	7.52475	15.5779	12.3711	49.0072	protein_coding
EFHC1	ENSG00000096093	100	89	89	113	81	48	59	69	298	184	231	294	335	260	329	393	5.17975e-26	1.93775	8.87602e-28	10.9237	3.83107	25.2857	48.9972	protein_coding
SCN4A	ENSG00000007314	7	10	6	5	0	0	0	0	60	43	17	60	46	51	98	66	4.44498e-13	3.95169	5.52458e-14	7.51888	15.4731	12.3521	48.8118	protein_coding
CDCP1	ENSG00000163814	8	6	7	11	1	0	0	0	49	44	30	52	72	67	38	60	4.3311e-14	3.65228	4.65445e-15	7.83591	12.5732	13.3634	48.8069	protein_coding
FHAD1	ENSG00000142621	15	11	10	13	0	0	0	0	182	122	150	210	167	161	256	196	4.29997e-11	4.70638	6.93036e-12	6.85908	26.1073	10.3665	48.7889	protein_coding
PGR	ENSG00000082175	9	4	9	2	9	5	7	6	38	51	33	61	56	26	35	72	2.36169e-17	2.92797	1.58425e-18	8.78353	7.61039	16.6268	48.6827	protein_coding
CPNE4	ENSG00000196353	13	8	12	16	7	4	3	1	58	42	54	40	60	69	61	87	3.07194e-17	2.94484	2.10402e-18	8.75157	7.69992	16.5126	48.627	protein_coding
WNK2	ENSG00000165238	35	38	34	22	22	11	27	16	76	99	122	107	164	113	134	120	4.59469e-22	2.27843	1.38986e-23	10.0091	4.85151	21.3377	48.6166	protein_coding
ST8SIA3	ENSG00000177511	6	6	6	6	0	0	0	0	27	32	33	73	17	87	55	88	1.05008e-12	4.05836	1.37041e-13	7.39917	16.6605	11.9788	48.6142	protein_coding
GOLGA6L6	ENSG00000277322	12	12	12	12	0	0	0	0	113	165	179	204	246	169	292	106	6.14253e-11	4.75261	1.01083e-11	6.80495	26.9573	10.2117	48.532	protein_coding
PNLDC1	ENSG00000146453	8	7	7	7	0	0	0	0	39	24	64	40	48	97	44	82	3.77389e-13	3.89766	4.64319e-14	7.54158	14.9043	12.4232	48.4214	protein_coding
KLHL38	ENSG00000175946	5	6	8	6	0	0	0	0	24	32	30	48	34	63	66	58	2.14525e-13	3.81919	2.55534e-14	7.61906	14.1153	12.6685	48.3835	protein_coding
DAAM2	ENSG00000146122	8	12	13	9	0	0	0	0	131	67	129	172	134	158	197	132	2.89561e-11	4.58979	4.55952e-12	6.91865	24.0804	10.5383	48.3684	protein_coding
PAX3	ENSG00000135903	6	6	6	7	0	0	0	0	25	35	31	60	84	37	82	32	5.0035e-13	3.92701	6.27888e-14	7.50213	15.2106	12.3007	48.3051	protein_coding
PDPN	ENSG00000162493	7	8	7	7	0	0	0	0	25	60	22	72	90	44	63	79	6.06615e-13	3.94564	7.6948e-14	7.47544	15.4084	12.2171	48.2043	protein_coding
SLC35F4	ENSG00000151812	8	7	5	5	0	0	0	0	52	23	36	27	45	42	56	72	2.33314e-13	3.81105	2.79378e-14	7.60753	14.0359	12.6321	48.1414	protein_coding
IGSF21	ENSG00000117154	7	7	7	7	0	0	0	0	20	48	33	47	70	60	82	49	3.31598e-13	3.85592	4.05034e-14	7.55937	14.4793	12.4794	48.1195	protein_coding
SPINK5	ENSG00000133710	9	9	9	10	0	0	0	0	68	39	47	67	92	43	77	130	4.88478e-13	3.9075	6.11969e-14	7.5055	15.0063	12.3112	48.1058	protein_coding
PTAFR	ENSG00000169403	17	26	20	25	17	13	14	8	76	57	101	90	100	53	96	111	6.00837e-21	2.3745	2.1973e-22	9.73223	5.18555	20.2212	48.0153	protein_coding
CHI3L2	ENSG00000064886	13	15	18	13	2	0	4	3	63	50	92	80	72	58	100	132	2.7725e-15	3.29251	2.53046e-16	8.19383	9.79818	14.5571	47.9295	protein_coding
WSCD1	ENSG00000179314	12	9	10	9	1	0	2	0	52	44	42	72	93	63	91	40	3.27972e-14	3.55087	3.48688e-15	7.87212	11.7197	13.4842	47.8805	protein_coding
PRKCG	ENSG00000126583	10	8	9	8	0	0	0	0	75	84	42	118	120	136	90	122	1.23748e-11	4.38601	1.84901e-12	7.04542	20.9083	10.9075	47.8402	protein_coding
ARAP3	ENSG00000120318	47	50	50	53	58	69	50	38	219	152	121	164	146	178	155	146	1.4572e-28	1.71776	1.7053e-30	11.4778	3.28925	27.8365	47.8163	protein_coding
ARMH4	ENSG00000139971	4	7	8	5	1	2	5	0	17	54	26	53	56	28	41	55	8.44343e-15	3.39688	8.28418e-16	8.04993	10.5332	14.0735	47.8059	protein_coding
AJUBA	ENSG00000129474	20	4	11	7	6	10	5	9	32	39	119	78	49	81	57	87	8.23617e-17	2.97144	5.97672e-18	8.63299	7.84319	16.0843	47.7935	protein_coding
POU5F1B	ENSG00000212993	6	4	5	5	0	0	0	0	25	13	41	38	34	40	44	67	5.5654e-13	3.89575	7.01308e-14	7.48763	14.8846	12.2545	47.7404	protein_coding
TRABD2A	ENSG00000186854	10	6	6	5	5	5	3	4	47	26	39	43	57	28	26	69	1.06522e-16	2.98792	7.89135e-18	8.60116	7.93328	15.9726	47.7247	protein_coding
GHR	ENSG00000112964	8	7	5	5	0	0	0	0	34	39	22	44	42	39	48	80	2.59428e-13	3.79077	3.12002e-14	7.59324	13.84	12.586	47.7106	protein_coding
XKR7	ENSG00000260903	6	5	5	6	0	0	0	0	25	35	25	34	80	33	47	35	3.49228e-13	3.82451	4.27845e-14	7.55224	14.1675	12.4569	47.6415	protein_coding
CSRNP3	ENSG00000178662	9	9	9	9	0	0	0	0	58	43	37	44	72	80	89	88	3.35855e-13	3.81829	4.10935e-14	7.55749	14.1065	12.4738	47.6288	protein_coding
BNIP5	ENSG00000189325	6	6	6	7	0	0	0	0	24	42	17	54	63	44	69	63	5.76988e-13	3.89155	7.28282e-14	7.48267	14.8413	12.2388	47.628	protein_coding
GABRB3	ENSG00000166206	9	11	9	9	0	0	0	0	68	65	98	118	135	123	111	138	1.45781e-11	4.38818	2.20183e-12	7.02107	20.9398	10.8363	47.5516	protein_coding
CACNA1H	ENSG00000196557	6	6	6	6	0	0	0	0	17	35	24	60	85	68	45	44	9.47727e-13	3.94933	1.2304e-13	7.41347	15.4478	12.0233	47.484	protein_coding
TRPM1	ENSG00000134160	8	12	10	10	0	0	0	0	39	47	58	105	64	77	105	109	6.55464e-13	3.89563	8.33841e-14	7.46487	14.8834	12.1835	47.4622	protein_coding
PPEF2	ENSG00000156194	5	5	6	8	0	0	0	0	41	19	27	39	41	54	49	66	3.22506e-13	3.79921	3.9275e-14	7.56337	13.9212	12.4915	47.4577	protein_coding
FCAMR	ENSG00000162897	11	16	14	13	3	2	1	2	67	48	38	87	82	86	87	62	1.73301e-15	3.21498	1.53555e-16	8.25371	9.28553	14.7612	47.457	protein_coding
IL1R2	ENSG00000115590	4	6	4	4	0	0	0	0	27	13	51	47	81	13	43	52	3.25575e-12	4.1269	4.51767e-13	7.23907	17.4712	11.4873	47.4072	protein_coding
P3H2	ENSG00000090530	11	5	5	6	0	3	1	0	31	21	45	64	81	36	49	40	5.83495e-14	3.58056	6.38031e-15	7.79619	11.9635	13.234	47.3851	protein_coding
TMC2	ENSG00000149488	4	4	8	4	0	0	0	0	21	27	26	36	28	39	48	41	1.99588e-13	3.73112	2.36282e-14	7.62916	13.2794	12.6999	47.3847	protein_coding
SEPTIN4	ENSG00000108387	6	7	12	11	0	0	0	0	64	37	60	50	87	80	51	74	3.29825e-13	3.79578	4.02306e-14	7.56025	13.8882	12.4817	47.3779	protein_coding
MCTP2	ENSG00000140563	25	16	16	18	3	0	2	7	63	86	96	108	108	93	106	156	3.35395e-15	3.27232	3.0997e-16	8.16938	9.66197	14.4744	47.365	protein_coding
FCRL4	ENSG00000163518	9	9	8	8	0	0	0	0	45	34	31	82	58	111	82	73	7.42152e-13	3.90172	9.50713e-14	7.44758	14.9464	12.1295	47.326	protein_coding
LHX6	ENSG00000106852	5	6	5	5	0	0	0	0	21	31	25	38	31	35	73	43	3.93179e-13	3.81157	4.85388e-14	7.53579	14.041	12.4054	47.2841	protein_coding
SYTL1	ENSG00000142765	35	40	37	28	46	31	48	35	126	116	137	97	119	114	99	143	1.19387e-27	1.75621	1.60921e-29	11.2821	3.37808	26.923	47.2824	protein_coding
SEMA6C	ENSG00000143434	29	25	19	22	3	6	2	2	108	69	140	111	175	125	153	121	3.22668e-15	3.25914	2.9669e-16	8.17466	9.57411	14.4912	47.229	protein_coding
EPHA5	ENSG00000145242	7	9	7	7	0	0	0	0	30	43	65	38	70	34	58	110	6.88716e-13	3.88091	8.7974e-14	7.45781	14.7323	12.162	47.1995	protein_coding
UNC5CL	ENSG00000124602	6	4	6	10	1	2	1	0	23	37	44	50	54	20	39	76	4.56523e-14	3.53384	4.91559e-15	7.82905	11.5822	13.3405	47.1434	protein_coding
FCRL6	ENSG00000181036	4	2	4	6	2	5	0	0	29	15	28	67	17	61	35	51	2.10596e-13	3.71595	2.50634e-14	7.62156	13.1405	12.6765	47.1055	protein_coding
LRRC74A	ENSG00000100565	8	10	8	8	0	0	0	0	43	48	27	71	51	81	82	90	5.69142e-13	3.84274	7.1808e-14	7.48452	14.3476	12.2448	47.0535	protein_coding
CNTN1	ENSG00000018236	5	6	8	5	0	0	0	0	29	15	74	47	46	31	59	94	1.79088e-12	4.0025	2.40456e-13	7.32413	16.0278	11.7469	47.0171	protein_coding
TGM7	ENSG00000159495	5	5	5	7	0	0	0	0	43	27	25	26	63	24	47	57	4.78706e-13	3.81461	5.99226e-14	7.50825	14.0706	12.3199	46.9957	protein_coding
PPARGC1A	ENSG00000109819	10	10	8	11	1	0	6	0	49	52	25	83	72	62	56	96	2.48483e-14	3.45376	2.59375e-15	7.90904	10.9569	13.6047	46.9874	protein_coding
HRG	ENSG00000113905	10	9	9	12	0	0	0	0	48	47	78	58	141	81	69	69	7.17328e-13	3.86774	9.17717e-14	7.45224	14.5984	12.1443	46.971	protein_coding
MCF2L	ENSG00000126217	12	10	11	13	0	0	0	0	116	101	165	132	163	151	187	185	5.0008e-11	4.55754	8.13306e-12	6.83618	23.548	10.301	46.947	protein_coding
CYTIP	ENSG00000115165	95	64	123	73	63	39	57	41	191	257	258	320	303	296	225	382	4.50549e-23	2.0984	1.17692e-24	10.2505	4.28233	22.3463	46.8913	protein_coding
HHLA1	ENSG00000132297	9	9	9	10	0	0	0	0	33	51	53	75	59	93	60	128	8.2371e-13	3.87829	1.06293e-13	7.43284	14.7056	12.0842	46.8661	protein_coding
DOCK1	ENSG00000150760	6	6	5	5	0	0	0	0	46	40	13	31	27	58	50	69	1.01722e-12	3.89839	1.3254e-13	7.4036	14.9119	11.9926	46.7518	protein_coding
GRAMD2A	ENSG00000175318	11	8	10	7	0	0	0	0	38	41	53	64	92	78	80	55	4.70932e-13	3.78986	5.88265e-14	7.51067	13.8313	12.327	46.7178	protein_coding
MARVELD3	ENSG00000140832	4	6	4	5	0	0	0	0	21	27	16	35	46	32	42	46	4.80411e-13	3.79221	6.01612e-14	7.50773	13.8538	12.3184	46.7139	protein_coding
SYN2	ENSG00000157152	12	11	10	9	0	0	0	0	79	65	39	58	102	88	69	97	6.11292e-13	3.81546	7.76051e-14	7.47432	14.0789	12.2138	46.6011	protein_coding
FRMPD3	ENSG00000147234	4	4	5	5	0	0	0	0	22	44	11	42	78	31	28	43	2.45605e-12	4.01153	3.35744e-13	7.27922	16.1284	11.6098	46.5729	protein_coding
CDK15	ENSG00000138395	8	8	8	8	0	0	0	0	65	30	60	34	31	95	74	102	1.29076e-12	3.91276	1.70474e-13	7.37012	15.0611	11.8892	46.5194	protein_coding
LRRC2	ENSG00000163827	4	2	1	4	2	0	1	0	27	16	12	42	13	42	32	35	1.51629e-12	3.93306	2.02003e-13	7.34746	15.2746	11.8192	46.4857	protein_coding
CFAP91	ENSG00000183833	7	7	7	7	0	0	0	0	27	33	23	79	74	89	42	67	1.46189e-12	3.92555	1.9445e-13	7.35256	15.1953	11.8351	46.4592	protein_coding
SUCNR1	ENSG00000198829	4	3	6	3	1	0	0	0	16	22	41	21	44	23	26	40	4.93864e-13	3.76691	6.18974e-14	7.504	13.613	12.3064	46.3571	protein_coding
ZSWIM5	ENSG00000162415	23	21	15	31	12	8	8	10	109	97	61	67	80	66	149	117	2.1054e-18	2.62098	1.17144e-19	9.07173	6.15169	17.6767	46.3302	protein_coding
KRT9	ENSG00000171403	7	7	7	7	0	0	0	0	26	40	33	36	47	58	83	61	5.3687e-13	3.77097	6.754e-14	7.49257	13.6513	12.2701	46.2703	protein_coding
SSTR2	ENSG00000180616	6	4	6	7	0	0	0	0	45	40	26	19	39	32	57	48	3.93179e-13	3.72902	4.8526e-14	7.53582	13.2601	12.4054	46.26	protein_coding
CR1	ENSG00000203710	52	44	51	49	18	17	32	18	124	119	133	205	153	231	202	206	3.44462e-20	2.37506	1.47208e-21	9.53687	5.18759	19.4629	46.2255	protein_coding
TTC22	ENSG00000006555	5	6	5	5	0	0	0	0	13	29	87	23	49	57	96	27	6.14138e-12	4.12187	8.83299e-13	7.14757	17.4103	11.2117	46.2133	protein_coding
AZIN2	ENSG00000142920	11	11	12	15	6	6	3	4	33	57	50	48	76	44	73	48	1.21963e-17	2.73085	7.78638e-19	8.86304	6.63846	16.9138	46.1889	protein_coding
SLCO2B1	ENSG00000137491	44	39	66	50	73	57	73	42	162	241	299	150	270	224	166	152	7.39325e-24	1.99516	1.74586e-25	10.4334	3.98661	23.1312	46.1504	protein_coding
FCGR3B	ENSG00000162747	7	7	7	7	0	0	0	0	45	24	25	62	48	46	96	68	1.17038e-12	3.86641	1.53902e-13	7.38374	14.585	11.9317	46.1328	protein_coding
CARD10	ENSG00000100065	21	15	15	20	10	7	9	2	46	58	100	66	121	68	96	77	1.73168e-17	2.7481	1.13721e-18	8.82073	6.71834	16.7615	46.0624	protein_coding
INHBA	ENSG00000122641	6	5	4	4	0	0	0	0	26	30	30	39	22	17	70	70	2.41262e-12	3.9634	3.29481e-13	7.28176	15.5992	11.6175	46.0448	protein_coding
CAPN14	ENSG00000214711	9	8	8	8	0	0	0	0	31	37	57	37	84	65	72	79	7.48749e-13	3.7973	9.59944e-14	7.4463	13.9027	12.1257	46.0447	protein_coding
MPZL1	ENSG00000197965	39	42	39	59	26	37	36	36	99	131	106	167	158	122	149	178	9.05154e-25	1.91502	1.82535e-26	10.6457	3.77119	24.0433	46.0433	protein_coding
SPTLC3	ENSG00000172296	2	0	5	1	1	3	2	1	30	14	28	40	8	26	36	36	1.00779e-12	3.83658	1.31153e-13	7.405	14.2865	11.9966	46.0261	protein_coding
REEP1	ENSG00000068615	7	6	7	8	0	2	0	0	28	25	70	49	49	26	53	81	3.07952e-13	3.6689	3.73738e-14	7.56982	12.7189	12.5115	45.9035	protein_coding
C13orf42	ENSG00000226792	5	5	3	7	0	0	0	0	17	28	43	29	21	55	53	47	1.2739e-12	3.85179	1.68115e-13	7.37198	14.4379	11.8949	45.8165	protein_coding
CCDC30	ENSG00000186409	172	166	188	194	110	120	118	103	377	351	353	484	585	478	583	541	1.68305e-26	1.77638	2.60269e-28	11.0346	3.42566	25.7739	45.7842	protein_coding
CR1L	ENSG00000197721	4	4	4	6	0	0	0	0	33	13	20	37	38	25	55	54	1.92917e-12	3.9063	2.60132e-13	7.31357	14.9938	11.7146	45.7608	protein_coding
ADAM23	ENSG00000114948	7	7	7	7	0	0	0	0	34	26	64	39	84	35	39	101	1.87005e-12	3.8886	2.51672e-13	7.31801	14.811	11.7281	45.606	protein_coding
CASQ1	ENSG00000143318	10	9	14	14	0	1	1	9	41	57	45	82	84	78	82	64	8.75403e-15	3.24292	8.60722e-16	8.04525	9.46706	14.0578	45.5883	protein_coding
ESR1	ENSG00000091831	11	10	10	9	0	0	0	0	109	68	99	90	124	115	156	117	3.38352e-11	4.34824	5.38082e-12	6.89515	20.3682	10.4706	45.5289	protein_coding
CCL3L3	ENSG00000276085	22	9	20	15	9	7	3	7	39	55	104	69	72	80	71	96	2.68225e-17	2.74257	1.8161e-18	8.76816	6.69261	16.5715	45.4485	protein_coding
ZFPM2	ENSG00000169946	12	10	14	8	3	0	1	0	30	62	66	98	123	39	68	107	3.1507e-13	3.63237	3.832e-14	7.56657	12.4009	12.5016	45.4104	protein_coding
VEPH1	ENSG00000197415	14	7	8	8	1	0	0	0	69	38	42	68	117	42	54	86	8.03564e-13	3.75419	1.03484e-13	7.43638	13.4935	12.095	45.4069	protein_coding
CLVS2	ENSG00000146352	9	9	9	9	0	0	0	0	42	48	41	69	38	91	81	118	1.69508e-12	3.8527	2.26619e-13	7.33207	14.4471	11.7708	45.3494	protein_coding
ADORA3	ENSG00000282608	12	16	17	11	2	13	0	6	78	60	45	55	91	79	81	73	3.34944e-16	2.93047	2.65456e-17	8.46084	7.6236	15.475	45.3491	protein_coding
ADAMTS7	ENSG00000136378	9	6	6	5	0	0	0	0	23	44	56	58	48	18	104	59	3.20297e-12	3.94328	4.44109e-13	7.24139	15.3832	11.4944	45.3258	protein_coding
HSD17B2	ENSG00000086696	8	10	8	9	0	0	0	0	29	43	51	60	88	51	79	88	1.22409e-12	3.79225	1.61221e-13	7.37756	13.8542	11.9122	45.174	protein_coding
NXPH3	ENSG00000182575	5	5	4	6	2	0	5	3	18	22	49	30	39	45	40	25	8.10113e-15	3.20248	7.93142e-16	8.05525	9.2054	14.0915	45.1276	protein_coding
TNFRSF25	ENSG00000215788	4	4	3	2	1	2	1	0	19	12	26	44	21	19	39	34	4.52668e-13	3.65328	5.63086e-14	7.51639	12.582	12.3442	45.097	protein_coding
DNAH17	ENSG00000187775	62	49	60	57	47	24	36	40	206	128	111	185	227	182	188	170	2.28014e-23	1.9899	5.74174e-25	10.3197	3.97209	22.642	45.0553	protein_coding
ST8SIA1	ENSG00000111728	9	11	9	8	0	0	0	0	74	44	38	56	100	48	59	104	1.44429e-12	3.80505	1.92033e-13	7.35423	13.9777	11.8403	45.0531	protein_coding
ADGRG4	ENSG00000156920	5	5	5	5	0	0	0	0	21	18	30	43	20	59	46	64	2.67407e-12	3.88371	3.66863e-13	7.26726	14.7609	11.5728	44.9454	protein_coding
CADPS	ENSG00000163618	10	10	10	10	0	0	0	0	120	75	64	119	116	133	108	173	6.22412e-11	4.38352	1.02527e-11	6.80291	20.8723	10.2059	44.7378	protein_coding
PHOSPHO1	ENSG00000173868	3	2	1	5	3	1	0	0	32	10	31	29	44	15	20	33	1.85145e-12	3.81283	2.48975e-13	7.31946	14.0532	11.7325	44.734	protein_coding
DLGAP3	ENSG00000116544	4	6	7	6	0	0	0	0	39	31	16	41	36	43	60	36	8.73441e-13	3.70894	1.13122e-13	7.4246	13.0768	12.0588	44.7252	protein_coding
TRPV5	ENSG00000127412	4	8	7	10	1	4	0	6	20	34	60	48	69	54	62	26	1.99556e-14	3.26131	2.0528e-15	7.93811	9.58853	13.6999	44.6797	protein_coding
ZNF300	ENSG00000145908	7	4	5	5	0	0	0	1	42	22	20	45	35	23	81	35	1.4404e-12	3.77036	1.91441e-13	7.35464	13.6455	11.8415	44.6468	protein_coding
MS4A10	ENSG00000172689	5	5	5	5	0	0	0	0	40	11	21	40	59	39	32	68	4.14545e-12	3.92082	5.81936e-13	7.20465	15.1455	11.3824	44.6285	protein_coding
NIPAL1	ENSG00000163293	2	0	1	3	2	0	1	2	18	18	42	32	31	4	18	45	1.88942e-11	4.15965	2.90013e-12	6.98248	17.8723	10.7237	44.6067	protein_coding
CHIT1	ENSG00000133063	9	12	10	11	0	0	0	0	43	48	55	85	66	88	96	121	2.17922e-12	3.82244	2.95898e-13	7.29625	14.1472	11.6617	44.5762	protein_coding
ABCC12	ENSG00000140798	9	10	9	9	0	0	0	0	62	81	59	115	131	93	97	142	4.20545e-11	4.29578	6.77583e-12	6.8623	19.6408	10.3762	44.5739	protein_coding
MEIS1	ENSG00000143995	8	11	8	8	0	0	0	0	30	56	35	72	44	92	82	105	2.80182e-12	3.85716	3.85706e-13	7.26048	14.4918	11.5526	44.5601	protein_coding
HSD17B14	ENSG00000087076	5	4	3	2	3	1	4	2	44	17	18	27	48	27	24	27	3.37388e-14	3.3055	3.59051e-15	7.86845	9.88678	13.4719	44.5313	protein_coding
0	ENSG00000256407	4	5	4	7	0	0	0	0	36	22	43	14	35	68	37	35	2.45605e-12	3.83502	3.35796e-13	7.2792	14.2711	11.6098	44.5237	protein_coding
NPC1L1	ENSG00000015520	5	3	10	5	2	0	4	0	14	50	45	48	33	21	65	75	4.76137e-13	3.60138	5.95513e-14	7.50906	12.1373	12.3223	44.3771	protein_coding
MOV10L1	ENSG00000073146	10	10	10	9	0	0	0	0	80	53	38	45	84	48	114	102	2.71904e-12	3.83315	3.73599e-13	7.2648	14.2526	11.5656	44.3326	protein_coding
VIL1	ENSG00000127831	10	13	10	13	2	2	0	8	64	47	44	48	73	37	89	98	9.37842e-15	3.1565	9.25544e-16	8.03635	8.91666	14.0279	44.279	protein_coding
LRRN2	ENSG00000170382	13	11	12	16	8	4	3	4	45	51	39	65	66	54	42	91	7.35619e-17	2.74406	5.30356e-18	8.64665	6.69951	16.1333	44.2708	protein_coding
SLCO5A1	ENSG00000137571	10	11	10	9	0	0	0	0	44	41	68	60	70	72	112	80	1.73298e-12	3.76215	2.32228e-13	7.3288	13.5682	11.7612	44.2475	protein_coding
GULP1	ENSG00000144366	5	5	5	5	0	0	0	0	17	19	25	46	44	67	27	51	3.46823e-12	3.86066	4.82251e-13	7.23021	14.5269	11.4599	44.2427	protein_coding
RNF152	ENSG00000176641	6	6	6	6	0	0	0	0	23	20	62	32	41	30	81	82	5.13381e-12	3.91743	7.29799e-13	7.17373	15.1099	11.2896	44.226	protein_coding
LRRC43	ENSG00000158113	13	4	7	10	6	3	2	9	50	44	69	20	56	35	56	71	1.06222e-15	2.95138	9.16366e-17	8.31515	7.73489	14.9738	44.1933	protein_coding
MYH3	ENSG00000109063	18	21	17	17	8	5	9	9	65	66	46	47	76	78	76	82	8.95824e-19	2.44823	4.73161e-20	9.16997	5.45746	18.0478	44.1851	protein_coding
ATP13A5	ENSG00000187527	8	8	7	7	0	0	0	0	56	28	24	45	44	83	74	65	2.22538e-12	3.78786	3.02632e-13	7.29322	13.8121	11.6526	44.1384	protein_coding
TTC39A	ENSG00000085831	26	27	20	23	5	0	8	3	144	65	87	118	123	163	184	138	2.24268e-14	3.23264	2.33043e-15	7.92236	9.39989	13.6492	44.1231	protein_coding
CATSPERB	ENSG00000133962	6	5	6	7	0	0	0	0	48	32	20	26	56	31	69	44	1.8855e-12	3.75216	2.53849e-13	7.31686	13.4745	11.7246	43.9925	protein_coding
CEMIP2	ENSG00000135048	63	63	88	63	72	61	66	67	173	185	165	183	218	170	138	200	3.06214e-30	1.49035	2.86361e-32	11.826	2.80957	29.514	43.9862	protein_coding
STYXL2	ENSG00000198842	10	10	11	9	0	0	0	0	124	71	64	132	123	134	93	146	7.92194e-11	4.35132	1.32398e-11	6.76599	20.4117	10.1012	43.9535	protein_coding
SHH	ENSG00000164690	5	2	9	9	5	5	4	3	17	43	33	49	33	47	36	44	7.50429e-16	2.9056	6.33166e-17	8.35888	7.49331	15.1247	43.9464	protein_coding
CCDC187	ENSG00000260220	6	6	6	6	0	0	0	0	18	26	34	44	77	59	30	54	3.04784e-12	3.81305	4.21485e-13	7.24848	14.0553	11.516	43.9111	protein_coding
GRIN3A	ENSG00000198785	27	28	23	23	15	18	19	16	91	77	62	68	82	72	117	90	4.30147e-22	2.05401	1.29442e-23	10.0162	4.15259	21.3664	43.8868	protein_coding
TMCO2	ENSG00000188800	24	18	24	26	0	4	5	2	142	146	136	160	142	197	184	240	1.39763e-12	3.70147	1.85319e-13	7.35898	13.0093	11.8546	43.8795	protein_coding
GRM5	ENSG00000168959	7	6	6	8	0	0	0	0	38	28	76	35	123	21	59	49	7.84873e-12	3.95022	1.14321e-12	7.11206	15.4573	11.1052	43.868	protein_coding
CLIC5	ENSG00000112782	12	12	10	10	0	0	0	0	132	73	123	132	163	126	114	190	1.32649e-10	4.44087	2.26338e-11	6.68794	21.7187	9.87729	43.8637	protein_coding
ECEL1	ENSG00000171551	3	0	5	0	4	0	3	3	24	11	73	32	48	27	29	19	3.91493e-12	3.83748	5.48144e-13	7.2128	14.2954	11.4073	43.7752	protein_coding
KRT71	ENSG00000139648	6	6	6	6	0	0	0	0	15	31	26	42	62	47	54	57	2.7146e-12	3.78338	3.72847e-13	7.26507	13.7693	11.5663	43.7597	protein_coding
TMEM130	ENSG00000166448	7	5	5	5	0	0	0	0	20	24	34	40	59	22	60	46	2.64847e-12	3.77776	3.63073e-13	7.26866	13.7158	11.577	43.7352	protein_coding
CD72	ENSG00000137101	16	8	16	10	3	2	1	4	43	61	41	62	81	43	72	77	4.86864e-15	3.05332	4.62929e-16	8.12085	8.3012	14.3126	43.7009	protein_coding
LGI2	ENSG00000153012	5	7	7	2	12	8	9	13	59	33	36	101	59	50	62	33	4.25458e-16	2.84185	3.44972e-17	8.43023	7.16938	15.3711	43.6825	protein_coding
EFR3B	ENSG00000084710	24	26	30	29	0	8	3	9	71	111	165	137	195	121	196	150	2.1709e-14	3.19669	2.25358e-15	7.92653	9.16851	13.6634	43.6775	protein_coding
DQX1	ENSG00000144045	4	8	5	4	0	0	1	0	20	25	46	21	61	36	39	31	1.19746e-12	3.66273	1.57589e-13	7.38059	12.6646	11.9217	43.6661	protein_coding
[truncated: 13,531 more rows]

## Sheet: SDEGs
Gene	ID	Earth_3D2	Earth_4D2	Earth_3E2	Earth_4E2	Earth_1D2	Earth_2D2	Earth_1E2	Earth_2E2	Space_3D2	Space_4D2	Space_3E2	Space_4E2	Space_1D2	Space_2D2	Space_1E2	Space_2E2	padj	log2FoldChange	pvalue	stat	foldChange	log10padj	significance score	log2	Direction	Gene Type
[truncated: 4,522 more rows]
