# Supplementary material for: Spaceflight alters molecular networks linked to diverse human diseases in a single cellular model
Source: Sci Adv. 2026 Jan 2;12(1):eadw7832. doi: 10.1126/sciadv.adw7832 (PMC12758520; doi:10.1126/sciadv.adw7832)
Supplement: Supplementary file 2 — Data S1 to S10 [file sciadv.adw7832_data_s1_to_s10.zip › adw7832_data_s2.xlsx]

## Sheet: reactomeAllgenes
geneSet	description	link	size	overlap	expect	enrichmentRatio	pValue	FDR	ss	overlapId	userId
R-HSA-1474244	Extracellular matrix organization	http://reactome.org/PathwayBrowser/#/R-HSA-1474244	249	145	74.3229	1.95095	3.91249e-21	7.37113e-18	33.4245	10319;10516;10536;10753;11095;11117;11131;1277;1278;1280;1281;1282;1284;1286;1288;1289;1290;1293;1294;1295;1297;1301;1302;1303;1305;1306;1307;1308;1310;1311;131873;136227;1463;147968;1515;1634;164656;169044;170690;170692;1756;1758;176;2006;2192;2199;2200;2202;2243;22795;22801;23127;2331;2335;255631;256076;26254;26577;283208;284217;3371;3385;340267;3672;3673;3674;3675;3676;3680;3681;3687;3691;3693…	COL5A3;CAPN9;PXDN;ITGAD;FBLN1;ACAN;COL11A1;ADAMTS9;ADAMTS18;COL21A1;CDH1;ADAMTS16;LTBP2;COL3A1;DMP1;MMP16;KLK2;LAMB2;COL20A1;ITGB8;VCAM1;COMP;FBLN5;COL26A1;DDR1;COL1A2;COL2A1;ITGA1;LAMC3;FMOD;COL4A6;COL28A1;ADAMTS3;DCN;NCAN;PLG;COL5A2;ITGA2B;COL16A1;LTBP1;ICAM5;COL4A2;NID2;SPARC;OPTC;TLL2;FGA;P3H2;CAPN14;EFEMP1;FBLN2;COL15A1;ADAM12;COL13A1;MUSK;ELN;PCOLCE2;VWF;BCAN;COL24A1;PDGFB;FN1;FBN1;ITGA9;CA…
R-HSA-397014	Muscle contraction	http://reactome.org/PathwayBrowser/#/R-HSA-397014	160	100	47.7577	2.0939	6.85314e-18	6.45565e-15	29.7126	10008;10060;10142;10345;10580;10699;11280;1674;1756;1760;2258;2259;25802;25937;2626;302;30818;30820;3672;3693;3708;3751;3752;3753;3757;3759;3775;3776;4311;4604;4606;4607;4621;4624;4629;4638;4703;477;478;480;4842;487;488;4881;4882;491;492;493829;51305;53826;54207;55800;56659;56660;58;59283;6261;6262;6263;6323;6324;6326;6327;6328;6329;6330;6331;6332;6334;6335;6336;6543;6547;6910;70;7094;7125;7135;7…	TNNI1;SCN10A;SCN2B;SCN11A;SCN2A;TNNT3;TRDN;SCN7A;CAMK2A;SCN1A;FGF13;MME;KCND3;ABCC9;LMOD1;KCNIP1;KCNK12;ACTC1;TBX5;KCNK1;SCN3A;ITGA1;SORBS1;TTN;ACTN3;KCNK2;MYLK;SCN9A;MYBPC2;SCN3B;KCNIP3;SCN4A;CACNA1H;CASQ1;MYH3;ATP1A4;MYH11;NOS1;CAMK2B;SCN4B;SLC8A2;ATP2B2;GATA4;TNNI3;MYBPC1;CALD1;FGF14;SCN5A;CASQ2;KCNK9;CACNA1C;DES;ACTA1;CACNG8;NPR1;CACNA1I;ITGB5;TRIM72;FXYD6;NEB;SLC8A3;KCNK10;TNNT2;KCNH2;NPR2;C…
R-HSA-8948216	Collagen chain trimerization	http://reactome.org/PathwayBrowser/#/R-HSA-8948216	43	35	12.8349	2.72695	3.44863e-12	1.29945e-09	24.2323	1277;1278;1280;1281;1282;1284;1286;1288;1289;1290;1293;1294;1295;1297;1301;1302;1303;1305;1306;1307;1308;1310;131873;136227;169044;255631;256076;340267;50509;57642;7373;81578;84570;85301;91522	COL5A3;COL11A1;COL21A1;COL3A1;COL20A1;COL26A1;COL1A2;COL2A1;COL4A6;COL28A1;COL5A2;COL16A1;COL4A2;COL15A1;COL13A1;COL24A1;COL7A1;COL25A1;COL14A1;COL9A1;COL12A1;COL22A1;COL6A6;COL8A1;COL6A5;COL5A1;COL17A1;COL6A3;COL19A1;COL11A2;COL27A1;COL1A1;COL4A4;COL4A1;COL23A1
R-HSA-112316	Neuronal System	http://reactome.org/PathwayBrowser/#/R-HSA-112316	325	168	97.0077	1.73182	4.07608e-17	2.55978e-14	23.5386	10021;10052;10060;10368;10381;10382;108;111;1134;113457;1136;1137;1139;114;1141;1143;1144;115;116443;131096;139065;143425;170572;1739;1740;1741;18;2036;2066;22843;22871;22941;22999;23415;23416;2550;2554;2555;2556;2557;2561;2562;2567;2569;2570;2571;26037;27012;27133;27345;2741;2744;2752;2774;2786;2890;2891;2892;2893;2898;28988;2899;2900;2901;2902;2903;2904;2911;2915;3084;348980;3737;3745;3746;3749…	GRIN2B;KCNQ2;KCNA2;SLC22A2;KCNJ15;GRIA1;DLGAP1;HCN4;CHRNA4;ADCY8;KCNB2;NRXN2;NLGN1;SYT7;GABRR1;CAMK2A;GRM1;KCNH5;CHRNA1;SYT12;KCND3;GRIA4;SYT9;ABCC9;KCNQ4;GABRG3;KCNG4;GNG2;SLC6A3;SLC6A12;MAPT;CACNG3;KCNK1;LRRTM4;GRIK3;SLC1A6;RASGRF2;KCNH7;CACNA2D1;KCNJ9;SHANK2;KCNV1;GRIK4;CHRNA3;KCNK2;KCNH1;SYT1;CHRNB4;GABRA4;HTR3C;NRG1;PRKCG;GABRB3;SYN2;DLGAP3;GRIN3A;GRM5;SLC22A1;KCNC4;GABRB2;KCNB1;KCNN3;KCNS1;…
R-HSA-445095	Interaction between L1 and Ankyrins	http://reactome.org/PathwayBrowser/#/R-HSA-445095	31	27	9.25305	2.91796	4.96166e-11	1.3354e-08	22.9771	11280;23114;286;287;288;3785;3786;3897;4897;55800;57731;6323;6324;6326;6327;6328;6329;6330;6331;6332;6334;6335;6336;6708;6710;6711;6712	KCNQ2;SCN10A;SCN2B;SPTBN1;SCN11A;SCN2A;SCN7A;SPTB;SCN1A;NRCAM;SCN3A;SCN9A;SCN3B;SCN4A;SPTBN2;SCN4B;KCNQ3;SCN5A;ANK2;SPTBN4;ANK1;NFASC;SCN8A;L1CAM;ANK3;SCN1B;SPTA1
R-HSA-5576891	Cardiac conduction	http://reactome.org/PathwayBrowser/#/R-HSA-5576891	101	66	30.147	2.18927	1.36778e-13	6.44226e-11	22.3108	10008;10060;10142;10345;10699;11280;1760;2258;2259;25937;2626;30818;30820;3708;3751;3752;3753;3757;3759;3775;3776;4311;477;478;480;4842;487;488;4881;4882;491;492;51305;53826;54207;55800;56659;56660;59283;6261;6262;6263;6323;6324;6326;6327;6328;6329;6330;6331;6332;6334;6335;6336;6543;6547;6910;7137;7220;775;782;815;816;844;845;9254	SCN10A;SCN2B;SCN11A;SCN2A;TRDN;SCN7A;CAMK2A;SCN1A;FGF13;MME;KCND3;ABCC9;KCNIP1;KCNK12;TBX5;KCNK1;SCN3A;KCNK2;SCN9A;SCN3B;KCNIP3;SCN4A;CASQ1;ATP1A4;NOS1;CAMK2B;SCN4B;SLC8A2;ATP2B2;GATA4;TNNI3;FGF14;SCN5A;CASQ2;KCNK9;CACNA1C;CACNG8;NPR1;FXYD6;SLC8A3;KCNK10;KCNH2;NPR2;CACNA2D2;ATP2A1;ATP2B3;RYR2;SCN8A;CORIN;CACNB1;TRPC1;KCNJ2;ATP1A2;RYR3;KCNK13;RYR1;SCN1B;KCND2;KCNE1;WWTR1;KCNE3;DMPK;ATP1A3;ATP2A2;I…
R-HSA-1650814	Collagen biosynthesis and modifying enzymes	http://reactome.org/PathwayBrowser/#/R-HSA-1650814	64	45	19.1031	2.35564	2.45997e-11	7.7243e-09	19.1093	10536;1277;1278;1280;1281;1282;1284;1286;1288;1289;1290;1293;1294;1295;1297;1301;1302;1303;1305;1306;1307;1308;1310;131873;136227;169044;23127;255631;256076;26577;283208;340267;5033;50509;5352;55214;57642;7093;7373;81578;84570;85301;8974;91522;9508	COL5A3;COL11A1;COL21A1;COL3A1;COL20A1;COL26A1;COL1A2;COL2A1;COL4A6;COL28A1;ADAMTS3;COL5A2;COL16A1;COL4A2;TLL2;P3H2;COL15A1;COL13A1;PCOLCE2;COL24A1;COLGALT2;COL7A1;COL25A1;COL14A1;COL9A1;COL12A1;COL22A1;P4HA2;P3H3;COL6A6;COL8A1;P4HA3;COL6A5;PLOD2;COL5A1;COL17A1;COL6A3;COL19A1;COL11A2;COL27A1;COL1A1;P4HA1;COL4A4;COL4A1;COL23A1
R-HSA-3906995	Diseases associated with O-glycosylation of proteins	http://reactome.org/PathwayBrowser/#/R-HSA-3906995	63	43	18.8046	2.28668	3.13092e-10	5.89866e-08	16.531	10071;11095;11173;11174;140453;170689;170690;170691;170692;171019;200958;221981;2591;283463;29954;4583;4584;4585;4586;4588;4853;4854;4855;54437;55901;56667;56999;57188;7058;727897;79695;79875;80070;80731;81792;81794;9037;9215;92949;94025;9507;9508;9719	ADAMTS9;ADAMTS18;ADAMTS16;THSD7B;SEMA5A;ADAMTS12;SEMA5B;ADAMTS19;MUC13;NOTCH3;ADAMTSL2;ADAMTS3;THSD4;ADAMTS20;ADAMTS7;MUC6;ADAMTS17;ADAMTS8;ADAMTSL3;ADAMTS15;MUC2;THSD1;MUC5AC;MUC3A;MUC19;ADAMTSL1;MUC5B;MUC12;ADAMTS6;MUC16;THBS2;MUC20;MUC4;POMT2;MUC17;NOTCH4;LARGE1;ADAMTS10;ADAMTS4;GALNT3;GALNT12;NOTCH2;THSD7A
R-HSA-3000178	ECM proteoglycans	http://reactome.org/PathwayBrowser/#/R-HSA-3000178	65	44	19.4015	2.26786	2.95417e-10	5.89866e-08	16.3949	1277;1278;1280;1281;1282;1284;1286;1288;1289;1290;1293;1297;1311;131873;1463;1634;1758;176;2331;2335;256076;284217;3371;3673;3674;3680;3687;3693;3908;3910;3913;4038;4146;4593;4684;50509;5054;54829;63827;6678;7042;7043;7143;7148	COL5A3;ACAN;COL3A1;DMP1;LAMB2;COMP;COL1A2;COL2A1;FMOD;COL4A6;DCN;NCAN;COL5A2;ITGA2B;COL4A2;SPARC;MUSK;BCAN;FN1;ITGA9;LAMA1;MATN1;SERPINE1;COL9A1;ITGB5;LAMA4;TNC;COL6A6;LAMA2;COL6A5;LRP4;COL5A1;TNR;COL6A3;TGFB2;TNXB;ITGA2;TGFB3;COL1A1;COL4A4;NCAM1;COL4A1;ITGAX;ASPN
R-HSA-1296071	Potassium Channels	http://reactome.org/PathwayBrowser/#/R-HSA-1296071	74	48	22.0879	2.17313	4.40158e-10	7.5387e-08	15.4786	10021;10060;131096;23415;23416;2550;27012;27133;27345;2786;348980;3737;3745;3746;3749;3751;3752;3756;3757;3759;3762;3763;3765;3766;3772;3775;3776;3778;3780;3782;3785;3786;3787;3788;3790;51305;54207;54331;55970;56479;56659;57657;6833;90134;9132;9196;93107;9312	KCNQ2;KCNA2;KCNJ15;HCN4;KCNB2;KCNH5;KCND3;ABCC9;KCNQ4;KCNG4;GNG2;KCNK1;KCNH7;KCNJ9;KCNV1;KCNK2;KCNH1;KCNC4;KCNB1;KCNN3;KCNS1;HCN1;KCNJ6;KCNQ3;KCNK9;KCNMA1;KCNS2;ABCC8;KCNK10;KCNH2;KCNS3;KCNQ5;KCNC1;GABBR1;KCNMB4;KCNJ10;KCNJ2;HCN3;KCNK13;GNG12;KCNJ5;KCNAB3;GNG4;KCND2;KCNH4;KCNN1;KCNH3;KCNH8
R-HSA-1474290	Collagen formation	http://reactome.org/PathwayBrowser/#/R-HSA-1474290	82	52	24.4758	2.12455	2.83276e-10	5.89866e-08	15.3589	10536;1277;1278;1280;1281;1282;1284;1286;1288;1289;1290;1293;1294;1295;1297;1301;1302;1303;1305;1306;1307;1308;1310;131873;136227;1515;169044;23127;255631;256076;26577;283208;340267;3691;3918;4015;4017;5033;50509;5339;5352;55214;57642;7093;7373;7837;81578;84570;85301;8974;91522;9508	COL5A3;PXDN;COL11A1;COL21A1;COL3A1;COL20A1;COL26A1;COL1A2;COL2A1;COL4A6;COL28A1;ADAMTS3;COL5A2;COL16A1;COL4A2;TLL2;P3H2;COL15A1;COL13A1;PCOLCE2;COL24A1;ITGB4;COLGALT2;COL7A1;LAMC2;COL25A1;COL14A1;COL9A1;COL12A1;COL22A1;P4HA2;P3H3;COL6A6;COL8A1;P4HA3;COL6A5;PLOD2;COL5A1;COL17A1;COL6A3;COL19A1;COL11A2;COL27A1;PLEC;COL1A1;P4HA1;LOXL2;COL4A4;LOX;COL4A1;CTSV;COL23A1
R-HSA-8874081	MET activates PTK2 signaling	http://reactome.org/PathwayBrowser/#/R-HSA-8874081	30	24	8.95456	2.6802	1.85325e-08	2.32768e-06	15.0978	10319;1277;1278;1280;1281;1289;1290;1301;1302;2335;255631;284217;3082;3673;3675;3908;3910;3913;3918;4233;50509;5747;6714;85301	COL5A3;COL11A1;COL3A1;LAMB2;COL1A2;COL2A1;LAMC3;COL5A2;PTK2;COL24A1;FN1;LAMA1;SRC;LAMC2;ITGA3;LAMA4;MET;LAMA2;COL5A1;COL11A2;COL27A1;ITGA2;COL1A1;HGF
R-HSA-216083	Integrin cell surface interactions	http://reactome.org/PathwayBrowser/#/R-HSA-216083	75	47	22.3864	2.09949	3.61842e-09	4.86936e-07	13.2531	1277;1278;1280;1281;1282;1284;1286;1288;1289;1290;1293;1294;1295;1297;1305;1307;1311;131873;2200;2243;22801;2335;256076;3371;3385;3672;3673;3674;3675;3676;3680;3681;3687;3693;3696;3791;50509;50848;58494;6696;7087;7412;7450;8174;8515;91522;999	COL5A3;ITGAD;CDH1;COL3A1;ITGB8;VCAM1;COMP;COL1A2;COL2A1;ITGA1;COL4A6;COL5A2;ITGA2B;COL16A1;ICAM5;COL4A2;FGA;COL13A1;VWF;FN1;FBN1;ITGA9;COL7A1;ITGA3;COL9A1;ITGB5;TNC;COL6A6;COL8A1;COL6A5;JAM2;COL5A1;SPP1;ITGA11;ITGA10;COL6A3;ITGA2;COL1A1;ICAM3;COL4A4;KDR;MADCAM1;F11R;COL4A1;ITGAX;ITGA4;COL23A1
R-HSA-5576892	Phase 0 - rapid depolarisation	http://reactome.org/PathwayBrowser/#/R-HSA-5576892	28	22	8.35759	2.63234	1.34669e-07	1.33535e-05	12.8311	11280;2258;2259;55800;59283;6323;6324;6326;6327;6328;6329;6330;6331;6332;6334;6335;6336;775;782;815;816;9254	SCN10A;SCN2B;SCN11A;SCN2A;SCN7A;CAMK2A;SCN1A;FGF13;SCN3A;SCN9A;SCN3B;SCN4A;CAMK2B;SCN4B;FGF14;SCN5A;CACNA1C;CACNG8;CACNA2D2;SCN8A;CACNB1;SCN1B
R-HSA-5083625	Defective GALNT3 causes HFTC	http://reactome.org/PathwayBrowser/#/R-HSA-5083625	14	13	4.1788	3.11094	1.48136e-06	9.30295e-05	12.5414	10071;140453;200958;2591;283463;4583;4584;4585;4586;4588;56667;727897;94025	MUC13;MUC6;MUC2;MUC5AC;MUC3A;MUC19;MUC5B;MUC12;MUC16;MUC20;MUC4;MUC17;GALNT3
R-HSA-5083636	Defective GALNT12 causes CRCS1	http://reactome.org/PathwayBrowser/#/R-HSA-5083636	14	13	4.1788	3.11094	1.48136e-06	9.30295e-05	12.5414	10071;140453;200958;283463;4583;4584;4585;4586;4588;56667;727897;79695;94025	MUC13;MUC6;MUC2;MUC5AC;MUC3A;MUC19;MUC5B;MUC12;MUC16;MUC20;MUC4;MUC17;GALNT12
R-HSA-442660	Na+/Cl- dependent neurotransmitter transporters	http://reactome.org/PathwayBrowser/#/R-HSA-442660	14	13	4.1788	3.11094	1.48136e-06	9.30295e-05	12.5414	54716;6529;6530;6531;6534;6536;6538;6539;6540;6570;6580;6582;9152	SLC18A1;SLC22A2;SLC6A3;SLC6A12;SLC6A2;SLC22A1;SLC6A9;SLC6A7;SLC6A20;SLC6A5;SLC6A1;SLC6A13;SLC6A11
R-HSA-112315	Transmission across Chemical Synapses	http://reactome.org/PathwayBrowser/#/R-HSA-112315	216	106	64.4728	1.6441	1.52182e-09	2.38926e-07	10.8868	10368;10381;10382;108;111;1134;113457;1136;1137;1139;114;1141;1143;1144;115;116443;170572;1739;1740;1741;18;2036;2066;22843;22999;2550;2554;2555;2556;2557;2561;2562;2567;2569;2570;2571;2741;2744;2752;2774;2786;2890;2891;2892;2893;2898;2899;2900;2901;2902;2903;2904;3084;3759;3762;3763;3765;3766;3772;4137;4193;5330;53632;54331;5562;5582;55970;57030;57576;5923;5924;59283;6197;6506;6511;6512;6529;653…	GRIN2B;SLC22A2;KCNJ15;GRIA1;CHRNA4;ADCY8;GABRR1;CAMK2A;CHRNA1;GRIA4;GABRG3;GNG2;SLC6A3;SLC6A12;MAPT;CACNG3;GRIK3;SLC1A6;RASGRF2;CACNA2D1;KCNJ9;GRIK4;CHRNA3;SYT1;CHRNB4;GABRA4;HTR3C;NRG1;PRKCG;GABRB3;SYN2;GRIN3A;SLC22A1;GABRB2;GLRA1;GRIA2;CAMK2B;CACNB4;KCNJ6;GRIA3;EPB41L1;DLG2;RASGRF1;SLC1A2;PRKAG3;GRIN2A;CACNA1B;SRC;GRIK5;SLC6A4;CACNG8;CHRNB2;CAMK4;RIMS1;SYN3;CHRNA7;SLC6A1;GRIN1;CHRND;CACNA2D2;GA…
R-HSA-1296072	Voltage gated Potassium channels	http://reactome.org/PathwayBrowser/#/R-HSA-1296072	33	24	9.85002	2.43654	4.42721e-07	3.62646e-05	10.8195	131096;23415;23416;27012;27133;3737;3745;3746;3749;3751;3752;3756;3757;3785;3786;3787;3788;3790;56479;90134;9132;9196;93107;9312	KCNQ2;KCNA2;KCNB2;KCNH5;KCND3;KCNQ4;KCNG4;KCNH7;KCNV1;KCNH1;KCNC4;KCNB1;KCNS1;KCNQ3;KCNS2;KCNH2;KCNS3;KCNQ5;KCNC1;KCNAB3;KCND2;KCNH4;KCNH3;KCNH8
R-HSA-2672351	Stimuli-sensing channels	http://reactome.org/PathwayBrowser/#/R-HSA-2672351	94	54	28.0576	1.92461	2.12073e-08	2.49716e-06	10.7827	10110;10345;1180;1181;1186;1187;1188;121601;140803;144453;150159;162514;1831;196527;197259;203859;23327;255231;259232;266675;285175;29850;40;4308;53373;54795;55107;55503;55515;56302;57101;57578;59341;6261;6262;6263;6337;6339;6340;63982;65125;65266;65267;65268;7220;7222;7224;7226;7439;79054;80036;844;845;94015	TRDN;ANO1;TRPM6;TRPV4;BEST4;SCNN1G;ANO2;BEST3;CLCNKB;ANO4;UNC79;WNK2;TRPM1;CASQ1;TRPV5;WNK3;TRPM8;ANO5;CASQ2;TTYH2;ANO3;TRPC3;TRPM3;TRPV3;ASIC2;NALCN;CLCN1;TRPC5;CLCNKA;TRPM4;NEDD4L;RYR2;ASIC4;SGK2;CLCN2;TRPM5;TRPC1;RYR3;SCNN1A;TSC22D3;RYR1;TRPV6;UNC80;SCNN1D;BEST1;WNK4;SLC9B1;MCOLN2;TRPM2;CLCN7;MLKL;WNK1;ANO6;TPCN1
R-HSA-500792	GPCR ligand binding	http://reactome.org/PathwayBrowser/#/R-HSA-500792	216	105	64.4728	1.62859	3.54298e-09	4.86936e-07	10.2805	10316;10803;1129;1131;1133;117;1232;1234;1238;1240;1268;133;134;1392;1395;140;148;151;155;1813;183;1889;1902;1903;1907;1910;221391;23566;2357;2492;2550;2587;2692;2693;27202;2740;2786;2829;2867;2911;2912;2914;2915;2916;2917;2918;2919;2921;30817;3274;3360;339403;3576;3792;3827;414062;4829;4935;4985;4986;4988;5021;5029;5368;54331;553;554;55970;56670;57007;57121;5724;5733;5739;5746;58191;59350;624;63…	WNT5A;OPRD1;GRM8;SSTR3;GHRHR;GRM1;GRM7;GRM6;CCR5;NMBR;KEL;GLP1R;GPR143;CHRM2;GNG2;BDKRB2;ADRB3;CALCA;DRD2;ADCYAP1R1;CRH;PLPPR4;KNG1;PTH2R;FFAR2;ADGRE3;CALCB;CMKLR1;GRM2;XCR1;AVPR1B;ADM;PTAFR;SUCNR1;SSTR2;CCL3L3;ADORA3;SHH;GRM5;FSHR;VIPR2;ADRA2B;GALR1;PTGER3;OXTR;ECE1;APLN;ADORA1;ADRA1A;OPN5;RXFP1;EDNRB;SCTR;EDN2;CCL3;NMUR1;TRH;OPRK1;PTCH2;WNT2B;GPR65;CNR1;CRHR2;GABBR1;AGT;HTR4;ADGRE2;ACKR2;TSHR;O…
R-HSA-425366	Transport of bile salts and organic acids, metal ions and amine compounds	http://reactome.org/PathwayBrowser/#/R-HSA-425366	65	40	19.4015	2.06169	1.09544e-07	1.14656e-05	10.186	10864;115584;126969;133418;1356;146802;169026;204962;23446;26266;283375;54716;55356;55532;57127;57153;64849;6529;6530;6531;6534;6536;6538;6539;6540;6556;6563;6570;6580;6581;6582;7780;7781;80736;8170;84102;861;9152;9376;9843	SLC18A1;SLC22A2;SLC22A7;SLC6A3;SLC6A12;SLC30A8;SLC6A2;SLC14A2;SLC44A3;SLC13A3;SLC14A1;SLC11A1;HEPH;RHBG;SLC22A8;SLC22A1;SLC6A9;SLC6A7;SLC5A11;SLC6A20;SLC44A2;SLC22A3;SLC6A5;SLC39A5;SLC6A1;SLC44A5;SLC47A2;SLC30A2;SLC30A10;SLC41A2;SLC44A4;SLC6A13;SLC30A3;SLC13A4;SLC6A11;CP;EMB;RUNX1;SLC22A15;SLC44A1
R-HSA-419037	NCAM1 interactions	http://reactome.org/PathwayBrowser/#/R-HSA-419037	38	26	11.3424	2.29227	9.92775e-07	6.92736e-05	9.53456	1280;1281;1282;1284;1286;1289;1290;1293;1297;131873;1463;256076;4684;50509;5623;6900;775;776;779;782;785;8128;8911;8912;8913;9048	COL5A3;COL3A1;ST8SIA2;COL2A1;NCAN;COL5A2;COL4A2;CACNA1H;CACNB4;CACNA1C;COL9A1;CACNA1I;COL6A6;COL6A5;CACNA1G;COL5A1;CACNA1D;COL6A3;CNTN2;CACNB1;CACNA1S;COL4A4;NCAM1;PSPN;COL4A1;ARTN
R-HSA-3000480	Scavenging by Class A Receptors	http://reactome.org/PathwayBrowser/#/R-HSA-3000480	17	14	5.07425	2.75903	1.11709e-05	0.000478317	9.16076	1277;1278;1281;1282;1284;2495;2512;286133;338;4481;5648;7184;78989;8685	SCARA5;COL3A1;COL1A2;COL4A2;APOB;COLEC11;MASP1;FTH1;MARCO;MSR1;COL1A1;FTL;COL4A1;HSP90B1
R-HSA-5083635	Defective B3GALTL causes PpS	http://reactome.org/PathwayBrowser/#/R-HSA-5083635	35	24	10.447	2.29731	2.46195e-06	0.000132523	8.90831	11095;11173;11174;170689;170690;170691;170692;171019;221981;54437;55901;56999;57188;7058;79875;80070;80731;81792;81794;9037;92949;9507;9508;9719	ADAMTS9;ADAMTS18;ADAMTS16;THSD7B;SEMA5A;ADAMTS12;SEMA5B;ADAMTS19;ADAMTSL2;ADAMTS3;THSD4;ADAMTS20;ADAMTS7;ADAMTS17;ADAMTS8;ADAMTSL3;ADAMTS15;THSD1;ADAMTSL1;ADAMTS6;THBS2;ADAMTS10;ADAMTS4;THSD7A
R-HSA-6805567	Keratinization	http://reactome.org/PathwayBrowser/#/R-HSA-6805567	37	25	11.044	2.26368	2.30727e-06	0.00012785	8.81319	11005;112802;126638;144501;147409;1475;1824;1825;1832;2125;2312;23254;23581;286887;3728;3848;3851;3855;3856;3857;3866;5317;5318;5652;7051	DSP;KRT80;RPTN;KRT8;DSG4;KRT6C;KRT4;SPINK5;KRT9;KRT71;CASP14;KRT1;KRT7;FLG;KAZN;CSTA;KRT15;PKP1;DSC3;TGM1;EVPL;PRSS8;JUP;PKP2;DSC2
R-HSA-6809371	Formation of the cornified envelope	http://reactome.org/PathwayBrowser/#/R-HSA-6809371	37	25	11.044	2.26368	2.30727e-06	0.00012785	8.81319	11005;112802;126638;144501;147409;1475;1824;1825;1832;2125;2312;23254;23581;286887;3728;3848;3851;3855;3856;3857;3866;5317;5318;5652;7051	DSP;KRT80;RPTN;KRT8;DSG4;KRT6C;KRT4;SPINK5;KRT9;KRT71;CASP14;KRT1;KRT7;FLG;KAZN;CSTA;KRT15;PKP1;DSC3;TGM1;EVPL;PRSS8;JUP;PKP2;DSC2
R-HSA-425407	SLC-mediated transmembrane transport	http://reactome.org/PathwayBrowser/#/R-HSA-425407	197	95	58.8016	1.6156	3.26288e-08	3.61604e-06	8.79173	10568;10861;10864;11309;115019;115111;115584;117247;123041;126969;133418;1356;144195;146802;153201;159963;169026;200010;204962;23428;23446;23657;25769;26266;283375;284129;285195;54716;55356;55532;56606;57030;57127;57153;57282;57468;57835;64078;64849;6506;6508;6511;6512;6519;6521;6523;6524;6527;6529;6530;6531;6534;6536;6538;6539;6540;6541;6542;6543;6547;6549;6553;6556;6557;6559;6563;6564;6565;6567…	SLC18A1;SLC22A2;SLC28A2;SLC28A1;SLC22A7;SLC5A12;SLCO2A1;SLC4A1;SLC12A3;SLC24A4;SLC12A1;SLC36A2;SLC6A3;SLC6A12;SLC30A8;SLC15A1;SLC6A2;SLC7A8;SLC14A2;SLC44A3;SLC28A3;SLC1A6;SLC13A3;SLC14A1;SLC11A1;SLC4A10;HEPH;RHBG;SLC22A8;SLC34A2;SLCO2B1;SLC22A1;SLC34A1;SLC4A3;SLC6A9;SLC6A7;SLC5A4;SLC4A8;SLC5A11;SLC6A20;SLC44A2;SLC8A2;SLC22A3;SLC1A2;SLC16A10;SLC6A5;SLC26A7;SLC4A9;SLC39A5;SLC6A1;SLC8A3;SLC24A2;SLC4…
R-HSA-2022090	Assembly of collagen fibrils and other multimeric structures	http://reactome.org/PathwayBrowser/#/R-HSA-2022090	54	33	16.1182	2.04737	1.78242e-06	0.000108325	8.11839	1277;1278;1280;1281;1282;1284;1286;1288;1289;1290;1293;1294;1295;1297;1301;1302;1303;1306;1308;131873;1515;255631;256076;3691;3918;4015;4017;50509;5339;7093;7373;7837;85301	COL5A3;PXDN;COL11A1;COL3A1;COL1A2;COL2A1;COL4A6;COL5A2;COL4A2;TLL2;COL15A1;COL24A1;ITGB4;COL7A1;LAMC2;COL14A1;COL9A1;COL12A1;COL6A6;COL8A1;COL6A5;COL5A1;COL17A1;COL6A3;COL11A2;COL27A1;PLEC;COL1A1;LOXL2;COL4A4;LOX;COL4A1;CTSV
R-HSA-5173105	O-linked glycosylation	http://reactome.org/PathwayBrowser/#/R-HSA-5173105	98	53	29.2516	1.81187	4.23298e-07	3.62497e-05	8.04596	10071;10610;11095;11173;11174;11227;117248;140453;148789;168391;170689;170690;170691;170692;171019;200958;221981;256435;2591;283463;29954;442117;4583;4584;4585;4586;4588;50614;54437;55901;56667;56999;57188;57452;64409;6487;7058;727897;79623;79695;79875;80070;80731;81792;81794;9037;9215;9245;92949;94025;9507;9508;9719	ADAMTS9;ADAMTS18;ADAMTS16;GALNTL5;THSD7B;SEMA5A;GALNTL6;GALNT17;GALNT5;ADAMTS12;SEMA5B;ADAMTS19;MUC13;ADAMTSL2;ADAMTS3;THSD4;ADAMTS20;ADAMTS7;GALNT9;GALNT14;MUC6;GALNT15;ADAMTS17;GCNT3;ADAMTS8;ADAMTSL3;ADAMTS15;MUC2;THSD1;MUC5AC;MUC3A;GALNT16;MUC19;ADAMTSL1;MUC5B;MUC12;ADAMTS6;MUC16;THBS2;MUC20;MUC4;POMT2;MUC17;ST6GALNAC2;LARGE1;ST6GALNAC3;ADAMTS10;ADAMTS4;GALNT3;B3GALNT2;GALNT12;ST3GAL3;THSD7A
R-HSA-5173214	O-glycosylation of TSR domain-containing proteins	http://reactome.org/PathwayBrowser/#/R-HSA-5173214	36	24	10.7455	2.2335	5.29771e-06	0.00025592	8.02249	11095;11173;11174;170689;170690;170691;170692;171019;221981;54437;55901;56999;57188;7058;79875;80070;80731;81792;81794;9037;92949;9507;9508;9719	ADAMTS9;ADAMTS18;ADAMTS16;THSD7B;SEMA5A;ADAMTS12;SEMA5B;ADAMTS19;ADAMTSL2;ADAMTS3;THSD4;ADAMTS20;ADAMTS7;ADAMTS17;ADAMTS8;ADAMTSL3;ADAMTS15;THSD1;ADAMTSL1;ADAMTS6;THBS2;ADAMTS10;ADAMTS4;THSD7A
R-HSA-983712	Ion channel transport	http://reactome.org/PathwayBrowser/#/R-HSA-983712	162	79	48.3546	1.63376	2.60384e-07	2.33601e-05	7.56681	10079;10110;10312;10345;10396;1180;1181;1186;1187;1188;121601;140803;144453;150159;162514;1831;196527;197259;203859;23120;23250;23327;245972;255231;259232;266675;285175;29850;344905;40;4308;477;478;479;480;487;488;491;492;495;50617;51761;53373;53826;54795;55107;55503;55515;56302;57101;57130;57578;59341;6261;6262;6263;6337;6339;6340;63982;65125;65266;65267;65268;7220;7222;7224;7226;7439;79054;7989…	TRDN;ANO1;CAMK2A;ATP13A4;TRPM6;TRPV4;BEST4;SCNN1G;ANO2;BEST3;CLCNKB;ANO4;UNC79;ATP12A;WNK2;TRPM1;CASQ1;TRPV5;ATP13A5;WNK3;ATP1A4;CAMK2B;ATP2B2;ATP8A2;TRPM8;ATP6V0A4;ANO5;ATP4A;ATP6V0D2;CASQ2;TTYH2;ANO3;TRPC3;ATP10B;TRPM3;TRPV3;ASIC2;NALCN;CLCN1;TRPC5;FXYD6;ATP2A1;CLCNKA;ATP2B3;TRPM4;NEDD4L;RYR2;ASIC4;SGK2;CLCN2;TRPM5;TRPC1;ATP1A2;RYR3;SCNN1A;TSC22D3;ATP8A1;RYR1;ATP2C2;TRPV6;UNC80;ATP9A;SCNN1D;BES…
R-HSA-1474228	Degradation of the extracellular matrix	http://reactome.org/PathwayBrowser/#/R-HSA-1474228	116	60	34.6243	1.73289	5.81776e-07	4.31962e-05	7.56328	10753;11095;11131;1277;1278;1280;1281;1282;1284;1286;1288;1289;1290;1293;1294;1295;1297;1301;1302;1303;1305;1306;1307;1308;1310;131873;136227;147968;1515;1634;164656;170690;170692;176;2006;2200;2335;256076;26254;3817;388743;3918;4325;4327;440854;50509;5340;56999;63827;6696;7093;726;7373;84467;84570;85007;91522;92291;9507;999	COL5A3;CAPN9;ACAN;COL11A1;ADAMTS9;ADAMTS18;CDH1;ADAMTS16;COL3A1;MMP16;KLK2;COL26A1;COL1A2;COL2A1;COL4A6;DCN;PLG;COL5A2;COL16A1;COL4A2;OPTC;TLL2;CAPN14;COL15A1;COL13A1;ELN;BCAN;FN1;FBN1;CAPN12;CAPN13;ADAMTS8;COL7A1;LAMC2;COL25A1;COL14A1;COL9A1;FBN3;COL12A1;TMPRSS6;COL6A6;COL8A1;CAPN8;COL6A5;COL5A1;CAPN5;SPP1;COL17A1;COL6A3;COL19A1;COL11A2;CAPN11;COL1A1;COL4A4;MMP19;ADAMTS4;COL4A1;CTSV;COL23A1;PHYK…
R-HSA-1442490	Collagen degradation	http://reactome.org/PathwayBrowser/#/R-HSA-1442490	53	32	15.8197	2.02279	3.70928e-06	0.000188872	7.53253	1277;1278;1280;1281;1282;1284;1286;1288;1289;1290;1293;1294;1295;1297;1301;1302;1303;1305;1306;1307;1308;1310;131873;136227;164656;256076;4327;50509;7373;84570;85007;91522	COL5A3;COL11A1;COL3A1;COL26A1;COL1A2;COL2A1;COL4A6;COL5A2;COL16A1;COL4A2;COL15A1;COL13A1;COL7A1;COL25A1;COL14A1;COL9A1;COL12A1;TMPRSS6;COL6A6;COL8A1;COL6A5;COL5A1;COL17A1;COL6A3;COL19A1;COL11A2;COL1A1;COL4A4;MMP19;COL4A1;COL23A1;PHYKPL
R-HSA-390522	Striated Muscle Contraction	http://reactome.org/PathwayBrowser/#/R-HSA-390522	29	20	8.65608	2.31052	1.52516e-05	0.000598625	7.44644	1674;1756;4604;4606;4607;4621;4624;4703;58;70;7125;7135;7136;7137;7139;7140;7169;7273;88;89	TNNI1;TNNT3;ACTC1;TTN;ACTN3;MYBPC2;MYH3;TNNI3;MYBPC1;DES;ACTA1;NEB;TNNT2;MYH6;ACTN2;DMD;MYBPC3;TNNI2;TNNC2;TPM2
R-HSA-9709957	Sensory Perception	http://reactome.org/PathwayBrowser/#/R-HSA-9709957	162	78	48.3546	1.61308	5.96125e-07	4.31962e-05	7.04039	10083;117531;117532;1258;1259;129446;140469;145226;151056;161497;1645;1879;2036;221914;2262;24;25861;2774;2868;2911;2914;2979;29850;338;340990;343171;375611;3759;3778;391109;3949;401992;4035;4036;441670;4647;491;51168;5145;5158;5330;53405;5357;54795;57101;5947;6011;6017;6295;6324;6326;6327;6328;6330;6335;6337;6339;6340;6382;6383;64220;64787;65055;65217;6711;6855;776;81472;83875;8630;8644;8787;892…	SCN2B;SPTBN1;SCN2A;MYO3B;GRM1;OR4M1;KCNQ4;LRAT;AKR1C1;OR2C3;TMC1;OR2T2;SCNN1G;OR10K1;SCN3A;CNGA1;ANO2;SAG;STRC;PDE6A;SCN9A;TMC2;REEP1;CLIC5;CABP1;AKR1C3;SCN4B;SLC26A5;EBF1;GRK1;ATP2B2;APOB;STRA6;EPB41L1;OTOG;KCNMA1;RBP1;ABCA4;XIRP2;BSN;PLS1;LRP2;USH1C;WHRN;OTOF;CACNA2D2;TRPM4;PCDH15;LDLR;PDE6B;BCO2;RDH12;GRK4;CACNA1D;GNAL;GRM4;RGS9;MYO7A;RLBP1;TRPM5;GPC2;SYP;KCNJ2;SCNN1A;CNGB1;SCN1B;MYO15A;HSD17B…
R-HSA-3000171	Non-integrin membrane-ECM interactions	http://reactome.org/PathwayBrowser/#/R-HSA-3000171	54	32	16.1182	1.98533	6.51199e-06	0.000303057	6.98534	10319;1277;1278;1280;1281;1282;1284;1286;1288;1289;1290;1301;1302;1756;2335;284217;3371;3673;3691;3693;3908;3910;3913;3918;4921;50509;5154;5155;6382;6383;780;9378	COL5A3;COL11A1;COL3A1;LAMB2;DDR1;COL1A2;COL2A1;LAMC3;COL4A6;COL5A2;COL4A2;PDGFB;FN1;ITGB4;LAMA1;LAMC2;ITGB5;LAMA4;TNC;LAMA2;COL5A1;COL11A2;ITGA2;DDR2;COL1A1;DMD;NRXN1;COL4A4;SDC2;PDGFA;SDC1;COL4A1
R-HSA-5083632	Defective C1GALT1C1 causes TNPS	http://reactome.org/PathwayBrowser/#/R-HSA-5083632	15	12	4.47728	2.6802	8.55346e-05	0.00309898	6.72403	10071;140453;200958;283463;4583;4584;4585;4586;4588;56667;727897;94025	MUC13;MUC6;MUC2;MUC5AC;MUC3A;MUC19;MUC5B;MUC12;MUC16;MUC20;MUC4;MUC17
R-HSA-375165	NCAM signaling for neurite out-growth	http://reactome.org/PathwayBrowser/#/R-HSA-375165	59	34	17.6106	1.93065	7.95241e-06	0.000356722	6.65625	1280;1281;1282;1284;1286;1289;1290;1293;1297;131873;1463;256076;4684;50509;5623;5747;57731;6708;6710;6711;6712;6714;6900;775;776;779;782;785;8128;8911;8912;8913;9048;9252	COL5A3;SPTBN1;SPTB;COL3A1;ST8SIA2;COL2A1;NCAN;COL5A2;COL4A2;CACNA1H;PTK2;SPTBN2;CACNB4;SPTBN4;CACNA1C;SRC;COL9A1;CACNA1I;COL6A6;COL6A5;CACNA1G;COL5A1;CACNA1D;COL6A3;CNTN2;CACNB1;RPS6KA5;CACNA1S;COL4A4;SPTA1;NCAM1;PSPN;COL4A1;ARTN
R-HSA-373760	L1CAM interactions	http://reactome.org/PathwayBrowser/#/R-HSA-373760	108	55	32.2364	1.70614	3.18984e-06	0.000166935	6.44488	100133941;10381;10382;10752;11280;113457;1272;1463;1739;1741;1956;2048;214;23114;27255;284217;286;287;288;3672;3673;3674;3680;3785;3786;3897;4684;4897;55800;57731;6197;6323;6324;6326;6327;6328;6329;6330;6331;6332;6334;6335;6336;6456;6708;6710;6711;6712;6714;6900;84617;8506;8515;8828;9252	KCNQ2;CHL1;SCN10A;SCN2B;SPTBN1;SCN11A;SH3GL2;SCN2A;SCN7A;SPTB;SCN1A;NRCAM;CNTN6;SCN3A;ITGA1;NCAN;EPHB2;ITGA2B;SCN9A;SCN3B;SCN4A;CNTN1;SPTBN2;SCN4B;ITGA9;KCNQ3;SCN5A;ANK2;LAMA1;SPTBN4;SRC;EGFR;ANK1;NFASC;DLG3;TUBB3;SCN8A;CNTNAP1;ITGA10;CNTN2;TUBA3D;L1CAM;TUBB4A;ITGA2;RPS6KA5;NRP2;ANK3;SCN1B;CD24;SPTA1;NCAM1;RPS6KA3;DLG1;ALCAM;TUBB6
R-HSA-373076	Class A/1 (Rhodopsin-like receptors)	http://reactome.org/PathwayBrowser/#/R-HSA-373076	150	72	44.7728	1.60812	1.85337e-06	0.000109117	6.37154	10316;10803;1129;1131;1133;1232;1234;1238;1240;1268;134;140;148;151;155;1813;183;1889;1902;1903;1907;1910;221391;23566;2357;2492;2587;2693;27202;2829;2867;2919;2921;3274;3360;339403;3576;3792;3827;414062;4829;4935;4985;4986;4988;5021;5029;5368;553;554;56670;57007;57121;5724;5733;5739;58191;59350;624;6348;6752;6753;6869;7200;7253;728;8477;8862;9034;9294;9718;9890	OPRD1;SSTR3;CCR5;NMBR;KEL;GPR143;CHRM2;BDKRB2;ADRB3;DRD2;PLPPR4;KNG1;FFAR2;CMKLR1;XCR1;AVPR1B;PTAFR;SUCNR1;SSTR2;CCL3L3;ADORA3;FSHR;ADRA2B;GALR1;PTGER3;OXTR;ECE1;APLN;ADORA1;ADRA1A;OPN5;RXFP1;EDNRB;EDN2;CCL3;NMUR1;TRH;OPRK1;GPR65;CNR1;AGT;HTR4;ACKR2;TSHR;OPRM1;PNOC;CCR9;GHSR;TACR1;FPR1;CHRM5;ACKR3;PTGIR;CCR3;S1PR2;CHRM3;CCRL2;C5AR2;CXCL8;C5AR1;CXCL16;CXCL1;S1PR3;LPAR5;LPAR1;ECE2;LPAR3;CXCL3;HRH2;…
R-HSA-5621480	Dectin-2 family	http://reactome.org/PathwayBrowser/#/R-HSA-5621480	19	14	5.67122	2.4686	0.000100161	0.00336971	6.1034	10071;10462;140453;200958;283463;4583;4584;4585;4586;4588;5336;56667;727897;94025	MUC13;MUC6;MUC2;MUC5AC;MUC3A;MUC19;MUC5B;MUC12;MUC16;MUC20;MUC4;MUC17;CLEC10A;PLCG2
R-HSA-382551	Transport of small molecules	http://reactome.org/PathwayBrowser/#/R-HSA-382551	605	237	180.584	1.31241	2.38413e-07	2.24585e-05	6.1009	10058;10060;10062;10079;10110;10312;10345;10349;10350;10351;10396;10568;1071;108;1080;10861;10864;111;11309;114;115;115019;115111;115584;117247;1180;1181;1186;1187;1188;121601;123041;1244;126969;133418;1356;140803;144195;144453;146802;150159;152519;153201;159963;162514;169026;1831;196527;197259;200010;203859;2039;204962;225;23;23120;23250;23327;23428;23446;23457;23460;23657;24;245972;2495;2512;25…	SLC18A1;SLC22A2;AQP7;SLC28A2;SLC28A1;ADCY8;SLC22A7;SLC5A12;TRDN;ANO1;SLCO2A1;CAMK2A;SLC4A1;CFTR;SLC12A3;SLC24A4;SLC12A1;ATP13A4;ABCC9;TRPM6;STEAP2;SLC36A2;SLC22A17;ABCC3;GNG2;TRPV4;SLC6A3;SLC6A12;SLC30A8;SLC15A1;SLC6A2;SLC7A8;SLC14A2;BEST4;SCNN1G;SLC44A3;SLC28A3;SLC1A6;DMTN;SLC13A3;ANO2;BEST3;SLC14A1;ABCA9;CLCNKB;ABCA8;TUSC3;LIPC;SLC11A1;SLC4A10;ANO4;UNC79;HEPH;ATP12A;RHBG;SLC22A8;SLC34A2;WNK2;TR…
R-HSA-372790	Signaling by GPCR	http://reactome.org/PathwayBrowser/#/R-HSA-372790	435	177	129.841	1.3632	5.10311e-07	4.00594e-05	5.99441	100271715;10235;10316;108;10803;10846;111;11245;1129;1131;1133;11343;114;115;117;1232;1234;1238;1240;1268;133;134;139189;1392;1395;140;148;151;155;156;1607;1813;183;1889;1902;1903;1907;1910;1956;221391;23263;2335;23566;2357;2492;2550;25791;2587;26084;26166;26230;2692;2693;27115;27202;2740;2769;2774;2786;2829;2867;2911;2912;2914;2915;2916;2917;2918;2919;2921;30817;3274;3360;339403;353299;3576;3708…	WNT5A;ADCY8;OPRD1;GRM8;SSTR3;GHRHR;CAMK2A;DGKK;GRM1;GRM7;GRM6;CCR5;NMBR;ARHGEF33;KEL;GLP1R;GPR143;CHRM2;GNG2;BDKRB2;PDE1A;ADRB3;CALCA;DRD2;ADCYAP1R1;CRH;PLPPR4;RASGRF2;KNG1;CCL4L2;PTH2R;FFAR2;ADGRE3;RGS7;PLEKHG5;PPP1R1B;CALCB;CMKLR1;GRM2;XCR1;AVPR1B;ADM;PTAFR;PRKCG;MCF2L;SUCNR1;SSTR2;CCL3L3;ADORA3;SHH;GRM5;FSHR;VIPR2;DGKB;PLCB4;RHOC;ADRA2B;GALR1;DGKI;PTGER3;CAMK2B;OXTR;TRIO;ECE1;FN1;APLN;ARHGEF37…
R-HSA-977068	Termination of O-glycan biosynthesis	http://reactome.org/PathwayBrowser/#/R-HSA-977068	21	15	6.26819	2.39303	9.96684e-05	0.00336971	5.91656	10071;10610;140453;200958;256435;283463;4583;4584;4585;4586;4588;56667;6487;727897;94025	MUC13;MUC6;MUC2;MUC5AC;MUC3A;MUC19;MUC5B;MUC12;MUC16;MUC20;MUC4;MUC17;ST6GALNAC2;ST6GALNAC3;ST3GAL3
R-HSA-9717189	Sensory perception of taste	http://reactome.org/PathwayBrowser/#/R-HSA-9717189	21	15	6.26819	2.39303	9.96684e-05	0.00336971	5.91656	2911;2914;29850;3759;5330;54795;6324;6326;6327;6328;6330;6335;6337;6339;6340	SCN2B;SCN2A;GRM1;SCNN1G;SCN3A;SCN9A;SCN4B;TRPM4;GRM4;TRPM5;KCNJ2;SCNN1A;SCN1B;SCNN1D;PLCB2
R-HSA-8875878	MET promotes cell motility	http://reactome.org/PathwayBrowser/#/R-HSA-8875878	41	25	12.2379	2.04283	3.3975e-05	0.0013063	5.89144	10319;1277;1278;1280;1281;1289;1290;1301;1302;2335;255631;284217;3082;3673;3675;3908;3910;3913;3918;4233;50509;5747;6714;84951;85301	COL5A3;COL11A1;COL3A1;LAMB2;COL1A2;COL2A1;LAMC3;TNS4;COL5A2;PTK2;COL24A1;FN1;LAMA1;SRC;LAMC2;ITGA3;LAMA4;MET;LAMA2;COL5A1;COL11A2;COL27A1;ITGA2;COL1A1;HGF
R-HSA-3656225	Defective CHST6 causes MCDC1	http://reactome.org/PathwayBrowser/#/R-HSA-3656225	6	6	1.79091	3.35025	0.000704357	0.0179326	5.85073	176;2331;4166;4958;4969;5549	ACAN;FMOD;PRELP;CHST6;OGN;OMD
R-HSA-3656243	Defective ST3GAL3 causes MCT12 and EIEE15	http://reactome.org/PathwayBrowser/#/R-HSA-3656243	6	6	1.79091	3.35025	0.000704357	0.0179326	5.85073	176;2331;4958;4969;5549;6487	ACAN;FMOD;PRELP;ST3GAL3;OGN;OMD
R-HSA-210747	Regulation of gene expression in early pancreatic precursor cells	http://reactome.org/PathwayBrowser/#/R-HSA-210747	6	6	1.79091	3.35025	0.000704357	0.0179326	5.85073	2494;3175;3651;390874;4825;6928	ONECUT1;ONECUT3;NR5A2;HNF1B;PDX1;NKX6-1
R-HSA-209776	Metabolism of amine-derived hormones	http://reactome.org/PathwayBrowser/#/R-HSA-209776	9	8	2.68637	2.978	0.000413811	0.0121069	5.70873	121278;1644;1734;389434;50506;53905;7166;7173	DDC;DUOX2;TPO;TPH2;IYD;DIO2;DUOX1;TPH1
R-HSA-2173782	Binding and Uptake of Ligands by Scavenger Receptors	http://reactome.org/PathwayBrowser/#/R-HSA-2173782	35	22	10.447	2.10587	5.19616e-05	0.00195791	5.70313	1277;1278;1281;1282;1284;23166;2495;2512;284297;286133;3240;3263;338;4035;4481;55576;5648;6678;7184;78989;8685;9332	SCARA5;COL3A1;HP;COL1A2;STAB2;COL4A2;SPARC;APOB;COLEC11;MASP1;SSC5D;FTH1;MARCO;MSR1;STAB1;COL1A1;CD163;FTL;HPX;COL4A1;HSP90B1;LRP1
R-HSA-381426	Regulation of Insulin-like Growth Factor (IGF) transport and uptake by Insulin-like Growth Factor Binding Proteins (IGFBPs)	http://reactome.org/PathwayBrowser/#/R-HSA-381426	94	48	28.0576	1.71076	1.21046e-05	0.000485213	5.66959	10117;10970;11098;11167;1356;1435;1758;2153;2200;2243;2335;255738;2621;3270;334;3371;338;3481;3486;3487;3488;354;3816;3817;3827;3913;4052;4240;462;5069;51280;5265;5340;54757;56975;60676;6383;64856;652;6696;7018;7184;7425;7466;8404;84141;8614;8720	DMP1;KLK2;LAMB2;IGFBP5;EVA1A;IGF2;KLK3;PAPPA2;SERPINC1;KNG1;CKAP4;PLG;LTBP1;PRSS23;FGA;PCSK9;FN1;FBN1;APOB;VGF;STC2;SERPINA1;FAM20A;TNC;IGFBP3;VWA1;ENAM;BMP4;PAPPA;IGFBP4;SPP1;WFS1;F5;CSF1;KLK1;SPARCL1;HRC;SDC2;MFGE8;TF;GAS6;FSTL1;CP;HSP90B1;APLP2;FAM20C;MBTPS1;GOLM1
R-HSA-2129379	Molecules associated with elastic fibres	http://reactome.org/PathwayBrowser/#/R-HSA-2129379	27	18	8.0591	2.2335	8.25225e-05	0.00304848	5.6193	10516;11117;2006;2192;2199;2200;2202;2335;3693;3696;4052;4053;4054;652;7042;7043;84034;84467	FBLN1;LTBP2;ITGB8;FBLN5;LTBP1;EFEMP1;FBLN2;ELN;FN1;FBN1;ITGB5;FBN3;BMP4;LTBP3;TGFB2;EMILIN1;TGFB3;EMILIN2
R-HSA-198933	Immunoregulatory interactions between a Lymphoid and a non-Lymphoid cell	http://reactome.org/PathwayBrowser/#/R-HSA-198933	99	50	29.5501	1.69204	1.19107e-05	0.000485213	5.60755	10225;10666;10990;11027;11314;114836;120425;126014;1277;1278;1280;1281;1308;135250;146894;2209;2213;2214;23547;259197;27180;285852;29990;3134;3385;339390;342510;3676;3802;3812;3903;54210;56253;57823;6402;7087;7412;79465;79865;80329;8174;909;910;911;919;925;933;947;959;999	CD34;CD300LG;CDH1;COL3A1;CD96;VCAM1;TREML4;CRTAM;CD1A;COL1A2;COL2A1;CD1C;TREM1;CD1B;ICAM5;CD22;CD8A;KIR3DL2;RAET1E;CD300E;TREML2;JAML;KIR2DL1;LILRB5;LILRA2;SELL;CD226;SIGLEC9;HLA-F;FCGR3A;OSCAR;COL17A1;CD300A;FCGR1A;SLAMF7;ULBP3;CLEC4G;COL1A1;ICAM3;CD247;LILRA4;ULBP1;MADCAM1;FCGR2B;SLAMF6;CD40LG;NCR3;LAIR1;PILRB;ITGA4
R-HSA-112314	Neurotransmitter receptors and postsynaptic signal transmission	http://reactome.org/PathwayBrowser/#/R-HSA-112314	164	76	48.9516	1.55255	5.13648e-06	0.000254661	5.57994	10368;10381;10382;108;111;1134;113457;1136;1137;1139;114;1141;1143;1144;115;116443;170572;1739;1740;1741;2036;2066;22843;2550;2554;2555;2556;2557;2561;2562;2567;2569;2570;2741;2774;2786;2890;2891;2892;2893;2898;2899;2900;2901;2902;2903;2904;3084;3759;3762;3763;3765;3766;3772;4137;4193;5330;53632;54331;5562;5582;55970;57576;5923;5924;59283;6197;6714;80852;814;815;816;83988;84617;88;8874	GRIN2B;KCNJ15;GRIA1;CHRNA4;ADCY8;GABRR1;CAMK2A;CHRNA1;GRIA4;GABRG3;GNG2;MAPT;CACNG3;GRIK3;RASGRF2;KCNJ9;GRIK4;CHRNA3;CHRNB4;GABRA4;HTR3C;NRG1;PRKCG;GABRB3;GRIN3A;GABRB2;GLRA1;GRIA2;CAMK2B;KCNJ6;GRIA3;EPB41L1;DLG2;RASGRF1;PRKAG3;GRIN2A;SRC;GRIK5;CACNG8;CHRNB2;CAMK4;CHRNA7;GRIN1;CHRND;GABRR2;GABBR1;ADCY2;DLG3;ERBB4;GRIP2;TUBB3;GABRA2;ADCY5;GNAL;TUBA3D;TUBB4A;KCNJ10;GABRA1;KCNJ2;GABRA3;GNG12;PPM1E;A…
R-HSA-3781865	Diseases of glycosylation	http://reactome.org/PathwayBrowser/#/R-HSA-3781865	134	64	39.997	1.60012	8.39466e-06	0.000367803	5.49542	10071;10675;11095;11173;11174;140453;1463;1464;1634;170689;170690;170691;170692;171019;176;199857;200958;2131;221914;221981;2262;2331;2591;283463;29954;3074;4166;4583;4584;4585;4586;4588;4758;4853;4854;4855;4958;4969;54437;5549;55901;56667;56999;57188;6382;63827;6383;6487;7058;727897;79695;79868;79875;80070;80731;81792;81794;9037;9215;92949;94025;9507;9508;9719	ACAN;ADAMTS9;ADAMTS18;ADAMTS16;THSD7B;SEMA5A;ADAMTS12;SEMA5B;ADAMTS19;MUC13;NOTCH3;ADAMTSL2;FMOD;ADAMTS3;DCN;NCAN;THSD4;ADAMTS20;EXT1;PRELP;ADAMTS7;MUC6;BCAN;ADAMTS17;ADAMTS8;ADAMTSL3;ALG14;ADAMTS15;MUC2;THSD1;MUC5AC;MUC3A;MUC19;ADAMTSL1;MUC5B;MUC12;ADAMTS6;GPC2;MUC16;THBS2;MUC20;CHST6;MUC4;CSPG5;POMT2;MUC17;NOTCH4;SDC2;NEU1;CSPG4;LARGE1;SDC1;ADAMTS10;ADAMTS4;GALNT3;GPC5;GALNT12;ALG13;HEXB;ST3GAL…
R-HSA-392154	Nitric oxide stimulates guanylate cyclase	http://reactome.org/PathwayBrowser/#/R-HSA-392154	18	13	5.37274	2.41962	0.000250669	0.00761711	5.12527	10335;10846;27345;3708;3778;4842;4843;4846;50940;5136;5138;5152;5593	PDE1A;PRKG2;NOS2;NOS1;KCNMA1;PDE11A;NOS3;IRAG1;KCNMB4;PDE10A;PDE9A;PDE2A;ITPR1
R-HSA-8963743	Digestion and absorption	http://reactome.org/PathwayBrowser/#/R-HSA-8963743	11	9	3.28334	2.74111	0.00054965	0.0149245	5.00554	1118;11181;2980;29881;3938;6476;6523;8544;8972	MGAM;GUCA2A;SI;TREH;CHIT1;NPC1L1;PIR;SLC5A1;LCT
R-HSA-388396	GPCR downstream signalling	http://reactome.org/PathwayBrowser/#/R-HSA-388396	389	156	116.111	1.34354	6.5952e-06	0.000303057	4.72723	100271715;10235;10316;108;10803;10846;111;11245;1129;1131;1133;11343;114;115;117;1232;1234;1268;133;134;139189;1392;1395;140;148;151;155;156;1607;183;1902;1903;1907;1910;1956;221391;23263;2335;23566;2357;2492;2550;25791;2587;26084;26166;26230;2692;2693;27115;2740;2769;2774;2786;2829;2867;2911;2912;2914;2915;2916;2917;2918;2919;2921;3274;3360;339403;353299;3576;3708;3827;389;389337;4829;4935;4985;…	ADCY8;OPRD1;GRM8;SSTR3;GHRHR;CAMK2A;DGKK;GRM1;GRM7;GRM6;CCR5;NMBR;ARHGEF33;GLP1R;GPR143;CHRM2;GNG2;BDKRB2;PDE1A;ADRB3;CALCA;ADCYAP1R1;CRH;RASGRF2;KNG1;CCL4L2;PTH2R;FFAR2;RGS7;PLEKHG5;PPP1R1B;CALCB;GRM2;XCR1;AVPR1B;ADM;PTAFR;PRKCG;MCF2L;SUCNR1;SSTR2;ADORA3;GRM5;FSHR;VIPR2;DGKB;PLCB4;RHOC;ADRA2B;GALR1;DGKI;PTGER3;CAMK2B;OXTR;TRIO;FN1;APLN;ARHGEF37;ADORA1;ADRA1A;OPN5;RXFP1;EDNRB;PDE8B;SCTR;TRPC3;EDN…
R-HSA-8935690	Digestion	http://reactome.org/PathwayBrowser/#/R-HSA-8935690	8	7	2.38788	2.93147	0.00124147	0.0299863	4.46485	1118;11181;2980;3938;6476;8544;8972	MGAM;GUCA2A;SI;TREH;CHIT1;PIR;LCT
R-HSA-211979	Eicosanoids	http://reactome.org/PathwayBrowser/#/R-HSA-211979	8	7	2.38788	2.93147	0.00124147	0.0299863	4.46485	11283;1579;1580;4051;5740;66002;6916	CYP4F8;CYP4F12;CYP4B1;PTGIS;CYP4F3;CYP4A11;TBXAS1
R-HSA-2161522	Abacavir ADME	http://reactome.org/PathwayBrowser/#/R-HSA-2161522	8	7	2.38788	2.93147	0.00124147	0.0299863	4.46485	22978;5105;5243;6580;6581;6582;9429	SLC22A2;PCK1;SLC22A1;SLC22A3;ABCB1;ABCG2;NT5C2
R-HSA-6798163	Choline catabolism	http://reactome.org/PathwayBrowser/#/R-HSA-6798163	5	5	1.49243	3.35025	0.00236294	0.0474077	4.43624	1757;23446;29958;501;55349	SARDH;DMGDH;CHDH;ALDH7A1;SLC44A1
R-HSA-2161517	Abacavir transmembrane transport	http://reactome.org/PathwayBrowser/#/R-HSA-2161517	5	5	1.49243	3.35025	0.00236294	0.0474077	4.43624	5243;6580;6581;6582;9429	SLC22A2;SLC22A1;SLC22A3;ABCB1;ABCG2
R-HSA-1566948	Elastic fibre formation	http://reactome.org/PathwayBrowser/#/R-HSA-1566948	33	20	9.85002	2.03045	0.000234662	0.0072476	4.34478	10516;11117;2006;2192;2199;2200;2202;2335;3693;3696;4015;4017;4052;4053;4054;652;7042;7043;84034;84467	FBLN1;LTBP2;ITGB8;FBLN5;LTBP1;EFEMP1;FBLN2;ELN;FN1;FBN1;ITGB5;FBN3;BMP4;LTBP3;TGFB2;EMILIN1;TGFB3;LOXL2;LOX;EMILIN2
R-HSA-8957275	Post-translational protein phosphorylation	http://reactome.org/PathwayBrowser/#/R-HSA-8957275	82	41	24.4758	1.67512	9.53188e-05	0.00336971	4.14159	10117;10970;11098;11167;1356;1435;1758;2153;2200;2243;2335;255738;2621;3270;334;3371;338;3486;3487;3488;3827;3913;4052;4240;462;51280;5265;54757;56975;6383;64856;652;6696;7018;7184;7425;7466;8404;84141;8614;8720	DMP1;LAMB2;IGFBP5;EVA1A;SERPINC1;KNG1;CKAP4;LTBP1;PRSS23;FGA;PCSK9;FN1;FBN1;APOB;VGF;STC2;SERPINA1;FAM20A;TNC;IGFBP3;VWA1;ENAM;BMP4;IGFBP4;SPP1;WFS1;F5;CSF1;SPARCL1;HRC;SDC2;MFGE8;TF;GAS6;FSTL1;CP;HSP90B1;APLP2;FAM20C;MBTPS1;GOLM1
R-HSA-3295583	TRP channels	http://reactome.org/PathwayBrowser/#/R-HSA-3295583	25	16	7.46213	2.14416	0.0004177	0.0121069	4.11028	140803;162514;197259;255231;29850;4308;54795;55503;56302;59341;7220;7222;7224;7226;79054;80036	TRPM6;TRPV4;TRPM1;TRPV5;TRPM8;TRPC3;TRPM3;TRPV3;TRPC5;TRPM4;TRPM5;TRPC1;TRPV6;MCOLN2;TRPM2;MLKL
R-HSA-418990	Adherens junctions interactions	http://reactome.org/PathwayBrowser/#/R-HSA-418990	49	27	14.6258	1.84606	0.000192095	0.00613402	4.08394	1001;1002;1003;1004;1005;1006;1009;1010;1012;1013;1015;1016;154796;253559;25945;27327;3609;3728;4301;51129;57863;64403;6667;81607;8728;9839;999	CDH6;CDH8;CDH7;CDH1;CDH17;CDH18;CDH3;CDH4;CDH11;CADM3;CDH5;CDH12;NECTIN3;NECTIN4;AFDN;ANGPTL4;CDH13;CDH15;CADM2;CDH24;AMOT;ADAM19;JUP;SP1;TNRC6A;ILF3;ZEB2
R-HSA-2219530	Constitutive Signaling by Aberrant PI3K in Cancer	http://reactome.org/PathwayBrowser/#/R-HSA-2219530	56	30	16.7152	1.79478	0.00016994	0.00552011	4.0527	145957;1950;1956;2064;2065;2066;2099;2100;2246;2263;2264;2323;3082;3084;3667;3932;4233;4254;5154;5155;5156;5159;5291;5295;6714;7039;8822;9365;940;9542	PDGFRA;CD28;PDGFRB;FGF1;FGFR2;EGF;NRG2;ESR2;NRG1;ESR1;PDGFB;FGFR4;SRC;EGFR;MET;LCK;ERBB3;ERBB4;FLT3LG;FGF17;NRG4;KL;HGF;TGFA;KITLG;ERBB2;PDGFA;IRS1;PIK3R1;PIK3CB
R-HSA-1266738	Developmental Biology	http://reactome.org/PathwayBrowser/#/R-HSA-1266738	903	326	269.532	1.2095	1.14724e-05	0.000480313	4.01371	100133941;1002;10046;1013;1026;10361;10368;10371;10381;10382;10413;10570;10683;10752;10891;10921;11005;112755;11280;112802;113457;126638;1272;1280;1281;1282;1284;1286;1289;1290;1293;129563;1297;130399;131873;137970;1400;144501;1463;147409;1475;148738;1496;150572;1600;1630;163175;168544;1739;1741;1793;1809;1821;1824;1825;1826;1832;1869;1879;1942;1945;1946;1948;1956;1969;1973;200424;203190;2043;204…	COL5A3;GRIN2B;HIF3A;KCNQ2;SEMA3E;CHL1;EPHA6;SCN10A;SCN2B;SPTBN1;SCN11A;SH3GL2;SCN2A;CDH1;DAB1;SCN7A;SPTB;SCN1A;COL3A1;NRCAM;ST8SIA2;SEMA5A;PRDM14;LGI3;CNTN6;CTNNA2;RPL3L;TAL1;RFX6;LGI1;TBX5;CACNG3;HEY2;DSP;CDH4;PKLR;HJV;SMAD1;KRT80;ONECUT1;SMYD1;EPHA10;RPTN;COL2A1;ARHGEF28;KRT8;ONECUT3;DPYSL5;SCN3A;ITGA1;DSG4;KRT6C;ADIPOQ;PCK1;POU3F2;NCAN;SALL1;EPHB2;COL5A2;ITGA2B;ABLIM2;MAPK13;SCN9A;EPHA7;COL4A2…
R-HSA-8847993	ERBB2 Activates PTK6 Signaling	http://reactome.org/PathwayBrowser/#/R-HSA-8847993	10	8	2.98485	2.6802	0.00152368	0.0345857	3.91605	145957;1950;1956;2064;2065;2066;3084;9542	EGF;NRG2;NRG1;EGFR;ERBB3;ERBB4;NRG4;ERBB2
R-HSA-211935	Fatty acids	http://reactome.org/PathwayBrowser/#/R-HSA-211935	10	8	2.98485	2.6802	0.00152368	0.0345857	3.91605	11283;1549;1555;1572;1579;1580;4051;66002	CYP4F8;CYP4F12;CYP4B1;CYP2B6;CYP2A7;CYP2F1;CYP4F3;CYP4A11
R-HSA-425393	Transport of inorganic cations/anions and amino acids/oligopeptides	http://reactome.org/PathwayBrowser/#/R-HSA-425393	88	43	26.2667	1.63705	0.000128096	0.00423389	3.88515	10568;10861;115019;115111;117247;123041;153201;159963;23428;23657;25769;284129;285195;54716;57030;57282;57468;57835;6506;6508;6511;6512;6519;6521;6539;6541;6542;6543;6547;6549;6553;6557;6559;6564;6565;6569;6574;83697;83733;8671;9056;92745;9498	SLC5A12;SLC4A1;SLC12A3;SLC24A4;SLC12A1;SLC36A2;SLC6A12;SLC15A1;SLC7A8;SLC1A6;SLC4A10;SLC34A2;SLC34A1;SLC4A3;SLC4A8;SLC6A20;SLC8A2;SLC1A2;SLC16A10;SLC26A7;SLC4A9;SLC8A3;SLC24A2;SLC38A5;SLC4A5;SLC9A2;SLC25A18;SLC26A9;SLC7A7;SLC1A7;SLC26A11;SLC12A5;SLC9A5;SLC9A9;SLC7A2;SLC7A11;SLC17A7;SLC3A1;SLC4A4;SLC26A1;SLC20A1;SLC7A1;SLC15A2
R-HSA-69190	DNA strand elongation	http://reactome.org/PathwayBrowser/#/R-HSA-69190	32	19	9.55153	1.98921	0.000485951	0.0136647	3.70869	10714;2237;3978;4171;4172;4173;4174;4175;4176;5111;51659;5422;5424;5557;5981;5983;5984;8318;84515	POLD3;RFC1;PRIM1;RFC3;MCM8;MCM5;GINS2;PCNA;POLA1;POLD1;RFC4;CDC45;LIG1;MCM2;FEN1;MCM3;MCM4;MCM6;MCM7
R-HSA-6785631	ERBB2 Regulates Cell Motility	http://reactome.org/PathwayBrowser/#/R-HSA-6785631	12	9	3.58182	2.51269	0.00161375	0.0349461	3.65998	145957;1729;1950;1956;2064;2065;2066;3084;9542	EGF;NRG2;DIAPH1;NRG1;EGFR;ERBB3;ERBB4;NRG4;ERBB2
R-HSA-1482922	Acyl chain remodelling of PI	http://reactome.org/PathwayBrowser/#/R-HSA-1482922	12	9	3.58182	2.51269	0.00161375	0.0349461	3.65998	11145;123745;22925;255189;283748;5322;64600;79143;8605	PLA2G5;PLA2G2F;PLA2G4E;PLA2G4D;PLAAT3;PLA2G4F;PLA2R1;MBOAT7;PLA2G4C
R-HSA-176974	Unwinding of DNA	http://reactome.org/PathwayBrowser/#/R-HSA-176974	12	9	3.58182	2.51269	0.00161375	0.0349461	3.65998	4171;4172;4173;4174;4175;4176;51659;8318;84515	MCM8;MCM5;GINS2;CDC45;MCM2;MCM3;MCM4;MCM6;MCM7
R-HSA-375276	Peptide ligand-binding receptors	http://reactome.org/PathwayBrowser/#/R-HSA-375276	87	42	25.9682	1.61736	0.000214428	0.00673302	3.51257	10316;10803;1232;1234;1238;183;1889;1907;1910;2357;2587;2693;27202;2829;2919;2921;339403;3576;3792;3827;414062;4829;4985;4986;4988;5021;5368;553;554;57007;58191;59350;624;6348;6752;6753;6869;7200;728;8862;9034;9718	OPRD1;SSTR3;CCR5;NMBR;KEL;BDKRB2;KNG1;XCR1;AVPR1B;SSTR2;CCL3L3;GALR1;OXTR;ECE1;APLN;RXFP1;EDNRB;EDN2;CCL3;NMUR1;TRH;OPRK1;AGT;ACKR2;OPRM1;PNOC;CCR9;GHSR;TACR1;FPR1;ACKR3;CCR3;CCRL2;C5AR2;CXCL8;C5AR1;CXCL16;CXCL1;ECE2;CXCL3;AVPR2;RXFP4
R-HSA-418457	cGMP effects	http://reactome.org/PathwayBrowser/#/R-HSA-418457	14	10	4.1788	2.39303	0.00158206	0.0349461	3.4857	10335;10846;27345;3708;3778;50940;5136;5138;5152;5593	PDE1A;PRKG2;KCNMA1;PDE11A;IRAG1;KCNMB4;PDE10A;PDE9A;PDE2A;ITPR1
R-HSA-977443	GABA receptor activation	http://reactome.org/PathwayBrowser/#/R-HSA-977443	44	24	13.1334	1.82741	0.000528554	0.014644	3.35209	108;111;114;115;2550;2554;2555;2556;2557;2561;2562;2567;2569;2570;2774;2786;3759;3762;3763;3765;3766;3772;54331;55970	KCNJ15;ADCY8;GABRR1;GABRG3;GNG2;KCNJ9;GABRA4;GABRB3;GABRB2;KCNJ6;GABRR2;GABBR1;ADCY2;GABRA2;ADCY5;GNAL;KCNJ10;GABRA1;KCNJ2;GABRA3;GNG12;KCNJ5;GNG4;ADCY9
R-HSA-166658	Complement cascade	http://reactome.org/PathwayBrowser/#/R-HSA-166658	35	20	10.447	1.91443	0.000691437	0.0179326	3.34328	1191;1378;1380;1675;2219;27202;3075;5648;629;710;716;717;722;725;728;729;730;732;78989;966	CFH;C4BPB;C4BPA;CR2;CR1;C7;C8B;COLEC11;C1S;SERPING1;MASP1;C6;CFB;CLU;FCN1;CFD;C2;C5AR2;C5AR1;CD59
R-HSA-383280	Nuclear Receptor transcription pathway	http://reactome.org/PathwayBrowser/#/R-HSA-383280	49	26	14.6258	1.77768	0.000554521	0.0149245	3.24622	10002;10062;2099;2100;2103;2104;2494;2649;3164;3172;4306;5241;5468;5916;6095;6097;6256;6258;7025;7068;7101;7182;8013;8856;9611;9971	RXRG;NR1H4;ESR2;THRB;PGR;ESR1;NR5A2;NR2E1;ESRRB;HNF4A;NR3C2;RORC;ESRRG;NR2E3;NR2F1;RARG;NR4A3;RORA;NR1I2;RXRA;PPARG;NR6A1;NR4A1;NR1H3;NR2C2;NCOR1
R-HSA-446728	Cell junction organization	http://reactome.org/PathwayBrowser/#/R-HSA-446728	92	43	27.4607	1.56588	0.000440857	0.0125845	2.97542	1001;1002;1003;1004;1005;1006;1009;1010;1012;1013;1015;1016;10979;1308;149461;154796;2318;253559;25945;27327;29780;3609;3691;3728;3918;4301;5010;50848;51129;5339;54549;54751;55679;55742;57863;64403;6667;81607;8728;9069;9459;9839;999	CDH6;CDH8;CDH7;CDH1;CDH17;CLDN11;CDH18;CDH3;CDH4;FBLIM1;CDH11;CADM3;CDH5;CDH12;NECTIN3;NECTIN4;AFDN;LIMS2;ANGPTL4;CDH13;ITGB4;CDH15;LAMC2;CADM2;SDK2;FLNC;COL17A1;PARVA;CDH24;AMOT;CLDN19;PLEC;FERMT2;ADAM19;PARVB;CLDN12;JUP;F11R;SP1;ARHGEF6;TNRC6A;ILF3;ZEB2
R-HSA-1500931	Cell-Cell communication	http://reactome.org/PathwayBrowser/#/R-HSA-1500931	126	56	37.6092	1.489	0.000338271	0.0101159	2.97055	1001;1002;1003;1004;1005;1006;1009;1010;1012;1013;1015;1016;10979;1308;149461;154796;2318;253559;25945;27327;29780;3609;3691;3728;3918;4301;4868;5010;50848;51129;5291;5295;5339;54549;54751;55243;55679;55742;5747;57863;64403;6667;6711;6714;7827;81607;84063;84623;8728;88;89;9069;9459;9839;9863;999	CDH6;CDH8;CDH7;SPTBN1;CDH1;CDH17;CLDN11;CDH18;CDH3;NPHS2;KIRREL1;CDH4;FBLIM1;CDH11;CADM3;CDH5;ACTN3;CDH12;NECTIN3;NECTIN4;NPHS1;KIRREL3;AFDN;LIMS2;PTK2;ANGPTL4;CDH13;ITGB4;CDH15;SRC;LAMC2;CADM2;SDK2;FLNC;COL17A1;PARVA;CDH24;AMOT;CLDN19;PLEC;FERMT2;ADAM19;ACTN2;PARVB;CLDN12;KIRREL2;JUP;MAGI2;F11R;SP1;ARHGEF6;PIK3R1;TNRC6A;ILF3;PIK3CB;ZEB2
R-HSA-9620244	Long-term potentiation	http://reactome.org/PathwayBrowser/#/R-HSA-9620244	23	14	6.86516	2.03928	0.00195295	0.0408818	2.83148	1739;1740;1741;2066;2890;2891;2902;2903;2904;3084;6714;815;816;88	GRIN2B;GRIA1;CAMK2A;NRG1;GRIA2;CAMK2B;DLG2;GRIN2A;SRC;GRIN1;DLG3;ERBB4;ACTN2;DLG1
R-HSA-438066	Unblocking of NMDA receptors, glutamate binding and activation	http://reactome.org/PathwayBrowser/#/R-HSA-438066	21	13	6.26819	2.07396	0.00228997	0.0474077	2.74624	1739;1740;1741;2890;2891;2892;2893;2902;2903;2904;815;816;88	GRIN2B;GRIA1;CAMK2A;GRIA4;GRIA2;CAMK2B;GRIA3;DLG2;GRIN2A;GRIN1;DLG3;ACTN2;DLG1
R-HSA-202433	Generation of second messenger molecules	http://reactome.org/PathwayBrowser/#/R-HSA-202433	28	16	8.35759	1.91443	0.00236535	0.0474077	2.53499	27040;3113;3115;3117;3119;3120;3122;3702;3932;3937;5063;5336;55740;7535;919;9402	GRAP2;ITK;HLA-DPA1;HLA-DQA1;ZAP70;PAK3;HLA-DRA;HLA-DQB2;ENAH;HLA-DQB1;LCK;LAT;HLA-DPB1;CD247;LCP2;PLCG2
R-HSA-5578775	Ion homeostasis	http://reactome.org/PathwayBrowser/#/R-HSA-5578775	47	24	14.0288	1.71076	0.00180537	0.0382171	2.42542	10060;10345;1760;3708;477;478;480;4842;487;488;491;492;53826;6261;6262;6263;6543;6547;7137;7220;815;816;844;845	TRDN;CAMK2A;ABCC9;CASQ1;ATP1A4;NOS1;CAMK2B;SLC8A2;ATP2B2;TNNI3;CASQ2;FXYD6;SLC8A3;ATP2A1;ATP2B3;RYR2;TRPC1;ATP1A2;RYR3;RYR1;DMPK;ATP1A3;ATP2A2;ITPR1
R-HSA-913709	O-linked glycosylation of mucins	http://reactome.org/PathwayBrowser/#/R-HSA-913709	52	26	15.5212	1.67512	0.00175298	0.0375297	2.3881	10071;10610;11227;117248;140453;168391;200958;256435;2591;283463;442117;4583;4584;4585;4586;4588;50614;56667;57452;64409;6487;727897;79623;79695;9245;94025	GALNTL5;GALNTL6;GALNT17;GALNT5;MUC13;GALNT9;GALNT14;MUC6;GALNT15;GCNT3;MUC2;MUC5AC;MUC3A;GALNT16;MUC19;MUC5B;MUC12;MUC16;MUC20;MUC4;MUC17;ST6GALNAC2;ST6GALNAC3;GALNT3;GALNT12;ST3GAL3
R-HSA-421270	Cell-cell junction organization	http://reactome.org/PathwayBrowser/#/R-HSA-421270	67	32	19.9985	1.60012	0.00146544	0.0345112	2.33944	1001;1002;1003;1004;1005;1006;1009;1010;1012;1013;1015;1016;149461;154796;253559;25945;27327;3609;3728;4301;5010;50848;51129;54549;57863;64403;6667;81607;8728;9069;9839;999	CDH6;CDH8;CDH7;CDH1;CDH17;CLDN11;CDH18;CDH3;CDH4;CDH11;CADM3;CDH5;CDH12;NECTIN3;NECTIN4;AFDN;ANGPTL4;CDH13;CDH15;CADM2;SDK2;CDH24;AMOT;CLDN19;ADAM19;CLDN12;JUP;F11R;SP1;TNRC6A;ILF3;ZEB2
R-HSA-6794362	Protein-protein interactions at synapses	http://reactome.org/PathwayBrowser/#/R-HSA-6794362	75	35	22.3864	1.56345	0.00150195	0.0345857	2.28436	139065;143425;1739;1740;1741;2036;22871;22941;26037;2890;2892;2893;28988;2902;2903;2904;2911;2915;4916;57622;57669;5789;58512;6812;6857;80059;84631;8496;8499;9066;91683;9229;9369;9378;9379	GRIN2B;GRIA1;DLGAP1;NRXN2;NLGN1;SYT7;GRM1;SYT12;GRIA4;SYT9;LRRTM4;SHANK2;SYT1;DLGAP3;GRM5;GRIA3;EPB41L1;DLG2;GRIN2A;NRXN3;PTPRD;GRIN1;DLG3;LRFN1;NTRK3;NRXN1;PPFIBP1;PPFIA2;SLITRK2;SIPA1L1;EPB41L5;STXBP1;DLG1;SLITRK4;DBNL
R-HSA-418594	G alpha (i) signalling events	http://reactome.org/PathwayBrowser/#/R-HSA-418594	187	76	55.8168	1.3616	0.000958212	0.0240703	2.20377	10316;108;10803;111;1129;114;115;1232;1234;1268;134;140;151;156;183;1902;1903;221391;23566;2357;2550;2587;26166;2769;2774;2786;2912;2914;2916;2917;2918;2919;2921;339403;353299;3576;3708;3827;4985;4986;4988;5136;5137;5143;5330;5332;5368;54331;5582;55970;56670;57007;57121;5733;58191;5996;5998;6000;6004;624;6714;6752;6753;728;814;815;816;84152;8490;85397;8601;8787;8862;9294;9560;9628	ADCY8;OPRD1;GRM8;SSTR3;CAMK2A;GRM7;GRM6;CCR5;CHRM2;GNG2;BDKRB2;PDE1A;KNG1;CCL4L2;RGS7;PPP1R1B;GRM2;PRKCG;SUCNR1;SSTR2;ADORA3;PLCB4;ADRA2B;GALR1;PTGER3;CAMK2B;APLN;ADORA1;OPN5;SRC;NMUR1;CAMK4;OPRK1;GNA15;CNR1;GABBR1;AGT;ADCY2;RGS16;OPRM1;PNOC;CCR9;RGS5;RGS6;ADCY5;FPR1;ACKR3;GNAL;GRM4;RGSL1;RGS9;CCR3;S1PR2;RGS20;PDE1C;RGS22;PDE4C;GNG12;RGS8;GNG4;CXCL8;RGS1;C5AR1;CXCL16;CXCL1;S1PR3;RGS3;LPAR5;LPAR1;…
R-HSA-5668914	Diseases of metabolism	http://reactome.org/PathwayBrowser/#/R-HSA-5668914	218	86	65.0698	1.32166	0.00136889	0.0326454	1.96422	10071;10568;10675;11095;11173;11174;138050;140453;1463;1464;1588;1634;170689;170690;170691;170692;171019;176;199857;200958;2131;221914;221981;2232;2262;2328;2331;2538;2591;2632;2729;2730;283463;29954;3074;3373;3423;3938;4166;4548;4583;4584;4585;4586;4588;4758;4853;4854;4855;4958;4969;5053;5091;54437;5549;55901;56667;56999;57188;6382;63827;6383;6439;6476;6487;6916;6948;7058;727897;7957;79695;79868…	ACAN;ADAMTS9;CYP19A1;ADAMTS18;ADAMTS16;THSD7B;SEMA5A;ADAMTS12;SI;FMO3;SEMA5B;ADAMTS19;MUC13;NOTCH3;ADAMTSL2;FMOD;ADAMTS3;DCN;NCAN;THSD4;G6PC1;ADAMTS20;EXT1;PRELP;SFTPB;SLC34A2;ADAMTS7;MUC6;BCAN;ADAMTS17;ADAMTS8;ADAMTSL3;ALG14;ADAMTS15;MUC2;CUBN;THSD1;MUC5AC;MUC3A;MUC19;ADAMTSL1;MUC5B;PAH;MUC12;PC;GCLM;ADAMTS6;GPC2;MUC16;THBS2;HYAL1;FDXR;MUC20;LCT;CHST6;MUC4;CSPG5;TCN2;POMT2;AMN;MUC17;GBE1;NOTCH4;…
R-HSA-418555	G alpha (s) signalling events	http://reactome.org/PathwayBrowser/#/R-HSA-418555	93	41	27.7591	1.47699	0.00241696	0.0479321	1.9487	108;10846;111;11245;114;115;117;133;1392;1395;155;156;2335;2492;2692;27115;2740;2786;3274;3360;50940;5136;5138;5140;5143;5150;53831;54331;554;55970;5739;5746;59350;6344;6714;7253;7433;7434;796;797;8622	ADCY8;GHRHR;GLP1R;GNG2;PDE1A;ADRB3;CALCA;ADCYAP1R1;CRH;PTH2R;CALCB;ADM;FSHR;VIPR2;FN1;RXFP1;PDE8B;SCTR;SRC;CRHR2;ADCY2;PDE11A;HTR4;TSHR;ADCY5;PTGIR;PDE10A;PDE4C;GPR176;VIPR1;GNG12;PDE7B;GNG4;GPR84;PDE2A;HRH2;GRK2;AVPR2;PDE3B;PDE7A;ADCY9

## Sheet: reactomeAllWSC
Gene Set	Description	Size	Expect	Ratio	P Value	FDR	SS
R-HSA-1474244	Extracellular matrix organization	249	74.323	1.9509	3.9125e-21	5.9039e-18	39.8131
R-HSA-397014	Muscle contraction	160	47.758	2.0939	6.8531e-18	5.1707e-15	35.9399
R-HSA-112316	Neuronal System	325	97.008	1.7318	4.0761e-17	2.0503e-14	28.3838
R-HSA-3906995	Diseases associated with O-glycosylation of proteins	63	18.805	2.2867	3.1309e-10	4.7246e-08	21.7336
R-HSA-382551	Transport of small molecules	605	180.58	1.3124	2.3841e-07	1.7988e-05	8.6916
R-HSA-372790	Signaling by GPCR	435	129.84	1.3632	5.1031e-07	3.2086e-05	8.57748
R-HSA-9709957	Sensory Perception	162	48.355	1.6131	5.9613e-07	3.4598e-05	10.041
R-HSA-381426	Regulation of Insulin-like Growth Factor (IGF) transport and uptake by Insulin-like Growth Factor Binding Proteins (IGFBPs)	94	28.058	1.7108	1.2105e-05	0.00038863	8.41206
R-HSA-198933	Immunoregulatory interactions between a Lymphoid and a non-Lymphoid cell	99	29.55	1.692	1.1911e-05	0.00038863	8.3315
weighted cover, max category 750, min category 20

## Sheet: up react
geneSet	description	link	size	overlap	expect	enrichmentRatio	pValue	FDR	ss	% gene	overlapId	userId
R-HSA-1474244	Extracellular matrix organization	http://reactome.org/PathwayBrowser/#/R-HSA-1474244	249	139	55.1537	2.52023	1.09705e-31	2.06684e-28	69.7717	55.8233	10319;10516;10536;10753;11095;11117;11131;1277;1278;1280;1281;1282;1284;1286;1288;1289;1290;1293;1294;1295;1297;1301;1302;1303;1305;1306;1307;1308;1310;1311;131873;136227;1463;147968;1515;1634;164656;169044;170690;170692;1756;1758;176;2006;2192;2199;2200;2202;2243;22795;22801;23127;2331;2335;255631;256076;26254;26577;283208;284217;3371;3385;340267;3672;3673;3674;3675;3680;3681;3691;3693;3696;3791…	COL5A3;CAPN9;PXDN;ITGAD;FBLN1;ACAN;COL11A1;ADAMTS9;ADAMTS18;COL21A1;CDH1;ADAMTS16;LTBP2;COL3A1;DMP1;MMP16;KLK2;LAMB2;COL20A1;ITGB8;VCAM1;COMP;FBLN5;COL26A1;DDR1;COL1A2;COL2A1;ITGA1;LAMC3;FMOD;COL4A6;COL28A1;ADAMTS3;DCN;NCAN;PLG;COL5A2;ITGA2B;COL16A1;LTBP1;ICAM5;COL4A2;NID2;SPARC;OPTC;TLL2;FGA;P3H2;CAPN14;EFEMP1;FBLN2;COL15A1;ADAM12;COL13A1;MUSK;ELN;PCOLCE2;VWF;BCAN;COL24A1;PDGFB;FN1;FBN1;ITGA9;CA…
R-HSA-397014	Muscle contraction	http://reactome.org/PathwayBrowser/#/R-HSA-397014	160	95	35.4402	2.68058	1.14974e-24	7.22039e-22	56.6712	59.375	10008;10060;10345;10580;10699;11280;1674;1756;1760;2258;2259;25802;25937;2626;302;30818;30820;3672;3693;3751;3752;3753;3757;3759;3775;3776;4311;4604;4606;4607;4621;4624;4629;4638;4703;477;478;480;4842;487;4881;4882;491;492;493829;51305;53826;54207;55800;56659;56660;58;59283;6261;6262;6263;6323;6324;6326;6327;6328;6329;6330;6331;6332;6334;6335;6336;6543;6547;6910;70;7125;7135;7136;7137;7139;7140;7…	TNNI1;SCN10A;SCN2B;SCN11A;SCN2A;TNNT3;TRDN;SCN7A;CAMK2A;SCN1A;FGF13;MME;KCND3;ABCC9;LMOD1;KCNIP1;KCNK12;ACTC1;TBX5;KCNK1;SCN3A;ITGA1;SORBS1;TTN;ACTN3;KCNK2;MYLK;SCN9A;MYBPC2;SCN3B;KCNIP3;SCN4A;CACNA1H;CASQ1;MYH3;ATP1A4;MYH11;NOS1;CAMK2B;SCN4B;SLC8A2;ATP2B2;GATA4;TNNI3;MYBPC1;CALD1;FGF14;SCN5A;CASQ2;KCNK9;CACNA1C;DES;ACTA1;CACNG8;NPR1;CACNA1I;ITGB5;TRIM72;FXYD6;NEB;SLC8A3;KCNK10;TNNT2;KCNH2;NPR2;C…
R-HSA-112316	Neuronal System	http://reactome.org/PathwayBrowser/#/R-HSA-112316	325	156	71.9878	2.16703	9.30909e-26	8.76916e-23	47.7983	48	10021;10052;10060;10368;10381;10382;108;111;1134;113457;1136;1137;1139;114;1141;1143;1144;116443;131096;143425;170572;1740;1741;18;2036;2066;22843;22871;22941;22999;23415;23416;2550;2554;2555;2556;2557;2561;2562;2567;2569;2570;2571;26037;27012;27133;27345;2741;2752;2774;2786;2890;2891;2892;2893;2898;2899;2900;2901;2902;2903;2904;2911;2915;3084;348980;3737;3745;3746;3749;3751;3752;3756;3757;3759;3…	GRIN2B;KCNQ2;KCNA2;SLC22A2;KCNJ15;GRIA1;DLGAP1;HCN4;CHRNA4;ADCY8;KCNB2;NRXN2;NLGN1;SYT7;GABRR1;CAMK2A;GRM1;KCNH5;CHRNA1;SYT12;KCND3;GRIA4;SYT9;ABCC9;KCNQ4;GABRG3;KCNG4;GNG2;SLC6A3;SLC6A12;MAPT;CACNG3;KCNK1;LRRTM4;GRIK3;SLC1A6;RASGRF2;KCNH7;CACNA2D1;KCNJ9;SHANK2;KCNV1;GRIK4;CHRNA3;KCNK2;KCNH1;SYT1;CHRNB4;GABRA4;HTR3C;NRG1;PRKCG;GABRB3;SYN2;DLGAP3;GRIN3A;GRM5;SLC22A1;KCNC4;GABRB2;KCNB1;KCNN3;KCNS1;…
R-HSA-445095	Interaction between L1 and Ankyrins	http://reactome.org/PathwayBrowser/#/R-HSA-445095	31	27	6.86653	3.93212	2.23606e-14	4.21273e-12	44.7295	87.0968	11280;23114;286;287;288;3785;3786;3897;4897;55800;57731;6323;6324;6326;6327;6328;6329;6330;6331;6332;6334;6335;6336;6708;6710;6711;6712	KCNQ2;SCN10A;SCN2B;SPTBN1;SCN11A;SCN2A;SCN7A;SPTB;SCN1A;NRCAM;SCN3A;SCN9A;SCN3B;SCN4A;SPTBN2;SCN4B;KCNQ3;SCN5A;ANK2;SPTBN4;ANK1;NFASC;SCN8A;L1CAM;ANK3;SCN1B;SPTA1
R-HSA-8948216	Collagen chain trimerization	http://reactome.org/PathwayBrowser/#/R-HSA-8948216	43	34	9.52454	3.56973	2.90977e-15	7.42694e-13	43.2979	79.0698	1277;1278;1280;1281;1282;1284;1286;1288;1289;1290;1293;1294;1295;1297;1301;1302;1303;1305;1306;1307;1308;1310;131873;136227;169044;255631;256076;340267;50509;57642;7373;81578;84570;85301	COL5A3;COL11A1;COL21A1;COL3A1;COL20A1;COL26A1;COL1A2;COL2A1;COL4A6;COL28A1;COL5A2;COL16A1;COL4A2;COL15A1;COL13A1;COL24A1;COL7A1;COL25A1;COL14A1;COL9A1;COL12A1;COL22A1;COL6A6;COL8A1;COL6A5;COL5A1;COL17A1;COL6A3;COL19A1;COL11A2;COL27A1;COL1A1;COL4A4;COL4A1
R-HSA-5576891	Cardiac conduction	http://reactome.org/PathwayBrowser/#/R-HSA-5576891	101	63	22.3716	2.81607	2.67597e-18	1.26038e-15	41.958	62.3762	10008;10060;10345;10699;11280;1760;2258;2259;25937;2626;30818;30820;3751;3752;3753;3757;3759;3775;3776;4311;477;478;480;4842;487;4881;4882;491;492;51305;53826;54207;55800;56659;56660;59283;6261;6262;6263;6323;6324;6326;6327;6328;6329;6330;6331;6332;6334;6335;6336;6543;6547;6910;7137;7220;775;782;815;816;844;845;9254	SCN10A;SCN2B;SCN11A;SCN2A;TRDN;SCN7A;CAMK2A;SCN1A;FGF13;MME;KCND3;ABCC9;KCNIP1;KCNK12;TBX5;KCNK1;SCN3A;KCNK2;SCN9A;SCN3B;KCNIP3;SCN4A;CASQ1;ATP1A4;NOS1;CAMK2B;SCN4B;SLC8A2;ATP2B2;GATA4;TNNI3;FGF14;SCN5A;CASQ2;KCNK9;CACNA1C;CACNG8;NPR1;FXYD6;SLC8A3;KCNK10;KCNH2;NPR2;CACNA2D2;ATP2A1;ATP2B3;RYR2;SCN8A;CORIN;CACNB1;TRPC1;KCNJ2;ATP1A2;RYR3;KCNK13;RYR1;SCN1B;KCND2;KCNE1;WWTR1;KCNE3;DMPK;ATP1A3
R-HSA-1650814	Collagen biosynthesis and modifying enzymes	http://reactome.org/PathwayBrowser/#/R-HSA-1650814	64	44	14.1761	3.10382	1.76315e-15	5.5363e-13	38.0429	68.75	10536;1277;1278;1280;1281;1282;1284;1286;1288;1289;1290;1293;1294;1295;1297;1301;1302;1303;1305;1306;1307;1308;1310;131873;136227;169044;23127;255631;256076;26577;283208;340267;5033;50509;5352;55214;57642;7093;7373;81578;84570;85301;8974;9508	COL5A3;COL11A1;COL21A1;COL3A1;COL20A1;COL26A1;COL1A2;COL2A1;COL4A6;COL28A1;ADAMTS3;COL5A2;COL16A1;COL4A2;TLL2;P3H2;COL15A1;COL13A1;PCOLCE2;COL24A1;COLGALT2;COL7A1;COL25A1;COL14A1;COL9A1;COL12A1;COL22A1;P4HA2;P3H3;COL6A6;COL8A1;P4HA3;COL6A5;PLOD2;COL5A1;COL17A1;COL6A3;COL19A1;COL11A2;COL27A1;COL1A1;P4HA1;COL4A4;COL4A1
R-HSA-1296071	Potassium Channels	http://reactome.org/PathwayBrowser/#/R-HSA-1296071	74	48	16.3911	2.92842	3.15369e-15	7.42694e-13	35.5194	64.8649	10021;10060;131096;23415;23416;2550;27012;27133;27345;2786;348980;3737;3745;3746;3749;3751;3752;3756;3757;3759;3762;3763;3765;3766;3772;3775;3776;3778;3780;3782;3785;3786;3787;3788;3790;51305;54207;54331;55970;56479;56659;57657;6833;90134;9132;9196;93107;9312	KCNQ2;KCNA2;KCNJ15;HCN4;KCNB2;KCNH5;KCND3;ABCC9;KCNQ4;KCNG4;GNG2;KCNK1;KCNH7;KCNJ9;KCNV1;KCNK2;KCNH1;KCNC4;KCNB1;KCNN3;KCNS1;HCN1;KCNJ6;KCNQ3;KCNK9;KCNMA1;KCNS2;ABCC8;KCNK10;KCNH2;KCNS3;KCNQ5;KCNC1;GABBR1;KCNMB4;KCNJ10;KCNJ2;HCN3;KCNK13;GNG12;KCNJ5;KCNAB3;GNG4;KCND2;KCNH4;KCNN1;KCNH3;KCNH8
R-HSA-1474290	Collagen formation	http://reactome.org/PathwayBrowser/#/R-HSA-1474290	82	51	18.1631	2.80789	5.50092e-15	1.15153e-12	33.5227	62.1951	10536;1277;1278;1280;1281;1282;1284;1286;1288;1289;1290;1293;1294;1295;1297;1301;1302;1303;1305;1306;1307;1308;1310;131873;136227;1515;169044;23127;255631;256076;26577;283208;340267;3691;3918;4015;4017;5033;50509;5339;5352;55214;57642;7093;7373;7837;81578;84570;85301;8974;9508	COL5A3;PXDN;COL11A1;COL21A1;COL3A1;COL20A1;COL26A1;COL1A2;COL2A1;COL4A6;COL28A1;ADAMTS3;COL5A2;COL16A1;COL4A2;TLL2;P3H2;COL15A1;COL13A1;PCOLCE2;COL24A1;ITGB4;COLGALT2;COL7A1;LAMC2;COL25A1;COL14A1;COL9A1;COL12A1;COL22A1;P4HA2;P3H3;COL6A6;COL8A1;P4HA3;COL6A5;PLOD2;COL5A1;COL17A1;COL6A3;COL19A1;COL11A2;COL27A1;PLEC;COL1A1;P4HA1;LOXL2;COL4A4;LOX;COL4A1;CTSV
R-HSA-8874081	MET activates PTK2 signaling	http://reactome.org/PathwayBrowser/#/R-HSA-8874081	30	24	6.64503	3.61172	2.50497e-11	2.48388e-09	31.0784	80	10319;1277;1278;1280;1281;1289;1290;1301;1302;2335;255631;284217;3082;3673;3675;3908;3910;3913;3918;4233;50509;5747;6714;85301	COL5A3;COL11A1;COL3A1;LAMB2;COL1A2;COL2A1;LAMC3;COL5A2;PTK2;COL24A1;FN1;LAMA1;SRC;LAMC2;ITGA3;LAMA4;MET;LAMA2;COL5A1;COL11A2;COL27A1;ITGA2;COL1A1;HGF
R-HSA-3000178	ECM proteoglycans	http://reactome.org/PathwayBrowser/#/R-HSA-3000178	65	42	14.3976	2.91716	2.1071e-13	3.30815e-11	30.5731	64.6154	1277;1278;1280;1281;1282;1284;1286;1288;1289;1290;1293;1297;1311;131873;1463;1634;1758;176;2331;2335;256076;284217;3371;3673;3674;3680;3693;3908;3910;3913;4038;4146;4593;4684;50509;5054;63827;6678;7042;7043;7143;7148	COL5A3;ACAN;COL3A1;DMP1;LAMB2;COMP;COL1A2;COL2A1;FMOD;COL4A6;DCN;NCAN;COL5A2;ITGA2B;COL4A2;SPARC;MUSK;BCAN;FN1;ITGA9;LAMA1;MATN1;SERPINE1;COL9A1;ITGB5;LAMA4;TNC;COL6A6;LAMA2;COL6A5;LRP4;COL5A1;TNR;COL6A3;TGFB2;TNXB;ITGA2;TGFB3;COL1A1;COL4A4;NCAM1;COL4A1
R-HSA-3906995	Diseases associated with O-glycosylation of proteins	http://reactome.org/PathwayBrowser/#/R-HSA-3906995	63	40	13.9546	2.86645	1.84311e-12	2.31495e-10	27.6195	63.4921	10071;11095;11173;11174;140453;170689;170690;170691;170692;171019;200958;2591;283463;29954;4583;4584;4585;4586;4588;4854;4855;54437;55901;56667;56999;57188;7058;727897;79875;80070;80731;81792;81794;9037;9215;92949;94025;9507;9508;9719	ADAMTS9;ADAMTS18;ADAMTS16;THSD7B;SEMA5A;ADAMTS12;SEMA5B;ADAMTS19;MUC13;NOTCH3;ADAMTSL2;ADAMTS3;THSD4;ADAMTS20;ADAMTS7;MUC6;ADAMTS17;ADAMTS8;ADAMTSL3;ADAMTS15;MUC2;THSD1;MUC5AC;MUC3A;MUC19;ADAMTSL1;MUC5B;MUC12;ADAMTS6;MUC16;THBS2;MUC20;MUC4;POMT2;MUC17;NOTCH4;LARGE1;ADAMTS10;ADAMTS4;GALNT3
R-HSA-500792	GPCR ligand binding	http://reactome.org/PathwayBrowser/#/R-HSA-500792	216	101	47.8442	2.11102	4.8837e-16	1.84018e-13	26.8841	46.7593	10316;10803;1129;1131;1133;117;1232;1234;1238;1240;1268;133;134;1392;1395;140;148;151;155;1813;183;1889;1902;1903;1907;1910;221391;23566;2357;2492;2550;2587;2692;2693;27202;2740;2786;2829;2867;2911;2912;2914;2915;2916;2917;2918;2919;2921;30817;3360;3576;3792;3827;414062;4829;4935;4985;4986;4988;5021;5368;54331;553;55970;56670;57007;57121;5724;5733;5739;5746;58191;59350;624;6344;6348;6469;6608;675…	WNT5A;OPRD1;GRM8;SSTR3;GHRHR;GRM1;GRM7;GRM6;CCR5;NMBR;KEL;GLP1R;GPR143;CHRM2;GNG2;BDKRB2;ADRB3;CALCA;DRD2;ADCYAP1R1;CRH;PLPPR4;KNG1;PTH2R;FFAR2;ADGRE3;CALCB;CMKLR1;GRM2;XCR1;AVPR1B;ADM;PTAFR;SUCNR1;SSTR2;CCL3L3;ADORA3;SHH;GRM5;FSHR;VIPR2;ADRA2B;GALR1;PTGER3;OXTR;ECE1;APLN;ADORA1;ADRA1A;OPN5;RXFP1;EDNRB;SCTR;EDN2;CCL3;NMUR1;TRH;OPRK1;PTCH2;WNT2B;GPR65;CNR1;CRHR2;GABBR1;AGT;HTR4;ADGRE2;ACKR2;TSHR;O…
R-HSA-5576892	Phase 0 - rapid depolarisation	http://reactome.org/PathwayBrowser/#/R-HSA-5576892	28	22	6.20203	3.54723	3.31467e-10	2.71515e-08	26.8391	78.5714	11280;2258;2259;55800;59283;6323;6324;6326;6327;6328;6329;6330;6331;6332;6334;6335;6336;775;782;815;816;9254	SCN10A;SCN2B;SCN11A;SCN2A;SCN7A;CAMK2A;SCN1A;FGF13;SCN3A;SCN9A;SCN3B;SCN4A;CAMK2B;SCN4B;FGF14;SCN5A;CACNA1C;CACNG8;CACNA2D2;SCN8A;CACNB1;SCN1B
R-HSA-5083625	Defective GALNT3 causes HFTC	http://reactome.org/PathwayBrowser/#/R-HSA-5083625	14	13	3.10101	4.19218	3.33425e-08	1.6107e-06	24.2852	92.8571	10071;140453;200958;2591;283463;4583;4584;4585;4586;4588;56667;727897;94025	MUC13;MUC6;MUC2;MUC5AC;MUC3A;MUC19;MUC5B;MUC12;MUC16;MUC20;MUC4;MUC17;GALNT3
R-HSA-442660	Na+/Cl- dependent neurotransmitter transporters	http://reactome.org/PathwayBrowser/#/R-HSA-442660	14	13	3.10101	4.19218	3.33425e-08	1.6107e-06	24.2852	92.8571	54716;6529;6530;6531;6534;6536;6538;6539;6540;6570;6580;6582;9152	SLC18A1;SLC22A2;SLC6A3;SLC6A12;SLC6A2;SLC22A1;SLC6A9;SLC6A7;SLC6A20;SLC6A5;SLC6A1;SLC6A13;SLC6A11
R-HSA-216083	Integrin cell surface interactions	http://reactome.org/PathwayBrowser/#/R-HSA-216083	75	44	16.6126	2.6486	7.36687e-12	8.16422e-10	24.0707	58.6667	1277;1278;1280;1281;1282;1284;1286;1288;1289;1290;1293;1294;1295;1297;1305;1307;1311;131873;2200;2243;22801;2335;256076;3371;3385;3672;3673;3674;3675;3680;3681;3693;3696;3791;50509;50848;58494;6696;7087;7412;7450;8174;8515;999	COL5A3;ITGAD;CDH1;COL3A1;ITGB8;VCAM1;COMP;COL1A2;COL2A1;ITGA1;COL4A6;COL5A2;ITGA2B;COL16A1;ICAM5;COL4A2;FGA;COL13A1;VWF;FN1;FBN1;ITGA9;COL7A1;ITGA3;COL9A1;ITGB5;TNC;COL6A6;COL8A1;COL6A5;JAM2;COL5A1;SPP1;ITGA11;ITGA10;COL6A3;ITGA2;COL1A1;ICAM3;COL4A4;KDR;MADCAM1;F11R;COL4A1
R-HSA-1296072	Voltage gated Potassium channels	http://reactome.org/PathwayBrowser/#/R-HSA-1296072	33	24	7.30953	3.28338	8.0194e-10	6.04342e-08	23.7018	72.7273	131096;23415;23416;27012;27133;3737;3745;3746;3749;3751;3752;3756;3757;3785;3786;3787;3788;3790;56479;90134;9132;9196;93107;9312	KCNQ2;KCNA2;KCNB2;KCNH5;KCND3;KCNQ4;KCNG4;KCNH7;KCNV1;KCNH1;KCNC4;KCNB1;KCNS1;KCNQ3;KCNS2;KCNH2;KCNS3;KCNQ5;KCNC1;KCNAB3;KCND2;KCNH4;KCNH3;KCNH8
R-HSA-112315	Transmission across Chemical Synapses	http://reactome.org/PathwayBrowser/#/R-HSA-112315	216	96	47.8442	2.00651	1.35276e-13	2.31692e-11	21.3394	44.4444	10368;10381;10382;108;111;1134;113457;1136;1137;1139;114;1141;1143;1144;116443;170572;1740;1741;18;2036;2066;22843;22999;2550;2554;2555;2556;2557;2561;2562;2567;2569;2570;2571;2741;2752;2774;2786;2890;2891;2892;2893;2898;2899;2900;2901;2902;2903;2904;3084;3759;3762;3763;3765;3766;3772;4137;53632;54331;5582;55970;57030;57576;5923;5924;59283;6506;6511;6512;6529;6531;6532;6538;6539;6540;6580;6582;67…	GRIN2B;SLC22A2;KCNJ15;GRIA1;CHRNA4;ADCY8;GABRR1;CAMK2A;CHRNA1;GRIA4;GABRG3;GNG2;SLC6A3;SLC6A12;MAPT;CACNG3;GRIK3;SLC1A6;RASGRF2;CACNA2D1;KCNJ9;GRIK4;CHRNA3;SYT1;CHRNB4;GABRA4;HTR3C;NRG1;PRKCG;GABRB3;SYN2;GRIN3A;SLC22A1;GABRB2;GLRA1;GRIA2;CAMK2B;CACNB4;KCNJ6;GRIA3;EPB41L1;DLG2;RASGRF1;SLC1A2;PRKAG3;GRIN2A;CACNA1B;SRC;GRIK5;SLC6A4;CACNG8;CHRNB2;CAMK4;RIMS1;SYN3;CHRNA7;SLC6A1;GRIN1;CHRND;CACNA2D2;GA…
R-HSA-6805567	Keratinization	http://reactome.org/PathwayBrowser/#/R-HSA-6805567	37	25	8.19554	3.05044	4.15027e-09	2.60637e-07	20.084	67.5676	11005;112802;126638;144501;147409;1475;1824;1825;1832;2125;2312;23254;23581;286887;3728;3848;3851;3855;3856;3857;3866;5317;5318;5652;7051	DSP;KRT80;RPTN;KRT8;DSG4;KRT6C;KRT4;SPINK5;KRT9;KRT71;CASP14;KRT1;KRT7;FLG;KAZN;CSTA;KRT15;PKP1;DSC3;TGM1;EVPL;PRSS8;JUP;PKP2;DSC2
R-HSA-6809371	Formation of the cornified envelope	http://reactome.org/PathwayBrowser/#/R-HSA-6809371	37	25	8.19554	3.05044	4.15027e-09	2.60637e-07	20.084	67.5676	11005;112802;126638;144501;147409;1475;1824;1825;1832;2125;2312;23254;23581;286887;3728;3848;3851;3855;3856;3857;3866;5317;5318;5652;7051	DSP;KRT80;RPTN;KRT8;DSG4;KRT6C;KRT4;SPINK5;KRT9;KRT71;CASP14;KRT1;KRT7;FLG;KAZN;CSTA;KRT15;PKP1;DSC3;TGM1;EVPL;PRSS8;JUP;PKP2;DSC2
R-HSA-2022090	Assembly of collagen fibrils and other multimeric structures	http://reactome.org/PathwayBrowser/#/R-HSA-2022090	54	33	11.9611	2.75895	7.08548e-10	5.5621e-08	20.0156	61.1111	1277;1278;1280;1281;1282;1284;1286;1288;1289;1290;1293;1294;1295;1297;1301;1302;1303;1306;1308;131873;1515;255631;256076;3691;3918;4015;4017;50509;5339;7093;7373;7837;85301	COL5A3;PXDN;COL11A1;COL3A1;COL1A2;COL2A1;COL4A6;COL5A2;COL4A2;TLL2;COL15A1;COL24A1;ITGB4;COL7A1;LAMC2;COL14A1;COL9A1;COL12A1;COL6A6;COL8A1;COL6A5;COL5A1;COL17A1;COL6A3;COL11A2;COL27A1;PLEC;COL1A1;LOXL2;COL4A4;LOX;COL4A1;CTSV
R-HSA-1474228	Degradation of the extracellular matrix	http://reactome.org/PathwayBrowser/#/R-HSA-1474228	116	58	25.6941	2.25733	3.18485e-11	3.00013e-09	19.2389	50	10753;11095;11131;1277;1278;1280;1281;1282;1284;1286;1288;1289;1290;1293;1294;1295;1297;1301;1302;1303;1305;1306;1307;1308;1310;131873;136227;147968;1515;1634;164656;170690;170692;176;2006;2200;2335;256076;26254;3817;388743;3918;4325;4327;440854;50509;5340;56999;63827;6696;7093;726;7373;84467;84570;92291;9507;999	COL5A3;CAPN9;ACAN;COL11A1;ADAMTS9;ADAMTS18;CDH1;ADAMTS16;COL3A1;MMP16;KLK2;COL26A1;COL1A2;COL2A1;COL4A6;DCN;PLG;COL5A2;COL16A1;COL4A2;OPTC;TLL2;CAPN14;COL15A1;COL13A1;ELN;BCAN;FN1;FBN1;CAPN12;CAPN13;ADAMTS8;COL7A1;LAMC2;COL25A1;COL14A1;COL9A1;FBN3;COL12A1;TMPRSS6;COL6A6;COL8A1;CAPN8;COL6A5;COL5A1;CAPN5;SPP1;COL17A1;COL6A3;COL19A1;COL11A2;CAPN11;COL1A1;COL4A4;MMP19;ADAMTS4;COL4A1;CTSV
R-HSA-9709957	Sensory Perception	http://reactome.org/PathwayBrowser/#/R-HSA-9709957	162	75	35.8832	2.09012	5.7548e-12	6.77627e-10	19.1643	46.2963	10083;117531;117532;1258;1259;129446;140469;145226;151056;161497;1645;1879;2036;221914;24;25861;2774;2868;2911;2914;2979;29850;338;340990;343171;375611;3759;3778;391109;3949;401992;4036;441670;4647;491;51168;5145;5158;53405;5357;54795;57101;5947;6011;6017;6295;6324;6326;6327;6328;6330;6335;6337;6339;6340;6382;6383;64220;64787;65055;65217;6711;6855;776;81472;83875;8630;8644;8787;8927;9132;9227;925…	SCN2B;SPTBN1;SCN2A;MYO3B;GRM1;OR4M1;KCNQ4;LRAT;AKR1C1;OR2C3;TMC1;OR2T2;SCNN1G;OR10K1;SCN3A;CNGA1;ANO2;SAG;STRC;PDE6A;SCN9A;TMC2;REEP1;CLIC5;CABP1;AKR1C3;SCN4B;SLC26A5;EBF1;GRK1;ATP2B2;APOB;STRA6;EPB41L1;OTOG;KCNMA1;RBP1;ABCA4;XIRP2;BSN;PLS1;LRP2;USH1C;WHRN;OTOF;CACNA2D2;TRPM4;PCDH15;LDLR;PDE6B;BCO2;RDH12;GRK4;CACNA1D;GNAL;GRM4;RGS9;MYO7A;RLBP1;TRPM5;GPC2;SYP;KCNJ2;SCNN1A;CNGB1;SCN1B;MYO15A;HSD17B…
R-HSA-419037	NCAM1 interactions	http://reactome.org/PathwayBrowser/#/R-HSA-419037	38	25	8.41704	2.97017	9.58388e-09	5.47152e-07	18.5989	65.7895	1280;1281;1282;1284;1286;1289;1290;1293;1297;131873;1463;256076;4684;50509;5623;6900;775;776;779;782;785;8128;8911;8912;8913	COL5A3;COL3A1;ST8SIA2;COL2A1;NCAN;COL5A2;COL4A2;CACNA1H;CACNB4;CACNA1C;COL9A1;CACNA1I;COL6A6;COL6A5;CACNA1G;COL5A1;CACNA1D;COL6A3;CNTN2;CACNB1;CACNA1S;COL4A4;NCAM1;PSPN;COL4A1
R-HSA-425407	SLC-mediated transmembrane transport	http://reactome.org/PathwayBrowser/#/R-HSA-425407	197	86	43.6357	1.97086	8.54612e-12	8.94494e-10	17.8332	43.6548	10568;10864;11309;115019;115111;115584;117247;123041;126969;1356;144195;146802;153201;159963;169026;200010;204962;23428;23657;25769;26266;283375;284129;285195;54716;55532;57030;57127;57153;57282;57468;57835;64078;64849;6506;6508;6511;6512;6519;6521;6523;6524;6527;6529;6530;6531;6534;6536;6538;6539;6540;6542;6543;6547;6549;6553;6556;6557;6559;6563;6564;6567;6569;6570;6578;6580;6581;6582;7780;7781;…	SLC18A1;SLC22A2;SLC28A2;SLC28A1;SLC22A7;SLC5A12;SLCO2A1;SLC4A1;SLC12A3;SLC24A4;SLC12A1;SLC36A2;SLC6A3;SLC6A12;SLC30A8;SLC15A1;SLC6A2;SLC7A8;SLC14A2;SLC44A3;SLC28A3;SLC1A6;SLC13A3;SLC14A1;SLC11A1;SLC4A10;HEPH;RHBG;SLC22A8;SLC34A2;SLCO2B1;SLC22A1;SLC34A1;SLC4A3;SLC6A9;SLC6A7;SLC5A4;SLC4A8;SLC5A11;SLC6A20;SLC44A2;SLC8A2;SLC22A3;SLC1A2;SLC16A10;SLC6A5;SLC26A7;SLC4A9;SLC39A5;SLC6A1;SLC8A3;SLC24A2;SLC4…
R-HSA-3000171	Non-integrin membrane-ECM interactions	http://reactome.org/PathwayBrowser/#/R-HSA-3000171	54	32	11.9611	2.67535	3.84871e-09	2.58963e-07	17.6219	59.2593	10319;1277;1278;1280;1281;1282;1284;1286;1288;1289;1290;1301;1302;1756;2335;284217;3371;3673;3691;3693;3908;3910;3913;3918;4921;50509;5154;5155;6382;6383;780;9378	COL5A3;COL11A1;COL3A1;LAMB2;DDR1;COL1A2;COL2A1;LAMC3;COL4A6;COL5A2;COL4A2;PDGFB;FN1;ITGB4;LAMA1;LAMC2;ITGB5;LAMA4;TNC;LAMA2;COL5A1;COL11A2;ITGA2;DDR2;COL1A1;DMD;NRXN1;COL4A4;SDC2;PDGFA;SDC1;COL4A1
R-HSA-5083636	Defective GALNT12 causes CRCS1	http://reactome.org/PathwayBrowser/#/R-HSA-5083636	14	12	3.10101	3.8697	7.84513e-07	2.95604e-05	17.527	85.7143	10071;140453;200958;283463;4583;4584;4585;4586;4588;56667;727897;94025	MUC13;MUC6;MUC2;MUC5AC;MUC3A;MUC19;MUC5B;MUC12;MUC16;MUC20;MUC4;MUC17
R-HSA-5083635	Defective B3GALTL causes PpS	http://reactome.org/PathwayBrowser/#/R-HSA-5083635	35	23	7.75253	2.96677	3.9199e-08	1.84627e-06	17.0106	65.7143	11095;11173;11174;170689;170690;170691;170692;171019;54437;55901;56999;57188;7058;79875;80070;80731;81792;81794;9037;92949;9507;9508;9719	ADAMTS9;ADAMTS18;ADAMTS16;THSD7B;SEMA5A;ADAMTS12;SEMA5B;ADAMTS19;ADAMTSL2;ADAMTS3;THSD4;ADAMTS20;ADAMTS7;ADAMTS17;ADAMTS8;ADAMTSL3;ADAMTS15;THSD1;ADAMTSL1;ADAMTS6;THBS2;ADAMTS10;ADAMTS4
R-HSA-372790	Signaling by GPCR	http://reactome.org/PathwayBrowser/#/R-HSA-372790	435	160	96.3529	1.66056	7.75563e-13	1.12397e-10	16.5213	36.7816	100271715;10316;108;10803;10846;111;11245;1129;1131;1133;11343;114;117;1232;1234;1238;1240;1268;133;134;139189;1392;1395;140;148;151;155;1607;1813;183;1889;1902;1903;1907;1910;1956;221391;23263;2335;23566;2357;2492;2550;25791;2587;26084;26166;26230;2692;2693;27115;27202;2740;2769;2774;2786;2829;2867;2911;2912;2914;2915;2916;2917;2918;2919;2921;30817;3360;353299;3576;3792;3827;389;389337;414062;48…	WNT5A;ADCY8;OPRD1;GRM8;SSTR3;GHRHR;CAMK2A;DGKK;GRM1;GRM7;GRM6;CCR5;NMBR;ARHGEF33;KEL;GLP1R;GPR143;CHRM2;GNG2;BDKRB2;PDE1A;ADRB3;CALCA;DRD2;ADCYAP1R1;CRH;PLPPR4;RASGRF2;KNG1;CCL4L2;PTH2R;FFAR2;ADGRE3;RGS7;PLEKHG5;PPP1R1B;CALCB;CMKLR1;GRM2;XCR1;AVPR1B;ADM;PTAFR;PRKCG;MCF2L;SUCNR1;SSTR2;CCL3L3;ADORA3;SHH;GRM5;FSHR;VIPR2;DGKB;PLCB4;RHOC;ADRA2B;GALR1;DGKI;PTGER3;CAMK2B;OXTR;TRIO;ECE1;FN1;APLN;ARHGEF37…
R-HSA-425366	Transport of bile salts and organic acids, metal ions and amine compounds	http://reactome.org/PathwayBrowser/#/R-HSA-425366	65	36	14.3976	2.50042	5.25817e-09	3.19561e-07	16.2414	55.3846	10864;115584;126969;1356;146802;169026;204962;26266;283375;54716;55532;57127;57153;64849;6529;6530;6531;6534;6536;6538;6539;6540;6556;6563;6570;6580;6581;6582;7780;7781;80736;8170;84102;9152;9376;9843	SLC18A1;SLC22A2;SLC22A7;SLC6A3;SLC6A12;SLC30A8;SLC6A2;SLC14A2;SLC44A3;SLC13A3;SLC14A1;SLC11A1;HEPH;RHBG;SLC22A8;SLC22A1;SLC6A9;SLC6A7;SLC5A11;SLC6A20;SLC44A2;SLC22A3;SLC6A5;SLC39A5;SLC6A1;SLC44A5;SLC47A2;SLC30A2;SLC30A10;SLC41A2;SLC44A4;SLC6A13;SLC30A3;SLC13A4;SLC6A11;CP
R-HSA-5173105	O-linked glycosylation	http://reactome.org/PathwayBrowser/#/R-HSA-5173105	98	49	21.7071	2.25733	1.0815e-09	7.83671e-08	16.0403	50	10071;10610;11095;11173;11174;11227;117248;140453;168391;170689;170690;170691;170692;171019;200958;256435;2591;283463;29954;442117;4583;4584;4585;4586;4588;50614;54437;55901;56667;56999;57188;57452;64409;7058;727897;79623;79875;80070;80731;81792;81794;9037;9215;9245;92949;94025;9507;9508;9719	ADAMTS9;ADAMTS18;ADAMTS16;GALNTL5;THSD7B;SEMA5A;GALNTL6;GALNT17;GALNT5;ADAMTS12;SEMA5B;ADAMTS19;MUC13;ADAMTSL2;ADAMTS3;THSD4;ADAMTS20;ADAMTS7;GALNT9;GALNT14;MUC6;GALNT15;ADAMTS17;GCNT3;ADAMTS8;ADAMTSL3;ADAMTS15;MUC2;THSD1;MUC5AC;MUC3A;GALNT16;MUC19;ADAMTSL1;MUC5B;MUC12;ADAMTS6;MUC16;THBS2;MUC20;MUC4;POMT2;MUC17;ST6GALNAC2;LARGE1;ST6GALNAC3;ADAMTS10;ADAMTS4;GALNT3
R-HSA-373076	Class A/1 (Rhodopsin-like receptors)	http://reactome.org/PathwayBrowser/#/R-HSA-373076	150	68	33.2251	2.04664	1.79836e-10	1.61339e-08	15.948	45.3333	10316;10803;1129;1131;1133;1232;1234;1238;1240;1268;134;140;148;151;155;1813;183;1889;1902;1903;1907;1910;221391;23566;2357;2492;2587;2693;27202;2829;2867;2919;2921;3360;3576;3792;3827;414062;4829;4935;4985;4986;4988;5021;5368;553;56670;57007;57121;5724;5733;5739;58191;59350;624;6348;6752;6753;6869;7200;7253;728;8477;8862;9034;9294;9718;9890	OPRD1;SSTR3;CCR5;NMBR;KEL;GPR143;CHRM2;BDKRB2;ADRB3;DRD2;PLPPR4;KNG1;FFAR2;CMKLR1;XCR1;AVPR1B;PTAFR;SUCNR1;SSTR2;CCL3L3;ADORA3;FSHR;ADRA2B;GALR1;PTGER3;OXTR;ECE1;APLN;ADORA1;ADRA1A;OPN5;RXFP1;EDNRB;EDN2;CCL3;NMUR1;TRH;OPRK1;GPR65;CNR1;AGT;HTR4;ACKR2;TSHR;OPRM1;PNOC;CCR9;GHSR;TACR1;FPR1;CHRM5;ACKR3;PTGIR;CCR3;S1PR2;CHRM3;CCRL2;C5AR2;CXCL8;C5AR1;CXCL16;CXCL1;S1PR3;LPAR5;LPAR1;ECE2;LPAR3;CXCL3
R-HSA-5173214	O-glycosylation of TSR domain-containing proteins	http://reactome.org/PathwayBrowser/#/R-HSA-5173214	36	23	7.97403	2.88436	8.5834e-08	3.85027e-06	15.6174	63.8889	11095;11173;11174;170689;170690;170691;170692;171019;54437;55901;56999;57188;7058;79875;80070;80731;81792;81794;9037;92949;9507;9508;9719	ADAMTS9;ADAMTS18;ADAMTS16;THSD7B;SEMA5A;ADAMTS12;SEMA5B;ADAMTS19;ADAMTSL2;ADAMTS3;THSD4;ADAMTS20;ADAMTS7;ADAMTS17;ADAMTS8;ADAMTSL3;ADAMTS15;THSD1;ADAMTSL1;ADAMTS6;THBS2;ADAMTS10;ADAMTS4
R-HSA-2672351	Stimuli-sensing channels	http://reactome.org/PathwayBrowser/#/R-HSA-2672351	94	47	20.8211	2.25733	2.36631e-09	1.65116e-07	15.3097	50	10110;10345;1180;1181;1187;1188;121601;140803;144453;150159;162514;1831;203859;23327;259232;266675;285175;29850;40;4308;54795;55107;55503;55515;56302;57101;57578;59341;6261;6262;6263;6337;6339;6340;63982;65266;65267;65268;7220;7222;7224;7439;79054;80036;844;845;94015	TRDN;ANO1;TRPM6;TRPV4;BEST4;SCNN1G;ANO2;BEST3;CLCNKB;ANO4;UNC79;WNK2;TRPM1;CASQ1;TRPV5;WNK3;TRPM8;ANO5;CASQ2;TTYH2;ANO3;TRPC3;TRPM3;TRPV3;ASIC2;NALCN;CLCN1;TRPC5;CLCNKA;TRPM4;NEDD4L;RYR2;ASIC4;SGK2;CLCN2;TRPM5;TRPC1;RYR3;SCNN1A;TSC22D3;RYR1;TRPV6;UNC80;SCNN1D;BEST1;WNK4;SLC9B1
R-HSA-375165	NCAM signaling for neurite out-growth	http://reactome.org/PathwayBrowser/#/R-HSA-375165	59	33	13.0686	2.52514	1.64557e-08	9.11839e-07	15.2521	55.9322	1280;1281;1282;1284;1286;1289;1290;1293;1297;131873;1463;256076;4684;50509;5623;5747;57731;6708;6710;6711;6712;6714;6900;775;776;779;782;785;8128;8911;8912;8913;9252	COL5A3;SPTBN1;SPTB;COL3A1;ST8SIA2;COL2A1;NCAN;COL5A2;COL4A2;CACNA1H;PTK2;SPTBN2;CACNB4;SPTBN4;CACNA1C;SRC;COL9A1;CACNA1I;COL6A6;COL6A5;CACNA1G;COL5A1;CACNA1D;COL6A3;CNTN2;CACNB1;RPS6KA5;CACNA1S;COL4A4;SPTA1;NCAM1;PSPN;COL4A1
R-HSA-382551	Transport of small molecules	http://reactome.org/PathwayBrowser/#/R-HSA-382551	605	207	134.008	1.54468	1.13473e-12	1.52702e-10	15.1628	34.2149	10058;10060;10062;10079;10110;10345;10349;10350;10351;10396;10568;1071;108;1080;10864;111;11309;114;115019;115111;115584;117247;1180;1181;1187;1188;121601;123041;1244;126969;1356;140803;144195;144453;146802;150159;152519;153201;159963;162514;169026;1831;200010;203859;2039;204962;225;23120;23327;23428;23457;23460;23657;24;245972;2495;2512;255738;25769;259232;26154;261729;26266;266675;2786;283375;2…	SLC18A1;SLC22A2;AQP7;SLC28A2;SLC28A1;ADCY8;SLC22A7;SLC5A12;TRDN;ANO1;SLCO2A1;CAMK2A;SLC4A1;CFTR;SLC12A3;SLC24A4;SLC12A1;ATP13A4;ABCC9;TRPM6;STEAP2;SLC36A2;SLC22A17;ABCC3;GNG2;TRPV4;SLC6A3;SLC6A12;SLC30A8;SLC15A1;SLC6A2;SLC7A8;SLC14A2;BEST4;SCNN1G;SLC44A3;SLC28A3;SLC1A6;DMTN;SLC13A3;ANO2;BEST3;SLC14A1;ABCA9;CLCNKB;ABCA8;TUSC3;LIPC;SLC11A1;SLC4A10;ANO4;UNC79;HEPH;ATP12A;RHBG;SLC22A8;SLC34A2;WNK2;TR…
R-HSA-8875878	MET promotes cell motility	http://reactome.org/PathwayBrowser/#/R-HSA-8875878	41	25	9.08154	2.75284	9.00033e-08	3.9434e-06	14.8767	60.9756	10319;1277;1278;1280;1281;1289;1290;1301;1302;2335;255631;284217;3082;3673;3675;3908;3910;3913;3918;4233;50509;5747;6714;84951;85301	COL5A3;COL11A1;COL3A1;LAMB2;COL1A2;COL2A1;LAMC3;TNS4;COL5A2;PTK2;COL24A1;FN1;LAMA1;SRC;LAMC2;ITGA3;LAMA4;MET;LAMA2;COL5A1;COL11A2;COL27A1;ITGA2;COL1A1;HGF
R-HSA-1442490	Collagen degradation	http://reactome.org/PathwayBrowser/#/R-HSA-1442490	53	30	11.7396	2.55546	5.11691e-08	2.35128e-06	14.3839	56.6038	1277;1278;1280;1281;1282;1284;1286;1288;1289;1290;1293;1294;1295;1297;1301;1302;1303;1305;1306;1307;1308;1310;131873;136227;164656;256076;4327;50509;7373;84570	COL5A3;COL11A1;COL3A1;COL26A1;COL1A2;COL2A1;COL4A6;COL5A2;COL16A1;COL4A2;COL15A1;COL13A1;COL7A1;COL25A1;COL14A1;COL9A1;COL12A1;TMPRSS6;COL6A6;COL8A1;COL6A5;COL5A1;COL17A1;COL6A3;COL19A1;COL11A2;COL1A1;COL4A4;MMP19;COL4A1
R-HSA-5083632	Defective C1GALT1C1 causes TNPS	http://reactome.org/PathwayBrowser/#/R-HSA-5083632	15	12	3.32251	3.61172	3.1267e-06	0.000111145	14.2811	80	10071;140453;200958;283463;4583;4584;4585;4586;4588;56667;727897;94025	MUC13;MUC6;MUC2;MUC5AC;MUC3A;MUC19;MUC5B;MUC12;MUC16;MUC20;MUC4;MUC17
R-HSA-3000480	Scavenging by Class A Receptors	http://reactome.org/PathwayBrowser/#/R-HSA-3000480	17	13	3.76552	3.45238	2.85774e-06	0.000103538	13.7574	76.4706	1277;1278;1281;1282;1284;2495;2512;286133;338;4481;5648;78989;8685	SCARA5;COL3A1;COL1A2;COL4A2;APOB;COLEC11;MASP1;FTH1;MARCO;MSR1;COL1A1;FTL;COL4A1
R-HSA-373760	L1CAM interactions	http://reactome.org/PathwayBrowser/#/R-HSA-373760	108	51	23.9221	2.13192	6.21596e-09	3.65965e-07	13.7222	47.2222	100133941;10381;10382;10752;11280;113457;1272;1463;1741;1956;2048;23114;27255;284217;286;287;288;3672;3673;3674;3680;3785;3786;3897;4684;4897;55800;57731;6323;6324;6326;6327;6328;6329;6330;6331;6332;6334;6335;6336;6456;6708;6710;6711;6712;6714;6900;8506;8515;8828;9252	KCNQ2;CHL1;SCN10A;SCN2B;SPTBN1;SCN11A;SH3GL2;SCN2A;SCN7A;SPTB;SCN1A;NRCAM;CNTN6;SCN3A;ITGA1;NCAN;EPHB2;ITGA2B;SCN9A;SCN3B;SCN4A;CNTN1;SPTBN2;SCN4B;ITGA9;KCNQ3;SCN5A;ANK2;LAMA1;SPTBN4;SRC;EGFR;ANK1;NFASC;DLG3;TUBB3;SCN8A;CNTNAP1;ITGA10;CNTN2;TUBA3D;L1CAM;TUBB4A;ITGA2;RPS6KA5;NRP2;ANK3;SCN1B;CD24;SPTA1;NCAM1
R-HSA-390522	Striated Muscle Contraction	http://reactome.org/PathwayBrowser/#/R-HSA-390522	29	19	6.42353	2.95788	6.60386e-07	2.53912e-05	13.5924	65.5172	1674;1756;4604;4606;4607;4621;4624;4703;58;70;7125;7135;7136;7137;7139;7140;7273;88;89	TNNI1;TNNT3;ACTC1;TTN;ACTN3;MYBPC2;MYH3;TNNI3;MYBPC1;DES;ACTA1;NEB;TNNT2;MYH6;ACTN2;DMD;MYBPC3;TNNI2;TNNC2
R-HSA-198933	Immunoregulatory interactions between a Lymphoid and a non-Lymphoid cell	http://reactome.org/PathwayBrowser/#/R-HSA-198933	99	47	21.9286	2.14332	1.97487e-08	1.03352e-06	12.8292	47.4747	10225;10666;10990;11027;11314;114836;120425;126014;1277;1278;1280;1281;1308;135250;146894;2209;2213;2214;23547;259197;27180;285852;3134;3385;339390;342510;3802;3812;54210;56253;57823;6402;7087;7412;79465;79865;80329;8174;909;910;911;919;925;933;947;959;999	CD34;CD300LG;CDH1;COL3A1;CD96;VCAM1;TREML4;CRTAM;CD1A;COL1A2;COL2A1;CD1C;TREM1;CD1B;ICAM5;CD22;CD8A;KIR3DL2;RAET1E;CD300E;TREML2;JAML;KIR2DL1;LILRB5;LILRA2;SELL;CD226;SIGLEC9;HLA-F;FCGR3A;OSCAR;COL17A1;CD300A;FCGR1A;SLAMF7;ULBP3;CLEC4G;COL1A1;ICAM3;CD247;LILRA4;ULBP1;MADCAM1;FCGR2B;SLAMF6;CD40LG;NCR3
R-HSA-388396	GPCR downstream signalling	http://reactome.org/PathwayBrowser/#/R-HSA-388396	389	139	86.1639	1.61321	2.8404e-10	2.43241e-08	12.2829	35.7326	100271715;10316;108;10803;10846;111;11245;1129;1131;1133;11343;114;117;1232;1234;1268;133;134;139189;1392;1395;140;148;151;155;1607;183;1902;1903;1907;1910;1956;221391;23263;2335;23566;2357;2492;2550;25791;2587;26084;26166;26230;2692;2693;27115;2740;2769;2774;2786;2829;2867;2911;2912;2914;2915;2916;2917;2918;2919;2921;3360;353299;3576;3827;389;389337;4829;4935;4985;4986;4988;5021;50649;50940;5136…	ADCY8;OPRD1;GRM8;SSTR3;GHRHR;CAMK2A;DGKK;GRM1;GRM7;GRM6;CCR5;NMBR;ARHGEF33;GLP1R;GPR143;CHRM2;GNG2;BDKRB2;PDE1A;ADRB3;CALCA;ADCYAP1R1;CRH;RASGRF2;KNG1;CCL4L2;PTH2R;FFAR2;RGS7;PLEKHG5;PPP1R1B;CALCB;GRM2;XCR1;AVPR1B;ADM;PTAFR;PRKCG;MCF2L;SUCNR1;SSTR2;ADORA3;GRM5;FSHR;VIPR2;DGKB;PLCB4;RHOC;ADRA2B;GALR1;DGKI;PTGER3;CAMK2B;OXTR;TRIO;FN1;APLN;ARHGEF37;ADORA1;ADRA1A;OPN5;RXFP1;EDNRB;PDE8B;SCTR;TRPC3;EDN…
R-HSA-112314	Neurotransmitter receptors and postsynaptic signal transmission	http://reactome.org/PathwayBrowser/#/R-HSA-112314	164	68	36.3262	1.87193	1.74004e-08	9.36641e-07	11.2848	41.4634	10368;10381;10382;108;111;1134;113457;1136;1137;1139;114;1141;1143;1144;116443;170572;1740;1741;2036;2066;22843;2550;2554;2555;2556;2557;2561;2562;2567;2569;2570;2741;2774;2786;2890;2891;2892;2893;2898;2899;2900;2901;2902;2903;2904;3084;3759;3762;3763;3765;3766;3772;4137;53632;54331;5582;55970;57576;5923;5924;59283;6714;80852;814;815;816;83988;88	GRIN2B;KCNJ15;GRIA1;CHRNA4;ADCY8;GABRR1;CAMK2A;CHRNA1;GRIA4;GABRG3;GNG2;MAPT;CACNG3;GRIK3;RASGRF2;KCNJ9;GRIK4;CHRNA3;CHRNB4;GABRA4;HTR3C;NRG1;PRKCG;GABRB3;GRIN3A;GABRB2;GLRA1;GRIA2;CAMK2B;KCNJ6;GRIA3;EPB41L1;DLG2;RASGRF1;PRKAG3;GRIN2A;SRC;GRIK5;CACNG8;CHRNB2;CAMK4;CHRNA7;GRIN1;CHRND;GABRR2;GABBR1;ADCY2;DLG3;ERBB4;GRIP2;TUBB3;GABRA2;ADCY5;GNAL;TUBA3D;TUBB4A;KCNJ10;GABRA1;KCNJ2;GABRA3;GNG12;PPM1E;A…
R-HSA-983712	Ion channel transport	http://reactome.org/PathwayBrowser/#/R-HSA-983712	162	67	35.8832	1.86717	2.49971e-08	1.27283e-06	11.0074	41.358	10079;10110;10345;10396;1180;1181;1187;1188;121601;140803;144453;150159;162514;1831;203859;23120;23327;245972;259232;266675;285175;29850;344905;40;4308;477;478;479;480;487;491;492;495;50617;51761;53826;54795;55107;55503;55515;56302;57101;57578;59341;6261;6262;6263;6337;6339;6340;63982;65266;65267;65268;7220;7222;7224;7439;79054;80036;815;816;84239;844;845;94015;9914	TRDN;ANO1;CAMK2A;ATP13A4;TRPM6;TRPV4;BEST4;SCNN1G;ANO2;BEST3;CLCNKB;ANO4;UNC79;ATP12A;WNK2;TRPM1;CASQ1;TRPV5;ATP13A5;WNK3;ATP1A4;CAMK2B;ATP2B2;ATP8A2;TRPM8;ATP6V0A4;ANO5;ATP4A;ATP6V0D2;CASQ2;TTYH2;ANO3;TRPC3;ATP10B;TRPM3;TRPV3;ASIC2;NALCN;CLCN1;TRPC5;FXYD6;ATP2A1;CLCNKA;ATP2B3;TRPM4;NEDD4L;RYR2;ASIC4;SGK2;CLCN2;TRPM5;TRPC1;ATP1A2;RYR3;SCNN1A;TSC22D3;ATP8A1;RYR1;ATP2C2;TRPV6;UNC80;ATP9A;SCNN1D;BES…
R-HSA-8963743	Digestion and absorption	http://reactome.org/PathwayBrowser/#/R-HSA-8963743	11	9	2.43651	3.69381	4.47092e-05	0.00118637	10.8073	81.8182	1118;11181;2980;29881;3938;6476;6523;8544;8972	MGAM;GUCA2A;SI;TREH;CHIT1;NPC1L1;PIR;SLC5A1;LCT
R-HSA-2129379	Molecules associated with elastic fibres	http://reactome.org/PathwayBrowser/#/R-HSA-2129379	27	17	5.98053	2.84256	5.83765e-06	0.000196395	10.537	62.963	10516;11117;2006;2192;2199;2200;2202;2335;3693;3696;4052;4053;4054;652;7042;7043;84467	FBLN1;LTBP2;ITGB8;FBLN5;LTBP1;EFEMP1;FBLN2;ELN;FN1;FBN1;ITGB5;FBN3;BMP4;LTBP3;TGFB2;EMILIN1;TGFB3
R-HSA-381426	Regulation of Insulin-like Growth Factor (IGF) transport and uptake by Insulin-like Growth Factor Binding Proteins (IGFBPs)	http://reactome.org/PathwayBrowser/#/R-HSA-381426	94	43	20.8211	2.06521	2.94604e-07	1.26144e-05	10.1178	45.7447	10117;10970;11098;11167;1356;1435;1758;2153;2200;2243;2335;255738;2621;3270;3371;338;3481;3486;3487;3488;354;3816;3817;3827;3913;4052;4240;462;5069;5265;5340;54757;60676;6383;64856;652;6696;7018;7425;7466;8404;84141;8614	DMP1;KLK2;LAMB2;IGFBP5;EVA1A;IGF2;KLK3;PAPPA2;SERPINC1;KNG1;CKAP4;PLG;LTBP1;PRSS23;FGA;PCSK9;FN1;FBN1;APOB;VGF;STC2;SERPINA1;FAM20A;TNC;IGFBP3;VWA1;ENAM;BMP4;PAPPA;IGFBP4;SPP1;WFS1;F5;CSF1;KLK1;SPARCL1;HRC;SDC2;MFGE8;TF;GAS6;FSTL1;CP
R-HSA-977068	Termination of O-glycan biosynthesis	http://reactome.org/PathwayBrowser/#/R-HSA-977068	21	14	4.65152	3.00977	1.54129e-05	0.000453718	10.0623	66.6667	10071;10610;140453;200958;256435;283463;4583;4584;4585;4586;4588;56667;727897;94025	MUC13;MUC6;MUC2;MUC5AC;MUC3A;MUC19;MUC5B;MUC12;MUC16;MUC20;MUC4;MUC17;ST6GALNAC2;ST6GALNAC3
R-HSA-9717189	Sensory perception of taste	http://reactome.org/PathwayBrowser/#/R-HSA-9717189	21	14	4.65152	3.00977	1.54129e-05	0.000453718	10.0623	66.6667	2911;2914;29850;3759;54795;6324;6326;6327;6328;6330;6335;6337;6339;6340	SCN2B;SCN2A;GRM1;SCNN1G;SCN3A;SCN9A;SCN4B;TRPM4;GRM4;TRPM5;KCNJ2;SCNN1A;SCN1B;SCNN1D
R-HSA-5621480	Dectin-2 family	http://reactome.org/PathwayBrowser/#/R-HSA-5621480	19	13	4.20852	3.08897	2.0672e-05	0.000590093	9.97454	68.4211	10071;10462;140453;200958;283463;4583;4584;4585;4586;4588;56667;727897;94025	MUC13;MUC6;MUC2;MUC5AC;MUC3A;MUC19;MUC5B;MUC12;MUC16;MUC20;MUC4;MUC17;CLEC10A
R-HSA-375276	Peptide ligand-binding receptors	http://reactome.org/PathwayBrowser/#/R-HSA-375276	87	40	19.2706	2.0757	6.45005e-07	2.53164e-05	9.54117	45.977	10316;10803;1232;1234;1238;183;1889;1907;1910;2357;2587;2693;27202;2829;2919;2921;3576;3792;3827;414062;4829;4985;4986;4988;5021;5368;553;57007;58191;59350;624;6348;6752;6753;6869;7200;728;8862;9034;9718	OPRD1;SSTR3;CCR5;NMBR;KEL;BDKRB2;KNG1;XCR1;AVPR1B;SSTR2;CCL3L3;GALR1;OXTR;ECE1;APLN;RXFP1;EDNRB;EDN2;CCL3;NMUR1;TRH;OPRK1;AGT;ACKR2;OPRM1;PNOC;CCR9;GHSR;TACR1;FPR1;ACKR3;CCR3;CCRL2;C5AR2;CXCL8;C5AR1;CXCL16;CXCL1;ECE2;CXCL3
R-HSA-166658	Complement cascade	http://reactome.org/PathwayBrowser/#/R-HSA-166658	35	20	7.75253	2.5798	7.29757e-06	0.000237045	9.35222	57.1429	1191;1378;1380;1675;2219;27202;3075;5648;629;710;716;717;722;725;728;729;730;732;78989;966	CFH;C4BPB;C4BPA;CR2;CR1;C7;C8B;COLEC11;C1S;SERPING1;MASP1;C6;CFB;CLU;FCN1;CFD;C2;C5AR2;C5AR1;CD59
R-HSA-2173782	Binding and Uptake of Ligands by Scavenger Receptors	http://reactome.org/PathwayBrowser/#/R-HSA-2173782	35	20	7.75253	2.5798	7.29757e-06	0.000237045	9.35222	57.1429	1277;1278;1281;1282;1284;23166;2495;2512;284297;286133;3240;3263;338;4481;55576;5648;6678;78989;8685;9332	SCARA5;COL3A1;HP;COL1A2;STAB2;COL4A2;SPARC;APOB;COLEC11;MASP1;SSC5D;FTH1;MARCO;MSR1;STAB1;COL1A1;CD163;FTL;HPX;COL4A1
R-HSA-1566948	Elastic fibre formation	http://reactome.org/PathwayBrowser/#/R-HSA-1566948	33	19	7.30953	2.59935	1.06607e-05	0.000334747	9.03346	57.5758	10516;11117;2006;2192;2199;2200;2202;2335;3693;3696;4015;4017;4052;4053;4054;652;7042;7043;84467	FBLN1;LTBP2;ITGB8;FBLN5;LTBP1;EFEMP1;FBLN2;ELN;FN1;FBN1;ITGB5;FBN3;BMP4;LTBP3;TGFB2;EMILIN1;TGFB3;LOXL2;LOX
R-HSA-8847993	ERBB2 Activates PTK6 Signaling	http://reactome.org/PathwayBrowser/#/R-HSA-8847993	10	8	2.21501	3.61172	0.000166682	0.00366754	8.7968	80	145957;1950;1956;2064;2065;2066;3084;9542	EGF;NRG2;NRG1;EGFR;ERBB3;ERBB4;NRG4;ERBB2
R-HSA-211935	Fatty acids	http://reactome.org/PathwayBrowser/#/R-HSA-211935	10	8	2.21501	3.61172	0.000166682	0.00366754	8.7968	80	11283;1549;1555;1572;1579;1580;4051;66002	CYP4F8;CYP4F12;CYP4B1;CYP2B6;CYP2A7;CYP2F1;CYP4F3;CYP4A11
R-HSA-2219530	Constitutive Signaling by Aberrant PI3K in Cancer	http://reactome.org/PathwayBrowser/#/R-HSA-2219530	56	28	12.4041	2.25733	4.08111e-06	0.000142385	8.68288	50	145957;1950;1956;2064;2065;2066;2099;2100;2246;2263;2264;2323;3082;3084;3667;3932;4233;4254;5154;5155;5156;5159;6714;7039;8822;9365;940;9542	PDGFRA;CD28;PDGFRB;FGF1;FGFR2;EGF;NRG2;ESR2;NRG1;ESR1;PDGFB;FGFR4;SRC;EGFR;MET;LCK;ERBB3;ERBB4;FLT3LG;FGF17;NRG4;KL;HGF;TGFA;KITLG;ERBB2;PDGFA;IRS1
R-HSA-3781865	Diseases of glycosylation	http://reactome.org/PathwayBrowser/#/R-HSA-3781865	134	55	29.6811	1.85303	5.93887e-07	2.3806e-05	8.56713	41.0448	10071;10675;11095;11173;11174;140453;1463;1464;1634;170689;170690;170691;170692;171019;176;199857;200958;2131;221914;2331;2591;283463;29954;4166;4583;4584;4585;4586;4588;4758;4854;4855;54437;5549;55901;56667;56999;57188;6382;63827;6383;7058;727897;79875;80070;80731;81792;81794;9037;9215;92949;94025;9507;9508;9719	ACAN;ADAMTS9;ADAMTS18;ADAMTS16;THSD7B;SEMA5A;ADAMTS12;SEMA5B;ADAMTS19;MUC13;NOTCH3;ADAMTSL2;FMOD;ADAMTS3;DCN;NCAN;THSD4;ADAMTS20;EXT1;PRELP;ADAMTS7;MUC6;BCAN;ADAMTS17;ADAMTS8;ADAMTSL3;ALG14;ADAMTS15;MUC2;THSD1;MUC5AC;MUC3A;MUC19;ADAMTSL1;MUC5B;MUC12;ADAMTS6;GPC2;MUC16;THBS2;MUC20;CHST6;MUC4;CSPG5;POMT2;MUC17;NOTCH4;SDC2;NEU1;CSPG4;LARGE1;SDC1;ADAMTS10;ADAMTS4;GALNT3
R-HSA-392154	Nitric oxide stimulates guanylate cyclase	http://reactome.org/PathwayBrowser/#/R-HSA-392154	18	12	3.98702	3.00977	6.47629e-05	0.00164883	8.37566	66.6667	10335;10846;27345;3778;4842;4843;4846;50940;5136;5138;5152;5593	PDE1A;PRKG2;NOS2;NOS1;KCNMA1;PDE11A;NOS3;IRAG1;KCNMB4;PDE10A;PDE9A;PDE2A
R-HSA-6785631	ERBB2 Regulates Cell Motility	http://reactome.org/PathwayBrowser/#/R-HSA-6785631	12	9	2.65801	3.38599	0.000143488	0.00337914	8.36744	75	145957;1729;1950;1956;2064;2065;2066;3084;9542	EGF;NRG2;DIAPH1;NRG1;EGFR;ERBB3;ERBB4;NRG4;ERBB2
R-HSA-1482922	Acyl chain remodelling of PI	http://reactome.org/PathwayBrowser/#/R-HSA-1482922	12	9	2.65801	3.38599	0.000143488	0.00337914	8.36744	75	11145;123745;22925;255189;283748;5322;64600;79143;8605	PLA2G5;PLA2G2F;PLA2G4E;PLA2G4D;PLAAT3;PLA2G4F;PLA2R1;MBOAT7;PLA2G4C
R-HSA-977443	GABA receptor activation	http://reactome.org/PathwayBrowser/#/R-HSA-977443	44	23	9.74604	2.35993	1.14816e-05	0.000354612	8.14235	52.2727	108;111;114;2550;2554;2555;2556;2557;2561;2562;2567;2569;2570;2774;2786;3759;3762;3763;3765;3766;3772;54331;55970	KCNJ15;ADCY8;GABRR1;GABRG3;GNG2;KCNJ9;GABRA4;GABRB3;GABRB2;KCNJ6;GABRR2;GABBR1;ADCY2;GABRA2;ADCY5;GNAL;KCNJ10;GABRA1;KCNJ2;GABRA3;GNG12;KCNJ5;GNG4
R-HSA-425393	Transport of inorganic cations/anions and amino acids/oligopeptides	http://reactome.org/PathwayBrowser/#/R-HSA-425393	88	39	19.4921	2.00081	2.77074e-06	0.000102354	7.98303	44.3182	10568;115019;115111;117247;123041;153201;159963;23428;23657;25769;284129;285195;54716;57030;57282;57468;57835;6506;6508;6511;6512;6519;6521;6539;6542;6543;6547;6549;6553;6557;6559;6564;6569;83697;83733;8671;9056;92745;9498	SLC5A12;SLC4A1;SLC12A3;SLC24A4;SLC12A1;SLC36A2;SLC6A12;SLC15A1;SLC7A8;SLC1A6;SLC4A10;SLC34A2;SLC34A1;SLC4A3;SLC4A8;SLC6A20;SLC8A2;SLC1A2;SLC16A10;SLC26A7;SLC4A9;SLC8A3;SLC24A2;SLC38A5;SLC4A5;SLC9A2;SLC25A18;SLC26A9;SLC7A7;SLC1A7;SLC26A11;SLC12A5;SLC9A5;SLC9A9;SLC7A2;SLC7A11;SLC17A7;SLC3A1;SLC4A4
R-HSA-418594	G alpha (i) signalling events	http://reactome.org/PathwayBrowser/#/R-HSA-418594	187	71	41.4207	1.71412	5.43578e-07	2.22631e-05	7.9748	37.9679	10316;108;10803;111;1129;114;1232;1234;1268;134;140;151;183;1902;1903;221391;23566;2357;2550;2587;26166;2769;2774;2786;2912;2914;2916;2917;2918;2919;2921;353299;3576;3827;4985;4986;4988;5136;5137;5143;5332;5368;54331;5582;55970;56670;57007;57121;5733;58191;5996;5998;6000;6004;624;6714;6752;6753;728;814;815;816;84152;8490;85397;8601;8787;8862;9294;9560;9628	ADCY8;OPRD1;GRM8;SSTR3;CAMK2A;GRM7;GRM6;CCR5;CHRM2;GNG2;BDKRB2;PDE1A;KNG1;CCL4L2;RGS7;PPP1R1B;GRM2;PRKCG;SUCNR1;SSTR2;ADORA3;PLCB4;ADRA2B;GALR1;PTGER3;CAMK2B;APLN;ADORA1;OPN5;SRC;NMUR1;CAMK4;OPRK1;GNA15;CNR1;GABBR1;AGT;ADCY2;RGS16;OPRM1;PNOC;CCR9;RGS5;RGS6;ADCY5;FPR1;ACKR3;GNAL;GRM4;RGSL1;RGS9;CCR3;S1PR2;RGS20;PDE1C;RGS22;PDE4C;GNG12;RGS8;GNG4;CXCL8;RGS1;C5AR1;CXCL16;CXCL1;S1PR3;RGS3;LPAR5;LPAR1;…
R-HSA-8957275	Post-translational protein phosphorylation	http://reactome.org/PathwayBrowser/#/R-HSA-8957275	82	36	18.1631	1.98204	8.62829e-06	0.00027552	7.05577	43.9024	10117;10970;11098;11167;1356;1435;1758;2153;2200;2243;2335;255738;2621;3270;3371;338;3486;3487;3488;3827;3913;4052;4240;462;5265;54757;6383;64856;652;6696;7018;7425;7466;8404;84141;8614	DMP1;LAMB2;IGFBP5;EVA1A;SERPINC1;KNG1;CKAP4;LTBP1;PRSS23;FGA;PCSK9;FN1;FBN1;APOB;VGF;STC2;SERPINA1;FAM20A;TNC;IGFBP3;VWA1;ENAM;BMP4;IGFBP4;SPP1;WFS1;F5;CSF1;SPARCL1;HRC;SDC2;MFGE8;TF;GAS6;FSTL1;CP
R-HSA-1187000	Fertilization	http://reactome.org/PathwayBrowser/#/R-HSA-1187000	17	11	3.76552	2.92125	0.000197947	0.00419025	6.94602	64.7059	117155;157855;22917;257062;284359;378807;5016;57828;57829;7783;79820	KCNU1;CATSPERD;IZUMO1;CATSPER4;ZP2;ZP4;CATSPERB;ZP1;OVGP1;CATSPERG;CATSPER2
R-HSA-2243919	Crosslinking of collagen fibrils	http://reactome.org/PathwayBrowser/#/R-HSA-2243919	15	10	3.32251	3.00977	0.000275204	0.00551578	6.79724	66.6667	1277;1278;1282;1284;1286;1288;4015;4017;7093;7837	PXDN;COL1A2;COL4A6;COL4A2;TLL2;COL1A1;LOXL2;COL4A4;LOX;COL4A1
R-HSA-383280	Nuclear Receptor transcription pathway	http://reactome.org/PathwayBrowser/#/R-HSA-383280	49	24	10.8535	2.21126	3.07415e-05	0.000851721	6.78791	48.9796	10002;10062;2099;2100;2103;2104;2494;2649;3164;3172;4306;5241;5468;5916;6095;6097;6256;6258;7025;7068;7101;8013;8856;9971	RXRG;NR1H4;ESR2;THRB;PGR;ESR1;NR5A2;NR2E1;ESRRB;HNF4A;NR3C2;RORC;ESRRG;NR2E3;NR2F1;RARG;NR4A3;RORA;NR1I2;RXRA;PPARG;NR6A1;NR4A1;NR1H3
R-HSA-2214320	Anchoring fibril formation	http://reactome.org/PathwayBrowser/#/R-HSA-2214320	13	9	2.87951	3.12553	0.0003744	0.00719765	6.69741	69.2308	1277;1278;1282;1284;1286;1288;1294;3918;7093	COL1A2;COL4A6;COL4A2;TLL2;COL7A1;LAMC2;COL1A1;COL4A4;COL4A1
R-HSA-202430	Translocation of ZAP-70 to Immunological synapse	http://reactome.org/PathwayBrowser/#/R-HSA-202430	13	9	2.87951	3.12553	0.0003744	0.00719765	6.69741	69.2308	3113;3115;3117;3119;3120;3122;3932;7535;919	HLA-DPA1;HLA-DQA1;ZAP70;HLA-DRA;HLA-DQB2;HLA-DQB1;LCK;HLA-DPB1;CD247
R-HSA-3000157	Laminin interactions	http://reactome.org/PathwayBrowser/#/R-HSA-3000157	29	16	6.42353	2.49084	0.000108201	0.00264742	6.41934	55.1724	10319;1282;1284;1286;1288;1294;22795;284217;3672;3673;3675;3691;3908;3910;3913;3918	LAMB2;ITGA1;LAMC3;COL4A6;COL4A2;NID2;ITGB4;LAMA1;COL7A1;LAMC2;ITGA3;LAMA4;LAMA2;ITGA2;COL4A4;COL4A1
R-HSA-373080	Class B/2 (Secretin family receptors)	http://reactome.org/PathwayBrowser/#/R-HSA-373080	53	25	11.7396	2.12955	4.72697e-05	0.00123689	6.19204	47.1698	117;133;1392;1395;2692;2740;2786;30817;54331;55970;5746;6344;6469;6608;7433;7434;7473;7474;7482;796;797;8322;84658;8643;89780	WNT5A;GHRHR;GLP1R;GNG2;CALCA;ADCYAP1R1;CRH;PTH2R;ADGRE3;CALCB;ADM;SHH;VIPR2;SCTR;PTCH2;WNT2B;CRHR2;ADGRE2;SMO;WNT3;VIPR1;GNG12;WNT3A;GNG4;FZD4
R-HSA-1266738	Developmental Biology	http://reactome.org/PathwayBrowser/#/R-HSA-1266738	903	260	200.015	1.2999	4.7615e-07	1.99348e-05	6.11003	28.7929	100133941;1002;10046;1013;1026;10361;10368;10371;10381;10382;10413;10570;10683;10752;10891;11005;112755;11280;112802;113457;126638;1272;1280;1281;1282;1284;1286;1289;1290;1293;1297;130399;131873;137970;1400;144501;1463;147409;1475;148738;1496;150572;1600;1630;163175;168544;1741;1793;1809;1821;1824;1825;1826;1832;1879;1942;1945;1946;1948;1956;1969;203190;2043;2044;2045;2047;2048;2049;2064;2125;216…	COL5A3;GRIN2B;HIF3A;KCNQ2;SEMA3E;CHL1;EPHA6;SCN10A;SCN2B;SPTBN1;SCN11A;SH3GL2;SCN2A;CDH1;DAB1;SCN7A;SPTB;SCN1A;COL3A1;NRCAM;ST8SIA2;SEMA5A;PRDM14;LGI3;CNTN6;CTNNA2;RPL3L;TAL1;RFX6;LGI1;TBX5;CACNG3;HEY2;DSP;CDH4;PKLR;HJV;SMAD1;KRT80;ONECUT1;SMYD1;EPHA10;RPTN;COL2A1;ARHGEF28;KRT8;ONECUT3;DPYSL5;SCN3A;ITGA1;DSG4;KRT6C;ADIPOQ;PCK1;POU3F2;NCAN;SALL1;EPHB2;COL5A2;ITGA2B;ABLIM2;MAPK13;SCN9A;EPHA7;COL4A2…
R-HSA-1500931	Cell-Cell communication	http://reactome.org/PathwayBrowser/#/R-HSA-1500931	126	49	27.9091	1.7557	1.43731e-05	0.000436756	5.89873	38.8889	1001;1002;1003;1004;1005;1006;1009;1010;1012;1013;1015;1016;10979;1308;149461;154796;2318;253559;25945;29780;3691;3728;3918;4301;4868;5010;50848;51129;5339;54549;54751;55243;55679;55742;5747;57863;64403;6711;6714;7827;81607;84063;84623;8728;88;89;9069;9863;999	CDH6;CDH8;CDH7;SPTBN1;CDH1;CDH17;CLDN11;CDH18;CDH3;NPHS2;KIRREL1;CDH4;FBLIM1;CDH11;CADM3;CDH5;ACTN3;CDH12;NECTIN3;NECTIN4;NPHS1;KIRREL3;AFDN;LIMS2;PTK2;ANGPTL4;CDH13;ITGB4;CDH15;SRC;LAMC2;CADM2;SDK2;FLNC;COL17A1;PARVA;CDH24;AMOT;CLDN19;PLEC;FERMT2;ADAM19;ACTN2;PARVB;CLDN12;KIRREL2;JUP;MAGI2;F11R
R-HSA-9749641	Aspirin ADME	http://reactome.org/PathwayBrowser/#/R-HSA-9749641	18	11	3.98702	2.75895	0.000407237	0.00774984	5.82334	61.1111	10864;10941;11309;123876;1244;133688;1571;167127;348158;54988;8714	ACSM2A;UGT3A1;SLC22A7;UGT2A1;ABCC3;UGT3A2;SLCO2B1;ACSM5;CYP2E1;ABCC2;ACSM2B
R-HSA-446728	Cell junction organization	http://reactome.org/PathwayBrowser/#/R-HSA-446728	92	38	20.3781	1.86475	2.69786e-05	0.000758623	5.81796	41.3043	1001;1002;1003;1004;1005;1006;1009;1010;1012;1013;1015;1016;10979;1308;149461;154796;2318;253559;25945;29780;3691;3728;3918;4301;5010;50848;51129;5339;54549;54751;55679;55742;57863;64403;81607;8728;9069;999	CDH6;CDH8;CDH7;CDH1;CDH17;CLDN11;CDH18;CDH3;CDH4;FBLIM1;CDH11;CADM3;CDH5;CDH12;NECTIN3;NECTIN4;AFDN;LIMS2;ANGPTL4;CDH13;ITGB4;CDH15;LAMC2;CADM2;SDK2;FLNC;COL17A1;PARVA;CDH24;AMOT;CLDN19;PLEC;FERMT2;ADAM19;PARVB;CLDN12;JUP;F11R
R-HSA-977606	Regulation of Complement cascade	http://reactome.org/PathwayBrowser/#/R-HSA-977606	30	16	6.64503	2.40781	0.000184434	0.00399395	5.77538	53.3333	1191;1378;1380;27202;3075;629;710;716;717;722;725;728;729;730;732;966	CFH;C4BPB;C4BPA;CR2;CR1;C7;C8B;C1S;SERPING1;C6;CFB;CLU;C2;C5AR2;C5AR1;CD59
R-HSA-381753	Olfactory Signaling Pathway	http://reactome.org/PathwayBrowser/#/R-HSA-381753	16	10	3.54402	2.82166	0.000588265	0.0106567	5.56538	62.5	1258;1879;2774;343171;391109;401992;441670;57101;65055;81472	OR4M1;OR2C3;OR2T2;OR10K1;ANO2;REEP1;EBF1;GNAL;CNGB1;OR2W3
R-HSA-389948	PD-1 signaling	http://reactome.org/PathwayBrowser/#/R-HSA-389948	16	10	3.54402	2.82166	0.000588265	0.0106567	5.56538	62.5	29126;3113;3115;3117;3119;3120;3122;3932;80380;919	HLA-DPA1;HLA-DQA1;HLA-DRA;HLA-DQB2;CD274;HLA-DQB1;PDCD1LG2;LCK;HLA-DPB1;CD247
R-HSA-9620244	Long-term potentiation	http://reactome.org/PathwayBrowser/#/R-HSA-9620244	23	13	5.09452	2.55176	0.000352544	0.00691868	5.51174	56.5217	1740;1741;2066;2890;2891;2902;2903;2904;3084;6714;815;816;88	GRIN2B;GRIA1;CAMK2A;NRG1;GRIA2;CAMK2B;DLG2;GRIN2A;SRC;GRIN1;DLG3;ERBB4;ACTN2
R-HSA-6794362	Protein-protein interactions at synapses	http://reactome.org/PathwayBrowser/#/R-HSA-6794362	75	32	16.6126	1.92625	5.36923e-05	0.0013857	5.50586	42.6667	143425;1740;1741;2036;22871;22941;26037;2890;2892;2893;2902;2903;2904;2911;2915;4916;57622;57669;5789;58512;6812;6857;80059;84631;8496;8499;9066;91683;9229;9369;9378;9379	GRIN2B;GRIA1;DLGAP1;NRXN2;NLGN1;SYT7;GRM1;SYT12;GRIA4;SYT9;LRRTM4;SHANK2;SYT1;DLGAP3;GRM5;GRIA3;EPB41L1;DLG2;GRIN2A;NRXN3;PTPRD;GRIN1;DLG3;LRFN1;NTRK3;NRXN1;PPFIBP1;PPFIA2;SLITRK2;SIPA1L1;EPB41L5;STXBP1
R-HSA-418990	Adherens junctions interactions	http://reactome.org/PathwayBrowser/#/R-HSA-418990	49	23	10.8535	2.11912	0.000103725	0.0025713	5.4882	46.9388	1001;1002;1003;1004;1005;1006;1009;1010;1012;1013;1015;1016;154796;253559;25945;3728;4301;51129;57863;64403;81607;8728;999	CDH6;CDH8;CDH7;CDH1;CDH17;CDH18;CDH3;CDH4;CDH11;CADM3;CDH5;CDH12;NECTIN3;NECTIN4;AFDN;ANGPTL4;CDH13;CDH15;CADM2;CDH24;AMOT;ADAM19;JUP
R-HSA-913709	O-linked glycosylation of mucins	http://reactome.org/PathwayBrowser/#/R-HSA-913709	52	24	11.5181	2.08369	0.000102974	0.0025713	5.39643	46.1538	10071;10610;11227;117248;140453;168391;200958;256435;2591;283463;442117;4583;4584;4585;4586;4588;50614;56667;57452;64409;727897;79623;9245;94025	GALNTL5;GALNTL6;GALNT17;GALNT5;MUC13;GALNT9;GALNT14;MUC6;GALNT15;GCNT3;MUC2;MUC5AC;MUC3A;GALNT16;MUC19;MUC5B;MUC12;MUC16;MUC20;MUC4;MUC17;ST6GALNAC2;ST6GALNAC3;GALNT3
R-HSA-418457	cGMP effects	http://reactome.org/PathwayBrowser/#/R-HSA-418457	14	9	3.10101	2.90228	0.000842207	0.0148291	5.30793	64.2857	10335;10846;27345;3778;50940;5136;5138;5152;5593	PDE1A;PRKG2;KCNMA1;PDE11A;IRAG1;KCNMB4;PDE10A;PDE9A;PDE2A
R-HSA-438066	Unblocking of NMDA receptors, glutamate binding and activation	http://reactome.org/PathwayBrowser/#/R-HSA-438066	21	12	4.65152	2.5798	0.00052257	0.00974774	5.18823	57.1429	1740;1741;2890;2891;2892;2893;2902;2903;2904;815;816;88	GRIN2B;GRIA1;CAMK2A;GRIA4;GRIA2;CAMK2B;GRIA3;DLG2;GRIN2A;GRIN1;DLG3;ACTN2
R-HSA-5578775	Ion homeostasis	http://reactome.org/PathwayBrowser/#/R-HSA-5578775	47	22	10.4105	2.11324	0.000153738	0.00353223	5.18157	46.8085	10060;10345;1760;477;478;480;4842;487;491;492;53826;6261;6262;6263;6543;6547;7137;7220;815;816;844;845	TRDN;CAMK2A;ABCC9;CASQ1;ATP1A4;NOS1;CAMK2B;SLC8A2;ATP2B2;TNNI3;CASQ2;FXYD6;SLC8A3;ATP2A1;ATP2B3;RYR2;TRPC1;ATP1A2;RYR3;RYR1;DMPK;ATP1A3
R-HSA-5682910	LGI-ADAM interactions	http://reactome.org/PathwayBrowser/#/R-HSA-5682910	12	8	2.65801	3.00977	0.00118885	0.0196473	5.13676	66.6667	10368;112755;163175;203190;55203;59283;8745;9211	LGI3;LGI1;CACNG3;ADAM23;LGI2;STX1B;CACNG8;LGI4
R-HSA-6794361	Neurexins and neuroligins	http://reactome.org/PathwayBrowser/#/R-HSA-6794361	50	23	11.075	2.07674	0.000152212	0.00353223	5.09207	46	143425;1740;1741;2036;22871;22941;26037;2902;2903;2904;2911;2915;57669;58512;6812;6857;80059;9066;91683;9229;9369;9378;9379	GRIN2B;DLGAP1;NRXN2;NLGN1;SYT7;GRM1;SYT12;SYT9;LRRTM4;SHANK2;SYT1;DLGAP3;GRM5;EPB41L1;DLG2;GRIN2A;NRXN3;GRIN1;DLG3;NRXN1;SIPA1L1;EPB41L5;STXBP1
R-HSA-9762292	Regulation of CDH11 function	http://reactome.org/PathwayBrowser/#/R-HSA-9762292	10	7	2.21501	3.16026	0.00163874	0.0246992	5.07954	70	1006;1009;154796;3728;51129;64403;8728	CDH8;CDH11;ANGPTL4;CDH24;AMOT;ADAM19;JUP
R-HSA-5576886	Phase 4 - resting membrane potential	http://reactome.org/PathwayBrowser/#/R-HSA-5576886	10	7	2.21501	3.16026	0.00163874	0.0246992	5.07954	70	3759;3775;3776;51305;54207;56659;56660	KCNK12;KCNK1;KCNK2;KCNK9;KCNK10;KCNJ2;KCNK13
R-HSA-112308	Presynaptic depolarization and calcium channel opening	http://reactome.org/PathwayBrowser/#/R-HSA-112308	10	7	2.21501	3.16026	0.00163874	0.0246992	5.07954	70	773;774;777;781;782;785;9254	CACNA2D1;CACNB4;CACNA1B;CACNA2D2;CACNA1A;CACNB1;CACNA1E
R-HSA-181431	Acetylcholine binding and downstream events	http://reactome.org/PathwayBrowser/#/R-HSA-181431	10	7	2.21501	3.16026	0.00163874	0.0246992	5.07954	70	1134;1136;1137;1139;1141;1143;1144	CHRNA4;CHRNA1;CHRNA3;CHRNB4;CHRNB2;CHRNA7;CHRND
R-HSA-622327	Postsynaptic nicotinic acetylcholine receptors	http://reactome.org/PathwayBrowser/#/R-HSA-622327	10	7	2.21501	3.16026	0.00163874	0.0246992	5.07954	70	1134;1136;1137;1139;1141;1143;1144	CHRNA4;CHRNA1;CHRNA3;CHRNB4;CHRNB2;CHRNA7;CHRND
R-HSA-428542	Regulation of commissural axon pathfinding by SLIT and ROBO	http://reactome.org/PathwayBrowser/#/R-HSA-428542	10	7	2.21501	3.16026	0.00163874	0.0246992	5.07954	70	1630;4753;6092;6585;6586;6714;9353	NELL2;SLIT3;SRC;ROBO2;DCC;SLIT1;SLIT2
R-HSA-425381	Bicarbonate transporters	http://reactome.org/PathwayBrowser/#/R-HSA-425381	10	7	2.21501	3.16026	0.00163874	0.0246992	5.07954	70	57282;57835;6508;6521;83697;8671;9498	SLC4A1;SLC4A10;SLC4A3;SLC4A8;SLC4A9;SLC4A5;SLC4A4
R-HSA-9675108	Nervous system development	http://reactome.org/PathwayBrowser/#/R-HSA-9675108	534	161	118.282	1.36116	5.55496e-06	0.000190283	5.06433	30.1498	100133941;10371;10381;10382;10413;10570;10752;11280;113457;1272;1280;1281;1282;1284;1286;1289;1290;1293;1297;131873;137970;1400;1463;148738;1600;1630;1741;1793;1809;1821;1826;1942;1945;1946;1948;1956;1969;2043;2044;2045;2047;2048;2049;2064;220164;22885;23114;256076;25791;25937;27255;284217;284656;285220;286;287;288;2887;2902;2904;3672;3673;3674;3680;3785;3786;389;3897;3908;3983;4233;4359;4629;468…	COL5A3;GRIN2B;KCNQ2;SEMA3E;CHL1;EPHA6;SCN10A;SCN2B;SPTBN1;SCN11A;SH3GL2;SCN2A;DAB1;SCN7A;SPTB;SCN1A;COL3A1;NRCAM;ST8SIA2;SEMA5A;CNTN6;RPL3L;HJV;EPHA10;COL2A1;ARHGEF28;DPYSL5;SCN3A;ITGA1;POU3F2;NCAN;EPHB2;COL5A2;ITGA2B;ABLIM2;MAPK13;SCN9A;EPHA7;COL4A2;SCN3B;YAP1;SCN4A;CACNA1H;EPHA5;CNTN1;DOCK1;CD72;MYH11;SEMA3A;NELL2;RHOC;PTK2;PAK3;SPTBN2;SCN4B;TRIO;ENAH;CACNB4;UNC5D;SLIT3;ITGA9;KCNQ3;SCN5A;ABLIM3…
R-HSA-211897	Cytochrome P450 - arranged by substrate type	http://reactome.org/PathwayBrowser/#/R-HSA-211897	42	20	9.30304	2.14983	0.000227877	0.0046683	5.01092	47.619	11283;1549;1555;1571;1572;1577;1579;1580;1581;1588;2232;4051;51302;5740;6256;64816;66002;6916;9915;9971	CYP4F8;CYP39A1;CYP19A1;NR1H4;CYP3A43;CYP4F12;CYP4B1;CYP2B6;CYP2A7;CYP2F1;PTGIS;CYP4F3;CYP2E1;CYP4A11;ARNT2;RXRA;FDXR;CYP3A5;CYP7A1;TBXAS1
R-HSA-373752	Netrin-1 signaling	http://reactome.org/PathwayBrowser/#/R-HSA-373752	45	21	9.96754	2.10684	0.000227963	0.0046683	4.91071	46.6667	137970;148738;1630;1793;1826;22885;3983;5603;56963;57453;5747;6585;6586;6714;7204;7220;7222;7224;84448;8633;9353	HJV;ABLIM2;MAPK13;DOCK1;PTK2;TRIO;UNC5D;SLIT3;ABLIM3;TRPC3;SRC;TRPC5;ABLIM1;DSCAM;DSCAML1;DCC;UNC5C;SLIT1;TRPC1;SLIT2;RGMA
R-HSA-5669034	TNFs bind their physiological receptors	http://reactome.org/PathwayBrowser/#/R-HSA-5669034	19	11	4.20852	2.61375	0.000774211	0.0137605	4.86514	57.8947	128178;1896;23495;3604;4049;7292;8600;8718;8740;943;9966	TNFRSF13B;LTA;TNFRSF8;EDA;TNFRSF25;EDARADD;TNFSF4;TNFSF15;TNFSF11;TNFRSF9;TNFSF14
R-HSA-9662360	Sensory processing of sound by inner hair cells of the cochlea	http://reactome.org/PathwayBrowser/#/R-HSA-9662360	54	24	11.9611	2.00651	0.000212591	0.00445023	4.71855	44.4444	10083;117531;117532;129446;140469;161497;2036;25861;3778;4647;491;51168;53405;5357;64787;65217;6711;6855;776;8927;9132;9254;9381;9478	SPTBN1;MYO3B;KCNQ4;TMC1;STRC;TMC2;CLIC5;CABP1;ATP2B2;EPB41L1;KCNMA1;XIRP2;BSN;PLS1;USH1C;WHRN;OTOF;CACNA2D2;PCDH15;CACNA1D;MYO7A;SYP;MYO15A;EPS8L2
R-HSA-9659379	Sensory processing of sound	http://reactome.org/PathwayBrowser/#/R-HSA-9659379	60	26	13.2901	1.95635	0.000194625	0.00416675	4.65651	43.3333	10083;117531;117532;129446;140469;161497;2036;25861;340990;375611;3778;4647;491;51168;53405;5357;64787;65217;6711;6855;776;8927;9132;9254;9381;9478	SPTBN1;MYO3B;KCNQ4;TMC1;STRC;TMC2;CLIC5;CABP1;SLC26A5;ATP2B2;EPB41L1;OTOG;KCNMA1;XIRP2;BSN;PLS1;USH1C;WHRN;OTOF;CACNA2D2;PCDH15;CACNA1D;MYO7A;SYP;MYO15A;EPS8L2
R-HSA-5668914	Diseases of metabolism	http://reactome.org/PathwayBrowser/#/R-HSA-5668914	218	74	48.2872	1.5325	3.50321e-05	0.000956529	4.62707	33.945	10071;10568;10675;11095;11173;11174;140453;1463;1464;1588;1634;170689;170690;170691;170692;171019;176;199857;200958;2131;221914;2232;2328;2331;2538;2591;2632;2730;283463;29954;3373;3423;3938;4166;4583;4584;4585;4586;4588;4758;4854;4855;5053;5091;54437;5549;55901;56667;56999;57188;6382;63827;6383;6439;6476;6916;6948;7058;727897;7957;79875;80070;8029;80731;81693;81792;81794;9037;9215;92949;94025;95…	ACAN;ADAMTS9;CYP19A1;ADAMTS18;ADAMTS16;THSD7B;SEMA5A;ADAMTS12;SI;FMO3;SEMA5B;ADAMTS19;MUC13;NOTCH3;ADAMTSL2;FMOD;ADAMTS3;DCN;NCAN;THSD4;G6PC1;ADAMTS20;EXT1;PRELP;SFTPB;SLC34A2;ADAMTS7;MUC6;BCAN;ADAMTS17;ADAMTS8;ADAMTSL3;ALG14;ADAMTS15;MUC2;CUBN;THSD1;MUC5AC;MUC3A;MUC19;ADAMTSL1;MUC5B;PAH;MUC12;PC;GCLM;ADAMTS6;GPC2;MUC16;THBS2;HYAL1;FDXR;MUC20;LCT;CHST6;MUC4;CSPG5;TCN2;POMT2;AMN;MUC17;GBE1;NOTCH4;…
R-HSA-9717207	Sensory perception of sweet, bitter, and umami (glutamate) taste	http://reactome.org/PathwayBrowser/#/R-HSA-9717207	17	10	3.76552	2.65568	0.00114586	0.0191045	4.56475	58.8235	2911;2914;29850;54795;6324;6326;6327;6328;6330;6335	SCN2B;SCN2A;GRM1;SCN3A;SCN9A;SCN4B;TRPM4;GRM4;TRPM5;SCN1B
R-HSA-9662361	Sensory processing of sound by outer hair cells of the cochlea	http://reactome.org/PathwayBrowser/#/R-HSA-9662361	43	20	9.52454	2.09984	0.000338186	0.00670677	4.56397	46.5116	10083;117531;117532;129446;140469;161497;2036;25861;340990;375611;3778;4647;491;51168;53405;5357;64787;65217;6711;9132	SPTBN1;MYO3B;KCNQ4;TMC1;STRC;TMC2;CLIC5;SLC26A5;ATP2B2;EPB41L1;OTOG;KCNMA1;XIRP2;PLS1;USH1C;WHRN;PCDH15;MYO7A;MYO15A;EPS8L2
R-HSA-422475	Axon guidance	http://reactome.org/PathwayBrowser/#/R-HSA-422475	512	153	113.408	1.34911	1.63136e-05	0.000472843	4.48616	29.8828	100133941;10371;10381;10382;10570;10752;11280;113457;1272;1280;1281;1282;1284;1286;1289;1290;1293;1297;131873;137970;1400;1463;148738;1600;1630;1741;1793;1809;1826;1942;1945;1946;1948;1956;1969;2043;2044;2045;2047;2048;2049;2064;220164;22885;23114;256076;25791;27255;284217;284656;285220;286;287;288;2887;2902;2904;3672;3673;3674;3680;3785;3786;389;3897;3983;4233;4629;4684;4753;4897;50509;5063;5335…	COL5A3;GRIN2B;KCNQ2;SEMA3E;CHL1;EPHA6;SCN10A;SCN2B;SPTBN1;SCN11A;SH3GL2;SCN2A;DAB1;SCN7A;SPTB;SCN1A;COL3A1;NRCAM;ST8SIA2;SEMA5A;CNTN6;RPL3L;HJV;EPHA10;COL2A1;ARHGEF28;DPYSL5;SCN3A;ITGA1;NCAN;EPHB2;COL5A2;ITGA2B;ABLIM2;MAPK13;SCN9A;EPHA7;COL4A2;SCN3B;SCN4A;CACNA1H;EPHA5;CNTN1;DOCK1;CD72;MYH11;SEMA3A;NELL2;RHOC;PTK2;PAK3;SPTBN2;SCN4B;TRIO;ENAH;CACNB4;UNC5D;SLIT3;ITGA9;KCNQ3;SCN5A;ABLIM3;ANK2;LAMA1;…
R-HSA-421270	Cell-cell junction organization	http://reactome.org/PathwayBrowser/#/R-HSA-421270	67	28	14.8406	1.88672	0.000236725	0.0047956	4.3756	41.791	1001;1002;1003;1004;1005;1006;1009;1010;1012;1013;1015;1016;149461;154796;253559;25945;3728;4301;5010;50848;51129;54549;57863;64403;81607;8728;9069;999	CDH6;CDH8;CDH7;CDH1;CDH17;CLDN11;CDH18;CDH3;CDH4;CDH11;CADM3;CDH5;CDH12;NECTIN3;NECTIN4;AFDN;ANGPTL4;CDH13;CDH15;CADM2;SDK2;CDH24;AMOT;CLDN19;ADAM19;CLDN12;JUP;F11R
R-HSA-888590	GABA synthesis, release, reuptake and degradation	http://reactome.org/PathwayBrowser/#/R-HSA-888590	15	9	3.32251	2.70879	0.00169271	0.0253101	4.32515	60	18;22999;2571;6529;6538;6539;6540;6812;6857	SLC6A12;SYT1;RIMS1;SLC6A1;GAD1;SLC6A13;SLC6A11;ABAT;STXBP1
R-HSA-3295583	TRP channels	http://reactome.org/PathwayBrowser/#/R-HSA-3295583	25	13	5.53752	2.34762	0.0010216	0.0176578	4.11553	52	140803;162514;29850;4308;54795;55503;56302;59341;7220;7222;7224;79054;80036	TRPM6;TRPV4;TRPM1;TRPV5;TRPM8;TRPC3;TRPM3;TRPV3;TRPC5;TRPM4;TRPM5;TRPC1;TRPV6
R-HSA-3000170	Syndecan interactions	http://reactome.org/PathwayBrowser/#/R-HSA-3000170	25	13	5.53752	2.34762	0.0010216	0.0176578	4.11553	52	1277;1278;1281;1289;1290;2335;3371;3673;3691;3693;50509;6382;6383	COL5A3;COL3A1;COL1A2;COL5A2;FN1;ITGB4;ITGB5;TNC;COL5A1;ITGA2;COL1A1;SDC2;SDC1
R-HSA-1963642	PI3K events in ERBB2 signaling	http://reactome.org/PathwayBrowser/#/R-HSA-1963642	13	8	2.87951	2.77825	0.00249197	0.0335348	4.09654	61.5385	145957;1950;1956;2064;2065;2066;3084;9542	EGF;NRG2;NRG1;EGFR;ERBB3;ERBB4;NRG4;ERBB2
R-HSA-420499	Class C/3 (Metabotropic glutamate/pheromone receptors)	http://reactome.org/PathwayBrowser/#/R-HSA-420499	13	8	2.87951	2.77825	0.00249197	0.0335348	4.09654	61.5385	2550;2911;2912;2914;2915;2916;2917;2918	GRM8;GRM1;GRM7;GRM6;GRM2;GRM5;GABBR1;GRM4
R-HSA-202433	Generation of second messenger molecules	http://reactome.org/PathwayBrowser/#/R-HSA-202433	28	14	6.20203	2.25733	0.0010856	0.0182613	3.92429	50	27040;3113;3115;3117;3119;3120;3122;3702;3932;5063;55740;7535;919;9402	GRAP2;ITK;HLA-DPA1;HLA-DQA1;ZAP70;PAK3;HLA-DRA;HLA-DQB2;ENAH;HLA-DQB1;LCK;LAT;HLA-DPB1;CD247
R-HSA-193807	Synthesis of bile acids and bile salts via 27-hydroxycholesterol	http://reactome.org/PathwayBrowser/#/R-HSA-193807	11	7	2.43651	2.87296	0.00364565	0.0448687	3.87291	63.6364	1581;1645;1646;5740;6256;8644;9971	NR1H4;AKR1C1;PTGIS;AKR1C3;AKR1C2;RXRA;CYP7A1
R-HSA-5578768	Physiological factors	http://reactome.org/PathwayBrowser/#/R-HSA-5578768	11	7	2.43651	2.87296	0.00364565	0.0448687	3.87291	63.6364	10699;25937;2626;4311;4881;4882;6910	MME;TBX5;GATA4;NPR1;NPR2;CORIN;WWTR1
R-HSA-9752946	Expression and translocation of olfactory receptors	http://reactome.org/PathwayBrowser/#/R-HSA-9752946	11	7	2.43651	2.87296	0.00364565	0.0448687	3.87291	63.6364	1879;343171;391109;401992;441670;65055;81472	OR4M1;OR2C3;OR2T2;OR10K1;REEP1;EBF1;OR2W3
R-HSA-1296065	Inwardly rectifying K+ channels	http://reactome.org/PathwayBrowser/#/R-HSA-1296065	23	12	5.09452	2.35547	0.00153725	0.0246992	3.78599	52.1739	10060;2550;2786;3759;3762;3763;3765;3766;3772;54331;55970;6833	KCNJ15;ABCC9;GNG2;KCNJ9;KCNJ6;ABCC8;GABBR1;KCNJ10;KCNJ2;GNG12;KCNJ5;GNG4
R-HSA-3928663	EPHA-mediated growth cone collapse	http://reactome.org/PathwayBrowser/#/R-HSA-3928663	26	13	5.75903	2.25733	0.00163247	0.0246992	3.62824	50	1942;1945;1946;1969;2043;2044;2045;25791;284656;285220;4629;6714;79784	EPHA6;EPHA10;EPHA7;EPHA5;MYH11;SRC;EPHA4;NGEF;EFNA5;EPHA2;MYH14;EFNA1;EFNA4
R-HSA-380108	Chemokine receptors bind chemokines	http://reactome.org/PathwayBrowser/#/R-HSA-380108	26	13	5.75903	2.25733	0.00163247	0.0246992	3.62824	50	10803;1232;1234;1238;2829;2919;2921;3576;414062;57007;58191;6348;9034	CCR5;XCR1;CCL3L3;CCL3;ACKR2;CCR9;ACKR3;CCR3;CCRL2;CXCL8;CXCL16;CXCL1;CXCL3
R-HSA-1482839	Acyl chain remodelling of PE	http://reactome.org/PathwayBrowser/#/R-HSA-1482839	21	11	4.65152	2.36482	0.00231883	0.0318881	3.53865	52.381	11145;123745;22925;255189;283748;5322;5920;63874;64600;8398;8605	PLA2G5;PLA2G2F;PLA2G4E;PLA2G4D;PLAAT3;PLA2G4F;PLAAT4;PLA2G6;PLA2R1;ABHD4;PLA2G4C
R-HSA-112310	Neurotransmitter release cycle	http://reactome.org/PathwayBrowser/#/R-HSA-112310	40	18	8.86004	2.03159	0.00107807	0.0182613	3.53186	45	18;22999;2571;57030;6506;6511;6512;6529;6538;6539;6540;6580;6582;6812;6854;6857;8224;8499	SLC22A2;SLC6A12;SLC1A6;SYT1;SYN2;SLC22A1;SLC1A2;RIMS1;SYN3;SLC6A1;GAD1;SLC1A7;SLC6A13;PPFIA2;SLC6A11;ABAT;STXBP1;SLC17A7
R-HSA-418555	G alpha (s) signalling events	http://reactome.org/PathwayBrowser/#/R-HSA-418555	93	35	20.5996	1.69906	0.000482723	0.00909449	3.46816	37.6344	108;10846;111;11245;114;117;133;1392;1395;155;2335;2492;2692;27115;2740;2786;3360;50940;5136;5138;5143;53831;54331;55970;5739;5746;59350;6344;6714;7253;7433;7434;796;797;8622	ADCY8;GHRHR;GLP1R;GNG2;PDE1A;ADRB3;CALCA;ADCYAP1R1;CRH;PTH2R;CALCB;ADM;FSHR;VIPR2;FN1;RXFP1;PDE8B;SCTR;SRC;CRHR2;ADCY2;PDE11A;HTR4;TSHR;ADCY5;PTGIR;PDE10A;PDE4C;GPR176;VIPR1;GNG12;PDE7B;GNG4;GPR84;PDE2A
R-HSA-1296041	Activation of G protein gated Potassium channels	http://reactome.org/PathwayBrowser/#/R-HSA-1296041	19	10	4.20852	2.37613	0.00350796	0.04406	3.22193	52.6316	2550;2786;3759;3762;3763;3765;3766;3772;54331;55970	KCNJ15;GNG2;KCNJ9;KCNJ6;GABBR1;KCNJ10;KCNJ2;GNG12;KCNJ5;GNG4
R-HSA-1296059	G protein gated Potassium channels	http://reactome.org/PathwayBrowser/#/R-HSA-1296059	19	10	4.20852	2.37613	0.00350796	0.04406	3.22193	52.6316	2550;2786;3759;3762;3763;3765;3766;3772;54331;55970	KCNJ15;GNG2;KCNJ9;KCNJ6;GABBR1;KCNJ10;KCNJ2;GNG12;KCNJ5;GNG4
R-HSA-997272	Inhibition of voltage gated Ca2+ channels via Gbeta/gamma subunits	http://reactome.org/PathwayBrowser/#/R-HSA-997272	19	10	4.20852	2.37613	0.00350796	0.04406	3.22193	52.6316	2550;2786;3759;3762;3763;3765;3766;3772;54331;55970	KCNJ15;GNG2;KCNJ9;KCNJ6;GABBR1;KCNJ10;KCNJ2;GNG12;KCNJ5;GNG4
R-HSA-2187338	Visual phototransduction	http://reactome.org/PathwayBrowser/#/R-HSA-2187338	69	27	15.2836	1.7666	0.00104007	0.0178136	3.09023	39.1304	1258;1259;145226;151056;1645;221914;24;2868;2979;338;3949;4036;4647;5145;5158;5947;6011;6017;6295;6382;6383;64220;83875;8630;8644;8787;9227	LRAT;AKR1C1;CNGA1;SAG;PDE6A;AKR1C3;GRK1;APOB;STRA6;RBP1;ABCA4;LRP2;LDLR;PDE6B;BCO2;RDH12;GRK4;RGS9;MYO7A;RLBP1;GPC2;CNGB1;HSD17B6;SDC2;PLB1;SDC1;GUCA1B
R-HSA-163125	Post-translational modification: synthesis of GPI-anchored proteins	http://reactome.org/PathwayBrowser/#/R-HSA-163125	60	24	13.2901	1.80586	0.00135667	0.0222258	2.98535	40	1043;146183;147719;161357;2215;22854;2350;266727;2813;2822;284348;349667;353091;4045;4978;50863;51227;53942;646627;7007;7070;7512;84628;8875	NTM;NTNG2;LSAMP;MDGA2;XPNPEP2;GP2;THY1;VNN2;LYPD8;FOLR2;NTNG1;CNTN5;FCGR3B;LYPD4;GPLD1;OPCML;RAET1G;LYPD5;TECTA;CD52;OTOA;MDGA1;RTN4RL2;PIGP
R-HSA-1638091	Heparan sulfate/heparin (HS-GAG) metabolism	http://reactome.org/PathwayBrowser/#/R-HSA-1638091	48	20	10.632	1.88111	0.00186404	0.0276523	2.93127	41.6667	10675;112937;135152;1463;1464;1634;2131;221914;266722;27087;3340;3423;60495;6382;63827;6383;79411;89944;9348;9957	GLB1L3;HPSE2;HS3ST1;HS6ST3;DCN;NCAN;EXT1;BCAN;GLB1L2;B3GAT1;GPC2;B3GAT2;CSPG5;NDST1;SDC2;CSPG4;IDS;SDC1;GLB1L;NDST3
R-HSA-186797	Signaling by PDGF	http://reactome.org/PathwayBrowser/#/R-HSA-186797	56	22	12.4041	1.77361	0.00277212	0.0357717	2.56546	39.2857	1280;1281;1282;1284;1286;1289;1290;1293;1297;131873;256076;50509;5154;5155;5156;5159;5327;5340;6696;6714;7058;9564	COL5A3;PDGFRA;COL3A1;PDGFRB;COL2A1;PLG;COL5A2;COL4A2;PDGFB;SRC;BCAR1;COL9A1;COL6A6;COL6A5;COL5A1;SPP1;COL6A3;PLAT;THBS2;COL4A4;PDGFA;COL4A1
R-HSA-2219528	PI3K/AKT Signaling in Cancer	http://reactome.org/PathwayBrowser/#/R-HSA-2219528	82	30	18.1631	1.6517	0.00199533	0.0291411	2.53618	36.5854	1026;145957;1950;1956;2064;2065;2066;2099;2100;2246;2263;2264;2323;3082;3084;3164;3667;3932;4233;4254;5154;5155;5156;5159;6714;7039;8822;9365;940;9542	PDGFRA;CD28;PDGFRB;FGF1;FGFR2;EGF;NRG2;ESR2;NRG1;ESR1;PDGFB;FGFR4;SRC;EGFR;MET;LCK;CDKN1A;ERBB3;ERBB4;FLT3LG;FGF17;NRG4;KL;HGF;TGFA;KITLG;ERBB2;NR4A1;PDGFA;IRS1
R-HSA-6811558	PI5P, PP2A and IER3 Regulate PI3K/AKT Signaling	http://reactome.org/PathwayBrowser/#/R-HSA-6811558	82	30	18.1631	1.6517	0.00199533	0.0291411	2.53618	36.5854	145957;1950;1956;2064;2065;2066;2099;2100;2246;2263;2264;2323;3082;3084;3667;3932;4233;4254;5154;5155;5156;5159;5526;6714;7039;8822;9173;9365;940;9542	PDGFRA;CD28;IL1RL1;PDGFRB;FGF1;FGFR2;EGF;NRG2;ESR2;NRG1;ESR1;PDGFB;FGFR4;SRC;EGFR;MET;LCK;ERBB3;ERBB4;FLT3LG;FGF17;PPP2R5B;NRG4;KL;HGF;TGFA;KITLG;ERBB2;PDGFA;IRS1
R-HSA-6806834	Signaling by MET	http://reactome.org/PathwayBrowser/#/R-HSA-6806834	76	28	16.8341	1.66329	0.00246458	0.0335348	2.45253	36.8421	10319;1277;1278;1280;1281;1289;1290;1301;1302;200958;2335;255631;284217;3082;3673;3675;3908;3910;3913;3918;4233;50509;5747;6456;6692;6714;84951;85301	COL5A3;COL11A1;SH3GL2;COL3A1;LAMB2;COL1A2;COL2A1;LAMC3;TNS4;COL5A2;PTK2;COL24A1;FN1;LAMA1;SRC;LAMC2;ITGA3;LAMA4;MET;LAMA2;COL5A1;COL11A2;COL27A1;ITGA2;MUC20;COL1A1;HGF;SPINT1
R-HSA-211945	Phase I - Functionalization of compounds	http://reactome.org/PathwayBrowser/#/R-HSA-211945	70	26	15.5051	1.67687	0.00303965	0.0389571	2.3634	37.1429	11283;1549;1555;1571;1572;1577;1579;1580;1581;1588;216;2232;2326;2328;314;4051;51302;5740;6256;64757;64816;66002;6916;8639;9915;9971	CYP4F8;CYP39A1;CYP19A1;NR1H4;AOC3;CYP3A43;FMO3;CYP4F12;CYP4B1;CYP2B6;CYP2A7;CYP2F1;PTGIS;CYP4F3;CYP2E1;FMO1;CYP4A11;ARNT2;AOC2;RXRA;ALDH1A1;FDXR;CYP3A5;MTARC1;CYP7A1;TBXAS1
R-HSA-416476	G alpha (q) signalling events	http://reactome.org/PathwayBrowser/#/R-HSA-416476	136	44	30.1241	1.46062	0.00366761	0.0448687	1.969	32.3529	10316;1131;1133;11343;139189;148;1607;183;1902;1907;1910;1956;23566;2693;2769;2786;2829;2867;2911;2915;353299;3827;4829;4935;5021;5332;54331;553;5583;55970;57121;5724;5996;5998;6004;624;6869;7200;7204;7222;8477;8490;8997;9162	DGKK;GRM1;NMBR;GPR143;GNG2;BDKRB2;KNG1;FFAR2;XCR1;AVPR1B;PTAFR;GRM5;DGKB;PLCB4;DGKI;OXTR;TRIO;ADRA1A;EDNRB;TRPC3;EDN2;NMUR1;TRH;EGFR;GPR65;GNA15;AGT;RGS16;RGS5;GHSR;TACR1;CHRM5;PRKCH;RGSL1;CHRM3;KALRN;GNG12;GNG4;RGS1;RGS3;LPAR5;LPAR1;MGLL;LPAR3
R-HSA-109582	Hemostasis	http://reactome.org/PathwayBrowser/#/R-HSA-109582	498	137	110.307	1.24198	0.00218963	0.0303329	1.88544	27.51	10184;10335;10381;10382;10411;10630;10846;11069;11343;113457;1191;120425;124602;1277;1278;139189;147700;151;1607;1675;1793;1795;1950;2153;2157;2161;221458;2243;226;23348;2335;23414;23428;23657;23764;26153;2621;2626;2627;27040;27345;2769;2786;284;302;3082;30845;3273;338;3481;3672;3673;3674;3675;3699;3778;3798;3827;3834;3897;3932;3959;4352;462;4680;4842;4843;4846;487;491;492;5004;5054;50848;50940;5…	ORM1;RAPGEF4;PSG11;EHD3;SERPINA5;DGKK;IGF2;GNG2;PDE1A;SELE;PRKG2;KIF1A;SLC7A8;KIF25;COL1A2;EGF;SERPINC1;TREM1;PSG5;ITGA1;KNG1;TTN;PLG;ITGA2B;ANGPT1;NOS2;SPARC;TFPI;FGA;PDPN;PRKCG;FCAMR;HRG;DOCK1;ZFPM2;S100A10;DGKB;KIF19;ADRA2B;PTK2;SERPINE2;SELP;NOS1;MPIG6B;VWF;DGKI;PDGFB;DOCK9;SLC8A2;FN1;ATP2B2;GATA4;APOB;PCDH7;JAML;TEK;F12;SERPING1;CD74;SERPINA1;LHFPL2;KCNMA1;TRPC3;SRC;SERPINE1;KIF6;ITGA3;BCAR1…

## Sheet: reacgtupWSC
Gene Set	Description	Size	Expect	Ratio	P Value	FDR	ss
R-HSA-1474244	Extracellular matrix organization	249	55.154	2.5202	1.097e-31	1.6554e-28	70.0139
R-HSA-397014	Muscle contraction	160	35.44	2.6806	1.1497e-24	5.7832e-22	56.9301
R-HSA-112316	Neuronal System	325	71.988	2.167	9.3091e-26	7.0237e-23	48.0065
R-HSA-3906995	Diseases associated with O-glycosylation of proteins	63	13.955	2.8664	1.8431e-12	1.8542e-10	27.8954
R-HSA-9709957	Sensory Perception	162	35.883	2.0901	5.7548e-12	5.4275e-10	19.3656
R-HSA-372790	Signaling by GPCR	435	96.353	1.6606	7.7556e-13	9.0025e-11	16.6818
R-HSA-5173105	O-linked glycosylation	98	21.707	2.2573	1.0815e-09	6.2769e-08	16.2576
R-HSA-382551	Transport of small molecules	605	134.01	1.5447	1.1347e-12	1.2231e-10	15.3119
R-HSA-198933	Immunoregulatory interactions between a Lymphoid and a non-Lymphoid cell	99	21.929	2.1433	1.9749e-08	8.278e-07	13.0357
R-HSA-381426	Regulation of Insulin-like Growth Factor (IGF) transport and uptake by Insulin-like Growth Factor Binding Proteins (IGFBPs)	94	20.821	2.0652	2.946e-07	1.0104e-05	10.3167
R-HSA-2219530	Constitutive Signaling by Aberrant PI3K in Cancer	56	12.404	2.2573	4.0811e-06	0.00011404	8.9004
R-HSA-1266738	Developmental Biology	903	200.02	1.2999	4.7615e-07	1.5967e-05	6.23533
R-HSA-1500931	Cell-Cell communication	126	27.909	1.7557	1.4373e-05	0.00034982	6.06797
R-HSA-5668914	Diseases of metabolism	218	48.287	1.5325	3.5032e-05	0.00076614	4.7748
R-HSA-109582	Hemostasis	498	110.31	1.242	0.0021896	0.026646	1.95537

## Sheet: reacdwWSC
Gene Set	Description	Size	Expect	Ratio	P Value	FDR	SS
R-HSA-1640170	Cell Cycle	649	49.963	2.8021	8.3494e-32	1.2599e-28	78.1776
R-HSA-72163	mRNA Splicing - Major Pathway	205	15.782	3.1682	8.0891e-14	1.7438e-11	34.0851
R-HSA-73894	DNA Repair	320	24.635	2.6385	1.5963e-13	2.6765e-11	27.8954
R-HSA-4839726	Chromatin organization	249	19.169	2.817	1.3551e-12	1.5729e-10	27.6159
R-HSA-2559583	Cellular Senescence	173	13.318	3.0785	4.0303e-11	2.6442e-09	26.4065
R-HSA-9609646	HCMV Infection	137	10.547	3.3185	1.2185e-10	6.8098e-09	27.1017
R-HSA-9816359	Maternal to zygotic transition (MZT)	87	6.6976	3.7327	4.16e-09	1.4268e-07	25.5527
R-HSA-9716542	Signaling by Rho GTPases, Miro GTPases and RHOBTB3	672	51.734	1.7783	1.7607e-08	5.1095e-07	11.1884
R-HSA-1912422	Pre-NOTCH Expression and Processing	94	7.2365	3.3165	1.0504e-07	2.4766e-06	18.5928
R-HSA-74160	Gene expression (Transcription)	1421	109.39	1.4535	1.6852e-07	3.8529e-06	7.86956

## Sheet: reactdwn
geneSet	description	link	size	overlap	expect	enrichmentRatio	pValue	FDR	ss	% G/P	overlapId	userId
R-HSA-74160	Gene expression (Transcription)	http://reactome.org/PathwayBrowser/#/R-HSA-74160	1321	133	95.8206	1.38801	2.28502e-05	0.000562201	4.51119	10.0681	100526737;10128;1021;10250;10432;10794;10921;11073;1111;11198;1345;142;143686;163227;170959;170960;1786;1869;1997;1998;200424;2146;22823;23019;23067;23225;23269;23379;23451;23468;23512;23774;2475;25885;25896;25925;27327;2744;2811;29028;29102;29117;29128;2963;29894;3676;4193;4194;4361;4602;4605;4686;472;4782;4853;5111;51755;54205;5430;54487;545;55193;55215;55367;5562;55814;55840;57122;57187;57492;…	NUP210;NOTCH2;SRSF11;TPR;BDP1;WRN;DDX39B;ATAD2;TP73;RRM2;RUNX1;MDM4;SRRM1;DNMT1;BRCA1;BLM;SUPT16H;ZNF100;MRE11;CDK6;ITGA4;SRSF6;TAF1;UHRF1;RBL1;ELF1;THOC2;E2F1;MYBL2;ATM;RFC4;SMARCC1;TAF2;SRSF1;BRD1;ZNF521;NCOR1;RBM14-RBM4;PCNA;CBX5;ZNF708;PARP1;TAF1D;SRSF4;U2AF1;DROSHA;EXO1;CASP2;MGA;ZNF141;NR2C2;NUP107;KMT2D;EZH2;SRSF5;ZNF721;GLS;SF3B1;RABGGTB;KMT2C;RUNX2;BAZ1B;ARID1A;ZNF551;ELF2;CPSF1;CDC7;TNR…
R-HSA-1640170	Cell Cycle	http://reactome.org/PathwayBrowser/#/R-HSA-1640170	604	118	43.812	2.69333	0	1.05684e-11	29.5619	19.5364	10051;10142;1021;10592;1060;1062;1063;10714;10733;11064;11073;1111;11130;1453;147841;1719;1778;1783;1869;203068;2237;22994;22995;23141;23225;23310;23397;23594;26271;29882;29893;29945;3717;3796;3978;4001;401541;4171;4172;4173;4174;4175;4176;4193;4194;4361;4605;4659;4660;472;4926;4957;51053;5111;5116;51433;51659;54107;5422;5424;5426;545;54801;54892;55125;55320;55388;5557;55920;57082;57122;57551;593…	NUP210;TPR;MCM7;CNTRL;MCM6;KNTC1;AKAP9;TYMS;PKMYT1;CLSPN;SMC1A;CENPU;MCM4;WRN;POLE;SMC3;RRM2;LMNB1;MCM3;NCAPD3;MDM4;BRCA1;NSD2;BLM;MRE11;MIS18BP1;CDK6;FEN1;CENPC;PCNT;RBL1;MCM10;MCM2;LIG1;DHFR;E2F1;ANAPC4;MYBL2;ATM;CDC45;RFC4;ODF2;CDK11A;NCAPG;CDC6;POLD1;DYNC1LI2;POLA1;CEP152;PPP1R12B;TUBGCP6;PCNA;ZWINT;ANAPC2;CENPT;FBXO5;EXO1;TMPO;DYNC1H1;ANAPC5;SMC4;NUP107;CDC25A;CENPF;TAOK1;CKAP5;POLE3;ANKLE2;…
R-HSA-73857	RNA Polymerase II Transcription	http://reactome.org/PathwayBrowser/#/R-HSA-73857	1189	115	86.2458	1.3334	0.000489412	0.00750816	2.83276	9.67199	100526737;10128;1021;10250;10432;10794;10921;11073;1111;11198;1345;142;143686;163227;170959;170960;1869;1997;1998;2146;23019;23067;23269;23379;23468;23512;23774;2475;25896;25925;27327;2744;2811;29028;29117;2963;29894;3676;4193;4194;4361;4602;4605;4686;472;4853;5111;51755;54205;5430;54487;545;55193;55215;55367;5562;55840;57187;57492;58508;5876;5931;5933;5983;5984;6241;641;6426;6427;6429;6430;6431;…	NOTCH2;SRSF11;WRN;DDX39B;ATAD2;TP73;RRM2;RUNX1;MDM4;SRRM1;BRCA1;BLM;SUPT16H;ZNF100;MRE11;CDK6;ITGA4;SRSF6;TAF1;RBL1;ELF1;THOC2;E2F1;MYBL2;ATM;RFC4;SMARCC1;TAF2;SRSF1;BRD1;ZNF521;NCOR1;RBM14-RBM4;PCNA;CBX5;ZNF708;PARP1;SRSF4;U2AF1;EXO1;CASP2;MGA;ZNF141;NR2C2;KMT2D;EZH2;SRSF5;ZNF721;GLS;RABGGTB;KMT2C;RUNX2;ARID1A;ZNF551;ELF2;CPSF1;CDC7;TNRC6A;MDM2;STAT1;CNOT1;LRPPRC;GTF2F2;RBM14;POLR2A;ZNF431;CCNE2…
R-HSA-69278	Cell Cycle, Mitotic	http://reactome.org/PathwayBrowser/#/R-HSA-69278	506	102	36.7034	2.77903	0	1.05684e-11	30.5026	20.1581	10051;10142;1021;10592;1060;1062;1063;10714;10733;11064;11130;1453;147841;1719;1778;1783;1869;203068;2237;22994;22995;23141;23225;23310;23397;23594;26271;29882;29945;3717;3796;3978;4001;401541;4171;4172;4173;4174;4175;4176;4605;4659;4660;4926;4957;51053;5111;5116;51433;51659;54107;5422;5424;5426;54801;54892;55125;55388;5557;55920;57082;57122;57551;5933;5981;5983;5984;6241;64105;64151;6502;701;702…	NUP210;TPR;MCM7;CNTRL;MCM6;KNTC1;AKAP9;TYMS;PKMYT1;SMC1A;CENPU;MCM4;POLE;SMC3;RRM2;LMNB1;MCM3;NCAPD3;CDK6;FEN1;CENPC;PCNT;RBL1;MCM10;MCM2;LIG1;DHFR;E2F1;ANAPC4;MYBL2;CDC45;RFC4;ODF2;CDK11A;NCAPG;CDC6;POLD1;DYNC1LI2;POLA1;CEP152;PPP1R12B;TUBGCP6;PCNA;ZWINT;ANAPC2;CENPT;FBXO5;TMPO;DYNC1H1;ANAPC5;SMC4;NUP107;CDC25A;CENPF;TAOK1;CKAP5;POLE3;ANKLE2;JAK2;NCAPG2;GINS2;CCP110;CDC7;CEP192;CEP78;BUB1B;MCM5;…
R-HSA-8953854	Metabolism of RNA	http://reactome.org/PathwayBrowser/#/R-HSA-8953854	653	69	47.3663	1.45673	0.000782899	0.0114708	2.82666	10.5666	10181;10236;10250;10283;10291;10528;10772;10921;11325;134430;1453;1660;1665;1973;220988;22894;23019;23020;23049;23225;23350;23398;23404;23451;23524;2521;26019;26354;2963;29894;3181;3184;3187;3191;3192;4686;4691;51602;5393;5430;54802;55127;55131;55253;55660;57122;57187;6426;6427;6429;6430;6431;6434;6625;7175;7307;7884;7919;8125;81887;8189;84128;8602;8926;9295;9631;9716;9879;988	NUP210;SRSF11;EIF4A1;TPR;HNRNPH1;FUS;DDX39B;SRRM1;DDX46;SRSF10;SRSF6;RBM5;TRA2B;THOC2;HNRNPU;PRPF40A;HNRNPA2B1;NCL;NOP58;SRSF1;SNRNP200;SRSF4;U2AF1;DDX42;NUP107;SRSF5;SNRNP70;SF3B1;CPSF1;AQR;CNOT1;GTF2F2;HEATR1;U2SURP;POLR2A;WDR36;NUP155;SRSF2;RBM28;PPWD1;TYW1;SRRM2;NOP56;LAS1L;DHX15;NOP14;CSNK1D;EXOSC9;HNRNPD;DIS3;GNL3;ANP32A;DHX9;SF3A1;SYMPK;SLBP;RNPS1;CWC27;SNURF;HNRNPL;EXOSC2;UPF2;HNRNPR;TRIT…
R-HSA-68886	M Phase	http://reactome.org/PathwayBrowser/#/R-HSA-68886	366	58	26.5483	2.1847	7.95015e-09	6.47938e-07	13.5199	15.847	10051;10142;10592;1060;1062;1063;10733;11064;11130;1453;147841;1778;1783;203068;22994;22995;23141;23225;23310;23397;26271;29882;29945;3796;4001;401541;4926;4957;5116;51433;54801;54892;55125;55920;57082;57122;57551;64105;64151;701;7112;7175;7443;79019;79682;80152;8243;84131;84617;8481;85378;9126;91754;9631;9735;9738;9793;9814	NUP210;TPR;CNTRL;KNTC1;AKAP9;SMC1A;CENPU;SMC3;LMNB1;NCAPD3;CENPC;PCNT;ANAPC4;ODF2;NCAPG;DYNC1LI2;CEP152;TUBGCP6;ZWINT;ANAPC2;CENPT;FBXO5;TMPO;DYNC1H1;ANAPC5;SMC4;NUP107;CENPF;TAOK1;CKAP5;ANKLE2;NCAPG2;CCP110;CEP192;CEP78;BUB1B;TUBB6;NUP155;KNL1;NUMA1;SFI1;CENPM;TUBB;CEP131;CENPK;CSNK1D;NCAPH;SPC24;SMC2;VRK1;OFD1;CENPP;KIF2A;RCC2;PLK4;CENPE;HAUS6;NEK9
R-HSA-69620	Cell Cycle Checkpoints	http://reactome.org/PathwayBrowser/#/R-HSA-69620	280	54	20.3102	2.65876	1.58116e-11	2.57729e-09	22.8357	19.2857	1060;1062;1063;11073;1111;11130;147841;1778;1783;23594;29882;29945;3796;401541;4171;4172;4173;4174;4175;4176;4193;4194;4361;472;51433;545;55388;55920;57082;57122;57551;5983;5984;63967;641;64105;672;701;7468;7486;79019;79682;80152;8317;8318;84515;898;9088;9134;9156;9735;9793;990;993	MCM7;MCM6;KNTC1;PKMYT1;CLSPN;CENPU;MCM4;WRN;MCM3;MDM4;BRCA1;NSD2;BLM;MRE11;CENPC;MCM10;MCM2;ANAPC4;ATM;CDC45;RFC4;CDC6;DYNC1LI2;ZWINT;ANAPC2;CENPT;EXO1;DYNC1H1;ANAPC5;NUP107;CDC25A;CENPF;TAOK1;CKAP5;CDC7;MDM2;BUB1B;MCM5;CCNE2;KNL1;CENPM;TOPBP1;CENPK;CHEK1;ORC6;SPC24;MCM8;CENPP;RFC3;KIF2A;RCC2;CCNE1;ATR;CENPE
R-HSA-73894	DNA Repair	http://reactome.org/PathwayBrowser/#/R-HSA-73894	304	52	22.0511	2.35816	3.45607e-09	3.00448e-07	15.3805	17.1053	10714;10721;10973;11073;1111;142;2175;2187;2189;2237;22909;23514;283899;2956;3978;4361;472;4968;5111;51514;54107;5424;5426;5430;545;55183;55215;5536;5591;57697;5980;5981;5983;5984;63967;641;672;7374;7398;7468;7486;7516;7517;7520;7706;8451;8914;9031;9156;9557;9682;9716	CLSPN;PRKDC;KDM4A;WRN;POLE;BRCA1;NSD2;BLM;CHD1L;RIF1;MRE11;FEN1;USP1;LIG1;ATM;DTL;RFC4;POLD1;SPIDR;MSH6;PCNA;PARP1;UNG;TIMELESS;EXO1;POLQ;TRIM25;POLE3;BAZ1B;AQR;POLR2A;FANCI;TOPBP1;FAN1;ASCC3;FANCA;FANCM;INO80E;FANCB;CHEK1;REV3L;XRCC3;RFC3;PPP5C;XRCC2;OGG1;CUL4A;FANCG;RFC1;POLD3;ATR;XRCC5
R-HSA-72203	Processing of Capped Intron-Containing Pre-mRNA	http://reactome.org/PathwayBrowser/#/R-HSA-72203	238	48	17.2637	2.78041	4.41687e-11	5.75959e-09	22.9095	20.1681	10181;10236;10250;10283;10291;10772;10921;11325;1660;1665;220988;23020;23225;23350;23398;23451;23524;2521;2963;29894;3181;3184;3187;3191;3192;4686;5430;55660;57122;57187;6426;6427;6429;6430;6431;6434;6625;7175;7307;7884;7919;8189;8926;9295;9631;9716;9879;988	NUP210;SRSF11;TPR;HNRNPH1;FUS;DDX39B;SRRM1;DDX46;SRSF10;SRSF6;RBM5;TRA2B;THOC2;HNRNPU;PRPF40A;HNRNPA2B1;SRSF1;SNRNP200;SRSF4;U2AF1;DDX42;NUP107;SRSF5;SNRNP70;SF3B1;CPSF1;AQR;GTF2F2;U2SURP;POLR2A;NUP155;SRSF2;PPWD1;SRRM2;DHX15;HNRNPD;DHX9;SF3A1;SYMPK;SLBP;RNPS1;CWC27;SNURF;HNRNPL;HNRNPR;NCBP1;HNRNPA3;CDC5L
R-HSA-3700989	Transcriptional Regulation by TP53	http://reactome.org/PathwayBrowser/#/R-HSA-3700989	353	46	25.6053	1.7965	6.35085e-05	0.00127408	5.20051	13.0312	10128;11073;1111;11198;1345;143686;1869;23019;23774;2475;27327;2744;29117;2963;4193;4194;4361;472;5111;51755;54205;5430;545;55215;55367;5562;5876;5931;5933;5983;5984;641;672;6749;6872;6873;7027;7161;7486;79813;80196;835;898;905;9134;9156	WRN;TP73;MDM4;BRCA1;BLM;SUPT16H;MRE11;TAF1;RBL1;E2F1;ATM;RFC4;TAF2;BRD1;PCNA;EXO1;CASP2;GLS;RABGGTB;TNRC6A;MDM2;CNOT1;LRPPRC;GTF2F2;POLR2A;CCNE2;SSRP1;SESN3;FANCI;TOPBP1;PIDD1;CDK12;CCNT2;CHEK1;RBBP7;RNF34;RFC3;EHMT1;CCNE1;ATR;PRKAA1;MTOR;TFDP1;BRD7;COX6C;CYCS
R-HSA-68877	Mitotic Prometaphase	http://reactome.org/PathwayBrowser/#/R-HSA-68877	189	44	13.7094	3.20948	1.83831e-12	5.99288e-10	29.599	23.2804	10051;10142;10592;1060;1062;1063;10733;11064;11130;1453;147841;1778;1783;203068;22994;22995;23397;3796;401541;4926;4957;5116;54801;55125;55920;57082;57122;57551;64105;64151;701;79019;79682;80152;8243;84131;84617;8481;85378;9126;9735;9738;9793;9814	CNTRL;KNTC1;AKAP9;SMC1A;CENPU;SMC3;CENPC;PCNT;ODF2;NCAPG;DYNC1LI2;CEP152;TUBGCP6;ZWINT;CENPT;DYNC1H1;SMC4;NUP107;CENPF;TAOK1;CKAP5;CCP110;CEP192;CEP78;BUB1B;TUBB6;KNL1;NUMA1;SFI1;CENPM;TUBB;CEP131;CENPK;CSNK1D;NCAPH;SPC24;SMC2;OFD1;CENPP;KIF2A;RCC2;PLK4;CENPE;HAUS6
R-HSA-72163	mRNA Splicing - Major Pathway	http://reactome.org/PathwayBrowser/#/R-HSA-72163	181	41	13.1291	3.12284	2.73946e-11	3.96918e-09	26.2359	22.6519	10181;10236;10250;10283;10291;10772;10921;11325;1660;1665;220988;23020;23350;23398;23451;23524;2521;2963;29894;3181;3184;3187;3191;3192;4686;5430;55660;6426;6427;6429;6430;6431;6434;6625;7307;8189;8926;9295;9716;9879;988	SRSF11;HNRNPH1;FUS;SRRM1;DDX46;SRSF10;SRSF6;RBM5;TRA2B;HNRNPU;PRPF40A;HNRNPA2B1;SRSF1;SNRNP200;SRSF4;U2AF1;DDX42;SRSF5;SNRNP70;SF3B1;CPSF1;AQR;GTF2F2;U2SURP;POLR2A;SRSF2;PPWD1;SRRM2;DHX15;HNRNPD;DHX9;SF3A1;SYMPK;RNPS1;CWC27;SNURF;HNRNPL;HNRNPR;NCBP1;HNRNPA3;CDC5L
R-HSA-72172	mRNA Splicing	http://reactome.org/PathwayBrowser/#/R-HSA-72172	189	41	13.7094	2.99065	1.16094e-10	1.37624e-08	23.5104	21.6931	10181;10236;10250;10283;10291;10772;10921;11325;1660;1665;220988;23020;23350;23398;23451;23524;2521;2963;29894;3181;3184;3187;3191;3192;4686;5430;55660;6426;6427;6429;6430;6431;6434;6625;7307;8189;8926;9295;9716;9879;988	SRSF11;HNRNPH1;FUS;SRRM1;DDX46;SRSF10;SRSF6;RBM5;TRA2B;HNRNPU;PRPF40A;HNRNPA2B1;SRSF1;SNRNP200;SRSF4;U2AF1;DDX42;SRSF5;SNRNP70;SF3B1;CPSF1;AQR;GTF2F2;U2SURP;POLR2A;SRSF2;PPWD1;SRRM2;DHX15;HNRNPD;DHX9;SF3A1;SYMPK;RNPS1;CWC27;SNURF;HNRNPL;HNRNPR;NCBP1;HNRNPA3;CDC5L
R-HSA-69242	S Phase	http://reactome.org/PathwayBrowser/#/R-HSA-69242	159	35	11.5333	3.03469	1.83075e-09	1.83639e-07	20.4418	22.0126	10714;1869;2237;23594;29882;29945;3978;4171;4172;4173;4174;4175;4176;5111;51433;51659;54107;5422;5424;5426;5557;5981;5983;5984;6502;7027;8243;8318;84515;8454;898;9126;9134;990;993	MCM7;MCM6;SMC1A;MCM4;POLE;SMC3;MCM3;FEN1;MCM2;LIG1;E2F1;ANAPC4;CDC45;RFC4;CDC6;POLD1;POLA1;PCNA;ANAPC2;ANAPC5;CDC25A;POLE3;GINS2;MCM5;CCNE2;CUL1;ORC6;MCM8;RFC3;SKP2;PRIM1;RFC1;CCNE1;POLD3;TFDP1
R-HSA-69306	DNA Replication	http://reactome.org/PathwayBrowser/#/R-HSA-69306	125	34	9.06705	3.74984	6.53066e-12	1.7032e-09	32.8814	27.2	10714;1869;2237;23594;29882;29945;3978;4171;4172;4173;4174;4175;4176;51053;5111;51433;51659;54107;5422;5424;5426;55388;5557;5981;5983;5984;6502;8317;8318;84515;8454;898;9134;990	MCM7;MCM6;MCM4;POLE;MCM3;FEN1;MCM10;MCM2;LIG1;E2F1;ANAPC4;CDC45;RFC4;CDC6;POLD1;POLA1;PCNA;ANAPC2;ANAPC5;POLE3;GINS2;CDC7;MCM5;CCNE2;CUL1;ORC6;GMNN;MCM8;RFC3;SKP2;PRIM1;RFC1;CCNE1;POLD3
R-HSA-453279	Mitotic G1-G1/S phases	http://reactome.org/PathwayBrowser/#/R-HSA-453279	147	33	10.6628	3.09486	3.17048e-09	2.95308e-07	20.2086	22.449	1021;1719;1869;23594;26271;3717;4171;4172;4173;4174;4175;4176;4605;51053;5111;54107;5422;5426;55388;5557;5933;6241;6502;7027;7298;8317;8318;84515;8454;898;9134;990;993	MCM7;MCM6;TYMS;MCM4;POLE;RRM2;MCM3;CDK6;RBL1;MCM10;MCM2;DHFR;E2F1;MYBL2;CDC45;CDC6;POLA1;PCNA;FBXO5;CDC25A;POLE3;JAK2;CDC7;MCM5;CCNE2;CUL1;ORC6;GMNN;MCM8;SKP2;PRIM1;CCNE1;TFDP1
R-HSA-5693532	DNA Double-Strand Break Repair	http://reactome.org/PathwayBrowser/#/R-HSA-5693532	158	32	11.4607	2.79214	7.55552e-08	4.69162e-06	14.8784	20.2532	10714;10721;11073;1111;142;2237;23514;4361;472;5111;54107;5424;5426;545;55183;5536;5591;5981;5983;5984;63967;641;672;7468;7486;7516;7517;7520;8914;9031;9156;9682	CLSPN;PRKDC;KDM4A;WRN;POLE;BRCA1;NSD2;BLM;RIF1;MRE11;FEN1;ATM;RFC4;POLD1;SPIDR;PCNA;PARP1;TIMELESS;EXO1;POLQ;POLE3;BAZ1B;TOPBP1;CHEK1;XRCC3;RFC3;PPP5C;XRCC2;RFC1;POLD3;ATR;XRCC5
R-HSA-2555396	Mitotic Metaphase and Anaphase	http://reactome.org/PathwayBrowser/#/R-HSA-2555396	189	31	13.7094	2.26123	1.33172e-05	0.000340501	7.84166	16.4021	1060;1062;1063;11130;147841;1778;1783;23141;26271;29882;29945;3796;4001;401541;51433;55920;57082;57122;57551;64105;701;7112;7443;79019;79682;80152;8243;84617;9126;9735;9793	KNTC1;SMC1A;CENPU;SMC3;LMNB1;CENPC;ANAPC4;DYNC1LI2;ZWINT;ANAPC2;CENPT;FBXO5;TMPO;DYNC1H1;ANAPC5;NUP107;CENPF;TAOK1;CKAP5;ANKLE2;BUB1B;TUBB6;KNL1;CENPM;CENPK;SPC24;VRK1;CENPP;KIF2A;RCC2;CENPE
R-HSA-3247509	Chromatin modifying enzymes	http://reactome.org/PathwayBrowser/#/R-HSA-3247509	254	31	18.4242	1.68257	0.00282841	0.0384193	2.38159	12.2047	2146;23067;23512;23774;3717;51780;54014;54904;55193;55729;55870;57492;57634;58508;5926;5927;5931;5978;6597;6599;7404;7468;79813;8085;8284;8289;83852;8473;8520;9611;9682	OGT;KDM5D;KDM4A;REST;NSD2;SETDB2;SMARCC1;BRD1;NCOR1;BRWD1;KMT2D;EZH2;KMT2C;ATF7IP;ARID1A;JAK2;ARID4A;SUZ12;EP400;ASH1L;HAT1;PBRM1;SETD1B;RBBP7;UTY;NSD3;KDM5A;EHMT1;ARID1B;SMARCA4;KDM3B
R-HSA-4839726	Chromatin organization	http://reactome.org/PathwayBrowser/#/R-HSA-4839726	254	31	18.4242	1.68257	0.00282841	0.0384193	2.38159	12.2047	2146;23067;23512;23774;3717;51780;54014;54904;55193;55729;55870;57492;57634;58508;5926;5927;5931;5978;6597;6599;7404;7468;79813;8085;8284;8289;83852;8473;8520;9611;9682	OGT;KDM5D;KDM4A;REST;NSD2;SETDB2;SMARCC1;BRD1;NCOR1;BRWD1;KMT2D;EZH2;KMT2C;ATF7IP;ARID1A;JAK2;ARID4A;SUZ12;EP400;ASH1L;HAT1;PBRM1;SETD1B;RBBP7;UTY;NSD3;KDM5A;EHMT1;ARID1B;SMARCA4;KDM3B
R-HSA-69239	Synthesis of DNA	http://reactome.org/PathwayBrowser/#/R-HSA-69239	117	30	8.48676	3.53492	5.6496e-10	6.13923e-08	25.4934	25.641	10714;2237;23594;29882;29945;3978;4171;4172;4173;4174;4175;4176;5111;51433;51659;54107;5422;5424;5426;5557;5981;5983;5984;6502;8318;84515;8454;898;9134;990	MCM7;MCM6;MCM4;POLE;MCM3;FEN1;MCM2;LIG1;ANAPC4;CDC45;RFC4;CDC6;POLD1;POLA1;PCNA;ANAPC2;ANAPC5;POLE3;GINS2;MCM5;CCNE2;CUL1;ORC6;MCM8;RFC3;SKP2;PRIM1;RFC1;CCNE1;POLD3
R-HSA-69206	G1/S Transition	http://reactome.org/PathwayBrowser/#/R-HSA-69206	131	30	9.50227	3.15714	1.01941e-08	7.38504e-07	19.3585	22.9008	1719;1869;23594;26271;4171;4172;4173;4174;4175;4176;51053;5111;54107;5422;5426;55388;5557;5933;6241;6502;7027;7298;8317;8318;84515;8454;898;9134;990;993	MCM7;MCM6;TYMS;MCM4;POLE;RRM2;MCM3;RBL1;MCM10;MCM2;DHFR;E2F1;CDC45;CDC6;POLA1;PCNA;FBXO5;CDC25A;POLE3;CDC7;MCM5;CCNE2;CUL1;ORC6;GMNN;MCM8;SKP2;PRIM1;CCNE1;TFDP1
R-HSA-68882	Mitotic Anaphase	http://reactome.org/PathwayBrowser/#/R-HSA-68882	188	30	13.6368	2.19992	3.15574e-05	0.000721945	6.91105	15.9574	1060;1062;1063;11130;147841;1778;1783;23141;29882;29945;3796;4001;401541;51433;55920;57082;57122;57551;64105;701;7112;7443;79019;79682;80152;8243;84617;9126;9735;9793	KNTC1;SMC1A;CENPU;SMC3;LMNB1;CENPC;ANAPC4;DYNC1LI2;ZWINT;ANAPC2;CENPT;TMPO;DYNC1H1;ANAPC5;NUP107;CENPF;TAOK1;CKAP5;ANKLE2;BUB1B;TUBB6;KNL1;CENPM;CENPK;SPC24;VRK1;CENPP;KIF2A;RCC2;CENPE
R-HSA-2990846	SUMOylation	http://reactome.org/PathwayBrowser/#/R-HSA-2990846	181	28	13.1291	2.13267	0.000100912	0.0019071	5.80007	15.4696	10055;10210;10521;115426;142;1786;205564;23137;23225;23468;23512;4193;5111;51602;57122;641;672;7150;7155;7175;7486;79677;8243;9126;9189;9631;9641;9994	NUP210;UHRF2;TPR;SMC1A;WRN;SMC3;CASP8AP2;DNMT1;BRCA1;BLM;TOP2B;DDX17;NOP58;TOP1;PCNA;CBX5;PARP1;SMC5;NUP107;SMC6;MDM2;ZBED1;NUP155;SUZ12;IKBKE;SAE1;SENP5;TOPORS
R-HSA-453274	Mitotic G2-G2/M phases	http://reactome.org/PathwayBrowser/#/R-HSA-453274	187	28	13.5643	2.06424	0.000178903	0.00324013	5.1388	14.9733	10142;1063;10733;11064;1453;1778;1869;203068;22994;22995;4605;4659;4660;4957;5116;54801;55125;728642;84131;8454;84617;8481;85378;9088;9738;9793;9814;993	CNTRL;AKAP9;PKMYT1;PCNT;E2F1;MYBL2;ODF2;CDK11A;CEP152;PPP1R12B;TUBGCP6;DYNC1H1;CDC25A;CENPF;CKAP5;CCP110;CEP192;CEP78;TUBB6;SFI1;TUBB;CUL1;CEP131;CSNK1D;OFD1;PPP1R12A;PLK4;HAUS6
R-HSA-69481	G2/M Checkpoints	http://reactome.org/PathwayBrowser/#/R-HSA-69481	159	27	11.5333	2.34105	2.53611e-05	0.00060129	7.54033	16.9811	11073;1111;23594;4171;4172;4173;4174;4175;4176;4361;472;545;55388;5983;5984;63967;641;672;7468;7486;8317;8318;84515;9088;9156;990;993	MCM7;MCM6;PKMYT1;CLSPN;MCM4;WRN;MCM3;BRCA1;NSD2;BLM;MRE11;MCM10;MCM2;ATM;CDC45;RFC4;CDC6;EXO1;CDC25A;CDC7;MCM5;TOPBP1;CHEK1;ORC6;MCM8;RFC3;ATR
R-HSA-69275	G2/M Transition	http://reactome.org/PathwayBrowser/#/R-HSA-69275	185	27	13.4192	2.01204	0.000354681	0.00564029	4.52447	14.5946	10142;1063;10733;11064;1453;1778;203068;22994;22995;4605;4659;4660;4957;5116;54801;55125;728642;84131;8454;84617;8481;85378;9088;9738;9793;9814;993	CNTRL;AKAP9;PKMYT1;PCNT;MYBL2;ODF2;CDK11A;CEP152;PPP1R12B;TUBGCP6;DYNC1H1;CDC25A;CENPF;CKAP5;CCP110;CEP192;CEP78;TUBB6;SFI1;TUBB;CUL1;CEP131;CSNK1D;OFD1;PPP1R12A;PLK4;HAUS6
R-HSA-5693538	Homology Directed Repair	http://reactome.org/PathwayBrowser/#/R-HSA-5693538	130	26	9.42973	2.75724	1.63385e-06	6.87271e-05	11.478	20	10714;10721;11073;1111;142;2237;23514;4361;472;5111;54107;5424;5426;545;5981;5983;5984;63967;641;672;7468;7486;7516;7517;8914;9156	CLSPN;WRN;POLE;BRCA1;NSD2;BLM;MRE11;FEN1;ATM;RFC4;POLD1;SPIDR;PCNA;PARP1;TIMELESS;EXO1;POLQ;POLE3;TOPBP1;CHEK1;XRCC3;RFC3;XRCC2;RFC1;POLD3;ATR
R-HSA-3108232	SUMO E3 ligases SUMOylate target proteins	http://reactome.org/PathwayBrowser/#/R-HSA-3108232	175	26	12.6939	2.04823	0.000341883	0.00564029	4.60586	14.8571	10210;10521;115426;142;1786;23137;23225;23468;23512;4193;5111;51602;57122;641;672;7150;7155;7175;7486;79677;8243;9126;9189;9631;9641;9994	NUP210;UHRF2;TPR;SMC1A;WRN;SMC3;CASP8AP2;DNMT1;BRCA1;BLM;TOP2B;DDX17;NOP58;TOP1;PCNA;CBX5;PARP1;SMC5;NUP107;SMC6;MDM2;ZBED1;NUP155;SUZ12;IKBKE;TOPORS
R-HSA-2467813	Separation of Sister Chromatids	http://reactome.org/PathwayBrowser/#/R-HSA-2467813	178	26	12.9115	2.01371	0.000447714	0.00695023	4.34559	14.6067	1060;1062;1063;11130;147841;1778;1783;29882;29945;3796;401541;51433;55920;57082;57122;57551;64105;701;79019;79682;80152;8243;84617;9126;9735;9793	KNTC1;SMC1A;CENPU;SMC3;CENPC;ANAPC4;DYNC1LI2;ZWINT;ANAPC2;CENPT;DYNC1H1;ANAPC5;NUP107;CENPF;TAOK1;CKAP5;BUB1B;TUBB6;KNL1;CENPM;CENPK;SPC24;CENPP;KIF2A;RCC2;CENPE
R-HSA-5633007	Regulation of TP53 Activity	http://reactome.org/PathwayBrowser/#/R-HSA-5633007	158	25	11.4607	2.18136	0.000163381	0.00300068	5.50309	15.8228	11073;1111;11198;23774;2475;29117;4193;4194;4361;472;545;5562;5931;5983;5984;641;672;6749;6872;6873;7161;7486;79813;80196;9156	WRN;TP73;MDM4;BRCA1;BLM;SUPT16H;MRE11;TAF1;ATM;RFC4;TAF2;BRD1;EXO1;MDM2;SSRP1;TOPBP1;CHEK1;RBBP7;RNF34;RFC3;EHMT1;ATR;PRKAA1;MTOR;BRD7
R-HSA-69618	Mitotic Spindle Checkpoint	http://reactome.org/PathwayBrowser/#/R-HSA-69618	109	23	7.90647	2.90901	2.4927e-06	9.02913e-05	11.7651	21.1009	1060;1062;1063;11130;147841;1778;1783;29882;29945;3796;401541;51433;55920;57082;57122;57551;64105;701;79019;79682;80152;9735;9793	KNTC1;CENPU;CENPC;ANAPC4;DYNC1LI2;ZWINT;ANAPC2;CENPT;DYNC1H1;ANAPC5;NUP107;CENPF;TAOK1;CKAP5;BUB1B;KNL1;CENPM;CENPK;SPC24;CENPP;KIF2A;RCC2;CENPE
R-HSA-2500257	Resolution of Sister Chromatid Cohesion	http://reactome.org/PathwayBrowser/#/R-HSA-2500257	116	23	8.41422	2.73347	7.56381e-06	0.000214418	10.0284	19.8276	1060;1062;1063;11130;147841;1778;1783;3796;401541;55920;57082;57122;57551;64105;701;79019;79682;80152;8243;84617;9126;9735;9793	KNTC1;SMC1A;CENPU;SMC3;CENPC;DYNC1LI2;ZWINT;CENPT;DYNC1H1;NUP107;CENPF;TAOK1;CKAP5;BUB1B;TUBB6;KNL1;CENPM;CENPK;SPC24;CENPP;KIF2A;RCC2;CENPE
R-HSA-5693567	HDR through Homologous Recombination (HRR) or Single Strand Annealing (SSA)	http://reactome.org/PathwayBrowser/#/R-HSA-5693567	124	23	8.99451	2.55711	2.37177e-05	0.000572739	8.29028	18.5484	10714;11073;1111;23514;4361;472;5111;54107;5424;5426;545;5981;5983;5984;63967;641;672;7468;7486;7516;7517;8914;9156	CLSPN;WRN;POLE;BRCA1;NSD2;BLM;MRE11;ATM;RFC4;POLD1;SPIDR;PCNA;TIMELESS;EXO1;POLE3;TOPBP1;CHEK1;XRCC3;RFC3;XRCC2;RFC1;POLD3;ATR
R-HSA-5663220	RHO GTPases Activate Formins	http://reactome.org/PathwayBrowser/#/R-HSA-5663220	129	22	9.35719	2.35113	0.000131729	0.00245392	6.13678	17.0543	1060;1062;1063;11130;147841;1778;1783;23380;3796;401541;55920;57082;57122;57551;64105;701;79019;79682;80152;84617;9735;9793	KNTC1;CENPU;CENPC;DYNC1LI2;ZWINT;CENPT;DYNC1H1;NUP107;CENPF;TAOK1;CKAP5;BUB1B;TUBB6;KNL1;CENPM;CENPK;SRGAP2;SPC24;CENPP;KIF2A;RCC2;CENPE
R-HSA-73886	Chromosome Maintenance	http://reactome.org/PathwayBrowser/#/R-HSA-73886	100	21	7.25364	2.8951	7.36149e-06	0.00021332	10.6278	21	1060;10714;2237;3978;401541;5111;54107;5422;5424;5426;55320;5557;57082;5931;5981;5983;5984;64105;79019;79682;80152	CENPU;POLE;MIS18BP1;FEN1;CENPC;LIG1;RFC4;POLD1;POLA1;PCNA;CENPT;POLE3;KNL1;CENPM;CENPK;RBBP7;CENPP;RFC3;PRIM1;RFC1;POLD3
R-HSA-5685942	HDR through Homologous Recombination (HRR)	http://reactome.org/PathwayBrowser/#/R-HSA-5685942	65	20	4.71487	4.2419	1.52586e-08	1.04722e-06	25.3664	30.7692	10714;11073;1111;23514;4361;472;5111;54107;5424;5426;545;5981;5983;5984;641;672;7486;7516;7517;9156	WRN;POLE;BRCA1;BLM;MRE11;ATM;RFC4;POLD1;SPIDR;PCNA;EXO1;POLE3;TOPBP1;CHEK1;XRCC3;RFC3;XRCC2;RFC1;POLD3;ATR
R-HSA-380320	Recruitment of NuMA to mitotic centrosomes	http://reactome.org/PathwayBrowser/#/R-HSA-380320	86	20	6.23813	3.20609	2.31329e-06	8.82442e-05	12.9985	23.2558	10142;10733;11064;1453;1778;203068;22994;22995;4926;4957;5116;54801;55125;84131;84617;8481;85378;9738;9793;9814	CNTRL;AKAP9;PCNT;ODF2;CEP152;TUBGCP6;DYNC1H1;CKAP5;CCP110;CEP192;CEP78;TUBB6;NUMA1;SFI1;TUBB;CEP131;CSNK1D;OFD1;PLK4;HAUS6
R-HSA-2565942	Regulation of PLK1 Activity at G2/M Transition	http://reactome.org/PathwayBrowser/#/R-HSA-2565942	87	20	6.31067	3.16924	2.80387e-06	9.88174e-05	12.6933	22.9885	10142;10733;11064;1453;1778;203068;22994;22995;4659;4660;4957;5116;54801;55125;84131;8454;8481;9738;9793;9814	CNTRL;AKAP9;PCNT;ODF2;CEP152;PPP1R12B;DYNC1H1;CKAP5;CCP110;CEP192;CEP78;SFI1;TUBB;CUL1;CEP131;CSNK1D;OFD1;PPP1R12A;PLK4;HAUS6
R-HSA-141444	Amplification of signal from unattached kinetochores via a MAD2 inhibitory signal	http://reactome.org/PathwayBrowser/#/R-HSA-141444	93	20	6.74588	2.96477	8.30627e-06	0.000225654	10.8112	21.5054	1060;1062;1063;11130;147841;1778;1783;3796;401541;55920;57082;57122;57551;64105;701;79019;79682;80152;9735;9793	KNTC1;CENPU;CENPC;DYNC1LI2;ZWINT;CENPT;DYNC1H1;NUP107;CENPF;TAOK1;CKAP5;BUB1B;KNL1;CENPM;CENPK;SPC24;CENPP;KIF2A;RCC2;CENPE
R-HSA-141424	Amplification of signal from the kinetochores	http://reactome.org/PathwayBrowser/#/R-HSA-141424	93	20	6.74588	2.96477	8.30627e-06	0.000225654	10.8112	21.5054	1060;1062;1063;11130;147841;1778;1783;3796;401541;55920;57082;57122;57551;64105;701;79019;79682;80152;9735;9793	KNTC1;CENPU;CENPC;DYNC1LI2;ZWINT;CENPT;DYNC1H1;NUP107;CENPF;TAOK1;CKAP5;BUB1B;KNL1;CENPM;CENPK;SPC24;CENPP;KIF2A;RCC2;CENPE
R-HSA-69190	DNA strand elongation	http://reactome.org/PathwayBrowser/#/R-HSA-69190	32	19	2.32116	8.18555	2.43139e-14	1.05684e-11	89.8445	59.375	10714;2237;3978;4171;4172;4173;4174;4175;4176;5111;51659;5422;5424;5557;5981;5983;5984;8318;84515	MCM7;MCM6;MCM4;MCM3;FEN1;MCM2;LIG1;CDC45;RFC4;POLD1;POLA1;PCNA;GINS2;MCM5;MCM8;RFC3;PRIM1;RFC1;POLD3
R-HSA-72202	Transport of Mature Transcript to Cytoplasm	http://reactome.org/PathwayBrowser/#/R-HSA-72202	80	19	5.80291	3.27422	2.95712e-06	0.000101476	13.076	23.75	10250;10921;23225;29894;4686;57122;57187;6426;6427;6429;6430;6431;7175;7307;7884;7919;8189;9295;9631	NUP210;SRSF11;TPR;DDX39B;SRRM1;SRSF6;THOC2;SRSF1;SRSF4;U2AF1;NUP107;SRSF5;CPSF1;NUP155;SRSF2;SYMPK;SLBP;RNPS1;NCBP1
R-HSA-380287	Centrosome maturation	http://reactome.org/PathwayBrowser/#/R-HSA-380287	81	19	5.87545	3.2338	3.60657e-06	0.000117574	12.7078	23.4568	10142;10733;11064;1453;1778;203068;22994;22995;4957;5116;54801;55125;728642;84131;8481;85378;9738;9793;9814	CNTRL;AKAP9;PCNT;ODF2;CDK11A;CEP152;TUBGCP6;DYNC1H1;CKAP5;CCP110;CEP192;CEP78;SFI1;TUBB;CEP131;CSNK1D;OFD1;PLK4;HAUS6
R-HSA-380270	Recruitment of mitotic centrosome proteins and complexes	http://reactome.org/PathwayBrowser/#/R-HSA-380270	81	19	5.87545	3.2338	3.60657e-06	0.000117574	12.7078	23.4568	10142;10733;11064;1453;1778;203068;22994;22995;4957;5116;54801;55125;728642;84131;8481;85378;9738;9793;9814	CNTRL;AKAP9;PCNT;ODF2;CDK11A;CEP152;TUBGCP6;DYNC1H1;CKAP5;CCP110;CEP192;CEP78;SFI1;TUBB;CEP131;CSNK1D;OFD1;PLK4;HAUS6
R-HSA-5620912	Anchoring of the basal body to the plasma membrane	http://reactome.org/PathwayBrowser/#/R-HSA-5620912	97	19	7.03603	2.70039	5.54335e-05	0.00115176	7.93546	19.5876	10142;10733;11064;1453;1778;203068;22994;22995;4957;5116;54801;55125;57545;84131;8481;9657;9738;9793;9814	CNTRL;AKAP9;PCNT;ODF2;CEP152;CC2D2A;DYNC1H1;CKAP5;CCP110;CEP192;CEP78;SFI1;TUBB;CEP131;CSNK1D;OFD1;IQCB1;PLK4;HAUS6
R-HSA-983231	Factors involved in megakaryocyte development and platelet production	http://reactome.org/PathwayBrowser/#/R-HSA-983231	130	19	9.42973	2.0149	0.00251421	0.0348779	2.93662	14.6154	1062;1794;221037;23468;3717;3796;3799;3831;3832;3833;3835;4602;56992;64780;80005;8165;84617;90990;9585	MICAL1;KIFC2;DOCK2;CBX5;JMJD1C;KLC1;DOCK5;JAK2;KIF20B;AKAP1;KIF11;TUBB6;KIF5B;MYB;KIFC1;KIF15;KIF2A;CENPE;KIF22
R-HSA-176187	Activation of ATR in response to replication stress	http://reactome.org/PathwayBrowser/#/R-HSA-176187	37	18	2.68385	6.70679	1.16055e-11	2.49012e-09	57.7038	48.6486	1111;23594;4171;4172;4173;4174;4175;4176;545;55388;5983;5984;63967;8317;8318;84515;990;993	MCM7;MCM6;CLSPN;MCM4;MCM3;MCM10;MCM2;CDC45;RFC4;CDC6;CDC25A;CDC7;MCM5;CHEK1;ORC6;MCM8;RFC3;ATR
R-HSA-69002	DNA Replication Pre-Initiation	http://reactome.org/PathwayBrowser/#/R-HSA-69002	83	18	6.02052	2.98977	2.07144e-05	0.000519453	9.81978	21.6867	1869;23594;4171;4172;4173;4174;4175;4176;51053;54107;5422;5426;55388;5557;8317;8318;84515;990	MCM7;MCM6;MCM4;POLE;MCM3;MCM10;MCM2;E2F1;CDC45;CDC6;POLA1;POLE3;CDC7;MCM5;ORC6;GMNN;MCM8;PRIM1
R-HSA-6804756	Regulation of TP53 Activity through Phosphorylation	http://reactome.org/PathwayBrowser/#/R-HSA-6804756	91	18	6.60081	2.72694	7.5736e-05	0.00147403	7.72131	19.7802	11073;1111;11198;4193;4194;4361;472;545;5562;5983;5984;641;672;6749;6872;6873;7486;9156	WRN;MDM4;BRCA1;BLM;SUPT16H;MRE11;TAF1;ATM;RFC4;TAF2;EXO1;MDM2;SSRP1;TOPBP1;CHEK1;RFC3;ATR;PRKAA1
R-HSA-68962	Activation of the pre-replicative complex	http://reactome.org/PathwayBrowser/#/R-HSA-68962	33	17	2.3937	7.10197	1.33672e-11	2.49012e-09	61.1038	51.5152	23594;4171;4172;4173;4174;4175;4176;51053;54107;5422;5426;55388;5557;8317;8318;84515;990	MCM7;MCM6;MCM4;POLE;MCM3;MCM10;MCM2;CDC45;CDC6;POLA1;POLE3;CDC7;MCM5;ORC6;GMNN;MCM8;PRIM1
R-HSA-380259	Loss of Nlp from mitotic centrosomes	http://reactome.org/PathwayBrowser/#/R-HSA-380259	69	17	5.00501	3.3966	5.75751e-06	0.0001746	12.7643	24.6377	10142;10733;11064;1453;1778;203068;22994;22995;4957;5116;54801;55125;84131;8481;9738;9793;9814	CNTRL;AKAP9;PCNT;ODF2;CEP152;DYNC1H1;CKAP5;CCP110;CEP192;CEP78;SFI1;TUBB;CEP131;CSNK1D;OFD1;PLK4;HAUS6
R-HSA-380284	Loss of proteins required for interphase microtubule organization from the centrosome	http://reactome.org/PathwayBrowser/#/R-HSA-380284	69	17	5.00501	3.3966	5.75751e-06	0.0001746	12.7643	24.6377	10142;10733;11064;1453;1778;203068;22994;22995;4957;5116;54801;55125;84131;8481;9738;9793;9814	CNTRL;AKAP9;PCNT;ODF2;CEP152;DYNC1H1;CKAP5;CCP110;CEP192;CEP78;SFI1;TUBB;CEP131;CSNK1D;OFD1;PLK4;HAUS6
R-HSA-8854518	AURKA Activation by TPX2	http://reactome.org/PathwayBrowser/#/R-HSA-8854518	72	17	5.22262	3.25507	1.06585e-05	0.000283648	11.5465	23.6111	10142;10733;11064;1453;1778;203068;22994;22995;4957;5116;54801;55125;84131;8481;9738;9793;9814	CNTRL;AKAP9;PCNT;ODF2;CEP152;DYNC1H1;CKAP5;CCP110;CEP192;CEP78;SFI1;TUBB;CEP131;CSNK1D;OFD1;PLK4;HAUS6
R-HSA-159236	Transport of Mature mRNA derived from an Intron-Containing Transcript	http://reactome.org/PathwayBrowser/#/R-HSA-159236	71	16	5.15008	3.10675	3.59517e-05	0.000808294	9.6074	22.5352	10250;10921;23225;4686;57122;57187;6426;6427;6429;6430;6431;7175;7307;7919;9295;9631	NUP210;SRSF11;TPR;DDX39B;SRRM1;SRSF6;THOC2;SRSF1;SRSF4;U2AF1;NUP107;SRSF5;NUP155;SRSF2;RNPS1;NCBP1
R-HSA-69052	Switching of origins to a post-replicative state	http://reactome.org/PathwayBrowser/#/R-HSA-69052	88	16	6.3832	2.50658	0.000511787	0.00776012	5.28921	18.1818	23594;29882;29945;4171;4172;4173;4174;4175;4176;51433;6502;84515;8454;898;9134;990	MCM7;MCM6;MCM4;MCM3;MCM2;ANAPC4;CDC6;ANAPC2;ANAPC5;MCM5;CCNE2;CUL1;ORC6;MCM8;SKP2;CCNE1
R-HSA-109688	Cleavage of Growing Transcript in the Termination Region	http://reactome.org/PathwayBrowser/#/R-HSA-109688	66	15	4.7874	3.13322	5.65279e-05	0.00115176	9.20742	22.7273	10250;10921;29894;4686;57187;6426;6427;6429;6430;6431;7307;7884;7919;8189;9295	SRSF11;DDX39B;SRRM1;SRSF6;THOC2;SRSF1;SRSF4;U2AF1;SRSF5;CPSF1;SRSF2;SYMPK;SLBP;RNPS1;NCBP1
R-HSA-73856	RNA Polymerase II Transcription Termination	http://reactome.org/PathwayBrowser/#/R-HSA-73856	66	15	4.7874	3.13322	5.65279e-05	0.00115176	9.20742	22.7273	10250;10921;29894;4686;57187;6426;6427;6429;6430;6431;7307;7884;7919;8189;9295	SRSF11;DDX39B;SRRM1;SRSF6;THOC2;SRSF1;SRSF4;U2AF1;SRSF5;CPSF1;SRSF2;SYMPK;SLBP;RNPS1;NCBP1
R-HSA-72187	mRNA 3'-end processing	http://reactome.org/PathwayBrowser/#/R-HSA-72187	57	14	4.13457	3.38608	3.98008e-05	0.000850824	10.3958	24.5614	10250;10921;29894;4686;57187;6426;6427;6429;6430;6431;7307;7919;8189;9295	SRSF11;DDX39B;SRRM1;SRSF6;THOC2;SRSF1;SRSF4;U2AF1;SRSF5;CPSF1;SRSF2;SYMPK;RNPS1;NCBP1
R-HSA-73884	Base Excision Repair	http://reactome.org/PathwayBrowser/#/R-HSA-73884	39	13	2.82892	4.59539	1.8899e-06	7.46799e-05	18.9643	33.3333	10714;142;2237;3978;4968;5111;54107;5424;5426;5981;5983;5984;7374	POLE;FEN1;LIG1;RFC4;POLD1;PCNA;PARP1;UNG;POLE3;RFC3;OGG1;RFC1;POLD3
R-HSA-73933	Resolution of Abasic Sites (AP sites)	http://reactome.org/PathwayBrowser/#/R-HSA-73933	39	13	2.82892	4.59539	1.8899e-06	7.46799e-05	18.9643	33.3333	10714;142;2237;3978;4968;5111;54107;5424;5426;5981;5983;5984;7374	POLE;FEN1;LIG1;RFC4;POLD1;PCNA;PARP1;UNG;POLE3;RFC3;OGG1;RFC1;POLD3
R-HSA-5693579	Homologous DNA Pairing and Strand Exchange	http://reactome.org/PathwayBrowser/#/R-HSA-5693579	42	13	3.04653	4.26715	4.84581e-06	0.00015412	16.267	30.9524	11073;1111;4361;472;545;5983;5984;641;672;7486;7516;7517;9156	WRN;BRCA1;BLM;MRE11;ATM;RFC4;EXO1;TOPBP1;CHEK1;XRCC3;RFC3;XRCC2;ATR
R-HSA-73893	DNA Damage Bypass	http://reactome.org/PathwayBrowser/#/R-HSA-73893	49	13	3.55428	3.65756	3.10652e-05	0.000721945	11.4902	26.5306	10714;5111;51514;54107;5424;5426;5980;5981;5983;5984;7398;7706;8451	POLE;USP1;DTL;RFC4;POLD1;PCNA;TRIM25;POLE3;REV3L;RFC3;CUL4A;RFC1;POLD3
R-HSA-174417	Telomere C-strand (Lagging Strand) Synthesis	http://reactome.org/PathwayBrowser/#/R-HSA-174417	24	12	1.74087	6.89309	2.29616e-08	1.49709e-06	40.1505	50	10714;2237;3978;5111;54107;5422;5424;5426;5557;5981;5983;5984	POLE;FEN1;LIG1;RFC4;POLD1;POLA1;PCNA;POLE3;RFC3;PRIM1;RFC1;POLD3
R-HSA-539107	Activation of E2F1 target genes at G1/S	http://reactome.org/PathwayBrowser/#/R-HSA-539107	28	12	2.03102	5.90836	1.97059e-07	1.11724e-05	29.2574	42.8571	1719;1869;26271;5111;5422;5933;6241;7027;7298;8318;898;990	TYMS;RRM2;RBL1;DHFR;E2F1;CDC45;CDC6;POLA1;PCNA;FBXO5;CCNE1;TFDP1
R-HSA-69205	G1/S-Specific Transcription	http://reactome.org/PathwayBrowser/#/R-HSA-69205	28	12	2.03102	5.90836	1.97059e-07	1.11724e-05	29.2574	42.8571	1719;1869;26271;5111;5422;5933;6241;7027;7298;8318;898;990	TYMS;RRM2;RBL1;DHFR;E2F1;CDC45;CDC6;POLA1;PCNA;FBXO5;CCNE1;TFDP1
R-HSA-180786	Extension of Telomeres	http://reactome.org/PathwayBrowser/#/R-HSA-180786	30	12	2.17609	5.51447	4.89419e-07	2.55281e-05	25.3279	40	10714;2237;3978;5111;54107;5422;5424;5426;5557;5981;5983;5984	POLE;FEN1;LIG1;RFC4;POLD1;POLA1;PCNA;POLE3;RFC3;PRIM1;RFC1;POLD3
R-HSA-8953750	Transcriptional Regulation by E2F6	http://reactome.org/PathwayBrowser/#/R-HSA-8953750	34	12	2.46624	4.86571	2.36852e-06	8.82442e-05	19.7271	35.2941	1111;1869;2146;23269;23468;23512;5931;6241;672;7027;79813;8317	RRM2;BRCA1;E2F1;CBX5;MGA;EZH2;CDC7;SUZ12;CHEK1;RBBP7;EHMT1;TFDP1
R-HSA-5693616	Presynaptic phase of homologous DNA pairing and strand exchange	http://reactome.org/PathwayBrowser/#/R-HSA-5693616	39	12	2.82892	4.2419	1.20601e-05	0.000314528	14.8566	30.7692	11073;1111;4361;472;545;5983;5984;641;672;7486;7516;9156	WRN;BRCA1;BLM;MRE11;ATM;RFC4;EXO1;TOPBP1;CHEK1;RFC3;XRCC2;ATR
R-HSA-6782210	Gap-filling DNA repair synthesis and ligation in TC-NER	http://reactome.org/PathwayBrowser/#/R-HSA-6782210	62	12	4.49726	2.66829	0.00142867	0.0204723	4.5063	19.3548	10714;3978;5111;54107;5424;5426;5430;5981;5983;5984;8451;9716	POLE;LIG1;RFC4;POLD1;PCNA;POLE3;AQR;POLR2A;RFC3;CUL4A;RFC1;POLD3
R-HSA-3214841	PKMTs methylate histone lysines	http://reactome.org/PathwayBrowser/#/R-HSA-3214841	62	12	4.49726	2.66829	0.00142867	0.0204723	4.5063	19.3548	2146;23067;23512;54904;55729;55870;58508;5931;7468;79813;8085;83852	NSD2;SETDB2;KMT2D;EZH2;KMT2C;ATF7IP;SUZ12;ASH1L;SETD1B;RBBP7;NSD3;EHMT1
R-HSA-110373	Resolution of AP sites via the multiple-nucleotide patch replacement pathway	http://reactome.org/PathwayBrowser/#/R-HSA-110373	26	11	1.88595	5.83262	7.5554e-07	3.64898e-05	25.8842	42.3077	10714;142;2237;3978;5111;54107;5424;5426;5981;5983;5984	POLE;FEN1;LIG1;RFC4;POLD1;PCNA;PARP1;POLE3;RFC3;RFC1;POLD3
R-HSA-110314	Recognition of DNA damage by PCNA-containing replication complex	http://reactome.org/PathwayBrowser/#/R-HSA-110314	31	11	2.24863	4.89187	5.91979e-06	0.000175441	18.3732	35.4839	10714;5111;51514;54107;5424;5426;5981;5983;5984;7398;8451	POLE;USP1;DTL;RFC4;POLD1;PCNA;POLE3;RFC3;CUL4A;RFC1;POLD3
R-HSA-5696400	Dual Incision in GG-NER	http://reactome.org/PathwayBrowser/#/R-HSA-5696400	40	11	2.90146	3.7912	8.85392e-05	0.00169787	10.502	27.5	10714;142;5111;54107;5424;5426;5981;5983;5984;8451;9557	POLE;CHD1L;RFC4;POLD1;PCNA;PARP1;POLE3;RFC3;CUL4A;RFC1;POLD3
R-HSA-983189	Kinesins	http://reactome.org/PathwayBrowser/#/R-HSA-983189	49	11	3.55428	3.09486	0.000613121	0.00918977	6.30328	22.449	1062;3796;3799;3831;3832;3833;3835;56992;84617;90990;9585	KIFC2;KLC1;KIF20B;KIF11;TUBB6;KIF5B;KIFC1;KIF15;KIF2A;CENPE;KIF22
R-HSA-6796648	TP53 Regulates Transcription of DNA Repair Genes	http://reactome.org/PathwayBrowser/#/R-HSA-6796648	59	11	4.27965	2.57031	0.00303973	0.040864	3.56928	18.6441	1111;11198;2963;472;51755;5430;545;55215;672;6749;905	BRCA1;SUPT16H;ATM;GTF2F2;POLR2A;SSRP1;FANCI;CDK12;CCNT2;CHEK1;ATR
R-HSA-69186	Lagging Strand Synthesis	http://reactome.org/PathwayBrowser/#/R-HSA-69186	20	10	1.45073	6.89309	3.5584e-07	1.9334e-05	32.4918	50	10714;2237;3978;5111;5422;5424;5557;5981;5983;5984	FEN1;LIG1;RFC4;POLD1;POLA1;PCNA;RFC3;PRIM1;RFC1;POLD3
R-HSA-5651801	PCNA-Dependent Long Patch Base Excision Repair	http://reactome.org/PathwayBrowser/#/R-HSA-5651801	21	10	1.52326	6.56485	6.35438e-07	3.18697e-05	29.5196	47.619	10714;2237;3978;5111;54107;5424;5426;5981;5983;5984	POLE;FEN1;LIG1;RFC4;POLD1;PCNA;POLE3;RFC3;RFC1;POLD3
R-HSA-5685938	HDR through Single Strand Annealing (SSA)	http://reactome.org/PathwayBrowser/#/R-HSA-5685938	37	10	2.68385	3.726	0.000216684	0.00387063	8.98792	27.027	11073;4361;472;545;5983;5984;641;672;7486;9156	WRN;BRCA1;BLM;MRE11;ATM;RFC4;EXO1;TOPBP1;RFC3;ATR
R-HSA-110313	Translesion synthesis by Y family DNA polymerases bypasses lesions on DNA template	http://reactome.org/PathwayBrowser/#/R-HSA-110313	39	10	2.82892	3.53492	0.000346517	0.00564029	7.94897	25.641	10714;5111;54107;5424;5426;5980;5981;5983;5984;7706	POLE;RFC4;POLD1;PCNA;TRIM25;POLE3;REV3L;RFC3;RFC1;POLD3
R-HSA-176974	Unwinding of DNA	http://reactome.org/PathwayBrowser/#/R-HSA-176974	12	9	0.870437	10.3396	9.47982e-09	7.27158e-07	63.4685	75	4171;4172;4173;4174;4175;4176;51659;8318;84515	MCM7;MCM6;MCM4;MCM3;MCM2;CDC45;GINS2;MCM5;MCM8
R-HSA-5696397	Gap-filling DNA repair synthesis and ligation in GG-NER	http://reactome.org/PathwayBrowser/#/R-HSA-5696397	25	9	1.81341	4.96303	3.72463e-05	0.000823206	15.3084	36	10714;3978;5111;54107;5424;5426;5981;5983;5984	POLE;LIG1;RFC4;POLD1;PCNA;POLE3;RFC3;RFC1;POLD3
R-HSA-1538133	G0 and Early G1	http://reactome.org/PathwayBrowser/#/R-HSA-1538133	27	9	1.95848	4.59539	7.49086e-05	0.00147403	13.0118	33.3333	1869;4605;5111;5933;7027;898;9134;990;993	RBL1;E2F1;MYBL2;CDC6;PCNA;CDC25A;CCNE2;CCNE1;TFDP1
R-HSA-5693568	Resolution of D-loop Structures through Holliday Junction Intermediates	http://reactome.org/PathwayBrowser/#/R-HSA-5693568	31	9	2.24863	4.00244	0.000247785	0.00436637	9.44528	29.0323	23514;4361;472;641;672;7486;7516;7517;9156	WRN;BRCA1;BLM;MRE11;ATM;SPIDR;EXO1;XRCC3;XRCC2
R-HSA-5693537	Resolution of D-Loop Structures	http://reactome.org/PathwayBrowser/#/R-HSA-5693537	32	9	2.32116	3.87736	0.000322875	0.00539781	8.79302	28.125	23514;4361;472;641;672;7486;7516;7517;9156	WRN;BRCA1;BLM;MRE11;ATM;SPIDR;EXO1;XRCC3;XRCC2
R-HSA-5656169	Termination of translesion DNA synthesis	http://reactome.org/PathwayBrowser/#/R-HSA-5656169	32	9	2.32116	3.87736	0.000322875	0.00539781	8.79302	28.125	10714;5111;54107;5424;5426;5981;5983;5984;7706	POLE;RFC4;POLD1;PCNA;TRIM25;POLE3;RFC3;RFC1;POLD3
R-HSA-69109	Leading Strand Synthesis	http://reactome.org/PathwayBrowser/#/R-HSA-69109	14	8	1.01551	7.87782	1.48671e-06	6.46223e-05	33.0051	57.1429	10714;5111;5422;5424;5557;5981;5983;5984	RFC4;POLD1;POLA1;PCNA;RFC3;PRIM1;RFC1;POLD3
R-HSA-69091	Polymerase switching	http://reactome.org/PathwayBrowser/#/R-HSA-69091	14	8	1.01551	7.87782	1.48671e-06	6.46223e-05	33.0051	57.1429	10714;5111;5422;5424;5557;5981;5983;5984	RFC4;POLD1;POLA1;PCNA;RFC3;PRIM1;RFC1;POLD3
R-HSA-174411	Polymerase switching on the C-strand of the telomere	http://reactome.org/PathwayBrowser/#/R-HSA-174411	14	8	1.01551	7.87782	1.48671e-06	6.46223e-05	33.0051	57.1429	10714;5111;5422;5424;5557;5981;5983;5984	RFC4;POLD1;POLA1;PCNA;RFC3;PRIM1;RFC1;POLD3
R-HSA-5693554	Resolution of D-loop Structures through Synthesis-Dependent Strand Annealing (SDSA)	http://reactome.org/PathwayBrowser/#/R-HSA-5693554	26	8	1.88595	4.2419	0.000353782	0.00564029	9.53876	30.7692	4361;472;641;672;7486;7516;7517;9156	WRN;BRCA1;BLM;MRE11;ATM;EXO1;XRCC3;XRCC2
R-HSA-69183	Processive synthesis on the lagging strand	http://reactome.org/PathwayBrowser/#/R-HSA-69183	15	7	1.08805	6.43355	3.92615e-05	0.000850824	19.752	46.6667	10714;2237;3978;5111;5422;5424;5557	FEN1;LIG1;POLD1;POLA1;PCNA;PRIM1;POLD3
R-HSA-5358565	Mismatch repair (MMR) directed by MSH2:MSH6 (MutSalpha)	http://reactome.org/PathwayBrowser/#/R-HSA-5358565	14	6	1.01551	5.90836	0.000257659	0.00442088	13.9112	42.8571	10714;2956;3978;5111;5424;9156	LIG1;POLD1;MSH6;PCNA;EXO1;POLD3
R-HSA-69166	Removal of the Flap Intermediate	http://reactome.org/PathwayBrowser/#/R-HSA-69166	14	6	1.01551	5.90836	0.000257659	0.00442088	13.9112	42.8571	10714;2237;5111;5422;5424;5557	FEN1;POLD1;POLA1;PCNA;PRIM1;POLD3
R-HSA-5358508	Mismatch Repair	http://reactome.org/PathwayBrowser/#/R-HSA-5358508	15	6	1.08805	5.51447	0.000403257	0.00633551	12.122	40	10714;2956;3978;5111;5424;9156	LIG1;POLD1;MSH6;PCNA;EXO1;POLD3
R-HSA-1362277	Transcription of E2F targets under negative control by DREAM complex	http://reactome.org/PathwayBrowser/#/R-HSA-1362277	19	6	1.37819	4.35353	0.00170145	0.0241162	7.04267	31.5789	1869;5111;5933;7027;990;993	RBL1;E2F1;CDC6;PCNA;CDC25A;TFDP1
R-HSA-174414	Processive synthesis on the C-strand of the telomere	http://reactome.org/PathwayBrowser/#/R-HSA-174414	11	5	0.7979	6.26645	0.000631415	0.00935643	12.7139	45.4545	10714;2237;3978;5111;5424	FEN1;LIG1;POLD1;PCNA;POLD3
R-HSA-5358606	Mismatch repair (MMR) directed by MSH2:MSH3 (MutSbeta)	http://reactome.org/PathwayBrowser/#/R-HSA-5358606	14	5	1.01551	4.92364	0.00227817	0.0319433	7.36389	35.7143	10714;3978;5111;5424;9156	LIG1;POLD1;PCNA;EXO1;POLD3

## Sheet: keggall
geneSet	description	link	size	overlap	expect	enrichmentRatio	pValue	FDR	ss	log10FDR	overlapId	userId
hsa04080	Neuroactive ligand-receptor interaction	http://www.kegg.jp/kegg-bin/show_pathway?hsa04080+10316+1129+1131+1133+1134+1136+1137+1139+1141+1143+1144+116443+117+1268+133+134+1392+1395+140+148+151+155+1813+183+1902+1903+1907+1910+23566+2357+2492+2550+2554+2555+2556+2557+2561+2562+2564+2567+2569+2570+2587+2690+2692+2693+2740+2741+286530+2890+2891+2892+2893+2895+2898+2899+2900+2901+2902+2903+2904+2911+2912+2914+2915+2916+2917+2918+3274+3360+3…	186	108	56.0015	1.92852	9.8197e-16	3.42708e-13	24.0391	12.4651	10316;1129;1131;1133;1134;1136;1137;1139;1141;1143;1144;116443;117;1268;133;134;1392;1395;140;148;151;155;1813;183;1902;1903;1907;1910;23566;2357;2492;2550;2554;2555;2556;2557;2561;2562;2564;2567;2569;2570;2587;2690;2692;2693;2740;2741;286530;2890;2891;2892;2893;2895;2898;2899;2900;2901;2902;2903;2904;2911;2912;2914;2915;2916;2917;2918;3274;3360;339403;3827;3953;399968;4142;4829;4985;4986;4988;50…	ADCYAP1R1;ADM;ADORA1;ADORA3;ADRA1A;ADRA2B;ADRB3;AGT;APLN;AVPR1B;AVPR2;BDKRB2;C5AR1;CALCA;CALCB;CHRM2;CHRM3;CHRM5;CHRNA1;CHRNA3;CHRNA4;CHRNA7;CHRNB2;CHRNB4;CHRND;CNR1;CRH;CRHR2;DRD2;EDN2;EDNRB;FPR1;FSHR;GABBR1;GABRA1;GABRA2;GABRA3;GABRA4;GABRB2;GABRB3;GABRE;GABRG3;GABRR1;GABRR2;GALR1;GHR;GHRHR;GHSR;GLP1R;GLRA1;GRIA1;GRIA2;GRIA3;GRIA4;GRID2;GRIK2;GRIK3;GRIK4;GRIK5;GRIN1;GRIN2A;GRIN2B;GRIN3A;GRM1;GR…
hsa04974	Protein digestion and absorption	http://www.kegg.jp/kegg-bin/show_pathway?hsa04974+10008+117247+1277+1278+1280+1281+1282+1284+1286+1288+1289+1290+1293+1294+1295+1297+1301+1302+1303+1305+1306+1307+1308+1310+131873+136227+153201+169044+1803+2006+23428+255631+256076+285641+340267+4311+477+478+480+50509+5646+57642+643834+6519+6543+6547+6564+7373+7512+81578+84570+85301+9056+91522	77	54	23.1834	2.32925	3.9146e-13	6.83097e-11	23.678	10.1655	10008;117247;1277;1278;1280;1281;1282;1284;1286;1288;1289;1290;1293;1294;1295;1297;1301;1302;1303;1305;1306;1307;1308;1310;131873;136227;153201;169044;1803;2006;23428;255631;256076;285641;340267;4311;477;478;480;50509;5646;57642;643834;6519;6543;6547;6564;7373;7512;81578;84570;85301;9056;91522	ATP1A2;ATP1A3;ATP1A4;COL11A1;COL11A2;COL12A1;COL13A1;COL14A1;COL15A1;COL16A1;COL17A1;COL19A1;COL1A1;COL1A2;COL20A1;COL21A1;COL22A1;COL23A1;COL24A1;COL25A1;COL26A1;COL27A1;COL28A1;COL2A1;COL3A1;COL4A1;COL4A2;COL4A4;COL4A6;COL5A1;COL5A2;COL5A3;COL6A3;COL6A5;COL6A6;COL7A1;COL8A1;COL9A1;DPP4;ELN;KCNE3;MME;PGA3;PRSS3;SLC15A1;SLC16A10;SLC36A2;SLC36A3;SLC3A1;SLC7A7;SLC7A8;SLC8A2;SLC8A3;XPNPEP2
hsa05033	Nicotine addiction	http://www.kegg.jp/kegg-bin/show_pathway?hsa05033+1137+1139+1141+116443+2554+2555+2556+2557+2561+2562+2564+2567+2569+2570+2890+2891+2892+2893+2902+2903+2904+57030+773+774	28	24	8.43034	2.84686	1.48238e-09	1.29338e-07	19.61	6.88827	1137;1139;1141;116443;2554;2555;2556;2557;2561;2562;2564;2567;2569;2570;2890;2891;2892;2893;2902;2903;2904;57030;773;774	CACNA1A;CACNA1B;CHRNA4;CHRNA7;CHRNB2;GABRA1;GABRA2;GABRA3;GABRA4;GABRB2;GABRB3;GABRE;GABRG3;GABRR1;GABRR2;GRIA1;GRIA2;GRIA3;GRIA4;GRIN1;GRIN2A;GRIN2B;GRIN3A;SLC17A7
hsa04512	ECM-receptor interaction	http://www.kegg.jp/kegg-bin/show_pathway?hsa04512+10319+1101+1277+1278+1280+1282+1284+1286+1288+1293+1297+1311+131873+158326+1758+22798+22801+22987+2335+255743+256076+2811+284217+3371+341640+3672+3673+3674+3675+3676+3680+3691+3693+3696+3908+3910+3913+3918+5649+6382+6696+7058+7143+7148+7450+80144+8515+9899+9900	79	49	23.7856	2.06007	3.62673e-09	2.10955e-07	13.7526	6.67581	10319;1101;1277;1278;1280;1282;1284;1286;1288;1293;1297;1311;131873;158326;1758;22798;22801;22987;2335;255743;256076;2811;284217;3371;341640;3672;3673;3674;3675;3676;3680;3691;3693;3696;3908;3910;3913;3918;5649;6382;6696;7058;7143;7148;7450;80144;8515;9899;9900	CHAD;COL1A1;COL1A2;COL2A1;COL4A1;COL4A2;COL4A4;COL4A6;COL6A3;COL6A5;COL6A6;COL9A1;COMP;DMP1;FN1;FRAS1;FREM1;FREM2;GP1BA;ITGA1;ITGA10;ITGA11;ITGA2;ITGA2B;ITGA3;ITGA4;ITGA9;ITGB4;ITGB5;ITGB8;LAMA1;LAMA2;LAMA4;LAMB2;LAMB4;LAMC2;LAMC3;NPNT;RELN;SDC1;SPP1;SV2A;SV2B;SV2C;THBS2;TNC;TNR;TNXB;VWF
hsa05410	Hypertrophic cardiomyopathy	http://www.kegg.jp/kegg-bin/show_pathway?hsa05410+10368+1636+1674+1756+183+22801+284217+3672+3673+3674+3675+3676+3680+3691+3693+3696+3908+4607+4624+4625+4842+487+488+53632+5562+59283+6262+6442+6444+6543+6547+70+7042+7043+7124+7137+7139+7169+7273+775+776+778+779+781+782+785+8082+8515+9254	79	49	23.7856	2.06007	3.62673e-09	2.10955e-07	13.7526	6.67581	10368;1636;1674;1756;183;22801;284217;3672;3673;3674;3675;3676;3680;3691;3693;3696;3908;4607;4624;4625;4842;487;488;53632;5562;59283;6262;6442;6444;6543;6547;70;7042;7043;7124;7137;7139;7169;7273;775;776;778;779;781;782;785;8082;8515;9254	ACE;ACTC1;AGT;ATP2A1;ATP2A2;CACNA1C;CACNA1D;CACNA1F;CACNA1S;CACNA2D1;CACNA2D2;CACNB1;CACNB4;CACNG3;CACNG8;DES;DMD;ITGA1;ITGA10;ITGA11;ITGA2;ITGA2B;ITGA3;ITGA4;ITGA9;ITGB4;ITGB5;ITGB8;LAMA1;LAMA2;MYBPC3;MYH6;MYH7;NOS1;PRKAA1;PRKAG3;RYR2;SGCA;SGCD;SLC8A2;SLC8A3;SSPN;TGFB2;TGFB3;TNF;TNNI3;TNNT2;TPM2;TTN
hsa04020	Calcium signaling pathway	http://www.kegg.jp/kegg-bin/show_pathway?hsa04020+10345+108+1129+113026+1131+1133+1139+114+115+116443+148+155+1910+1950+1956+2064+2065+2066+2246+2263+2264+2321+2324+255231+2769+2774+2902+2903+2904+2911+2915+3082+3270+3274+3360+3708+3791+4233+4486+4638+4776+4842+4843+4846+487+488+491+4914+4915+4916+492+5021+51196+5136+5137+5154+5155+5156+5159+5256+5330+5332+5333+5336+53373+553+5582+57172+5724+5733…	197	100	59.3134	1.68596	6.07407e-10	7.06617e-08	12.056	7.15082	10345;108;1129;113026;1131;1133;1139;114;115;116443;148;155;1910;1950;1956;2064;2065;2066;2246;2263;2264;2321;2324;255231;2769;2774;2902;2903;2904;2911;2915;3082;3270;3274;3360;3708;3791;4233;4486;4638;4776;4842;4843;4846;487;488;491;4914;4915;4916;492;5021;51196;5136;5137;5154;5155;5156;5159;5256;5330;5332;5333;5336;53373;553;5582;57172;5724;5733;624;6261;6262;6263;6543;6547;6869;7039;7125;773;7…	ADCY2;ADCY8;ADCY9;ADRA1A;ADRB3;ATP2A1;ATP2A2;ATP2B2;ATP2B3;AVPR1B;BDKRB2;CACNA1A;CACNA1B;CACNA1C;CACNA1D;CACNA1E;CACNA1F;CACNA1G;CACNA1H;CACNA1I;CACNA1S;CAMK1G;CAMK2A;CAMK2B;CAMK4;CASQ1;CASQ2;CD38;CHRM2;CHRM3;CHRM5;CHRNA7;EDNRB;EGF;EGFR;ERBB2;ERBB3;ERBB4;FGF1;FGF17;FGFR2;FGFR4;FLT1;FLT4;GNA15;GNAL;GRIN1;GRIN2A;GRIN2B;GRIN3A;GRM1;GRM5;HGF;HRC;HRH2;HTR4;ITPR1;KDR;MCOLN2;MET;MST1R;MYLK;MYLK2;MYLK3;N…
hsa05412	Arrhythmogenic right ventricular cardiomyopathy	http://www.kegg.jp/kegg-bin/show_pathway?hsa05412+10368+1496+1674+1756+1824+1832+22801+284217+3672+3673+3674+3675+3676+3680+3691+3693+3696+3728+3908+4842+487+488+51176+5318+59283+6262+6442+6444+6543+6547+775+776+778+779+781+782+785+8082+83439+8515+88+89+9254	70	43	21.0758	2.04025	4.99116e-08	2.06543e-06	11.5988	5.68499	10368;1496;1674;1756;1824;1832;22801;284217;3672;3673;3674;3675;3676;3680;3691;3693;3696;3728;3908;4842;487;488;51176;5318;59283;6262;6442;6444;6543;6547;775;776;778;779;781;782;785;8082;83439;8515;88;89;9254	ACTN2;ACTN3;ATP2A1;ATP2A2;CACNA1C;CACNA1D;CACNA1F;CACNA1S;CACNA2D1;CACNA2D2;CACNB1;CACNB4;CACNG3;CACNG8;CTNNA2;DES;DMD;DSC2;DSP;ITGA1;ITGA10;ITGA11;ITGA2;ITGA2B;ITGA3;ITGA4;ITGA9;ITGB4;ITGB5;ITGB8;JUP;LAMA1;LAMA2;LEF1;NOS1;PKP2;RYR2;SGCA;SGCD;SLC8A2;SLC8A3;SSPN;TCF7L1
hsa05414	Dilated cardiomyopathy	http://www.kegg.jp/kegg-bin/show_pathway?hsa05414+10368+108+111+114+115+1674+1756+183+22801+284217+3672+3673+3674+3675+3676+3680+3691+3693+3696+3908+4607+4624+4625+4842+487+488+59283+6262+6442+6444+6543+6547+70+7042+7043+7124+7137+7139+7169+7273+775+776+778+779+781+782+785+8082+8515+9254	86	50	25.8932	1.93101	5.32631e-08	2.06543e-06	10.9778	5.68499	10368;108;111;114;115;1674;1756;183;22801;284217;3672;3673;3674;3675;3676;3680;3691;3693;3696;3908;4607;4624;4625;4842;487;488;59283;6262;6442;6444;6543;6547;70;7042;7043;7124;7137;7139;7169;7273;775;776;778;779;781;782;785;8082;8515;9254	ACTC1;ADCY2;ADCY5;ADCY8;ADCY9;AGT;ATP2A1;ATP2A2;CACNA1C;CACNA1D;CACNA1F;CACNA1S;CACNA2D1;CACNA2D2;CACNB1;CACNB4;CACNG3;CACNG8;DES;DMD;ITGA1;ITGA10;ITGA11;ITGA2;ITGA2B;ITGA3;ITGA4;ITGA9;ITGB4;ITGB5;ITGB8;LAMA1;LAMA2;MYBPC3;MYH6;MYH7;NOS1;RYR2;SGCA;SGCD;SLC8A2;SLC8A3;SSPN;TGFB2;TGFB3;TNF;TNNI3;TNNT2;TPM2;TTN
hsa04514	Cell adhesion molecules	http://www.kegg.jp/kegg-bin/show_pathway?hsa04514+1001+1002+1003+1013+10666+1272+139065+149461+152404+201633+214+22854+22871+23114+25945+26047+29126+3108+3109+3111+3113+3115+3117+3119+3122+3134+3385+3676+3680+3696+3897+4359+4684+4897+5010+50848+57689+57863+5788+5789+5797+58494+6382+6383+6401+6402+6403+6900+7412+79679+80380+8174+84628+84631+8506+9019+9069+923+925+933+9369+9378+9379+940+947+959+999	125	67	37.6354	1.78024	2.79858e-08	1.39529e-06	10.4239	5.85534	1001;1002;1003;1013;10666;1272;139065;149461;152404;201633;214;22854;22871;23114;25945;26047;29126;3108;3109;3111;3113;3115;3117;3119;3122;3134;3385;3676;3680;3696;3897;4359;4684;4897;5010;50848;57689;57863;5788;5789;5797;58494;6382;6383;6401;6402;6403;6900;7412;79679;80380;8174;84628;84631;8506;9019;9069;923;925;933;9369;9378;9379;940;947;959;999	ALCAM;CADM3;CD22;CD226;CD274;CD28;CD34;CD40LG;CD6;CD8A;CDH1;CDH15;CDH3;CDH4;CDH5;CLDN11;CLDN12;CLDN19;CNTN1;CNTN2;CNTNAP1;CNTNAP2;F11R;HLA-DMA;HLA-DMB;HLA-DOA;HLA-DPA1;HLA-DPB1;HLA-DQA1;HLA-DQB1;HLA-DRA;HLA-F;ICAM3;IGSF11;ITGA4;ITGA9;ITGB8;JAM2;L1CAM;LRRC4C;MADCAM1;MPZ;MPZL1;NCAM1;NECTIN3;NFASC;NLGN1;NRCAM;NRXN1;NRXN2;NRXN3;NTNG1;NTNG2;PDCD1LG2;PTPRC;PTPRD;PTPRM;SDC1;SDC2;SELE;SELL;SELP;SLITRK2;S…
hsa04640	Hematopoietic cell lineage	http://www.kegg.jp/kegg-bin/show_pathway?hsa04640+100133941+1378+1379+1380+1435+2208+2209+2323+2811+290+3108+3109+3111+3113+3115+3117+3119+3122+3553+3554+3568+3575+3672+3673+3674+3675+3676+4254+4311+7124+7850+909+910+911+913+925+929+931+933+947+952+966	70	42	21.0758	1.9928	1.84555e-07	6.44097e-06	10.3447	5.19105	100133941;1378;1379;1380;1435;2208;2209;2323;2811;290;3108;3109;3111;3113;3115;3117;3119;3122;3553;3554;3568;3575;3672;3673;3674;3675;3676;4254;4311;7124;7850;909;910;911;913;925;929;931;933;947;952;966	ANPEP;CD14;CD1A;CD1B;CD1C;CD1E;CD22;CD24;CD34;CD38;CD59;CD8A;CR1;CR1L;CR2;CSF1;FCER2;FCGR1A;FLT3LG;GP1BA;HLA-DMA;HLA-DMB;HLA-DOA;HLA-DPA1;HLA-DPB1;HLA-DQA1;HLA-DQB1;HLA-DRA;IL1B;IL1R1;IL1R2;IL5RA;IL7R;ITGA1;ITGA2;ITGA2B;ITGA3;ITGA4;KITLG;MME;MS4A1;TNF
hsa05150	Staphylococcus aureus infection	http://www.kegg.jp/kegg-bin/show_pathway?hsa05150+1675+2204+2209+2212+2213+2214+2215+2357+3075+3108+3109+3111+3113+3115+3117+3119+3122+3857+3866+5340+5648+5724+629+6403+716+717+728+820	43	28	12.9466	2.16273	2.09644e-06	6.65142e-05	9.03392	4.17709	1675;2204;2209;2212;2213;2214;2215;2357;3075;3108;3109;3111;3113;3115;3117;3119;3122;3857;3866;5340;5648;5724;629;6403;716;717;728;820	C1S;C2;C5AR1;CAMP;CFB;CFD;CFH;FCAR;FCGR1A;FCGR2A;FCGR2B;FCGR3A;FCGR3B;FPR1;HLA-DMA;HLA-DMB;HLA-DOA;HLA-DPA1;HLA-DPB1;HLA-DQA1;HLA-DQB1;HLA-DRA;KRT15;KRT9;MASP1;PLG;PTAFR;SELP
hsa04610	Complement and coagulation cascades	http://www.kegg.jp/kegg-bin/show_pathway?hsa04610+1191+1378+1379+1380+1675+2153+2157+2161+2243+3075+3687+3827+462+5054+5104+5265+5270+5327+5340+5648+624+629+7035+710+716+717+722+725+728+729+730+732+7450+966	60	34	18.065	1.88209	1.57391e-05	0.00035426	6.49449	3.45068	1191;1378;1379;1380;1675;2153;2157;2161;2243;3075;3687;3827;462;5054;5104;5265;5270;5327;5340;5648;624;629;7035;710;716;717;722;725;728;729;730;732;7450;966	BDKRB2;C1S;C2;C4BPA;C4BPB;C5AR1;C6;C7;C8B;CD59;CFB;CFD;CFH;CLU;CR1;CR1L;CR2;F12;F5;F8;FGA;ITGAX;KNG1;MASP1;PLAT;PLG;SERPINA1;SERPINA5;SERPINC1;SERPINE1;SERPINE2;SERPING1;TFPI;VWF
hsa04727	GABAergic synapse	http://www.kegg.jp/kegg-bin/show_pathway?hsa04727+108+111+114+115+18+2550+2554+2555+2556+2557+2561+2562+2564+2567+2569+2570+2571+2744+2752+2775+2786+3763+54331+5582+55970+57468+6529+6538+6539+6540+6714+773+774+775+776+778+779+9001+92745	71	39	21.3769	1.8244	1.04478e-05	0.000280482	6.48043	3.55209	108;111;114;115;18;2550;2554;2555;2556;2557;2561;2562;2564;2567;2569;2570;2571;2744;2752;2775;2786;3763;54331;5582;55970;57468;6529;6538;6539;6540;6714;773;774;775;776;778;779;9001;92745	ABAT;ADCY2;ADCY5;ADCY8;ADCY9;CACNA1A;CACNA1B;CACNA1C;CACNA1D;CACNA1F;CACNA1S;GABBR1;GABRA1;GABRA2;GABRA3;GABRA4;GABRB2;GABRB3;GABRE;GABRG3;GABRR1;GABRR2;GAD1;GLS;GLUL;GNAO1;GNG12;GNG2;GNG4;HAP1;KCNJ6;PRKCG;SLC12A5;SLC38A5;SLC6A1;SLC6A11;SLC6A12;SLC6A13;SRC
hsa05032	Morphine addiction	http://www.kegg.jp/kegg-bin/show_pathway?hsa05032+108+10846+111+114+115+134+156+2550+2554+2555+2556+2557+2561+2562+2564+2567+2569+2570+27115+2775+2786+2868+3762+3763+3765+4988+50940+5136+5137+5138+5140+5143+5150+54331+5582+55970+773+774+8622	72	39	21.678	1.79906	1.62412e-05	0.00035426	6.20797	3.45068	108;10846;111;114;115;134;156;2550;2554;2555;2556;2557;2561;2562;2564;2567;2569;2570;27115;2775;2786;2868;3762;3763;3765;4988;50940;5136;5137;5138;5140;5143;5150;54331;5582;55970;773;774;8622	ADCY2;ADCY5;ADCY8;ADCY9;ADORA1;CACNA1A;CACNA1B;GABBR1;GABRA1;GABRA2;GABRA3;GABRA4;GABRB2;GABRB3;GABRE;GABRG3;GABRR1;GABRR2;GNAO1;GNG12;GNG2;GNG4;GRK2;GRK4;KCNJ5;KCNJ6;KCNJ9;OPRM1;PDE10A;PDE11A;PDE1A;PDE1C;PDE2A;PDE3B;PDE4C;PDE7A;PDE7B;PDE8B;PRKCG
hsa02010	ABC transporters	http://www.kegg.jp/kegg-bin/show_pathway?hsa02010+10058+10060+10349+10350+10351+1080+1244+154664+225+23457+23460+24+26154+340273+368+5243+5244+64137+6833+85320+8647+8714+94160+9429+9619	42	25	12.6455	1.97699	6.96578e-05	0.00121553	5.76338	2.91524	10058;10060;10349;10350;10351;1080;1244;154664;225;23457;23460;24;26154;340273;368;5243;5244;64137;6833;85320;8647;8714;94160;9429;9619	ABCA10;ABCA12;ABCA13;ABCA4;ABCA6;ABCA8;ABCA9;ABCB1;ABCB11;ABCB4;ABCB5;ABCB6;ABCB9;ABCC11;ABCC12;ABCC2;ABCC3;ABCC6;ABCC8;ABCC9;ABCD2;ABCG1;ABCG2;ABCG4;CFTR
hsa04742	Taste transduction	http://www.kegg.jp/kegg-bin/show_pathway?hsa04742+10021+1131+114+170572+2550+2554+2555+2556+2557+2911+2914+29850+342372+40+5136+5137+5330+5332+6326+6328+6335+6337+6340+773+775	42	25	12.6455	1.97699	6.96578e-05	0.00121553	5.76338	2.91524	10021;1131;114;170572;2550;2554;2555;2556;2557;2911;2914;29850;342372;40;5136;5137;5330;5332;6326;6328;6335;6337;6340;773;775	ADCY8;ASIC2;CACNA1A;CACNA1C;CHRM3;GABBR1;GABRA1;GABRA2;GABRA3;GABRA4;GRM1;GRM4;HCN4;HTR3C;PDE1A;PDE1C;PKD1L3;PLCB2;PLCB4;SCN2A;SCN3A;SCN9A;SCNN1A;SCNN1G;TRPM5
hsa04814	Motor proteins	http://www.kegg.jp/kegg-bin/show_pathway?hsa04814+10381+10382+1062+113457+124602+140469+146754+147700+1767+1768+1769+1770+1778+1780+1783+196385+200132+201625+203068+221458+22989+23026+26153+27019+283446+3796+3798+3799+3800+3831+3832+3833+3834+3835+399687+4430+4542+4621+4622+4624+4625+4629+4640+4642+4645+4647+51168+547+55567+55930+56171+56992+57576+58+70+7125+7135+7136+7137+7139+7140+7169+72+79784…	166	76	49.9799	1.52061	1.17409e-05	0.000292684	5.37324	3.5336	10381;10382;1062;113457;124602;140469;146754;147700;1767;1768;1769;1770;1778;1780;1783;196385;200132;201625;203068;221458;22989;23026;26153;27019;283446;3796;3798;3799;3800;3831;3832;3833;3834;3835;399687;4430;4542;4621;4622;4624;4625;4629;4640;4642;4645;4647;51168;547;55567;55930;56171;56992;57576;58;70;7125;7135;7136;7137;7139;7140;7169;72;79784;79819;80022;80179;84617;84700;8632;8701;8735;8995…	ACTA1;ACTC1;ACTG2;BICDL1;CENPE;DNAH10;DNAH11;DNAH12;DNAH17;DNAH2;DNAH3;DNAH5;DNAH6;DNAH7;DNAH8;DNAH9;DNAI1;DNAI4;DYNC1H1;DYNC1I1;DYNC1LI2;DYNLT5;KIF11;KIF15;KIF17;KIF19;KIF1A;KIF20B;KIF22;KIF25;KIF26A;KIF2A;KIF5A;KIF5B;KIF5C;KIF6;KIFC1;KIFC2;KLC1;KLC3;KLC4;MYH11;MYH13;MYH14;MYH15;MYH3;MYH4;MYH6;MYH7;MYO15A;MYO15B;MYO16;MYO18A;MYO18B;MYO19;MYO1A;MYO1B;MYO1D;MYO1F;MYO1H;MYO3B;MYO5B;MYO5C;MYO7A;TNNC…
hsa04151	PI3K-Akt signaling pathway	http://www.kegg.jp/kegg-bin/show_pathway?hsa04151+10110+1021+1026+10319+1101+1129+1277+1278+1280+1282+1284+1286+1288+1293+1297+1311+131873+1435+1902+1942+1945+1946+1950+1956+1969+2064+2065+2066+2246+2263+2264+22798+22801+2321+2323+2324+2335+23566+2475+2538+256076+2690+2786+284+284217+3082+3164+3371+3480+3481+3551+3560+3561+3575+3667+3672+3673+3674+3675+3676+3680+3691+3693+3696+3717+3718+3791+3908…	280	118	84.3034	1.39971	8.47052e-06	0.000246351	5.05077	3.60845	10110;1021;1026;10319;1101;1129;1277;1278;1280;1282;1284;1286;1288;1293;1297;1311;131873;1435;1902;1942;1945;1946;1950;1956;1969;2064;2065;2066;2246;2263;2264;22798;22801;2321;2323;2324;2335;23566;2475;2538;256076;2690;2786;284;284217;3082;3164;3371;3480;3481;3551;3560;3561;3575;3667;3672;3673;3674;3675;3676;3680;3691;3693;3696;3717;3718;3791;3908;3910;3913;3918;4193;4233;4254;4602;4846;4914;4915…	ANGPT1;ARTN;BDNF;BRCA1;CCND2;CCNE1;CCNE2;CDK6;CDKN1A;CHAD;CHRM2;COL1A1;COL1A2;COL2A1;COL4A1;COL4A2;COL4A4;COL4A6;COL6A3;COL6A5;COL6A6;COL9A1;COMP;CREB3L1;CREB3L3;CREB5;CSF1;DDIT4;EFNA1;EFNA4;EFNA5;EGF;EGFR;EPHA2;ERBB2;ERBB3;ERBB4;FGF1;FGF17;FGFR2;FGFR4;FLT1;FLT3LG;FLT4;FN1;G6PC1;GHR;GNG12;GNG2;GNG4;HGF;HSP90B1;IGF1R;IGF2;IKBKB;IL2RB;IL2RG;IL7R;IRS1;ITGA1;ITGA10;ITGA11;ITGA2;ITGA2B;ITGA3;ITGA4;ITG…
hsa00591	Linoleic acid metabolism	http://www.kegg.jp/kegg-bin/show_pathway?hsa00591+11145+123745+151056+1571+246+255189+283748+5322+64600+8398+8605	15	11	4.51625	2.43565	0.000686007	0.00855058	5.03693	2.068	11145;123745;151056;1571;246;255189;283748;5322;64600;8398;8605	ALOX15;CYP2E1;PLA2G2F;PLA2G4C;PLA2G4D;PLA2G4E;PLA2G4F;PLA2G5;PLA2G6;PLAAT3;PLB1
hsa04724	Glutamatergic synapse	http://www.kegg.jp/kegg-bin/show_pathway?hsa04724+108+111+114+115+116443+123745+156+22941+255189+2744+2752+2775+2786+283748+2890+2891+2892+2893+2898+2899+2900+2901+2902+2903+2904+2911+2912+2914+2915+2916+2917+2918+3708+5330+5332+54331+5582+55970+57030+6506+6511+6512+7220+773+775+776+85358+8605+9229+9762	102	50	30.7105	1.62811	4.17208e-05	0.00080892	5.03426	3.09209	108;111;114;115;116443;123745;156;22941;255189;2744;2752;2775;2786;283748;2890;2891;2892;2893;2898;2899;2900;2901;2902;2903;2904;2911;2912;2914;2915;2916;2917;2918;3708;5330;5332;54331;5582;55970;57030;6506;6511;6512;7220;773;775;776;85358;8605;9229;9762	ADCY2;ADCY5;ADCY8;ADCY9;CACNA1A;CACNA1C;CACNA1D;DLGAP1;GLS;GLUL;GNAO1;GNG12;GNG2;GNG4;GRIA1;GRIA2;GRIA3;GRIA4;GRIK2;GRIK3;GRIK4;GRIK5;GRIN1;GRIN2A;GRIN2B;GRIN3A;GRK2;GRM1;GRM2;GRM4;GRM5;GRM6;GRM7;GRM8;ITPR1;LZTS3;PLA2G4C;PLA2G4D;PLA2G4E;PLA2G4F;PLCB2;PLCB4;PRKCG;SHANK2;SHANK3;SLC17A7;SLC1A2;SLC1A6;SLC1A7;TRPC1
hsa04024	cAMP signaling pathway	http://www.kegg.jp/kegg-bin/show_pathway?hsa04024+10021+10411+108+1080+10846+11069+111+1129+114+115+116443+117+1258+1259+134+1392+1395+1813+1907+2353+2492+2550+2693+2735+2737+2740+2867+2890+2891+2892+2893+2902+2903+2904+3360+3776+4301+4659+477+478+480+487+488+4881+491+492+5021+51196+5140+5143+5291+5295+54714+55811+5602+56670+5733+6093+6262+627+64091+64399+64411+6752+7074+7137+7253+7434+775+776+77…	177	79	53.2918	1.48241	2.48342e-05	0.000509831	4.88093	3.29257	10021;10411;108;1080;10846;11069;111;1129;114;115;116443;117;1258;1259;134;1392;1395;1813;1907;2353;2492;2550;2693;2735;2737;2740;2867;2890;2891;2892;2893;2902;2903;2904;3360;3776;4301;4659;477;478;480;487;488;4881;491;492;5021;51196;5140;5143;5291;5295;54714;55811;5602;56670;5733;6093;6262;627;64091;64399;64411;6752;7074;7137;7253;7434;775;776;778;779;814;815;816;84152;84699;90993;9586	ADCY10;ADCY2;ADCY5;ADCY8;ADCY9;ADCYAP1R1;ADORA1;AFDN;ARAP3;ATP1A2;ATP1A3;ATP1A4;ATP2A1;ATP2A2;ATP2B2;ATP2B3;BDNF;CACNA1C;CACNA1D;CACNA1F;CACNA1S;CAMK2A;CAMK2B;CAMK4;CFTR;CHRM2;CNGA1;CNGB1;CNGB3;CREB3L1;CREB3L3;CREB5;CRH;CRHR2;DRD2;EDN2;FFAR2;FOS;FSHR;GABBR1;GHSR;GLI1;GLI3;GLP1R;GRIA1;GRIA2;GRIA3;GRIA4;GRIN1;GRIN2A;GRIN2B;GRIN3A;HCN4;HHIP;HTR4;KCNK2;MAPK10;NPR1;OXTR;PDE10A;PDE3B;PDE4C;PIK3CB;PIK3R…
hsa05146	Amoebiasis	http://www.kegg.jp/kegg-bin/show_pathway?hsa05146+10319+1277+1278+1281+1282+1284+1286+1288+22798+2335+2769+2774+284217+2919+2921+338382+3553+3554+3576+3908+3910+3913+3918+4583+4843+5272+5273+5291+5295+5330+5332+5582+5747+7042+7043+7124+732+7850+909+910+911+913+929	88	43	26.4953	1.62293	0.000155072	0.0021648	4.32442	2.66458	10319;1277;1278;1281;1282;1284;1286;1288;22798;2335;2769;2774;284217;2919;2921;338382;3553;3554;3576;3908;3910;3913;3918;4583;4843;5272;5273;5291;5295;5330;5332;5582;5747;7042;7043;7124;732;7850;909;910;911;913;929	C8B;CD14;CD1A;CD1B;CD1C;CD1E;COL1A1;COL1A2;COL3A1;COL4A1;COL4A2;COL4A4;COL4A6;CXCL1;CXCL3;CXCL8;FN1;GNA15;GNAL;IL1B;IL1R1;IL1R2;LAMA1;LAMA2;LAMA4;LAMB2;LAMB4;LAMC2;LAMC3;MUC2;NOS2;PIK3CB;PIK3R1;PLCB2;PLCB4;PRKCG;PTK2;RAB7B;SERPINB10;SERPINB9;TGFB2;TGFB3;TNF
hsa05322	Systemic lupus erythematosus	http://www.kegg.jp/kegg-bin/show_pathway?hsa05322+2209+2212+2214+2215+2903+2904+3012+3014+3018+3108+3109+3111+3113+3115+3117+3119+3122+317772+440689+6741+7124+716+717+729+730+732+8294+8331+8332+8335+8336+8342+8345+8346+8348+8350+8355+8356+8364+85235+85236+8968+8969+92815+940+94239+959	98	47	29.5062	1.59289	0.000138387	0.00201238	4.29488	2.69629	2209;2212;2214;2215;2903;2904;3012;3014;3018;3108;3109;3111;3113;3115;3117;3119;3122;317772;440689;6741;7124;716;717;729;730;732;8294;8331;8332;8335;8336;8342;8345;8346;8348;8350;8355;8356;8364;85235;85236;8968;8969;92815;940;94239;959	C1S;C2;C6;C7;C8B;CD28;CD40LG;FCGR1A;FCGR2A;FCGR3A;FCGR3B;GRIN2A;GRIN2B;H2AC11;H2AC12;H2AC14;H2AC16;H2AC17;H2AC21;H2AC25;H2AC4;H2AC8;H2AX;H2AZ2;H2BC10;H2BC12;H2BC14;H2BC17;H2BC18;H2BC3;H2BC9;H3C1;H3C12;H3C7;H3C8;H4C3;H4C9;HLA-DMA;HLA-DMB;HLA-DOA;HLA-DPA1;HLA-DPB1;HLA-DQA1;HLA-DQB1;HLA-DRA;SSB;TNF
hsa04060	Cytokine-cytokine receptor interaction	http://www.kegg.jp/kegg-bin/show_pathway?hsa04060+10803+1232+1234+1271+130399+132014+133396+1435+163702+1896+23495+246778+26525+269+2690+2829+2919+2921+29949+3460+3553+3554+3557+3560+3561+3568+3575+3576+3594+3600+3601+3604+3624+3953+3977+4049+414062+4352+50615+53832+57007+58191+6348+64109+652+658+7042+7043+7124+7292+7850+84818+84957+8600+8718+8740+8792+8793+8794+8807+8809+90+9173+9235+943+9560+95…	152	68	45.7647	1.48586	8.22942e-05	0.00136765	4.25554	2.86402	10803;1232;1234;1271;130399;132014;133396;1435;163702;1896;23495;246778;26525;269;2690;2829;2919;2921;29949;3460;3553;3554;3557;3560;3561;3568;3575;3576;3594;3600;3601;3604;3624;3953;3977;4049;414062;4352;50615;53832;57007;58191;6348;64109;652;658;7042;7043;7124;7292;7850;84818;84957;8600;8718;8740;8792;8793;8794;8807;8809;90;9173;9235;943;9560;959;9966	ACKR3;ACVR1;ACVR1C;AMHR2;BMP4;BMPR1B;CCL3;CCL3L3;CCL4L2;CCR3;CCR5;CCR9;CD40LG;CNTFR;CRLF2;CSF1;CXCL1;CXCL16;CXCL3;CXCL8;EDA;GHR;IFNGR2;IFNLR1;IL12RB1;IL15;IL15RA;IL17RC;IL17RE;IL18R1;IL18RAP;IL19;IL1B;IL1R1;IL1R2;IL1RL1;IL1RN;IL20RA;IL21R;IL27;IL2RB;IL2RG;IL31RA;IL32;IL36RN;IL5RA;IL7R;INHBA;LEPR;LIFR;LTA;MPL;RELT;TGFB2;TGFB3;TNF;TNFRSF10C;TNFRSF10D;TNFRSF11A;TNFRSF13B;TNFRSF25;TNFRSF8;TNFRSF9;TNF…
hsa04976	Bile secretion	http://www.kegg.jp/kegg-bin/show_pathway?hsa04976+108+1080+10864+10941+111+114+115+1244+1581+3949+477+478+480+5243+5244+57835+6256+6344+6523+6580+760+8647+8671+8714+9376+9429+9971	50	27	15.0542	1.79352	0.000345763	0.00446931	4.21435	2.34976	108;1080;10864;10941;111;114;115;1244;1581;3949;477;478;480;5243;5244;57835;6256;6344;6523;6580;760;8647;8671;8714;9376;9429;9971	ABCB1;ABCB11;ABCB4;ABCC2;ABCC3;ABCG2;ADCY2;ADCY5;ADCY8;ADCY9;ATP1A2;ATP1A3;ATP1A4;CA2;CFTR;CYP7A1;LDLR;NR1H4;RXRA;SCTR;SLC22A1;SLC22A7;SLC22A8;SLC4A4;SLC4A5;SLC5A1;UGT2A1
hsa00910	Nitrogen metabolism	http://www.kegg.jp/kegg-bin/show_pathway?hsa00910+1373+23632+2752+377677+759+760+763+766+767+771	14	10	4.21517	2.37238	0.00169881	0.0169395	4.20173	1.7711	1373;23632;2752;377677;759;760;763;766;767;771	CA1;CA12;CA13;CA14;CA2;CA5A;CA7;CA8;CPS1;GLUL
hsa04510	Focal adhesion	http://www.kegg.jp/kegg-bin/show_pathway?hsa04510+10319+1101+1277+1278+1280+1282+1284+1286+1288+1293+1297+1311+131873+1729+1793+1950+1956+2012+2013+2064+22798+22801+2318+2321+2324+2335+256076+284217+29780+3082+3371+3480+3672+3673+3674+3675+3676+3680+3691+3693+3696+3791+3908+3910+3913+3918+399694+4233+4638+4659+4660+5063+5154+5155+5156+5159+5291+5295+53358+55742+5582+5602+5649+56924+5747+5923+6093…	188	81	56.6037	1.431	8.9756e-05	0.00142386	4.0734	2.84653	10319;1101;1277;1278;1280;1282;1284;1286;1288;1293;1297;1311;131873;1729;1793;1950;1956;2012;2013;2064;22798;22801;2318;2321;2324;2335;256076;284217;29780;3082;3371;3480;3672;3673;3674;3675;3676;3680;3691;3693;3696;3791;3908;3910;3913;3918;399694;4233;4638;4659;4660;5063;5154;5155;5156;5159;5291;5295;53358;55742;5582;5602;5649;56924;5747;5923;6093;6696;6714;7058;7094;7143;7148;7450;8515;85366;857…	BCAR1;CAV1;CAV2;CCND2;CHAD;COL1A1;COL1A2;COL2A1;COL4A1;COL4A2;COL4A4;COL4A6;COL6A3;COL6A5;COL6A6;COL9A1;COMP;DIAPH1;DOCK1;EGF;EGFR;EMP1;EMP2;ERBB2;FLNC;FLT1;FLT4;FN1;HGF;IGF1R;ITGA1;ITGA10;ITGA11;ITGA2;ITGA2B;ITGA3;ITGA4;ITGA9;ITGB4;ITGB5;ITGB8;KDR;LAMA1;LAMA2;LAMA4;LAMB2;LAMB4;LAMC2;LAMC3;MAPK10;MET;MYLK;MYLK2;MYLK3;PAK3;PAK6;PARVA;PARVB;PDGFA;PDGFB;PDGFRA;PDGFRB;PIK3CB;PIK3R1;PPP1R12A;PPP1R12B;…
hsa05310	Asthma	http://www.kegg.jp/kegg-bin/show_pathway?hsa05310+3108+3109+3111+3113+3115+3117+3119+3122+7124+8288+959	16	11	4.81734	2.28342	0.00159827	0.0167273	4.05666	1.77657	3108;3109;3111;3113;3115;3117;3119;3122;7124;8288;959	CD40LG;EPX;HLA-DMA;HLA-DMB;HLA-DOA;HLA-DPA1;HLA-DPB1;HLA-DQA1;HLA-DQB1;HLA-DRA;TNF
hsa04360	Axon guidance	http://www.kegg.jp/kegg-bin/show_pathway?hsa04360+10371+10500+10505+10509+10512+137970+1630+1942+1945+1946+1948+1969+2043+2044+2045+2047+2048+2049+223117+22854+22885+23380+25791+285220+3897+3983+4233+4776+5063+5291+5295+5336+5362+5364+54437+55558+55740+5590+56896+56920+56924+56963+5747+57522+57689+57715+5921+5998+6092+6093+6469+658+6585+6586+6608+6714+7220+7222+7224+7474+7869+80031+815+816+84448+…	167	73	50.2809	1.45184	0.000113967	0.00172933	4.01017	2.76212	10371;10500;10505;10509;10512;137970;1630;1942;1945;1946;1948;1969;2043;2044;2045;2047;2048;2049;223117;22854;22885;23380;25791;285220;3897;3983;4233;4776;5063;5291;5295;5336;5362;5364;54437;55558;55740;5590;56896;56920;56924;56963;5747;57522;57689;57715;5921;5998;6092;6093;6469;658;6585;6586;6608;6714;7220;7222;7224;7474;7869;80031;815;816;84448;84628;8633;9037;91584;91653;9353;9723;9901	ABLIM1;ABLIM2;ABLIM3;BMPR1B;BOC;CAMK2A;CAMK2B;DCC;DPYSL5;EFNA1;EFNA4;EFNA5;EFNB2;ENAH;EPHA2;EPHA4;EPHA5;EPHA6;EPHA7;EPHB1;EPHB2;EPHB3;L1CAM;LRRC4C;MET;NFATC4;NGEF;NTNG1;NTNG2;PAK3;PAK6;PIK3CB;PIK3R1;PLCG2;PLXNA2;PLXNA3;PLXNA4;PLXNB1;PRKCZ;PTK2;RASA1;RGMA;RGS3;ROBO2;ROCK1;SEMA3A;SEMA3B;SEMA3C;SEMA3D;SEMA3E;SEMA3G;SEMA4B;SEMA4F;SEMA4G;SEMA5A;SEMA5B;SEMA6C;SEMA6D;SHH;SLIT1;SLIT2;SLIT3;SMO;SRC;SRGAP1…
hsa05332	Graft-versus-host disease	http://www.kegg.jp/kegg-bin/show_pathway?hsa05332+115653+3108+3109+3111+3113+3115+3117+3119+3122+3134+3553+3802+3812+7124+940	24	15	7.226	2.07584	0.00100417	0.0120847	3.98096	1.91776	115653;3108;3109;3111;3113;3115;3117;3119;3122;3134;3553;3802;3812;7124;940	CD28;HLA-DMA;HLA-DMB;HLA-DOA;HLA-DPA1;HLA-DPB1;HLA-DQA1;HLA-DQB1;HLA-DRA;HLA-F;IL1B;KIR2DL1;KIR3DL2;KIR3DL3;TNF
hsa04713	Circadian entrainment	http://www.kegg.jp/kegg-bin/show_pathway?hsa04713+108+111+114+115+117+2353+2775+2786+2890+2891+2892+2893+2902+2903+2904+3708+3762+3763+3765+4842+5330+5332+54331+55811+5582+5593+55970+6261+6262+6263+775+776+815+816+8911+8912+8913+9252+9722	80	39	24.0867	1.61915	0.000329095	0.00441746	3.81282	2.35483	108;111;114;115;117;2353;2775;2786;2890;2891;2892;2893;2902;2903;2904;3708;3762;3763;3765;4842;5330;5332;54331;55811;5582;5593;55970;6261;6262;6263;775;776;815;816;8911;8912;8913;9252;9722	ADCY10;ADCY2;ADCY5;ADCY8;ADCY9;ADCYAP1R1;CACNA1C;CACNA1D;CACNA1G;CACNA1H;CACNA1I;CAMK2A;CAMK2B;FOS;GNAO1;GNG12;GNG2;GNG4;GRIA1;GRIA2;GRIA3;GRIA4;GRIN1;GRIN2A;GRIN2B;ITPR1;KCNJ5;KCNJ6;KCNJ9;NOS1;NOS1AP;PLCB2;PLCB4;PRKCG;PRKG2;RPS6KA5;RYR1;RYR2;RYR3
hsa03030	DNA replication	http://www.kegg.jp/kegg-bin/show_pathway?hsa03030+10714+2237+246243+3978+4171+4172+4173+4174+4175+4176+5111+54107+5422+5424+5426+5557+5981+5983+5984+79621	36	20	10.839	1.84519	0.00125608	0.014141	3.41271	1.84952	10714;2237;246243;3978;4171;4172;4173;4174;4175;4176;5111;54107;5422;5424;5426;5557;5981;5983;5984;79621	FEN1;LIG1;MCM2;MCM3;MCM4;MCM5;MCM6;MCM7;PCNA;POLA1;POLD1;POLD3;POLE;POLE3;PRIM1;RFC1;RFC3;RFC4;RNASEH1;RNASEH2B
hsa05320	Autoimmune thyroid disease	http://www.kegg.jp/kegg-bin/show_pathway?hsa05320+3108+3109+3111+3113+3115+3117+3119+3122+3134+7038+7173+7253+940+959	23	14	6.92492	2.02168	0.00213179	0.0206665	3.406	1.68473	3108;3109;3111;3113;3115;3117;3119;3122;3134;7038;7173;7253;940;959	CD28;CD40LG;HLA-DMA;HLA-DMB;HLA-DOA;HLA-DPA1;HLA-DPB1;HLA-DQA1;HLA-DQB1;HLA-DRA;HLA-F;TG;TPO;TSHR
hsa04950	Maturity onset diabetes of the young	http://www.kegg.jp/kegg-bin/show_pathway?hsa04950+222546+2494+3110+3172+3175+3651+4825+5080+5313+6928	15	10	4.51625	2.21423	0.00372441	0.0317029	3.31891	1.4989	222546;2494;3110;3172;3175;3651;4825;5080;5313;6928	HNF1B;HNF4A;MNX1;NKX6-1;NR5A2;ONECUT1;PAX6;PDX1;PKLR;RFX6
hsa04930	Type II diabetes mellitus	http://www.kegg.jp/kegg-bin/show_pathway?hsa04930+2475+3099+3551+3651+3667+5291+5295+5313+5315+5590+5602+6833+7124+773+774+775+776+777+8835+8913+9370	39	21	11.7423	1.78841	0.0016296	0.0167273	3.17725	1.77657	2475;3099;3551;3651;3667;5291;5295;5313;5315;5590;5602;6833;7124;773;774;775;776;777;8835;8913;9370	ABCC8;ADIPOQ;CACNA1A;CACNA1B;CACNA1C;CACNA1D;CACNA1E;CACNA1G;HK2;IKBKB;IRS1;MAPK10;MTOR;PDX1;PIK3CB;PIK3R1;PKLR;PKM;PRKCZ;SOCS2;TNF
hsa00140	Steroid hormone biosynthesis	http://www.kegg.jp/kegg-bin/show_pathway?hsa00140+10941+1571+1577+1581+1588+1645+1646+3290+3293+3294+374875+51478+79154+8630+8644	26	15	7.82817	1.91616	0.00310812	0.0271183	3.00211	1.56674	10941;1571;1577;1581;1588;1645;1646;3290;3293;3294;374875;51478;79154;8630;8644	AKR1C1;AKR1C2;AKR1C3;CYP19A1;CYP2E1;CYP3A5;CYP7A1;DHRS11;HSD11B1;HSD11B1L;HSD17B2;HSD17B3;HSD17B6;HSD17B7;UGT2A1
hsa04911	Insulin secretion	http://www.kegg.jp/kegg-bin/show_pathway?hsa04911+108+11069+111+1131+114+115+117+157855+27345+2740+3651+3778+3780+3782+477+478+480+5330+5332+54795+5582+6262+6833+775+776+778+779+815+816+84699+90993+9586+9699	69	33	20.7748	1.58847	0.00140184	0.0152888	2.88406	1.81563	108;11069;111;1131;114;115;117;157855;27345;2740;3651;3778;3780;3782;477;478;480;5330;5332;54795;5582;6262;6833;775;776;778;779;815;816;84699;90993;9586;9699	ABCC8;ADCY2;ADCY5;ADCY8;ADCY9;ADCYAP1R1;ATP1A2;ATP1A3;ATP1A4;CACNA1C;CACNA1D;CACNA1F;CACNA1S;CAMK2A;CAMK2B;CHRM3;CREB3L1;CREB3L3;CREB5;GLP1R;KCNMA1;KCNMB4;KCNN1;KCNN3;KCNU1;PDX1;PLCB2;PLCB4;PRKCG;RAPGEF4;RIMS2;RYR2;TRPM4
hsa04270	Vascular smooth muscle contraction	http://www.kegg.jp/kegg-bin/show_pathway?hsa04270+10335+108+111+114+115+123745+133+148+157855+183+1907+255189+27345+283748+3708+3778+4629+4638+4659+4660+4881+4882+5322+5330+5332+553+5582+5583+5739+6093+64600+72+775+776+778+779+796+797+79784+800+8398+85366+8605+9138+91807	100	45	30.1083	1.4946	0.00108472	0.0126189	2.83822	1.89898	10335;108;111;114;115;123745;133;148;157855;183;1907;255189;27345;283748;3708;3778;4629;4638;4659;4660;4881;4882;5322;5330;5332;553;5582;5583;5739;6093;64600;72;775;776;778;779;796;797;79784;800;8398;85366;8605;9138;91807	ACTG2;ADCY2;ADCY5;ADCY8;ADCY9;ADM;ADRA1A;AGT;ARHGEF1;AVPR1B;CACNA1C;CACNA1D;CACNA1F;CACNA1S;CALCA;CALCB;CALD1;EDN2;IRAG1;ITPR1;KCNMA1;KCNMB4;KCNU1;MYH11;MYH14;MYLK;MYLK2;MYLK3;NPR1;NPR2;PLA2G2F;PLA2G4C;PLA2G4D;PLA2G4E;PLA2G4F;PLA2G5;PLA2G6;PLCB2;PLCB4;PPP1R12A;PPP1R12B;PRKCG;PRKCH;PTGIR;ROCK1
hsa05321	Inflammatory bowel disease	http://www.kegg.jp/kegg-bin/show_pathway?hsa05321+3108+3109+3111+3113+3115+3117+3119+3122+3460+3553+3561+3594+50615+6095+6097+64127+6772+6775+7042+7043+7124+8807+8809	45	23	13.5488	1.69757	0.0024729	0.0227116	2.79039	1.64375	3108;3109;3111;3113;3115;3117;3119;3122;3460;3553;3561;3594;50615;6095;6097;64127;6772;6775;7042;7043;7124;8807;8809	HLA-DMA;HLA-DMB;HLA-DOA;HLA-DPA1;HLA-DPB1;HLA-DQA1;HLA-DQB1;HLA-DRA;IFNGR2;IL12RB1;IL18R1;IL18RAP;IL1B;IL21R;IL2RG;NOD2;RORA;RORC;STAT1;STAT4;TGFB2;TGFB3;TNF
hsa04725	Cholinergic synapse	http://www.kegg.jp/kegg-bin/show_pathway?hsa04725+108+111+1129+1131+1133+1136+1137+1139+114+1141+1143+115+2353+2775+2786+3708+3717+3759+3763+3785+3786+5291+5295+5330+5332+54331+5582+55970+56479+773+774+775+776+778+779+814+815+816+84699+90993+9132+9586	95	42	28.6029	1.46838	0.00237656	0.0224167	2.42199	1.64943	108;111;1129;1131;1133;1136;1137;1139;114;1141;1143;115;2353;2775;2786;3708;3717;3759;3763;3785;3786;5291;5295;5330;5332;54331;5582;55970;56479;773;774;775;776;778;779;814;815;816;84699;90993;9132;9586	ADCY2;ADCY5;ADCY8;ADCY9;CACNA1A;CACNA1B;CACNA1C;CACNA1D;CACNA1F;CACNA1S;CAMK2A;CAMK2B;CAMK4;CHRM2;CHRM3;CHRM5;CHRNA3;CHRNA4;CHRNA7;CHRNB2;CHRNB4;CREB3L1;CREB3L3;CREB5;FOS;GNAO1;GNG12;GNG2;GNG4;ITPR1;JAK2;KCNJ2;KCNJ6;KCNQ2;KCNQ3;KCNQ4;KCNQ5;PIK3CB;PIK3R1;PLCB2;PLCB4;PRKCG
hsa05202	Transcriptional misregulation in cancer	http://www.kegg.jp/kegg-bin/show_pathway?hsa05202+1026+171558+2078+2115+2118+2130+2138+2209+221037+2321+2521+26471+2892+3398+3480+3486+3560+3576+3728+4086+4193+4211+4233+4353+472+4914+5077+5079+5081+5087+5090+51513+5154+5327+5468+5747+6256+6258+64919+6667+6692+7113+7468+7490+7704+7849+7850+8013+8091+8350+8355+8356+8464+85414+860+861+862+8842+8938+894+8968+905+929+9611+9915	160	65	48.1734	1.34929	0.00267647	0.023951	2.18677	1.62068	1026;171558;2078;2115;2118;2130;2138;2209;221037;2321;2521;26471;2892;3398;3480;3486;3560;3576;3728;4086;4193;4211;4233;4353;472;4914;5077;5079;5081;5087;5090;51513;5154;5327;5468;5747;6256;6258;64919;6667;6692;7113;7468;7490;7704;7849;7850;8013;8091;8350;8355;8356;8464;85414;860;861;862;8842;8938;894;8968;905;929;9611;9915	ARNT2;ATM;BAIAP3;BCL11B;CCND2;CCNT2;CD14;CDKN1A;CXCL8;ERG;ETV1;ETV4;ETV7;EWSR1;EYA1;FCGR1A;FLT1;FUS;GRIA3;H3C1;H3C12;H3C7;H3C8;HMGA2;ID2;IGF1R;IGFBP3;IL1R2;IL2RB;JMJD1C;JUP;MDM2;MEIS1;MET;MPO;NCOR1;NR4A3;NSD2;NTRK1;NUPR1;PAX3;PAX5;PAX7;PAX8;PBX1;PBX3;PDGFA;PLAT;PPARG;PROM1;PTCRA;PTK2;RUNX1;RUNX1T1;RUNX2;RXRA;RXRG;SLC45A3;SMAD1;SP1;SPINT1;SUPT3H;TMPRSS2;WT1;ZBTB16
hsa04261	Adrenergic signaling in cardiomyocytes	http://www.kegg.jp/kegg-bin/show_pathway?hsa04261+10368+10411+108+11069+111+114+115+148+183+3753+3776+4624+4625+477+478+480+487+488+491+492+5330+5332+5502+5521+5522+5526+5603+59283+6262+6324+6330+6331+6332+64091+6543+6547+70+7137+7139+7169+775+776+778+779+781+782+785+815+816+84699+90993+9252+9254+9586	132	54	39.743	1.35873	0.00496654	0.0412695	1.88098	1.38437	10368;10411;108;11069;111;114;115;148;183;3753;3776;4624;4625;477;478;480;487;488;491;492;5330;5332;5502;5521;5522;5526;5603;59283;6262;6324;6330;6331;6332;64091;6543;6547;70;7137;7139;7169;775;776;778;779;781;782;785;815;816;84699;90993;9252;9254;9586	ACTC1;ADCY2;ADCY5;ADCY8;ADCY9;ADRA1A;AGT;ATP1A2;ATP1A3;ATP1A4;ATP2A1;ATP2A2;ATP2B2;ATP2B3;CACNA1C;CACNA1D;CACNA1F;CACNA1S;CACNA2D1;CACNA2D2;CACNB1;CACNB4;CACNG3;CACNG8;CAMK2A;CAMK2B;CREB3L1;CREB3L3;CREB5;KCNE1;KCNK2;MAPK13;MYH6;MYH7;PLCB2;PLCB4;POPDC2;PPP1R1A;PPP2R2B;PPP2R2C;PPP2R5B;RAPGEF3;RAPGEF4;RPS6KA5;RYR2;SCN1B;SCN4B;SCN5A;SCN7A;SLC8A2;SLC8A3;TNNI3;TNNT2;TPM2

## Sheet: keggWSC
Gene Set	Description	Size	Expect	Ratio	P Value	FDR
hsa04080	Neuroactive ligand-receptor interaction	186	56.253	1.9199	1.3851e-15	4.0306e-13
hsa04974	Protein digestion and absorption	77	23.288	2.3188	4.7845e-13	6.9615e-11
hsa04020	Calcium signaling pathway	197	59.58	1.6784	7.9707e-10	7.7316e-08
hsa05033	Nicotine addiction	28	8.4682	2.8341	1.6392e-09	1.1925e-07
hsa04512	ECM-receptor interaction	79	23.892	2.0509	4.2784e-09	2.075e-07
hsa05410	Hypertrophic cardiomyopathy	79	23.892	2.0509	4.2784e-09	2.075e-07
hsa04514	Cell adhesion molecules	124	37.502	1.7866	2.2256e-08	9.2521e-07
hsa05412	Arrhythmogenic right ventricular cardiomyopathy	70	21.171	2.0311	5.7634e-08	2.0185e-06
hsa05414	Dilated cardiomyopathy	86	26.009	1.9224	6.2427e-08	2.0185e-06
hsa04640	Hematopoietic cell lineage	70	21.171	1.9839	2.1177e-07	6.1626e-06

## Sheet: hallmarksall
geneSet	description	link	size	overlap	expect	enrichmentRatio	pValue	FDR	ss	overlapId	userId
HALLMARK_MYOGENESIS	muscle differentiation	http://www.broadinstitute.org/gsea/msigdb/cards/HALLMARK_MYOGENESIS	162	86	48.8498	1.7605	4.1825e-10	1.04563e-08	14.0499	58;7136;7125;4621;7140;7139;845;70;8736;4625;88;7135;3270;1674;6261;8038;487;9172;7169;1756;3486;10290;89;4638;11155;2170;3693;1134;8082;1281;3756;2702;4656;4622;165;4842;1266;8912;8877;4209;1026;7164;6442;624;1284;1306;3757;6444;10580;7433;844;3908;6764;4684;1293;1760;4629;10468;89797;1191;1277;9659;2065;9215;1012;1728;23604;4046;65055;4607;5091;6319;2775;8614;1675;3983;5740;22924;6450;816;2049;…	ENSG00000159173;ENSG00000130595;ENSG00000168542;ENSG00000138435;ENSG00000170624;ENSG00000166444;ENSG00000168398;ENSG00000159251;ENSG00000265107;ENSG00000122367;ENSG00000108823;ENSG00000264424;ENSG00000095637;ENSG00000123096;ENSG00000111907;ENSG00000248746;ENSG00000065534;ENSG00000143473;ENSG00000134871;ENSG00000113140;ENSG00000196557;ENSG00000068615;ENSG00000143318;ENSG00000109063;ENSG00000133392…
HALLMARK_EPITHELIAL_MESENCHYMAL_TRANSITION	epithelial mesenchymal transition	http://www.broadinstitute.org/gsea/msigdb/cards/HALLMARK_EPITHELIAL_MESENCHYMAL_TRANSITION	164	87	49.4528	1.75925	3.44955e-10	1.04563e-08	14.0399	1281;1290;1289;2200;1277;2335;1293;5054;1278;1282;1284;3486;6678;4015;3918;1294;4017;7058;1307;1301;2191;11167;7070;6696;3371;22795;3693;10516;1303;2006;1009;1311;9235;7078;7412;800;2192;3908;7169;3624;2014;2919;7474;6382;5352;26585;50509;131578;966;26577;5270;25890;6586;284217;56937;3576;11010;290;6444;5396;2331;3398;2669;4638;333;2199;10979;1634;3487;4035;3673;1004;4907;1809;7052;8572;3600;4176…	ENSG00000080573;ENSG00000182667;ENSG00000113361;ENSG00000077942;ENSG00000060718;ENSG00000114251;ENSG00000166923;ENSG00000168542;ENSG00000170624;ENSG00000162692;ENSG00000198959;ENSG00000078098;ENSG00000113721;ENSG00000172061;ENSG00000154175;ENSG00000105664;ENSG00000101825;ENSG00000140092;ENSG00000164136;ENSG00000164692;ENSG00000154096;ENSG00000140937;ENSG00000122176;ENSG00000176697;ENSG00000011465…
HALLMARK_KRAS_SIGNALING_DN	KRAS signaling, downregulated genes	http://www.broadinstitute.org/gsea/msigdb/cards/HALLMARK_KRAS_SIGNALING_DN	126	67	37.9943	1.76342	3.60448e-08	6.00746e-07	10.9708	6712;4842;5158;54847;6336;6531;7051;29930;7068;6262;797;55277;6261;1907;55890;54855;10734;3851;79085;2811;8085;64137;4625;676;3780;10964;658;1630;1280;26548;6559;3848;8647;55258;959;2813;7704;5071;51302;3785;7781;3699;1950;56154;29842;7038;7137;55220;1271;4868;5077;778;3866;2895;5317;2044;10753;83439;7042;11346;2649;70;57451;51168;7021;495;10777	ENSG00000135773;ENSG00000075043;ENSG00000152208;ENSG00000146233;ENSG00000185313;ENSG00000070915;ENSG00000138696;ENSG00000142319;ENSG00000159251;ENSG00000162873;ENSG00000169347;ENSG00000138798;ENSG00000139219;ENSG00000137948;ENSG00000151090;ENSG00000175868;ENSG00000170477;ENSG00000161270;ENSG00000135903;ENSG00000145242;ENSG00000089250;ENSG00000167768;ENSG00000173898;ENSG00000144115;ENSG00000115112…
HALLMARK_INFLAMMATORY_RESPONSE	inflammation	http://www.broadinstitute.org/gsea/msigdb/cards/HALLMARK_INFLAMMATORY_RESPONSE	162	69	48.8498	1.41249	0.000407502	0.00407502	3.37568	2357;3576;3553;3554;9034;2769;1240;3600;4986;3696;5724;133;3624;9966;3460;1435;3604;3949;5739;3601;3575;2550;10316;3560;1902;3656;6402;5029;2867;6869;6541;1026;1536;6542;7439;6324;962;6506;2811;6004;6504;3932;3759;8809;27074;5996;5054;558;3937;10630;4233;488;8685;929;5610;6098;4481;5099;8877;8807;6401;64127;728;2014;23601;8671;4049;23166;9153	ENSG00000137860;ENSG00000167601;ENSG00000117090;ENSG00000226979;ENSG00000105855;ENSG00000164136;ENSG00000007908;ENSG00000258227;ENSG00000126262;ENSG00000174600;ENSG00000115607;ENSG00000148926;ENSG00000162493;ENSG00000169403;ENSG00000122641;ENSG00000115604;ENSG00000169851;ENSG00000100385;ENSG00000168685;ENSG00000115594;ENSG00000134070;ENSG00000110436;ENSG00000106366;ENSG00000171596;ENSG00000082556…
HALLMARK_G2M_CHECKPOINT	cell cycle progression: G2/M checkpoint	http://www.broadinstitute.org/gsea/msigdb/cards/HALLMARK_G2M_CHECKPOINT	198	82	59.7053	1.37341	0.000359086	0.00407502	3.28228	9055;3832;51203;4288;10051;1063;1062;4175;4172;3835;993;3014;10733;990;4174;4001;56992;1111;7468;10460;4171;4678;51659;26271;10721;2146;3925;1869;10036;9221;8243;3609;8317;9156;7027;9585;7150;6426;22809;8318;6421;7112;57082;6434;4605;85236;546;5933;4926;8438;1946;8899;5926;8454;10592;10432;23594;5426;9252;8451;6541;8065;3184;10492;4691;1950;10772;9994;6599;4853;10146;1756;4211;3192;6427;4502;2130…	ENSG00000138798;ENSG00000143995;ENSG00000184349;ENSG00000169136;ENSG00000100784;ENSG00000198947;ENSG00000134250;ENSG00000148773;ENSG00000132780;ENSG00000076003;ENSG00000167670;ENSG00000072501;ENSG00000085224;ENSG00000165392;ENSG00000177084;ENSG00000113368;ENSG00000112118;ENSG00000118412;ENSG00000129351;ENSG00000109685;ENSG00000188529;ENSG00000136527;ENSG00000080839;ENSG00000073111;ENSG00000112739…
HALLMARK_COAGULATION	blood coagulation cascade	http://www.broadinstitute.org/gsea/msigdb/cards/HALLMARK_COAGULATION	103	46	31.0588	1.48106	0.00113811	0.00751573	3.14582	716;5340;5054;710;717;2161;164656;629;7450;2243;2157;5641;1515;5327;2335;6678;732;1191;3075;9615;341;1397;462;3697;11098;2200;1510;726;2811;5265;7018;55970;1311;23764;4035;3273;10411;3673;1803;5155;1675;1638;3158;7078;8309;3172	ENSG00000000971;ENSG00000196188;ENSG00000197635;ENSG00000105664;ENSG00000117601;ENSG00000119125;ENSG00000055957;ENSG00000122194;ENSG00000168306;ENSG00000080166;ENSG00000113140;ENSG00000134240;ENSG00000150687;ENSG00000171560;ENSG00000113905;ENSG00000021852;ENSG00000110799;ENSG00000101076;ENSG00000100311;ENSG00000115414;ENSG00000166147;ENSG00000100600;ENSG00000130208;ENSG00000182326;ENSG00000131187…
HALLMARK_KRAS_SIGNALING_UP	KRAS signaling, upregulated genes	http://www.broadinstitute.org/gsea/msigdb/cards/HALLMARK_KRAS_SIGNALING_UP	156	65	47.0405	1.38179	0.00120252	0.00751573	2.93496	51129;3673;3290;2118;2556;3624;7035;10103;6590;5593;25907;2591;3486;6696;2115;894;2012;3800;28951;8854;220;1240;25960;3553;2324;3481;9971;1636;5396;3398;6324;9590;5327;55107;5178;7869;7139;629;5801;9314;80380;3018;3075;5649;55365;760;6004;8404;5243;10083;3561;2048;1794;51704;5284;4013;3728;27299;9053;3575;5936;9945;51199;9892;7166	ENSG00000037280;ENSG00000000971;ENSG00000131620;ENSG00000012504;ENSG00000162896;ENSG00000117472;ENSG00000167244;ENSG00000138669;ENSG00000198300;ENSG00000012171;ENSG00000133216;ENSG00000174600;ENSG00000168280;ENSG00000003436;ENSG00000153233;ENSG00000122641;ENSG00000159640;ENSG00000167772;ENSG00000131459;ENSG00000168685;ENSG00000065609;ENSG00000006611;ENSG00000147168;ENSG00000146674;ENSG00000167191…
HALLMARK_APICAL_JUNCTION	apical junction complex consisting of adherens and tight junctions	http://www.broadinstitute.org/gsea/msigdb/cards/HALLMARK_APICAL_JUNCTION	178	73	53.6744	1.36005	0.0010475	0.00751573	2.88879	89;149461;1739;7082;1308;1001;999;25945;5788;7070;57863;3675;1004;5747;5010;1002;3667;81607;1009;3691;5921;51754;3918;4892;1307;3728;88;3638;6714;1272;1006;478;10290;253559;1758;5603;2200;947;70;3673;8515;9459;79849;5097;9353;5291;55742;1956;29126;1013;65266;23114;2318;1297;9379;7781;7087;7450;30835;7412;72;8745;3757;1825;5522;5310;57463;58;7073;8189;8174;3680;9019	ENSG00000113361;ENSG00000174059;ENSG00000150394;ENSG00000110076;ENSG00000039068;ENSG00000013297;ENSG00000062038;ENSG00000152592;ENSG00000156453;ENSG00000162692;ENSG00000159251;ENSG00000179242;ENSG00000154096;ENSG00000197893;ENSG00000140937;ENSG00000162706;ENSG00000172367;ENSG00000248746;ENSG00000084636;ENSG00000156711;ENSG00000105376;ENSG00000177707;ENSG00000143217;ENSG00000018236;ENSG00000197965…
HALLMARK_HEDGEHOG_SIGNALING	Hedgehog signaling	http://www.broadinstitute.org/gsea/msigdb/cards/HALLMARK_HEDGEHOG_SIGNALING	34	18	10.2524	1.75568	0.00442102	0.0245612	2.82621	6469;4897;154796;8633;9289;2735;7070;6585;1021;23493;8828;3897;5340;4825;5921;6252;1400;1271	ENSG00000091129;ENSG00000135547;ENSG00000154096;ENSG00000122194;ENSG00000164690;ENSG00000205336;ENSG00000122756;ENSG00000139970;ENSG00000072832;ENSG00000182168;ENSG00000198910;ENSG00000187122;ENSG00000126016;ENSG00000118257;ENSG00000163623;ENSG00000111087;ENSG00000105810;ENSG00000145715
HALLMARK_UV_RESPONSE_DN	UV response: downregulated genes	http://www.broadinstitute.org/gsea/msigdb/cards/HALLMARK_UV_RESPONSE_DN	135	54	40.7081	1.32652	0.00832285	0.0378312	1.88651	7082;4781;7035;4325;5332;4233;3667;5797;26037;302;6383;6541;861;8613;5468;1739;1902;6256;4052;3949;11030;773;1290;11099;5054;273;1278;3638;50937;4853;2064;857;1301;8476;1281;3778;23345;3480;10659;2202;23469;22828;9863;1277;5159;546;8997;11343;10516;3488;627;6334;323;10395	ENSG00000060718;ENSG00000173482;ENSG00000168542;ENSG00000156103;ENSG00000115461;ENSG00000113721;ENSG00000162407;ENSG00000140092;ENSG00000164692;ENSG00000176697;ENSG00000204262;ENSG00000049323;ENSG00000003436;ENSG00000115380;ENSG00000140443;ENSG00000101333;ENSG00000078053;ENSG00000147862;ENSG00000156113;ENSG00000064309;ENSG00000106366;ENSG00000131018;ENSG00000105976;ENSG00000164741;ENSG00000070778…
HALLMARK_E2F_TARGETS	cell cycle progression: E2F targets	http://www.broadinstitute.org/gsea/msigdb/cards/HALLMARK_E2F_TARGETS	199	76	60.0068	1.26652	0.0078124	0.0378312	1.80119	9738;1062;1786;3978;4171;4173;4174;4176;9833;4678;23594;5111;10733;5426;7112;197335;4172;4175;6241;701;5983;2146;1111;10051;4288;993;3014;672;4605;5424;29028;3925;5902;4361;4001;3835;7374;8243;898;8914;3070;5591;7398;10714;1854;10460;6426;9221;7884;9126;7913;79019;23468;5981;3609;6941;203068;79677;5036;6749;1026;1503;6434;1434;6427;3184;57122;11168;5631;29893;5411;5931;10528;204;10492;147841	ENSG00000124762;ENSG00000148773;ENSG00000119969;ENSG00000132780;ENSG00000166508;ENSG00000076003;ENSG00000072501;ENSG00000253729;ENSG00000104738;ENSG00000177084;ENSG00000164985;ENSG00000156802;ENSG00000108055;ENSG00000171848;ENSG00000113368;ENSG00000112118;ENSG00000100941;ENSG00000129351;ENSG00000130816;ENSG00000012048;ENSG00000020922;ENSG00000136527;ENSG00000073111;ENSG00000162607;ENSG00000105486…

## Sheet: hallmarksUpWSC
Gene Set	Description	Size	Expect	Ratio	P Value	FDR
HALLMARK_MYOGENESIS	muscle differentiation	162	36.169	2.2948	1.6166e-16	8.083e-15
HALLMARK_EPITHELIAL_MESENCHYMAL_TRANSITION	epithelial mesenchymal transition	164	36.616	2.1848	2.1697e-14	5.4243e-13
HALLMARK_KRAS_SIGNALING_DN	"KRAS signaling, downregulated genes"	126	28.132	2.3106	2.5502e-13	4.2503e-12
HALLMARK_COAGULATION	blood coagulation cascade	103	22.997	1.9133	2.269e-06	2.269e-05
HALLMARK_INFLAMMATORY_RESPONSE	inflammation	162	36.169	1.7142	2.0156e-06	2.269e-05
HALLMARK_APICAL_JUNCTION	apical junction complex consisting of adherens and tight junctions	178	39.742	1.6356	7.3925e-06	6.1604e-05
HALLMARK_KRAS_SIGNALING_UP	"KRAS signaling, upregulated genes"	156	34.83	1.6365	2.6904e-05	0.00019217
HALLMARK_HYPOXIA	response to hypoxia; HIF1A targets	180	40.188	1.5676	4.7442e-05	0.00029651
HALLMARK_UV_RESPONSE_DN	UV response: downregulated genes	135	30.141	1.5262	0.00097703	0.0054279
HALLMARK_HEDGEHOG_SIGNALING	Hedgehog signaling	34	7.5911	2.1077	0.001194	0.00597
HALLMARK_ESTROGEN_RESPONSE_EARLY	early estrogen response	174	38.849	1.4415	0.0013833	0.0062875

[truncated: 6 more sheets: KEGG_up, IPA can, keggup, Kegg down, keggdwnWSC, ShinKEGGdwn]
