# Supplementary material for: Spaceflight alters molecular networks linked to diverse human diseases in a single cellular model
Source: Sci Adv. 2026 Jan 2;12(1):eadw7832. doi: 10.1126/sciadv.adw7832 (PMC12758520; doi:10.1126/sciadv.adw7832)
Supplement: Supplementary file 2 — Data S1 to S10 [file sciadv.adw7832_data_s1_to_s10.zip › adw7832_data_s3.xlsx]

## Sheet: INFO
ALL DATA SORTED ACCORDING TO Wald's test statistic, t-values

## Sheet: rankedListStat
Gene	stat
ORM1	23.7867
SPTBN1	17.6901
FGD5	15.4418
EN2	15.4228
GRIN2B	14.9482
FMNL1	14.8359
CKAP4	14.7283
COL5A3	14.6978
ADGRF1	14.6579
DSE	14.5805
PHLDB1	14.5794
ARFGEF3	14.5465
S100A10	14.2485
NTM	14.0262
LTBP2	13.8576
CAPN9	13.8471
HHIPL2	13.6226
PXDN	13.5463
DENND2B	13.5437
GLB1L3	13.4473
MYH15	13.3894
CFAP57	13.3725
HIF3A	13.3456
HIP1	13.3155
ACSM2A	13.2821
SLC24A4	13.2351
CCDC40	13.1624
MYLK3	13.1567
AXL	13.1437
MGAM	13.1071
SLC18A1	12.9192
NTRK2	12.8937
KCNQ4	12.8655
PKM	12.8438
SLC12A8	12.7452
VSTM2A	12.7132
SPTB	12.7116
TDRD9	12.6893
RHOC	12.6755
CLEC5A	12.5662
NCF2	12.5554
TUB	12.5314
KCNQ2	12.4496
TNFRSF13B	12.434
ERGIC1	12.3803
NEFM	12.3796
SSUH2	12.3779
SYTL2	12.317
ASS1	12.3132
ABI3BP	12.2611
ABCC3	12.2491
ZFP36L1	12.2465
ITGAD	12.2009
MFAP3L	12.1885
VWA7	12.1379
CD34	12.1239
HOXB13	12.1118
RAPGEF4	12.1115
MAPT	12.0766
OLFML3	12.0687
AFDN	12.0555
SLAMF1	12.0475
EPB41L4B	12.0279
CALHM5	12.0196
WSCD2	12.0033
KY	11.9866
KCNA2	11.9711
AKAP6	11.9211
SEMA3E	11.8555
PITPNM3	11.8492
CEMIP2	11.826
PAPPA2	11.8239
ADCY8	11.7843
ACAN	11.7804
SYBU	11.7563
TMEM178B	11.7537
MYH13	11.7118
CHRDL2	11.683
PROM1	11.6727
CNTNAP5	11.6544
NTNG2	11.6522
PPP2R2B	11.6386
PRDM6	11.624
RNASE2	11.623
EEF1A2	11.6138
FBLN1	11.6128
DIAPH1	11.5993
TMEM108	11.599
FLT4	11.5982
CD74	11.583
AQP7	11.5502
PDGFRA	11.5471
MROH2B	11.5398
OLFML2B	11.5363
LILRA2	11.5293
ADAMTS9	11.5096
TGM2	11.5074
SLC22A2	11.5016
DLGAP1	11.4881
ARAP3	11.4778
SUSD4	11.4706
MAP3K9	11.4541
GRID2	11.427
TP63	11.4263
SLC7A8	11.4066
GRIA1	11.4061
CYP19A1	11.393
SCN10A	11.377
COL11A1	11.3691
AOX1	11.3586
PLEKHG4B	11.3471
SLC11A1	11.3468
RBFOX1	11.339
ST8SIA5	11.339
NPHP1	11.3321
BCAR3	11.3311
HP	11.3203
KCNU1	11.3193
FIGN	11.3162
KCNJ15	11.3094
FAM131B	11.3085
RASAL1	11.3003
PIGR	11.2945
SYTL1	11.2821
FRMD1	11.2593
HTRA3	11.2525
KCNC4	11.252
CNTNAP4	11.2476
NRXN2	11.2092
NEK10	11.2015
C8orf74	11.1946
SCARA5	11.172
TBR1	11.1666
SH3RF2	11.1609
GADL1	11.1491
DNAI4	11.1478
EPHA6	11.1462
UNC45B	11.1457
MYO1D	11.1357
CDH8	11.0732
TNNI1	11.0716
ERC2	11.04
CCDC30	11.0346
GFAP	11.0326
CALN1	11.0311
FHOD3	11.0111
ARHGEF33	11.0067
CNKSR3	11.0052
FCRL3	10.9883
SLC28A1	10.9867
MTSS1	10.9821
C1orf21	10.9789
USB1	10.9729
TMPRSS13	10.9676
RAI14	10.9646
MAS1	10.959
PLIN2	10.9475
GRAP2	10.9442
RAB30	10.9386
GREM1	10.932
EFHC1	10.9237
HCN4	10.9157
USP6	10.9087
MYLK	10.8979
CHL1	10.8965
KCNB2	10.876
VWA5B1	10.8627
CFH	10.8606
SP140	10.8512
KLK10	10.8503
NLGN1	10.8438
CHRNA4	10.812
SCN2A	10.7919
DUOX2	10.788
GRM8	10.7865
KIAA1755	10.7832
OPRD1	10.772
CD180	10.7509
SCN11A	10.7459
RASGRP3	10.7305
SIM2	10.7299
CCDC181	10.7261
SERPINF1	10.7248
COBLL1	10.7214
ZFR2	10.7204
IGSF10	10.7194
ARHGEF28	10.7156
CCDC190	10.6981
CDH7	10.6881
AUTS2	10.6865
PTPRM	10.6751
OSGIN1	10.6677
MPZL1	10.6457
CPA4	10.6398
ENPP1	10.6245
SORCS1	10.5984
COL4A2	10.5896
CPT1C	10.5895
CDH1	10.5877
OTOGL	10.5796
DDC	10.5772
PDGFRB	10.5742
TSPAN18	10.5737
MARCKSL1	10.5707
SLC22A7	10.5696
BTF3	10.5691
TRIO	10.5691
SRRM3	10.5659
CARD11	10.5539
B4GALNT2	10.5435
DMBT1	10.5402
UGT3A1	10.5241
CELF5	10.521
TREM1	10.5187
PPP1R9A	10.516
SPOCD1	10.503
DPP10	10.5018
IRF6	10.5011
CDH22	10.4869
CDH18	10.486
ZNF19	10.4691
SSTR3	10.4663
CLDN11	10.4653
ADAMTS18	10.4589
MYO3B	10.4512
CDH6	10.4497
SMIM35	10.4465
RXRG	10.4456
TTLL6	10.4424
SLCO2B1	10.4334
BTNL8	10.4308
CCDC60	10.4026
SYT7	10.4012
KCTD16	10.4001
TRDN	10.3975
DAB1	10.3886
UGT2A1	10.3719
CDH17	10.3705
MARK1	10.3612
RAB7B	10.359
PLEKHD1	10.3458
ACSL6	10.3455
FBLN7	10.3381
KLHL3	10.3308
DIP2C	10.3301
FAXC	10.3237
DNAH17	10.3197
ELOVL6	10.3184
TINCR	10.3099
SLCO2A1	10.3081
GGT5	10.2975
ERICH3	10.2921
SLC5A12	10.2911
SH3GL2	10.2908
GOLGA6L24	10.2892
MAP3K19	10.2885
CYP4F8	10.2658
CYTIP	10.2505
HLA-DPA1	10.2465
AKR1C1	10.2332
BLK	10.228
ARHGAP29	10.2247
IGSF9B	10.2129
THSD7B	10.2118
ATOH8	10.1973
TPRG1	10.1943
DLEC1	10.192
SYT16	10.1913
ENPP3	10.1829
CCDC185	10.1818
AMOTL2	10.1796
GPR26	10.1773
TUNAR	10.1714
CA5A	10.1669
KCND3	10.1586
LAMB4	10.151
FSCN3	10.1483
GPR179	10.1478
NEB	10.1443
FBXO15	10.1362
SCN2B	10.1206
NR1H4	10.116
UNC79	10.1075
PCARE	10.1065
PRRT1	10.1024
PTPRN	10.1
LRRC7	10.0955
ZBTB7C	10.0841
C4BPB	10.0823
FCGR2A	10.0765
REN	10.0755
GNA15	10.0737
GRM1	10.0727
GALNTL5	10.0681
GRHL1	10.061
CDH3	10.0539
SLC12A3	10.0283
IGFBP5	10.0277
BRINP2	10.0264
CHRNA1	10.0194
TRMT9B	10.0173
GRIN3A	10.0162
RXRA	10.0134
SLC12A1	10.0127
WNK2	10.0091
GARIN1B	10.0082
HEATR4	10.0079
TEX35	9.9801
PTPRU	9.97813
ANO1	9.97668
TRABD2B	9.9736
CFTR	9.97228
IP6K3	9.96995
CADPS2	9.96812
FAM178B	9.96735
EVC2	9.965
ZNF135	9.96149
PRDM9	9.95845
FGF13	9.95739
SYT12	9.9538
PDE4DIP	9.95262
CDON	9.94985
LMCD1	9.94681
EPPIN	9.94616
SRC	9.94453
CPEB1	9.94157
COLGALT2	9.93386
MAPK13	9.93078
PHF21B	9.92717
OLFM1	9.91961
ITGA1	9.91741
ADM	9.91418
NAV1	9.91172
PIR	9.91069
PRG4	9.91058
TMC7	9.90959
GALNTL6	9.90743
GPR78	9.90546
SLC4A1	9.90321
CLNK	9.89952
KLK2	9.89837
ITGB5	9.89569
ENAH	9.88927
VWCE	9.88817
SAMD12	9.88681
KCNK12	9.88474
LGR6	9.8838
ST8SIA2	9.87522
CNIH3	9.87073
SYNGAP1	9.86833
ALPK2	9.8655
PGBD5	9.86468
CFAP92	9.86421
IL1RL1	9.86308
SLC4A8	9.85762
GRM6	9.85579
PLEC	9.85032
HID1	9.84722
SEMA5A	9.83749
WDR17	9.82353
PLA1A	9.82344
CLEC20A	9.82335
ANK2	9.81968
WDR72	9.8186
SCN1A	9.81737
SCN3B	9.81687
TTC6	9.81548
CPNE5	9.8152
COL20A1	9.81249
SLC22A17	9.81167
ATP13A4	9.80482
LINGO1	9.80478
AIM2	9.8036
ANKRD18B	9.79283
BTBD19	9.77343
UBASH3A	9.77133
CFAP107	9.76983
SCN7A	9.76697
FMNL2	9.76564
SMIM36	9.76365
LRFN5	9.75915
RPL34	9.75678
PHYHIP	9.74217
GLP1R	9.73729
IFNLR1	9.73666
GHRHR	9.73594
NRK	9.73414
PTAFR	9.73223
MYO1A	9.7289
IL1R1	9.72569
SLC25A48	9.72422
DRC1	9.71626
PLD4	9.70536
KCNQ3	9.70507
CACNB4	9.70241
ASXL3	9.70181
C4orf50	9.70126
GREM2	9.7005
PCDH10	9.69919
LAD1	9.69906
GALNT17	9.69764
DAAM1	9.69519
RHPN2	9.68598
CCNJL	9.68344
ZNF831	9.67408
CECR2	9.67066
PACSIN1	9.66992
STRA8	9.66616
LRRC15	9.66115
AK7	9.66103
REG4	9.65677
SALL2	9.65631
MMP16	9.65455
TRPM6	9.65056
FREM2	9.646
CEP112	9.64479
MDGA2	9.64138
SYNPO	9.63766
STEAP2	9.63685
AGT	9.63376
NRCAM	9.63327
CWH43	9.62983
TAL1	9.62888
CALB1	9.62776
VANGL2	9.62152
SERPINA5	9.61049
C12orf56	9.61018
TMPRSS7	9.6093
CD300LG	9.60195
CRYBG2	9.59976
SCUBE2	9.59134
NALF1	9.59069
CHRD	9.58919
COL21A1	9.58761
C8orf34	9.58428
GABRG3	9.58387
ITGB8	9.58361
GLUL	9.58331
FCRLA	9.57994
RPGRIP1	9.57506
AOC3	9.56989
GAPDH	9.56898
CFD	9.56718
RND2	9.56522
IGF1R	9.5645
NKAIN3	9.56411
ADAMTS12	9.56408
BDKRB2	9.56399
CAV2	9.56319
SDR16C5	9.56313
SH3PXD2B	9.56187
RAB6B	9.54963
NRG2	9.54866
NPAS3	9.54775
MME	9.54761
SPATA31C1	9.5476
MIPOL1	9.54636
ZNF608	9.5458
ARHGAP28	9.54107
RASGRF2	9.53888
KEL	9.53702
CR1	9.53687
CTSE	9.53653
KCNG4	9.53639
DPP4	9.52708
PDE6A	9.52167
PSG11	9.51975
GRIA4	9.51803
EXT1	9.51397
CNTN6	9.50933
PIWIL1	9.50691
SLC28A2	9.50495
KCNIP1	9.50348
GNG2	9.50278
CEMIP	9.50222
PIFO	9.49752
CFAP46	9.4937
ZNF358	9.49013
CIART	9.48883
COL3A1	9.48685
CSTA	9.48155
CAMK2A	9.47973
SGCD	9.47798
CTNNA2	9.47743
TMEM269	9.47613
AGXT2	9.47587
STMN4	9.46774
ZNF667	9.464
LDLR	9.46371
FRK	9.45862
NLRP4	9.45708
SEMA3B	9.45547
GRM2	9.45423
TSPAN1	9.45256
KLHDC8A	9.44831
CYP39A1	9.44639
CREG2	9.44472
OR9H1P	9.44466
P4HA2	9.43849
FAM9A	9.43784
GABRR1	9.43714
ABCC9	9.43148
CCR5	9.42868
GALNT5	9.42816
MAEL	9.42749
ACOX2	9.42729
C1orf116	9.42224
CPLX2	9.41648
STAB2	9.41198
MXRA7	9.41177
MCAM	9.40879
NAT16	9.4065
MS4A1	9.40107
TMEM132D	9.3963
ROR2	9.39423
NES	9.39151
DSP	9.38641
TRAF5	9.3862
MSMO1	9.38545
CDH4	9.38506
FRMD6	9.38199
FOLR2	9.38177
CDC20B	9.38074
C3orf52	9.37106
KLK3	9.36121
CITED4	9.35747
TRPV4	9.35467
ATCAY	9.35185
OBSCN	9.34557
SLC15A1	9.34154
IL36RN	9.33875
ZNF385D	9.33566
SLC7A7	9.33559
WNT5A	9.33139
NPTX1	9.33071
EFCAB6	9.32408
LHFPL2	9.32149
NIBAN2	9.32097
HYKK	9.31907
NEDD4L	9.31775
ADAMTS15	9.31718
TMPRSS3	9.31368
NPAP1	9.31307
KIRREL1	9.31167
NPHS2	9.30824
L3MBTL4	9.30798
CNGB3	9.30732
THY1	9.30556
ESRP1	9.30443
CFAP45	9.30124
PLEKHA1	9.29905
SYT9	9.2952
WLS	9.29119
SEMA5B	9.2868
GSG1L	9.28276
NLRP5	9.27823
ADAM32	9.27031
S100A7A	9.26566
BACH2	9.26377
STX6	9.26198
RD3	9.25736
RBPMS	9.25688
FAM167A	9.25592
ITPRID1	9.25563
EPHA7	9.25438
ZPLD1	9.25254
IGF2	9.24934
BDH1	9.24887
NLRP7	9.24877
LAMB2	9.24351
CA10	9.24228
GLI3	9.24104
EPB41L4A	9.24081
RBPJL	9.24071
SYT14	9.2324
TOX	9.23098
HLA-DQB1	9.2306
DMKN	9.22368
DACT2	9.22071
POU6F2	9.21705
PTPN5	9.21045
GREB1	9.20767
RASEF	9.20275
SMOC2	9.20015
KCTD19	9.19665
OVCH2	9.193
ZNF844	9.18993
CFAP20DC	9.1855
SLC6A2	9.17717
PRDM16	9.17112
PTPRZ1	9.17054
MYH3	9.16997
CERS3	9.16908
TPD52L1	9.16884
STAG3	9.16766
OR4M1	9.1652
PARD3B	9.16462
TMEM217	9.16285
CEACAM20	9.16118
STEAP4	9.15871
CAMK1G	9.15684
ITGA9	9.15458
CDHR4	9.14077
CFAP47	9.14018
LMOD1	9.13871
PKLR	9.13808
GCM1	9.1354
GJA5	9.13385
CPA5	9.13332
ASB15	9.12972
SERPINE2	9.11984
TRPM4	9.11955
KCNK1	9.11888
ELAVL4	9.11641
FBLN5	9.11471
OGDHL	9.11012
NHERF4	9.10816
IL1RN	9.10668
CD28	9.10436
IL15	9.10351
TNF	9.10254
GUCA2A	9.10223
ADAMTSL2	9.09773
ELOVL1	9.091
CFAP43	9.09
SLAMF8	9.08346
CACNG3	9.07846
SPAG16	9.07695
CFAP221	9.07629
EHD3	9.07431
ZSWIM5	9.07173
SPRY4	9.0689
SPTBN2	9.06498
CD96	9.06492
ANKS4B	9.06485
TMPRSS2	9.05905
OCA2	9.05584
FAM221B	9.05341
MYO1B	9.0534
AADACL3	9.04723
MRGPRX1	9.04118
TMC1	9.04061
NLRP2	9.03988
SLC6A12	9.0374
LTBP1	9.03424
BDNF	9.03064
RXFP1	9.02904
ITK	9.029
KCNS1	9.02683
VGLL3	9.02667
DCST2	9.02574
CCDC158	9.0251
KBTBD12	9.02119
LGI1	9.01891
EFCAB12	9.017
PLEKHH1	9.01628
LYVE1	9.01535
FBXO40	9.01274
RIMBP2	9.01105
SLC25A23	9.00982
PARVB	9.00716
EPHA10	9.00557
HHAT	9.0022
PRICKLE2	9.00017
FAT4	8.9982
DDR1	8.99593
SEZ6L	8.99553
DPY19L2	8.99308
CRTAM	8.98992
SERTAD4	8.9855
TMEM179	8.98539
TREML4	8.98335
COL24A1	8.97827
KRT8	8.97685
ONECUT1	8.96898
FSTL4	8.96525
EVA1A	8.96153
LSAMP	8.95868
LIFR	8.95867
XDH	8.95466
ARMC9	8.95116
SNX3	8.95032
GSDMA	8.94987
CYP4B1	8.94575
LCNL1	8.94518
CYP3A43	8.93999
SLC37A3	8.93949
DRD2	8.93467
LONRF2	8.93461
CACHD1	8.93337
LRAT	8.9332
VCAM1	8.932
EGF	8.92328
SLC14A2	8.92037
DENND2A	8.91847
SERPINC1	8.91789
CBLN2	8.91715
CYP4F12	8.91468
PRDM7	8.91319
HLA-DRA	8.90828
VTCN1	8.90684
CD1E	8.90392
PPM1J	8.90278
TCF4	8.90271
DMP1	8.90145
PTK2	8.89866
RPTN	8.89832
DMBX1	8.8971
GOT1L1	8.89607
ZNF683	8.89575
CYP2B6	8.89528
DRC7	8.89499
XPNPEP2	8.8927
BEST4	8.89067
ISX	8.89055
ECE1	8.88836
APOC1	8.88729
TNNT3	8.88641
HLA-DQA1	8.88627
MOGAT2	8.88604
KCNT2	8.8816
KIF25	8.88158
HHIP	8.88024
MARCHF10	8.87659
PARP11	8.87377
HJV	8.87187
GRM7	8.8701
SOX6	8.86978
SEC16B	8.86922
PLEKHG5	8.86762
AZIN2	8.86304
ADGRE2	8.86283
RPS2	8.8605
IDO2	8.85864
C14orf132	8.85723
CTNND2	8.85594
SPATA6L	8.84914
RIMKLA	8.84818
DPYSL5	8.84367
FGFR2	8.84338
ADAMTS19	8.84049
COBL	8.83855
COL2A1	8.83746
SLC6A3	8.82965
CATSPER4	8.8294
ADAMTS16	8.82832
ABLIM2	8.82733
PRKG2	8.8269
ADGRG3	8.82669
KIF5C	8.82498
KRT80	8.82457
GDAP1L1	8.82432
CHRM2	8.82403
MFSD2A	8.82374
OR2C3	8.8235
TRIB2	8.82244
CD1A	8.82196
CARD10	8.82073
GLI2	8.81976
TTN	8.81894
FAM78B	8.81629
GPA33	8.816
NIBAN3	8.81546
CNTN5	8.81456
MYH4	8.81422
BCAS1	8.81278
HPSE2	8.81163
COL1A2	8.81132
LTA	8.80962
EMP3	8.80672
PLPP3	8.80284
ITGA2B	8.79888
NEU1	8.79815
THSD4	8.79167
MMEL1	8.79088
EYA4	8.78691
NSG2	8.78418
PGR	8.78353
SMYD1	8.77976
ADCYAP1R1	8.77919
SCNN1G	8.77247
LRRC36	8.76983
C2	8.76938
CCL3L3	8.76816
PLA2G2F	8.76806
CPS1	8.76568
ZNF436	8.76447
SCN3A	8.76253
DMTN	8.76153
HPCAL1	8.76064
ODAD1	8.76049
CPNE4	8.75157
HS3ST1	8.74592
NOTCH3	8.74556
FGF1	8.74022
ZP2	8.7367
SHISAL2A	8.73429
PADI4	8.72918
COL15A1	8.72583
PHLDB2	8.72556
ABCB9	8.72471
TTLL8	8.7245
CTSF	8.72262
SLC44A3	8.72194
OR10K1	8.71792
NECTIN4	8.71626
BARX2	8.70981
BSN	8.70897
LDB3	8.70545
NDUFA4L2	8.7043
SH3BGRL3	8.70354
GRIK3	8.70279
BCAN	8.69409
JAML	8.69399
BRINP3	8.68686
SYPL2	8.68616
FREM3	8.68265
NRAP	8.68154
HRK	8.68037
WNT2B	8.67436
GCKR	8.67408
KCNH5	8.67152
KCNJ9	8.66979
BRDT	8.66929
CYP2A7	8.66674
RHOH	8.66171
SMAD1	8.6615
ZBED2	8.65771
SH2D4B	8.65389
FAM227A	8.6526
CCDC171	8.64985
EPX	8.64959
CTCFL	8.64773
LRRN2	8.64665
SLC1A6	8.64378
BPIFB4	8.6434
PDE8B	8.6398
TBX5	8.63881
ELF5	8.63799
AJUBA	8.63299
SYT3	8.63125
CLVS1	8.62978
FHDC1	8.62935
COL5A2	8.62797
SVOP	8.62694
EPB42	8.62614
DTHD1	8.62515
GAL3ST4	8.62371
SH3RF3	8.62303
IL20RA	8.62246
RPL3L	8.62212
SLC45A2	8.61499
EPB41L1	8.60827
BMPR1B	8.60229
GDA	8.60132
TRABD2A	8.60116
NLRP13	8.5958
TRPM8	8.59436
DDO	8.59413
COMP	8.59304
CADM3	8.59031
TRIM63	8.58742
DNAI1	8.58217
RBFOX3	8.57943
ACP6	8.57847
LAMC3	8.57702
PLPPR4	8.5727
KLHL10	8.56986
ONECUT3	8.56775
SLC30A8	8.56715
IRAK2	8.56671
TMEM200A	8.56236
MYH11	8.56212
C1QTNF1	8.56092
ESR2	8.55772
ME1	8.55768
LST1	8.55746
MEI1	8.55729
ANO2	8.55426
FTH1	8.55124
FUT3	8.54796
PIK3C2B	8.54765
ZNF793	8.5473
LRRTM4	8.54488
DPYS	8.54015
PROM2	8.5342
SLC22A14	8.53386
THNSL2	8.53144
CD1B	8.5311
MXRA5	8.52938
STK32B	8.52905
CDH11	8.52814
DZIP3	8.52735
USP30	8.52246
SI	8.52174
TSKU	8.52047
CDH5	8.51616
CCDC178	8.51511
MYOCOS	8.51391
DGKK	8.51162
IGDCC3	8.50939
ZBTB8B	8.50767
CACNA2D1	8.50538
MAPK10	8.50461
ABCA9	8.5045
EYA2	8.50346
FMOD	8.501
EPHB2	8.49967
PEG3	8.49419
LRIT3	8.49377
TMEM98	8.49358
MARCHF4	8.48875
FBLIM1	8.48467
PDLIM3	8.48421
CD1C	8.48287
SSPN	8.48155
ZNF774	8.47667
KLHL30	8.46812
RGCC	8.46238
ADORA3	8.46084
COL4A6	8.45942
SORCS2	8.45064
SORBS1	8.44692
GABRE	8.44477
SYNPR	8.44206
TDRD5	8.44205
PTGER3	8.44132
MMP28	8.44026
KNG1	8.43883
CNR1	8.43552
CPNE6	8.43467
COL28A1	8.4346
BCL9	8.43387
KIF1A	8.43386
EFHB	8.43367
LRRC27	8.43075
TREH	8.43055
LGI2	8.43023
EXTL1	8.42895
LRRC9	8.42804
SMOC1	8.42755
TNS4	8.42579
TTC7B	8.4247
PRKD1	8.42446
TNFRSF8	8.42415
TUSC3	8.41964
BEST3	8.4185
SLC14A1	8.41698
ADAM7	8.41456
CR2	8.41254
PNMA2	8.40927
FFAR2	8.40647
CFAP74	8.4041
MBOAT7	8.40209
SELE	8.40083
SALL1	8.40053
BCAM	8.39769
LRATD1	8.39742
FMO3	8.39653
PLAC8	8.39608
ADIPOQ	8.39597
MACC1	8.39098
KAZN	8.38516
CMKLR1	8.38293
MAST4	8.37827
FHOD1	8.37632
PCDH1	8.37609
HAVCR2	8.37529
SPATA17	8.37513
NEBL	8.37437
NBPF1	8.37429
IMPG1	8.37147
TPD52L3	8.37093
BATF2	8.36877
LBH	8.36502
ANXA13	8.36017
LGI3	8.36006
SHH	8.35888
MAP1A	8.35645
ZNF385B	8.35573
TERT	8.35453
UGT3A2	8.35231
RSPH1	8.34897
PLEKHA7	8.34724
TTYH2	8.34426
DPF1	8.34299
TINAGL1	8.34098
EMID1	8.34024
FADS2	8.33556
STMN2	8.33547
MUC13	8.33472
KCNH7	8.32838
ADAMTS3	8.32788
PLG	8.326
RIC3	8.32395
ACADL	8.32255
SLC36A2	8.32237
PRDM14	8.32137
MGAT4C	8.31696
SLC38A5	8.3166
DENND2C	8.31653
ABCA8	8.3164
LRRC43	8.31515
DCN	8.31295
HEY2	8.31059
CUX2	8.31038
DPF3	8.30753
TMBIM1	8.30751
ZBP1	8.30441
DAO	8.3042
STXBP6	8.30293
DAPK2	8.30281
RGS7	8.30251
PIWIL3	8.30174
TMEM67	8.29981
SAG	8.29897
PLCH1	8.2956
SHC4	8.29552
DOCK9	8.28924
MYH14	8.28178
CDKN1A	8.27917
TMEM40	8.27912
SYCP1	8.2784
TMC5	8.27436
SLC36A3	8.27263
HLA-DOA	8.27108
FCGR1A	8.26745
DUOX1	8.26488
PLA2G4E	8.26174
FCAMR	8.25371
ADGRE3	8.25352
EBF2	8.25069
IDS	8.24975
NOVA1	8.2496
PCOLCE2	8.24564
MOK	8.24208
FAP	8.23707
HS6ST3	8.23525
AKNAD1	8.23429
NMBR	8.23259
TRIM7	8.23177
LTBP3	8.23133
TNS1	8.23076
C20orf203	8.23073
NHLH1	8.23015
TIAM2	8.2277
TDRD12	8.22718
DNAAF11	8.22693
ZNF578	8.22575
EGFLAM	8.22534
ZNF541	8.22505
SARDH	8.22392
ABCC6	8.22193
LIPC	8.22065
PCK1	8.21375
ELFN2	8.2078
ANKRD29	8.20765
HLA-F	8.2072
COL26A1	8.20619
BCAS4	8.20566
ACCSL	8.20266
RPS3A	8.20125
RBM20	8.20079
ENTREP3	8.1986
KRT6C	8.19671
TG	8.19615
CHI3L2	8.19383
ADRB3	8.19167
CFAP61	8.19146
NCAN	8.19058
PLA2G5	8.18214
POU3F2	8.17592
SEMA6C	8.17466
OR2T2	8.17265
ANKRD31	8.17252
ADAMTS20	8.17177
SYNPO2	8.17074
ZDBF2	8.16941
MCTP2	8.16938
TEX9	8.16764
SFTPB	8.1671
KIRREL3	8.16522
CD5L	8.1646
SLC4A10	8.16416
AP3B2	8.1611
MPPED1	8.16107
SERPING1	8.16087
XKR5	8.16022
KCNK2	8.1597
PDE1A	8.15879
ANO4	8.15728
AGBL2	8.15626
VNN2	8.15537
G6PC1	8.15488
ADTRP	8.14733
GRAMD1C	8.14721
TTC39B	8.14648
TLE2	8.144
FTL	8.14371
DHRS2	8.14083
KLK11	8.14055
RAPGEF5	8.13855
JAKMIP2	8.13651
IGSF11	8.13337
PAX6	8.12861
ADAMTS17	8.12625
ZSWIM4	8.12331
PM20D1	8.1226
ARHGAP20	8.12251
CD72	8.12085
ZIC1	8.11926
SULT1B1	8.11751
THRB	8.11349
CD209	8.10993
CTTN	8.10594
DCLK3	8.10384
DLL1	8.10283
GPR143	8.10078
KCNV1	8.09998
IGFBP4	8.09411
CABP4	8.09377
FRMD4A	8.09367
TMIGD3	8.09366
LVRN	8.09202
LRRC31	8.09202
CILP	8.09139
EOMES	8.09099
COL7A1	8.0899
ATP2A1	8.08961
IL17RD	8.08896
STC1	8.08574
ZNF579	8.08564
NRG1	8.08105
LTF	8.07433
NUTM1	8.0739
APCDD1	8.07017
ENTREP2	8.06592
CAPN12	8.06502
SLC16A10	8.06053
GATB	8.06048
NXPH3	8.05525
VWA3A	8.05477
CTSB	8.05222
ARMH4	8.04993
LMX1A	8.04984
RIMS2	8.04955
SH2D6	8.04625
CASQ1	8.04525
ANKRD40CL	8.04396
MISP	8.04158
RIMS3	8.04048
MFRP	8.03763
VIL1	8.03635
IKZF3	8.03521
C4orf54	8.03471
HOPX	8.0345
PAX7	8.03085
PTH2R	8.02905
SLC28A3	8.02741
NTNG1	8.02388
ITIH5	8.02165
C4BPA	8.0148
CLCNKB	8.0134
INAVA	8.01235
NOS2	8.0112
CREB3L1	8.00936
SH3BP5	8.00842
TMPRSS5	8.00828
C1orf54	8.00575
IGSF9	8.00236
PRSS23	8.00193
PRKCZ	7.99878
ACTC1	7.99811
GOLGA6L25	7.99652
NPR3	7.99343
TEX45	7.99244
CHRNA3	7.99111
IFNGR2	7.98881
CILP2	7.98548
ITPRIPL1	7.98487
BEND4	7.98385
CDH12	7.9807
GPRC5A	7.97912
MED12L	7.97563
SH2D2A	7.97066
LTK	7.96434
RFX6	7.96425
ITIH1	7.96313
PALMD	7.9619
LYPD8	7.95812
BNIPL	7.95439
PLCD4	7.95195
RNF150	7.94956
STK33	7.94748
TKT	7.94502
LIN28B	7.94456
NOVA2	7.94323
TMEM139	7.94138
ROR1	7.93882
TRPV5	7.93811
CTTNBP2	7.93609
PTPRQ	7.93447
IQCA1	7.93427
ZC3H11B	7.93373
NDRG4	7.93314
TNNI3	7.93286
CNBD2	7.9318
KLC4	7.93172
KCNH1	7.9296
SLC44A2	7.92925
PAX8	7.929
FHIP1A	7.92805
PRELP	7.92804
FBN1	7.92779
KASH5	7.92657
EFR3B	7.92653
CLU	7.92527
TTC39A	7.92236
TAF7L	7.92031
CATSPERD	7.91963
EML6	7.91957
GCOM1	7.91634
TNFRSF10C	7.91567
SLC13A3	7.90947
PPARGC1A	7.90904
BCAR1	7.90869
SCN9A	7.90858
SERPINA1	7.90774
DISP3	7.90721
EDA	7.90377
AMHR2	7.90373
PMEPA1	7.90192
TPO	7.90127
GPI	7.89864
RPL18A	7.89465
SLC23A1	7.89281
PPP2R5B	7.89222
AP1M2	7.89217
ZIC4	7.88766
CLMN	7.88447
JAKMIP1	7.88427
SERPINB10	7.88289
TYRO3	7.88035
CALCA	7.87956
TMEM71	7.87881
PTPN21	7.87867
SH2D5	7.87497
KLF17	7.87485
ICAM5	7.87387
WSCD1	7.87212
HSD17B14	7.86845
PTCH2	7.86527
CCDC122	7.86382
SHISA9	7.86249
AEBP1	7.85942
ZAN	7.85553
HEG1	7.85459
ANGPTL2	7.85436
MAP7	7.85407
TDO2	7.85131
DSG4	7.84803
LIMS2	7.84759
FUZ	7.84731
CDCP1	7.83591
SLC22A1	7.83495
UNC5CL	7.82905
ANGPT1	7.82898
ZNF677	7.82669
IZUMO1	7.8265
ZFP37	7.82641
SYT1	7.82572
RASGRF1	7.82415
STRC	7.82401
APLP1	7.82311
DCT	7.81888
CLEC4M	7.81845
GABRB2	7.81687
NXPE1	7.8151
GP2	7.81449
SPHKAP	7.80952
FAM174B	7.80275
EIF3E	7.80251
P3H2	7.79619
NAALADL1	7.79517
DACT1	7.79459
CFAP65	7.79289
RASGEF1B	7.79198
ZG16	7.7918
IRX6	7.78757
MYBPC2	7.78324
CNDP1	7.78293
KIAA1217	7.78048
IMPG2	7.7794
KMO	7.77933
IL5RA	7.77675
CRH	7.77504
ITGA3	7.77498
MCC	7.77302
ANK1	7.76918
ARAP2	7.76862
FGFR4	7.76843
RPL10	7.76682
MPPED2	7.76626
YAP1	7.76323
IL18RAP	7.76297
ABO	7.76236
MAPK4	7.7619
TLL2	7.75712
KIAA1549	7.7558
RPS5	7.75253
XCR1	7.75222
SEMA3A	7.74845
CAMK2B	7.74815
NT5C1A	7.74587
RAB11FIP4	7.74473
PRDX2	7.74446
GABRA4	7.74361
PGD	7.73576
TULP2	7.73547
NID2	7.73533
EBF1	7.73434
RSPO3	7.73357
CHN2	7.73309
SGCA	7.73004
KRT4	7.72923
PCSK5	7.72669
GPLD1	7.72502
FRMPD2	7.7248
CAMK4	7.72374
PPARG	7.72368
RIIAD1	7.7232
C1orf127	7.72237
FAM186A	7.72134
BRSK1	7.72023
NGEF	7.72019
GCSAML	7.71879
HMGCS2	7.71283
CCDC63	7.71269
NPHS1	7.71133
BMERB1	7.71041
UST	7.7094
TFPI	7.70761
PLCXD3	7.70648
CHRNB4	7.70279
ACTN3	7.70184
SVEP1	7.70118
MOB3B	7.70011
FN1	7.69865
EXPH5	7.69846
ZNF467	7.6977
EYA1	7.69556
ZP4	7.69341
FCRL2	7.69175
SLC22A8	7.69114
CFAP69	7.6904
RHBG	7.69024
ADSS1	7.69001
CCL4L2	7.68958
PEBP4	7.68929
NECAB1	7.68704
FAM229B	7.68579
DKK3	7.68506
CORO2B	7.68301
SLC34A2	7.68192
FAM20A	7.68059
SHANK2	7.67592
HOXB3	7.67251
NDST1	7.67199
SCD	7.67192
SEC14L3	7.67139
CD22	7.67092
NOL4	7.66786
ADAM19	7.66371
FGA	7.66331
SPARC	7.66077
KCNS2	7.65866
ABLIM3	7.65769
ATP12A	7.65406
WNK3	7.65333
NLRP8	7.65232
TRIM55	7.6495
PPP1R1B	7.64859
AVPR1B	7.64826
PC	7.64725
SHROOM3	7.64703
TPD52	7.64591
NOX3	7.64251
GPRIN3	7.64014
CNGA1	7.63904
RPS13	7.63165
TMPRSS4	7.63121
TMC2	7.62916
CYP27C1	7.62683
ARHGAP40	7.62654
SYT17	7.62622
MORC1	7.62577
PRSS16	7.62542
IQCA1L	7.62424
PXYLP1	7.62389
CD8A	7.62262
FCRL6	7.62156
KLHL38	7.61906
DNAJC6	7.61383
CCNG2	7.61369
FCRL1	7.61085
IER5L	7.60756
SLC35F4	7.60753
NOD2	7.60226
SEMA4B	7.60187
USP28	7.59663
GHR	7.59324
RHCE	7.58925
GREB1L	7.58831
MTARC1	7.58753
SH3D19	7.58576
CARMIL3	7.58045
GLIPR2	7.58021
KIR3DL2	7.57595
KCNIP3	7.57575
TTC16	7.57401
REEP1	7.56982
NECTIN3	7.56876
ENTREP1	7.56834
RAET1E	7.56721
ST6GAL2	7.56706
ZFPM2	7.56657
MUC6	7.56473
CDH20	7.56384
PPEF2	7.56337
SEPTIN4	7.56025
MID1	7.55986
MOCOS	7.55958
IGSF21	7.55937
TULP1	7.55817
CSRNP3	7.55749
VXN	7.55663
XKR7	7.55224
INSIG1	7.55206
CYP2F1	7.55077
ANXA1	7.5488
SRGAP1	7.54755
ISG20	7.54657
PNLDC1	7.54158
OPTC	7.53625
SSTR2	7.53582
LHX6	7.53579
GIMAP4	7.53164
MYO1H	7.53153
RTKN2	7.52523
CCBE1	7.52475
TGFB1I1	7.52122
SCN4A	7.51888
TNFRSF25	7.51639
GRK4	7.51633
CCDC163	7.51492
ZNF366	7.51468
ABCC2	7.51324
GRAMD2A	7.51067
NPC1L1	7.50906
TGM7	7.50825
MARVELD3	7.50773
SPINK5	7.5055
SUCNR1	7.504
PAX3	7.50213
MEX3A	7.49964
KRT9	7.49257
EML1	7.49122
POU5F1B	7.48763
CLIC1	7.4875
GRIK4	7.48503
LRRC74A	7.48452
BNIP5	7.48267
SLC4A5	7.48259
DNER	7.48203
TCP11	7.48075
BRINP1	7.47987
PRDM13	7.4788
HEPH	7.47603
PDPN	7.47544
SYN2	7.47432
NOS1AP	7.4692
TRPM1	7.46487
PDE7B	7.46356
SSC5D	7.46246
SLC6A9	7.46016
FMN2	7.46001
EPHA5	7.45781
HRG	7.45224
VSTM5	7.45127
TNFRSF10D	7.45095
FCRL4	7.44758
CAPN14	7.4463
SHISA4	7.44606
SNAP91	7.44576
HAP1	7.4436
NOS3	7.4395
ANKRD7	7.43658
VEPH1	7.43638
OSCAR	7.43477
RPS27	7.43313
HHLA1	7.43284
NUP210L	7.43209
PTPRR	7.43186
CAPS2	7.43101
PPP1R3G	7.42638
DLGAP3	7.4246
GVQW3	7.42412
CACNA1H	7.41347
KIAA1671	7.413
TRIM9	7.40668
OXTR	7.40513
EPHB3	7.40501
SPTLC3	7.405
DOCK1	7.4036
TEAD3	7.40043
ST8SIA3	7.39917
ANO5	7.39745
TMEM38A	7.39397
MYO7A	7.39277
SV2A	7.39196
PCDH7	7.39079
SIAE	7.38911
SV2B	7.38743
FCGR3B	7.38374
SIGLEC9	7.38264
DQX1	7.38059
FAT2	7.37759
HSD17B2	7.37756
REM2	7.3775
FUT9	7.37723
ALDOA	7.37309
C13orf42	7.37198
PSG5	7.37088
CDK15	7.37012
LGMN	7.36641
CCDC80	7.36463
PCSK1	7.36321
ANKRD34A	7.35922
TMCO2	7.35898
NELL2	7.35707
LRRC23	7.35622
ZNF300	7.35464
ST8SIA1	7.35423
CFAP91	7.35256
AGPAT1	7.35011
LRRC2	7.34746
NYNRIN	7.34299
ATP2B3	7.3417
RPS19	7.341
HTR3C	7.3349
CLVS2	7.33207
HLA-DMB	7.33093
SRGN	7.33052
CFB	7.32947
SLCO5A1	7.3288
MEGF11	7.32694
MALRD1	7.32569
RAG1	7.32477
CNTN1	7.32413
DYRK3	7.32139
PTPRT	7.32085
PHOSPHO1	7.31946
MLC1	7.31863
ADAM23	7.31801
CATSPERB	7.31686
F11R	7.31597
RALGPS1	7.31501
CR1L	7.31357
RHBDF1	7.3112
TRIM22	7.30695
KLHL25	7.30491
MARCO	7.30491
SLC34A1	7.30408
SMPDL3B	7.29796
ZCWPW1	7.29665
CHIT1	7.29625
CFAP97D1	7.29422
ATP13A5	7.29322
RGL3	7.29112
SLC48A1	7.29017
ERN2	7.28887
COL16A1	7.28862
CD226	7.28695
TDRD6	7.28441
TNXB	7.28223
MEGF10	7.28187
INHBA	7.28176
PLEKHA4	7.27927
FRMPD3	7.27922
AL357673.1	7.2792
STX1B	7.2775
MYOZ3	7.27699
TXLNB	7.27217
TMEM130	7.26866
FABP7	7.26751
ADGRG4	7.26726
SLC4A3	7.2653
KRT71	7.26507
MOV10L1	7.2648
CA11	7.26409
ANGPTL4	7.26338
MEIS1	7.26048
F8	7.25631
CNTNAP1	7.25587
TMEM176A	7.25521
PRDM11	7.25483
PTGDS	7.25158
POU6F1	7.25155
PLA2G4D	7.24898
CCDC187	7.24848
LY9	7.24561
NRP2	7.24494
RPL39	7.24413
TSPEAR	7.24354
ADAMTS7	7.24139
HMGCS1	7.23954
IL1R2	7.23907
CDHR3	7.2348
DHRS11	7.23167
RSPH10B	7.23023
GULP1	7.23021
NR3C2	7.22417
GRIN1	7.22413
PTCRA	7.21965
FDXR	7.21628
RPS6KA5	7.21621
ACSM5	7.21563
ATP6V0D2	7.21556
POMT2	7.21323
CALCB	7.21314
ECEL1	7.2128
ZNF423	7.21073
GSTM2	7.20689
CATSPERE	7.20599
MS4A10	7.20465
C12orf76	7.20287
ADHFE1	7.20259
GLRA1	7.1996
NWD2	7.19768
SRPX2	7.19695
FMN1	7.19555
STXBP1	7.1952
NKAIN2	7.19118
B4GALNT1	7.19027
FBLN2	7.19019
CFAP70	7.18857
GARIN2	7.18819
SQOR	7.18691
FNDC7	7.18664
TJP3	7.18506
MUSK	7.18312
GALNT9	7.17895
VIPR2	7.17852
SDC2	7.17624
MAFF	7.17491
RNF152	7.17373
SLC4A9	7.17349
B4GALNT3	7.17225
CD52	7.16843
P3H3	7.16736
CA14	7.16514
KPRP	7.16433
AC240274.1	7.16278
PLPP2	7.16256
MTUS1	7.16076
TET1	7.1585
GNAL	7.15796
CCL3	7.15661
AMPD1	7.15579
THBS2	7.155
C6orf58	7.15361
STARD10	7.15244
ANXA3	7.15026
ZNF219	7.14844
TTC22	7.14757
RCAN2	7.14533
MAST1	7.14144
TMCC3	7.1413
C1S	7.14127
ATAD3C	7.14078
WDR87	7.13951
PKDREJ	7.13627
A2ML1	7.13602
IQSEC1	7.13573
C1orf115	7.13325
ACOXL	7.12949
ERICH6	7.12906
RPL29	7.12667
NEK11	7.12443
TMEM63C	7.12388
PGA3	7.12064
ERG	7.11979
SLC30A4	7.1172
GRM5	7.11206
WT1	7.10992
TBX3	7.10977
DGKB	7.1085
PARVA	7.10846
SHANK3	7.10754
PIEZO2	7.10393
C8B	7.10246
GGTA1	7.1005
CRISPLD2	7.10036
PTGIS	7.09913
TPST2	7.09785
PRUNE2	7.09339
C7	7.0931
ANXA2	7.09056
PPT1	7.08766
CREB3L3	7.08613
FSHR	7.08434
F12	7.06939
TNFSF4	7.06882
FRRS1L	7.06863
PLSCR4	7.06325
TSNAXIP1	7.06212
TGM4	7.05927
TMEM273	7.05754
PAQR5	7.05651
ENPEP	7.05582
AFAP1L1	7.05547
GBP1	7.05321
NMUR1	7.05191
RFESD	7.05068
NR5A2	7.04908
PRKCG	7.04542
CD300A	7.0424
CCER1	7.04238
ZP1	7.04114
PLXNB1	7.04105
KIF19	7.03897
NFIA	7.03801
PFKFB2	7.03797
TMPRSS11D	7.03716
EGFL7	7.03625
ADAM12	7.03594
CYP4F3	7.03513
SLC25A18	7.03325
EFCAB8	7.03256
FOS	7.03125
SLC6A7	7.02945
FNDC5	7.02931
ADARB1	7.02844
STOML1	7.02779
SLC41A2	7.02379
KLF4	7.02295
IL18R1	7.02121
GABRB3	7.02107
ZAP70	7.02046
GPM6A	7.02042
AHNAK	7.01923
ANXA9	7.01236
EFEMP1	7.01111
TENM1	7.01034
TP53INP2	7.00936
SLC2A10	7.00897
WBP2NL	7.00887
PLCB4	7.00853
IL31RA	7.00674
ZDHHC11B	7.00506
CLCN2	7.00439
LYPD4	7.00409
GAS6	7.00281
GALR1	7.0028
SLC5A4	6.99653
RORA	6.99508
CELF4	6.99484
IL7R	6.99209
RBM47	6.98918
TPH2	6.98768
VWF	6.98682
ITLN1	6.9866
PAK3	6.98575
PKD1L3	6.98501
TSC22D3	6.98491
CGNL1	6.98324
NIPAL1	6.98248
JHY	6.98046
IKZF4	6.98043
ITGB4	6.98009
PPP1R1A	6.97995
TPT1	6.97646
SELP	6.97513
NAV2	6.97453
PATE4	6.97433
FIBCD1	6.9723
MSN	6.97128
INSC	6.96892
EDARADD	6.96711
RACK1	6.96432
SMIM24	6.96297
LHX1	6.96231
SHROOM4	6.96216
ACE	6.96027
HSPB7	6.95882
ABCA12	6.95849
HSD11B1	6.95636
TMCC2	6.95513
PGAM1	6.95042
AZU1	6.94895
ADPRHL1	6.94771
LRRC32	6.94706
STC2	6.94464
FDFT1	6.9419
NSUN7	6.93971
KRT1	6.93781
PDGFRL	6.9331
STK31	6.93039
DCLK1	6.92971
NECAB2	6.92927
JPH3	6.9278
SRGAP3	6.92638
PDLIM4	6.92603
MPIG6B	6.92469
MAP7D2	6.92442
RSPH4A	6.9232
RSL24D1	6.92212
TCF7L1	6.92178
SNTG2	6.92144
CA8	6.9214
CDH15	6.92091
FLRT2	6.9197
DAAM2	6.91865
GALNT14	6.91788
GLDC	6.91096
VSTM4	6.90822
NR2F2	6.90748
MROH5	6.90559
NAALAD2	6.90488
GFPT2	6.90391
SAMD13	6.90276
FCER2	6.90164
SPA17	6.90046
GPR61	6.89903
SPATA21	6.89831
ESR1	6.89515
ACKR2	6.89401
CHRNB2	6.89286
PTPRH	6.89261
COL13A1	6.89197
SEPTIN10	6.89132
GALNT15	6.89056
SLC5A11	6.88934
ASTN2	6.88934
SLA2	6.88809
PRSS37	6.88625
ARHGEF37	6.88301
ALOX15	6.88288
SAMD14	6.88007
GRB10	6.88002
UNC5C	6.87927
CCDC38	6.87634
CDKL1	6.87482
WHRN	6.87277
GOLGA6L10	6.87239
RGS16	6.87233
DYTN	6.87017
SLC26A7	6.87004
RPS24	6.86919
TAF1L	6.86671
SPDYE16	6.86502
CASP14	6.8626
ALG14	6.86251
ABCC12	6.8623
FHAD1	6.85908
CABP1	6.85901
SAMD11	6.85842
RGMA	6.85835
ADRA2B	6.85756
GRIA2	6.85593
C19orf38	6.85235
PLAAT3	6.85222
SCARA3	6.8503
SLC16A6	6.84926
VGF	6.84887
RBM38	6.84866
ACVR1	6.84338
SCN4B	6.843
SLC9A5	6.83859
DAB2IP	6.83808
PDZK1	6.83774
SLC6A20	6.83656
MCF2L	6.83618
EYS	6.83572
FADS3	6.83329
ZNF23	6.83302
DLL3	6.8327
THSD1	6.83218
CD276	6.83013
CEACAM6	6.83002
TPI1	6.81941
DLG2	6.81856
TBKBP1	6.81585
FEZ1	6.81316
BMPER	6.81305
NPAS4	6.81209
MPP2	6.81195
NR2E1	6.81011
INSYN1	6.80994
MAP3K15	6.80862
SPRED1	6.80816
ESRRB	6.80564
GOLGA6L6	6.80495
PMEL	6.80495
LMO7	6.80342
GSDMC	6.80335
CADPS	6.80291
CRHR2	6.79815
FXYD6	6.79508
C19orf81	6.79219
FAM153A	6.79096
APLN	6.79076
MCEMP1	6.79021
ROPN1B	6.78996
GSTO2	6.78695
PRR36	6.78686
SERPINE1	6.78479
ZYG11A	6.78426
TMEM25	6.7835
FGD6	6.78074
AMPH	6.78031
ADAMTS8	6.77847
HGD	6.77708
MPP4	6.77581
PGC	6.77537
GLT1D1	6.77405
SPRED3	6.77372
CSTB	6.77214
GRIA3	6.7717
FST	6.77097
DSC2	6.77048
AJAP1	6.76971
PLEKHO2	6.76952
STYXL2	6.76599
SRL	6.76555
SIPA1L1	6.76312
CHRND	6.76208
C16orf96	6.76207
PDGFB	6.7619
CROCC2	6.7614
SLC26A5	6.75931
AGFG2	6.75849
BACE2	6.75571
EVI2A	6.75251
SGSM1	6.75185
PLEKHB1	6.74862
GRK1	6.74836
LRFN1	6.74641
ALDH1L1	6.74454
PLLP	6.74233
PPP4R4	6.7404
ETV4	6.73051
LRRC4C	6.72993
LEF1	6.72965
ZNF585A	6.72837
BARX1	6.72681
HCN1	6.72503
HNF4A	6.72153
TACR1	6.71796
IL2RG	6.71702
PLA2G6	6.71701
IL21R	6.71335
AKR1C3	6.71071
CCSER1	6.70955
SGK2	6.70701
PPFIBP1	6.70468
TTC21A	6.70176
ATL1	6.70163
ZFHX2	6.70055
BAIAP3	6.69985
TACC2	6.69885
KCP	6.69718
LIPH	6.69586
LGALSL	6.69502
TRPC5	6.69126
RNF17	6.69052
CLIC5	6.68794
SNX15	6.6871
NR6A1	6.68699
HNF1B	6.68563
ETV7	6.68406
ZNF771	6.6831
PROX1	6.6804
ADORA1	6.67979
RNF165	6.6766
FILIP1	6.67471
NKX3-1	6.67467
CEP41	6.67326
LDHA	6.67243
PANX2	6.67232
ITGA2	6.67225
APOL3	6.67008
ACTA1	6.66983
PLCE1	6.66952
PCDH11X	6.66213
AIF1L	6.66137
EDNRB	6.66075
FAM184B	6.6598
TNFSF15	6.65627
[truncated: 12,726 more rows]

## Sheet: REACTOMEGSEA 
geneSet	description	link	enrichmentScore	normalizedEnrichmentScore	pValue	FDR	size	plotPath	leadingEdgeNum	leadingEdgeId	userId
R-HSA-72203	Processing of Capped Intron-Containing Pre-mRNA	http://reactome.org/PathwayBrowser/#/R-HSA-72203	-0.657766	-3.78665	0	0	279	./Project_wg_result1750002599_GSEA/R_HSA_72203.png	160	51691;10262;9092;4236;81608;11193;25804;6631;79023;10285;27339;9775;51729;11051;8106;5433;6632;9589;79622;56259;1479;8926;79902;10713;51692;55339;8449;6636;153527;26017;3183;348995;22827;2733;6626;57721;10762;6428;3550;23450;22826;5431;51759;9416;22938;23279;5725;10992;11052;51585;23283;9410;23511;1478;55706;53981;55100;8241;11338;10212;55746;3190;54883;79869;10523;23165;9785;6628;84991;6936;6510…	ACIN1;ALYREF;AQR;C9orf78;CCAR1;CDC5L;CHERP;CPSF1;CPSF2;CPSF3;CPSF6;CPSF7;CSTF2;CSTF2T;CSTF3;CTNNBL1;CWC22;CWC25;CWC27;CWF19L2;DDX23;DDX39A;DDX39B;DDX42;DDX46;DDX5;DHX15;DHX16;DHX38;DHX9;DNAJC8;EIF4A3;FAM32A;FAM50A;FIP1L1;FUS;GCFC2;GLE1;GTF2F2;HNRNPA2B1;HNRNPA3;HNRNPC;HNRNPD;HNRNPF;HNRNPH1;HNRNPK;HNRNPL;HNRNPM;HNRNPR;HNRNPU;HTATSF1;IK;LSM4;LSM8;METTL14;METTL3;MFAP1;MTREX;NCBP1;NCBP2;NDC1;NSRP1;NUD…
R-HSA-72163	mRNA Splicing - Major Pathway	http://reactome.org/PathwayBrowser/#/R-HSA-72163	-0.663259	-3.63655	0	0	204	./Project_wg_result1750002599_GSEA/R_HSA_72163.png	116	51691;10262;9092;4236;11193;25804;6631;10285;27339;9775;51729;5433;6632;56259;8926;10713;8449;6636;153527;26017;3183;22827;6626;6428;3550;23450;22826;5431;51759;9416;22938;5725;10992;9410;55100;8241;11338;3190;54883;10523;9785;6628;84991;6936;65109;51593;85313;55234;4670;10189;26121;6627;79706;1655;10946;55749;6432;10594;57703;143884;9130;3185;22916;7536;10236;10283;84081;6634;9129;4686;23517;237…	ACIN1;ALYREF;AQR;C9orf78;CCAR1;CDC5L;CHERP;CTNNBL1;CWC22;CWC25;CWC27;CWF19L2;DDX23;DDX39B;DDX42;DDX46;DDX5;DHX15;DHX16;DHX38;DHX9;DNAJC8;EIF4A3;FAM32A;FAM50A;FUS;GCFC2;GTF2F2;HNRNPA2B1;HNRNPA3;HNRNPC;HNRNPD;HNRNPF;HNRNPH1;HNRNPK;HNRNPL;HNRNPM;HNRNPR;HNRNPU;HTATSF1;IK;LSM4;LSM8;MFAP1;MTREX;NCBP1;NCBP2;NSRP1;PNN;POLR2A;POLR2B;POLR2D;PPIG;PPIL2;PPIL4;PPWD1;PRKRIP1;PRPF19;PRPF3;PRPF31;PRPF40A;PRPF4B;…
R-HSA-72172	mRNA Splicing	http://reactome.org/PathwayBrowser/#/R-HSA-72172	-0.656627	-3.62088	0	0	212	./Project_wg_result1750002599_GSEA/R_HSA_72172.png	118	51691;10262;9092;4236;11193;25804;6631;10285;27339;9775;51729;5433;6632;79622;56259;8926;10713;8449;6636;153527;26017;3183;22827;6626;6428;3550;23450;22826;5431;51759;9416;22938;5725;10992;9410;55100;8241;11338;3190;54883;10523;9785;6628;84991;6936;65109;51593;85313;55234;4670;55599;10189;26121;6627;79706;1655;10946;55749;6432;10594;57703;143884;9130;3185;22916;7536;10236;10283;84081;6634;9129;46…	ACIN1;ALYREF;AQR;C9orf78;CCAR1;CDC5L;CHERP;CTNNBL1;CWC22;CWC25;CWC27;CWF19L2;DDX23;DDX39B;DDX42;DDX46;DDX5;DHX15;DHX16;DHX38;DHX9;DNAJC8;EIF4A3;FAM32A;FAM50A;FUS;GCFC2;GTF2F2;HNRNPA2B1;HNRNPA3;HNRNPC;HNRNPD;HNRNPF;HNRNPH1;HNRNPK;HNRNPL;HNRNPM;HNRNPR;HNRNPU;HTATSF1;IK;LSM4;LSM8;MFAP1;MTREX;NCBP1;NCBP2;NSRP1;PNN;POLR2A;POLR2B;POLR2D;PPIG;PPIL2;PPIL4;PPWD1;PRKRIP1;PRPF19;PRPF3;PRPF31;PRPF40A;PRPF4B;…
R-HSA-5578749	Transcriptional regulation by small RNAs	http://reactome.org/PathwayBrowser/#/R-HSA-5578749	-0.691791	-3.35457	0	0	90	./Project_wg_result1750002599_GSEA/R_HSA_5578749.png	72	129401;9688;4927;6396;53371;8341;3017;9818;23636;8366;9972;55766;3021;8365;79023;3013;8354;5433;5901;79902;8343;348995;8340;10762;8367;8360;5431;8339;8338;26523;23279;8970;23511;55706;8361;8344;8347;8349;55746;23165;8350;8357;8021;653604;27161;5903;8364;4928;8968;9883;8335;8294;11097;8355;8342;10526;85236;8356;8345;27327;8348;8331;3014;9631;57122;94239;8346;3012;5430;3018;23225;7175	AGO1;AGO2;H2AC14;H2AC20;H2AC4;H2AC7;H2AC8;H2AJ;H2AX;H2AZ2;H2BC10;H2BC11;H2BC12;H2BC13;H2BC14;H2BC15;H2BC17;H2BC21;H2BC3;H2BC4;H2BC5;H2BC6;H2BC7;H2BC8;H2BC9;H3-3B;H3C1;H3C10;H3C11;H3C12;H3C13;H3C7;H3C8;H4C2;H4C3;H4C4;H4C5;H4C6;H4C8;H4C9;IPO8;NDC1;NUP107;NUP133;NUP153;NUP155;NUP160;NUP188;NUP205;NUP210;NUP214;NUP35;NUP37;NUP42;NUP43;NUP50;NUP54;NUP58;NUP62;NUP85;NUP88;NUP93;NUP98;POLR2A;POLR2B;POLR…
R-HSA-69306	DNA Replication	http://reactome.org/PathwayBrowser/#/R-HSA-69306	-0.61176	-3.32427	0	0	170	./Project_wg_result1750002599_GSEA/R_HSA_69306.png	97	8881;7314;5714;8366;5558;55766;5982;5684;3021;8365;3836;5425;3013;84296;23595;8354;6117;8343;8340;9861;8367;8360;5718;10926;8339;8338;996;5713;5720;8970;8361;890;9837;5707;4998;8344;5721;8347;5695;81620;8349;8350;8357;64682;653604;5983;1017;51053;898;8364;5557;3837;84515;8968;8335;23594;6502;23649;8294;51659;10714;9134;5981;8317;8355;8342;4174;85236;8356;8345;8318;990;8348;5111;54107;8454;8331;54…	ANAPC1;ANAPC2;ANAPC4;ANAPC5;CCNA2;CCNE1;CCNE2;CDC16;CDC27;CDC45;CDC6;CDC7;CDK2;CDT1;CUL1;DBF4;FEN1;GINS1;GINS2;GINS4;GMNN;H2AC14;H2AC20;H2AC4;H2AC7;H2AC8;H2AJ;H2AX;H2AZ2;H2BC10;H2BC11;H2BC12;H2BC13;H2BC14;H2BC17;H2BC21;H2BC3;H2BC4;H2BC6;H2BC7;H2BC8;H2BC9;H3-3B;H3C1;H3C10;H3C11;H3C12;H3C13;H3C7;H3C8;H4C2;H4C3;H4C4;H4C5;H4C6;H4C8;H4C9;KPNA1;KPNB1;LIG1;MCM10;MCM2;MCM3;MCM4;MCM5;MCM6;MCM7;MCM8;ORC1;O…
R-HSA-1640170	Cell Cycle	http://reactome.org/PathwayBrowser/#/R-HSA-1640170	-0.547698	-3.29774	0	0	649	./Project_wg_result1750002599_GSEA/R_HSA_1640170.png	348	23636;8881;114791;151246;65057;5810;55055;7314;79643;7329;5714;55839;27127;5884;9662;27183;8366;1454;5558;27175;9972;55559;23063;54069;64326;55766;10000;80184;1781;5982;5684;4439;3021;8365;4218;84057;5577;7534;1871;157570;5425;4683;79023;348235;3013;10726;51750;5529;80010;26003;9212;55869;84296;114799;9493;79172;79648;23595;8354;4331;5433;140735;7840;6117;113130;5901;84126;1019;4869;79902;54921;8…	ACD;AHCTF1;AKAP9;AKT1;AKT3;ALMS1;ANAPC1;ANAPC2;ANAPC4;ANAPC5;ANKLE2;ARPP19;ATM;ATR;ATRIP;ATRX;AURKB;BARD1;BIRC5;BLM;BRCA1;BRCA2;BRCC3;BRIP1;BUB1;BUB1B;BUB3;CC2D1B;CCNA2;CCNE1;CCNE2;CCP110;CDC16;CDC25A;CDC27;CDC45;CDC6;CDC7;CDCA5;CDK11A;CDK11B;CDK2;CDK4;CDK5RAP2;CDK6;CDT1;CENPC;CENPE;CENPF;CENPJ;CENPK;CENPM;CENPN;CENPO;CENPP;CENPT;CENPU;CENPW;CENPX;CEP131;CEP135;CEP152;CEP164;CEP192;CEP250;CEP290;…
R-HSA-212165	Epigenetic regulation of gene expression	http://reactome.org/PathwayBrowser/#/R-HSA-212165	-0.619937	-3.29277	0	0	168	./Project_wg_result1750002599_GSEA/R_HSA_212165.png	101	2967;8366;79447;2068;55766;3021;8365;80335;3013;6839;2648;6908;54934;8354;4331;64426;23411;8343;23378;22976;8340;8367;84148;8360;3065;11176;8339;8338;8970;2932;26993;23054;26147;8361;54815;2033;8344;8347;284058;9112;11335;8349;1788;10514;9757;8350;8357;653604;4297;51230;8364;3054;221830;9739;9188;8968;8335;5928;51742;26009;8294;25942;8467;3066;60;3720;2071;9013;1108;200424;5931;8355;8342;54790;22…	ACTB;AKAP8L;ARID4B;BAZ1B;BAZ2A;BOD1L1;CBX3;CHD4;DDX21;DEK;DNMT1;DNMT3A;EP300;ERCC2;ERCC3;EZH2;GATAD2A;GSK3B;GTF2H3;H2AC14;H2AC20;H2AC4;H2AC7;H2AC8;H2AJ;H2AX;H2AZ2;H2BC10;H2BC11;H2BC12;H2BC13;H2BC14;H2BC17;H2BC21;H2BC3;H2BC4;H2BC6;H2BC7;H2BC8;H2BC9;H3-3B;H3C1;H3C10;H3C11;H3C12;H3C13;H3C7;H3C8;H4C2;H4C3;H4C4;H4C5;H4C6;H4C8;H4C9;HCFC1;HDAC1;HDAC2;JARID2;KANSL1;KANSL2;KAT2A;KAT8;KMT2A;KMT2B;KMT2C;KMT…
R-HSA-69620	Cell Cycle Checkpoints	http://reactome.org/PathwayBrowser/#/R-HSA-69620	-0.56961	-3.29041	0	0	279	./Project_wg_result1750002599_GSEA/R_HSA_69620.png	152	8881;151246;5810;55055;7314;5714;55839;5884;8366;64326;1781;5982;5684;8365;7534;4683;79023;348235;10726;5529;80010;9212;79172;23595;140735;6117;84126;79902;8343;25946;54908;7514;580;348995;51143;23122;8340;9861;8367;51512;8360;332;7336;699;7158;5718;54821;10926;3619;8339;996;5713;23279;5720;8970;9184;8361;890;5707;4998;8344;10403;5721;8347;5695;5905;8349;7465;8379;55746;6249;83990;10111;4085;6468…	AHCTF1;ANAPC1;ANAPC2;ANAPC4;ANAPC5;ATM;ATR;ATRIP;AURKB;BARD1;BIRC5;BLM;BRCA1;BRCC3;BRIP1;BUB1;BUB1B;BUB3;CCNA2;CCNE1;CCNE2;CDC16;CDC25A;CDC27;CDC45;CDC6;CDC7;CDK2;CENPC;CENPE;CENPF;CENPK;CENPM;CENPN;CENPO;CENPP;CENPT;CENPU;CHEK1;CKAP5;CLASP1;CLASP2;CLIP1;CLSPN;COP1;DBF4;DYNC1H1;DYNC1I2;DYNC1LI1;DYNC1LI2;DYNLL2;ERCC6L;EXO1;GTSE1;H2AX;H2BC10;H2BC11;H2BC12;H2BC13;H2BC14;H2BC17;H2BC21;H2BC3;H2BC4;H2B…
R-HSA-73856	RNA Polymerase II Transcription Termination	http://reactome.org/PathwayBrowser/#/R-HSA-73856	-0.694152	-3.25717	0	0	66	./Project_wg_result1750002599_GSEA/R_HSA_73856.png	42	81608;9775;11051;8106;1479;51692;55339;6636;6428;11052;51585;23283;1478;53981;11338;10212;79869;9785;6628;65109;84271;9877;10189;6432;9984;22916;7884;6634;4686;7307;10921;29894;8189;6427;6430;6429;6426;57187;6431;7919;10250;9295	ALYREF;CPSF1;CPSF2;CPSF3;CPSF6;CPSF7;CSTF2;CSTF2T;CSTF3;DDX39A;DDX39B;DHX38;EIF4A3;FIP1L1;NCBP1;NCBP2;NUDT21;PABPN1;PCF11;POLDIP3;RNPS1;SLBP;SNRPB;SNRPD3;SNRPF;SRRM1;SRSF1;SRSF11;SRSF2;SRSF3;SRSF4;SRSF5;SRSF6;SRSF7;SYMPK;THOC1;THOC2;U2AF1;U2AF2;UPF3B;WDR33;ZC3H11A
R-HSA-73886	Chromosome Maintenance	http://reactome.org/PathwayBrowser/#/R-HSA-73886	-0.64032	-3.25041	0	0	128	./Project_wg_result1750002599_GSEA/R_HSA_73886.png	80	55839;8366;5558;54069;55766;5982;3021;8365;5425;3013;51750;79172;5433;6117;4869;54921;8343;8340;8367;8360;54386;5431;201254;79075;8339;8338;8970;8361;890;387103;8344;55355;8347;51773;8349;5983;1017;10856;8364;8607;1736;5557;64105;8335;5928;401541;23649;8294;8467;79019;10714;5981;5931;57082;8342;85236;8345;8348;5111;8331;80152;5422;3014;94239;8346;5424;2237;3012;3978;5984;1060;5430;3018;79682;6392…	ATRX;BLM;CCNA2;CDK2;CENPC;CENPK;CENPM;CENPN;CENPO;CENPP;CENPT;CENPU;CENPW;CENPX;CHTF18;CHTF8;DKC1;DSCC1;FEN1;H2AC14;H2AC20;H2AC4;H2AC7;H2AC8;H2AJ;H2AX;H2AZ2;H2BC10;H2BC11;H2BC12;H2BC13;H2BC14;H2BC17;H2BC21;H2BC3;H2BC4;H2BC6;H2BC7;H2BC8;H2BC9;H3-3B;H4C2;H4C3;H4C4;H4C5;H4C6;H4C8;H4C9;HJURP;KNL1;LIG1;MIS18A;MIS18BP1;NPM1;PCNA;POLA1;POLA2;POLD1;POLD2;POLD3;POLR2A;POLR2B;POLR2D;PPP6R3;PRIM1;PRIM2;RBBP…
R-HSA-3214815	HDACs deacetylate histones	http://reactome.org/PathwayBrowser/#/R-HSA-3214815	-0.67471	-3.22677	0	0	80	./Project_wg_result1750002599_GSEA/R_HSA_3214815.png	56	8365;8329;3013;55869;8354;64426;8343;8340;8367;8360;9612;83933;3065;8339;8338;8970;23028;8361;54815;8344;8347;9112;8349;8350;8357;653604;23186;8364;8336;8968;8969;8335;5928;51742;8294;3066;92815;1108;5931;8355;8342;85236;8332;8356;8345;317772;5926;8348;8331;8346;85235;3012;3018;440689;9611;5978	ARID4A;ARID4B;CHD4;GATAD2A;H2AC11;H2AC12;H2AC13;H2AC14;H2AC16;H2AC17;H2AC20;H2AC21;H2AC25;H2AC4;H2AC7;H2AC8;H2BC10;H2BC11;H2BC12;H2BC13;H2BC14;H2BC17;H2BC18;H2BC21;H2BC3;H2BC4;H2BC6;H2BC7;H2BC8;H2BC9;H3C1;H3C10;H3C11;H3C12;H3C13;H3C7;H3C8;H4C3;H4C4;H4C5;H4C6;H4C8;H4C9;HDAC1;HDAC10;HDAC2;HDAC8;KDM1A;MTA1;NCOR1;NCOR2;RBBP4;RBBP7;RCOR1;REST;SUDS3
R-HSA-68886	M Phase	http://reactome.org/PathwayBrowser/#/R-HSA-68886	-0.547408	-3.21756	0	0	386	./Project_wg_result1750002599_GSEA/R_HSA_68886.png	206	2801;57405;9818;23636;8881;114791;151246;55055;7314;79643;7329;5714;55839;9662;27183;8366;1454;27175;9972;55559;23063;55766;80184;1781;5684;3021;8365;5577;79023;348235;3013;10726;5529;26003;9212;55869;9493;79172;79648;8354;140735;7840;113130;5901;79902;8343;55722;54908;7514;27436;1457;348995;51143;23122;8340;9861;10762;8367;2029;8360;23133;332;9918;25836;5885;79441;5862;699;5718;54821;3619;8339;2…	AHCTF1;AKAP9;ALMS1;ANAPC1;ANAPC2;ANAPC4;ANAPC5;ANKLE2;ARPP19;AURKB;BIRC5;BUB1;BUB1B;BUB3;CC2D1B;CCP110;CDC16;CDC27;CDCA5;CDK5RAP2;CENPC;CENPE;CENPF;CENPJ;CENPK;CENPM;CENPN;CENPO;CENPP;CENPT;CENPU;CEP131;CEP135;CEP152;CEP164;CEP192;CEP250;CEP290;CEP72;CEP78;CHMP6;CKAP5;CLASP1;CLASP2;CLIP1;CNTRL;CSNK1D;CSNK1E;CSNK2A1;DCTN1;DYNC1H1;DYNC1I2;DYNC1LI1;DYNC1LI2;DYNLL2;EML4;ENSA;ERCC6L;FBXO5;GOLGA2;GORAS…
R-HSA-5250924	B-WICH complex positively regulates rRNA expression	http://reactome.org/PathwayBrowser/#/R-HSA-5250924	-0.683492	-3.20021	0	0	75	./Project_wg_result1750002599_GSEA/R_HSA_5250924.png	50	55766;3021;8365;3013;2648;6908;8354;8343;8340;8367;8360;8339;8338;8970;2932;8361;2033;8344;8347;8349;10514;8350;8357;653604;8364;221830;9188;8968;8335;8294;8467;60;9013;8355;8342;25885;85236;7913;8356;8345;8348;8331;9031;3014;94239;8346;3012;79101;23451;3018	ACTB;BAZ1B;DDX21;DEK;EP300;GSK3B;H2AC14;H2AC20;H2AC4;H2AC7;H2AC8;H2AJ;H2AX;H2AZ2;H2BC10;H2BC11;H2BC12;H2BC13;H2BC14;H2BC17;H2BC21;H2BC3;H2BC4;H2BC6;H2BC7;H2BC8;H2BC9;H3-3B;H3C1;H3C10;H3C11;H3C12;H3C13;H3C7;H3C8;H4C3;H4C4;H4C5;H4C6;H4C8;H4C9;KAT2A;MYBBP1A;POLR1A;POLR1F;SF3B1;SMARCA5;TAF1C;TAF1D;TBP
R-HSA-9610379	HCMV Late Events	http://reactome.org/PathwayBrowser/#/R-HSA-9610379	-0.663718	-3.19705	0	0	99	./Project_wg_result1750002599_GSEA/R_HSA_9610379.png	75	129401;9688;4927;6396;53371;8341;5119;3017;9818;23636;79643;27183;8366;9972;8365;8329;79023;3013;11267;8354;79902;8343;348995;8340;10762;8367;8360;8339;8338;23279;8970;23511;55706;8361;8344;8347;89853;8349;55746;3190;23165;8350;8357;8021;653604;5903;8364;8336;4928;8968;9883;8969;8335;8294;92815;11097;8355;8342;51028;85236;8332;8356;8345;317772;8348;8331;9631;57122;8346;85235;3012;3018;440689;2322…	CHMP1A;CHMP6;H2AC11;H2AC12;H2AC13;H2AC14;H2AC16;H2AC17;H2AC20;H2AC21;H2AC25;H2AC4;H2AC7;H2AC8;H2BC10;H2BC11;H2BC12;H2BC13;H2BC14;H2BC15;H2BC17;H2BC18;H2BC21;H2BC3;H2BC4;H2BC5;H2BC6;H2BC7;H2BC8;H2BC9;H3C1;H3C10;H3C11;H3C12;H3C13;H3C7;H3C8;H4C2;H4C3;H4C4;H4C5;H4C6;H4C8;H4C9;HNRNPK;MVB12B;NDC1;NUP107;NUP133;NUP153;NUP155;NUP160;NUP188;NUP205;NUP210;NUP214;NUP35;NUP37;NUP42;NUP43;NUP50;NUP54;NUP58;NU…
R-HSA-72202	Transport of Mature Transcript to Cytoplasm	http://reactome.org/PathwayBrowser/#/R-HSA-72202	-0.690126	-3.17708	0	0	80	./Project_wg_result1750002599_GSEA/R_HSA_72202.png	47	79902;51692;55339;348995;2733;10762;6428;23279;23511;55706;53981;11338;10212;55746;23165;9785;65109;84271;9877;8021;10189;5903;6432;4928;9883;9984;22916;7884;4686;7307;11097;10921;29894;8189;6427;9631;57122;6430;6429;6426;57187;6431;7919;10250;9295;23225;7175	ALYREF;CPSF1;CPSF2;CPSF3;DDX39A;DDX39B;DHX38;GLE1;NCBP1;NCBP2;NDC1;NUP107;NUP133;NUP155;NUP160;NUP188;NUP205;NUP210;NUP214;NUP42;NUP43;NUP50;NUP85;NUP98;POLDIP3;POM121;RANBP2;RNPS1;SLBP;SRRM1;SRSF1;SRSF11;SRSF2;SRSF3;SRSF4;SRSF5;SRSF6;SRSF7;SYMPK;THOC1;THOC2;TPR;U2AF1;U2AF2;UPF3B;WDR33;ZC3H11A
R-HSA-69278	Cell Cycle, Mitotic	http://reactome.org/PathwayBrowser/#/R-HSA-69278	-0.548331	-3.17295	0	0	527	./Project_wg_result1750002599_GSEA/R_HSA_69278.png	286	25;2801;57405;9818;23636;8881;114791;151246;55055;7314;79643;7329;5714;55839;9662;27183;8366;1454;5558;27175;9972;55559;23063;55766;10000;80184;1781;5982;5684;3021;8365;4218;5577;1871;157570;5425;79023;348235;3013;10726;5529;26003;9212;55869;84296;114799;9493;79172;79648;23595;8354;4331;140735;7840;6117;113130;5901;1019;79902;8343;55722;54908;7514;2305;27436;1457;348995;51143;23122;8340;9861;1076…	ABL1;AHCTF1;AKAP9;AKT1;AKT3;ALMS1;ANAPC1;ANAPC2;ANAPC4;ANAPC5;ANKLE2;ARPP19;AURKB;BIRC5;BUB1;BUB1B;BUB3;CC2D1B;CCNA2;CCNE1;CCNE2;CCP110;CDC16;CDC25A;CDC27;CDC45;CDC6;CDC7;CDCA5;CDK11A;CDK11B;CDK2;CDK4;CDK5RAP2;CDK6;CDT1;CENPC;CENPE;CENPF;CENPJ;CENPK;CENPM;CENPN;CENPO;CENPP;CENPT;CENPU;CEP131;CEP135;CEP152;CEP164;CEP192;CEP250;CEP290;CEP72;CEP78;CHMP6;CKAP5;CLASP1;CLASP2;CLIP1;CNTRL;CSNK1D;CSNK1E;…
R-HSA-69481	G2/M Checkpoints	http://reactome.org/PathwayBrowser/#/R-HSA-69481	-0.593733	-3.17286	0	0	158	./Project_wg_result1750002599_GSEA/R_HSA_69481.png	84	5810;7314;5714;5884;8366;5982;5684;8365;7534;4683;80010;23595;6117;84126;8343;580;8340;9861;8367;51512;8360;7336;7158;5718;10926;8339;5713;5720;8970;8361;5707;4998;8344;5721;8347;5695;8349;7465;83990;10111;5983;51720;1017;8364;84515;79184;23594;545;9656;5932;8294;8924;1111;7529;165918;8317;8342;4174;85236;993;11073;9156;8345;8318;990;8348;3014;55388;8346;5984;4171;3018;63967;672;4172;641;9088;417…	ATM;ATR;ATRIP;BARD1;BLM;BRCA1;BRCC3;BRIP1;CDC25A;CDC45;CDC6;CDC7;CDK2;CHEK1;CLSPN;DBF4;EXO1;GTSE1;H2AX;H2BC10;H2BC11;H2BC12;H2BC13;H2BC14;H2BC17;H2BC21;H2BC3;H2BC4;H2BC6;H2BC7;H2BC8;H2BC9;H4C2;H4C3;H4C4;H4C5;H4C6;H4C8;H4C9;HERC2;MCM10;MCM2;MCM3;MCM4;MCM5;MCM6;MCM7;MCM8;MDC1;MRE11;NBN;NSD2;ORC1;ORC3;ORC6;PKMYT1;PSMA3;PSMB7;PSMD1;PSMD12;PSMD6;PSMD7;PSMD8;PSME1;PSME2;RAD1;RAD17;RAD50;RBBP8;RFC2;RFC3…
R-HSA-73894	DNA Repair	http://reactome.org/PathwayBrowser/#/R-HSA-73894	-0.540001	-3.15861	0	0	320	./Project_wg_result1750002599_GSEA/R_HSA_73894.png	166	2873;25;51426;65057;5810;7314;7329;7353;5884;2967;8366;2068;5892;55766;2140;5982;4798;8365;2547;5425;7507;4683;64858;3013;27339;10635;8533;51750;80010;4331;5433;51455;9768;2073;6117;84126;9318;7508;11284;8343;27434;22976;580;29089;84464;7415;8340;8367;1642;10038;5893;8360;54386;7336;5431;7158;54962;201254;348654;8339;5429;8338;80198;86;7318;8970;9100;54891;8361;64421;8314;890;8554;5888;2033;8344;…	ABL1;ACD;ACTB;ACTL6A;APEX1;AQR;ASCC2;ASCC3;ATM;ATR;ATRIP;BAP1;BARD1;BAZ1B;BLM;BRCA1;BRCA2;BRCC3;BRIP1;CCNA2;CDK2;CENPX;CHD1L;CHEK1;CLSPN;COPS2;COPS3;CUL4A;DCLRE1B;DCLRE1C;DDB1;DTL;EME2;EP300;ERCC2;ERCC3;ERCC5;EXO1;EYA3;FAN1;FANCA;FANCB;FANCD2;FANCG;FANCI;FANCM;FEN1;GEN1;GPS1;GTF2H3;H2AC14;H2AC20;H2AC4;H2AC7;H2AC8;H2AJ;H2AX;H2AZ2;H2BC10;H2BC11;H2BC12;H2BC13;H2BC14;H2BC17;H2BC21;H2BC3;H2BC4;H2BC6;H…
R-HSA-69002	DNA Replication Pre-Initiation	http://reactome.org/PathwayBrowser/#/R-HSA-69002	-0.598618	-3.15618	0	0	144	./Project_wg_result1750002599_GSEA/R_HSA_69002.png	93	8368;5699;5702;5711;10197;5706;5685;10213;6118;8341;23633;5708;5427;3017;8881;7314;5714;8366;5558;55766;5684;3021;8365;3836;3013;23595;8354;6117;8343;8340;9861;8367;8360;5718;10926;8339;8338;996;5713;5720;8970;8361;5707;4998;8344;5721;8347;5695;81620;8349;8350;8357;64682;653604;1017;51053;8364;5557;3837;84515;8968;8335;23594;23649;8294;8317;8355;8342;4174;85236;8356;8345;8318;990;8348;54107;8331;…	ANAPC1;ANAPC2;ANAPC4;ANAPC5;CDC16;CDC27;CDC45;CDC6;CDC7;CDK2;CDT1;DBF4;GMNN;H2AC14;H2AC20;H2AC4;H2AC7;H2AC8;H2AJ;H2AX;H2AZ2;H2BC10;H2BC11;H2BC12;H2BC13;H2BC14;H2BC15;H2BC17;H2BC21;H2BC3;H2BC4;H2BC5;H2BC6;H2BC7;H2BC8;H2BC9;H3-3B;H3C1;H3C10;H3C11;H3C12;H3C13;H3C7;H3C8;H4C13;H4C2;H4C3;H4C4;H4C5;H4C6;H4C8;H4C9;KPNA1;KPNA6;KPNB1;MCM10;MCM2;MCM3;MCM4;MCM5;MCM6;MCM7;MCM8;ORC1;ORC3;ORC6;POLA1;POLA2;POLE;…
R-HSA-5250913	Positive epigenetic regulation of rRNA expression	http://reactome.org/PathwayBrowser/#/R-HSA-5250913	-0.657453	-3.15019	0	0	90	./Project_wg_result1750002599_GSEA/R_HSA_5250913.png	58	55766;3021;8365;3013;2648;6908;8354;8343;8340;8367;8360;3065;8339;8338;8970;2932;8361;54815;2033;8344;8347;9112;11335;8349;10514;8350;8357;653604;8364;221830;9188;8968;8335;5928;8294;8467;3066;60;9013;1108;5931;8355;8342;25885;85236;7913;8356;8345;8348;8331;9031;3014;94239;8346;3012;79101;23451;3018	ACTB;BAZ1B;CBX3;CHD4;DDX21;DEK;EP300;GATAD2A;GSK3B;H2AC14;H2AC20;H2AC4;H2AC7;H2AC8;H2AJ;H2AX;H2AZ2;H2BC10;H2BC11;H2BC12;H2BC13;H2BC14;H2BC17;H2BC21;H2BC3;H2BC4;H2BC6;H2BC7;H2BC8;H2BC9;H3-3B;H3C1;H3C10;H3C11;H3C12;H3C13;H3C7;H3C8;H4C3;H4C4;H4C5;H4C6;H4C8;H4C9;HDAC1;HDAC2;KAT2A;MTA1;MYBBP1A;POLR1A;POLR1F;RBBP4;RBBP7;SF3B1;SMARCA5;TAF1C;TAF1D;TBP
R-HSA-606279	Deposition of new CENPA-containing nucleosomes at the centromere	http://reactome.org/PathwayBrowser/#/R-HSA-606279	-0.70254	-3.14781	0	0	64	./Project_wg_result1750002599_GSEA/R_HSA_606279.png	48	55839;8366;54069;55766;8365;3013;79172;4869;8343;8340;8367;8360;201254;8339;8338;8970;8361;387103;8344;55355;8347;51773;8349;8364;8607;64105;8335;5928;401541;8294;8467;79019;5931;57082;8342;85236;8345;8348;8331;80152;3014;94239;8346;3012;1060;3018;79682;55320	CENPC;CENPK;CENPM;CENPN;CENPO;CENPP;CENPT;CENPU;CENPW;CENPX;H2AC14;H2AC20;H2AC4;H2AC7;H2AC8;H2AJ;H2AX;H2AZ2;H2BC10;H2BC11;H2BC12;H2BC13;H2BC14;H2BC17;H2BC21;H2BC3;H2BC4;H2BC6;H2BC7;H2BC8;H2BC9;H4C2;H4C3;H4C4;H4C5;H4C6;H4C8;H4C9;HJURP;KNL1;MIS18A;MIS18BP1;NPM1;RBBP4;RBBP7;RSF1;RUVBL1;SMARCA5
R-HSA-774815	Nucleosome assembly	http://reactome.org/PathwayBrowser/#/R-HSA-774815	-0.70254	-3.14781	0	0	64	./Project_wg_result1750002599_GSEA/R_HSA_774815.png	48	55839;8366;54069;55766;8365;3013;79172;4869;8343;8340;8367;8360;201254;8339;8338;8970;8361;387103;8344;55355;8347;51773;8349;8364;8607;64105;8335;5928;401541;8294;8467;79019;5931;57082;8342;85236;8345;8348;8331;80152;3014;94239;8346;3012;1060;3018;79682;55320	CENPC;CENPK;CENPM;CENPN;CENPO;CENPP;CENPT;CENPU;CENPW;CENPX;H2AC14;H2AC20;H2AC4;H2AC7;H2AC8;H2AJ;H2AX;H2AZ2;H2BC10;H2BC11;H2BC12;H2BC13;H2BC14;H2BC17;H2BC21;H2BC3;H2BC4;H2BC6;H2BC7;H2BC8;H2BC9;H4C2;H4C3;H4C4;H4C5;H4C6;H4C8;H4C9;HJURP;KNL1;MIS18A;MIS18BP1;NPM1;RBBP4;RBBP7;RSF1;RUVBL1;SMARCA5
R-HSA-5693567	HDR through Homologous Recombination (HRR) or Single Strand Annealing (SSA)	http://reactome.org/PathwayBrowser/#/R-HSA-5693567	-0.614869	-3.14415	0	0	124	./Project_wg_result1750002599_GSEA/R_HSA_5693567.png	84	5427;3017;25;51426;5810;7314;7329;5884;8366;5892;5982;8365;5425;4683;10635;51750;80010;6117;84126;8343;580;84464;8340;8367;5893;8360;7336;7158;54962;348654;8339;5429;80198;8970;8361;890;5888;8344;197342;6047;8347;8349;83990;10111;5983;7517;51720;1017;8364;7516;675;79184;545;9656;5932;8294;8924;1111;10714;165918;5981;8342;85236;11073;9156;8345;8348;5111;54107;8914;3014;8346;5424;5984;3018;63967;67…	ABL1;ATM;ATR;ATRIP;BARD1;BLM;BRCA1;BRCA2;BRCC3;BRIP1;CCNA2;CDK2;CHEK1;CLSPN;EME2;EXO1;GEN1;H2AX;H2BC10;H2BC11;H2BC12;H2BC13;H2BC14;H2BC17;H2BC21;H2BC3;H2BC4;H2BC5;H2BC6;H2BC7;H2BC8;H2BC9;H4C2;H4C3;H4C4;H4C5;H4C6;H4C8;H4C9;HERC2;MDC1;MRE11;MUS81;NBN;NSD2;PCNA;POLD1;POLD2;POLD3;POLE;POLE2;POLE3;POLH;POLK;RAD1;RAD17;RAD50;RAD51;RAD51AP1;RAD51D;RAD52;RBBP8;RFC1;RFC2;RFC3;RFC4;RMI1;RNF168;RNF4;RPA1;RT…
R-HSA-5693538	Homology Directed Repair	http://reactome.org/PathwayBrowser/#/R-HSA-5693538	-0.618999	-3.13993	0	0	130	./Project_wg_result1750002599_GSEA/R_HSA_5693538.png	94	7156;6118;3980;146956;8341;79728;5427;3017;25;51426;5810;7314;7329;5884;8366;5892;5982;8365;5425;4683;10635;51750;80010;6117;84126;8343;580;84464;8340;8367;10038;5893;8360;7336;7158;54962;348654;8339;5429;80198;8970;8361;890;5888;8344;197342;6047;8347;8349;83990;10111;5983;7517;51720;1017;8364;7516;675;79184;545;9656;5932;8294;8924;1111;10714;165918;5981;8342;85236;11073;10721;9156;8345;8348;5111…	ABL1;ATM;ATR;ATRIP;BARD1;BLM;BRCA1;BRCA2;BRCC3;BRIP1;CCNA2;CDK2;CHEK1;CLSPN;EME1;EME2;EXO1;FEN1;GEN1;H2AX;H2BC10;H2BC11;H2BC12;H2BC13;H2BC14;H2BC15;H2BC17;H2BC21;H2BC3;H2BC4;H2BC5;H2BC6;H2BC7;H2BC8;H2BC9;H4C2;H4C3;H4C4;H4C5;H4C6;H4C8;H4C9;HERC2;LIG3;MDC1;MRE11;MUS81;NBN;NSD2;PALB2;PARP1;PARP2;PCNA;POLD1;POLD2;POLD3;POLE;POLE2;POLE3;POLH;POLK;POLQ;RAD1;RAD17;RAD50;RAD51;RAD51AP1;RAD51D;RAD52;RBBP8…
R-HSA-72187	mRNA 3'-end processing	http://reactome.org/PathwayBrowser/#/R-HSA-72187	-0.703861	-3.13702	0	0	57	./Project_wg_result1750002599_GSEA/R_HSA_72187.png	38	81608;9775;11051;8106;1479;51692;55339;6428;11052;51585;23283;1478;53981;11338;10212;79869;9785;65109;84271;9877;10189;6432;9984;22916;4686;7307;10921;29894;8189;6427;6430;6429;6426;57187;6431;7919;10250;9295	ALYREF;CPSF1;CPSF2;CPSF3;CPSF6;CPSF7;CSTF2;CSTF2T;CSTF3;DDX39A;DDX39B;DHX38;EIF4A3;FIP1L1;NCBP1;NCBP2;NUDT21;PABPN1;PCF11;POLDIP3;RNPS1;SRRM1;SRSF1;SRSF11;SRSF2;SRSF3;SRSF4;SRSF5;SRSF6;SRSF7;SYMPK;THOC1;THOC2;U2AF1;U2AF2;UPF3B;WDR33;ZC3H11A
R-HSA-427359	SIRT1 negatively regulates rRNA expression	http://reactome.org/PathwayBrowser/#/R-HSA-427359	-0.719883	-3.13572	0	0	53	./Project_wg_result1750002599_GSEA/R_HSA_427359.png	42	8366;55766;3021;8365;3013;6839;6908;8354;23411;8343;23378;8340;8367;8360;8339;8338;8970;8361;8344;8347;8349;8350;8357;653604;8364;8968;8335;8294;9013;8355;8342;85236;8356;8345;8348;8331;3014;94239;8346;3012;79101;3018	H2AC14;H2AC20;H2AC4;H2AC7;H2AC8;H2AJ;H2AX;H2AZ2;H2BC10;H2BC11;H2BC12;H2BC13;H2BC14;H2BC17;H2BC21;H2BC3;H2BC4;H2BC6;H2BC7;H2BC8;H2BC9;H3-3B;H3C1;H3C10;H3C11;H3C12;H3C13;H3C7;H3C8;H4C2;H4C3;H4C4;H4C5;H4C6;H4C8;H4C9;RRP8;SIRT1;SUV39H1;TAF1C;TAF1D;TBP
R-HSA-9710421	Defective pyroptosis	http://reactome.org/PathwayBrowser/#/R-HSA-9710421	-0.699555	-3.12555	0	0	58	./Project_wg_result1750002599_GSEA/R_HSA_9710421.png	46	8366;5558;55766;3021;8365;3013;8354;8343;8340;8367;8360;8339;8338;8970;8361;8344;8347;8349;1788;8350;8357;653604;8364;5557;8968;8335;5928;23649;8294;5931;8355;8342;2146;85236;8356;8345;23512;8348;8331;5422;3014;94239;8346;3012;3018;1786	DNMT1;DNMT3A;EZH2;H2AC14;H2AC20;H2AC4;H2AC7;H2AC8;H2AJ;H2AX;H2AZ2;H2BC10;H2BC11;H2BC12;H2BC13;H2BC14;H2BC17;H2BC21;H2BC3;H2BC4;H2BC6;H2BC7;H2BC8;H2BC9;H3-3B;H3C1;H3C10;H3C11;H3C12;H3C13;H3C7;H3C8;H4C2;H4C3;H4C4;H4C5;H4C6;H4C8;H4C9;POLA1;POLA2;PRIM1;PRIM2;RBBP4;RBBP7;SUZ12
R-HSA-159236	Transport of Mature mRNA derived from an Intron-Containing Transcript	http://reactome.org/PathwayBrowser/#/R-HSA-159236	-0.693812	-3.11271	0	0	71	./Project_wg_result1750002599_GSEA/R_HSA_159236.png	41	79902;348995;2733;10762;6428;23279;23511;55706;11338;10212;55746;23165;9785;65109;84271;9877;8021;10189;5903;6432;4928;9883;9984;22916;4686;7307;11097;10921;6427;9631;57122;6430;6429;6426;57187;6431;7919;10250;9295;23225;7175	ALYREF;DDX39A;DDX39B;DHX38;GLE1;NCBP1;NCBP2;NDC1;NUP107;NUP133;NUP155;NUP160;NUP188;NUP205;NUP210;NUP214;NUP42;NUP43;NUP50;NUP85;NUP98;POLDIP3;POM121;RANBP2;RNPS1;SRRM1;SRSF1;SRSF11;SRSF2;SRSF3;SRSF4;SRSF5;SRSF6;SRSF7;THOC1;THOC2;TPR;U2AF1;U2AF2;UPF3B;ZC3H11A
R-HSA-2299718	Condensation of Prophase Chromosomes	http://reactome.org/PathwayBrowser/#/R-HSA-2299718	-0.701684	-3.10572	0	0	58	./Project_wg_result1750002599_GSEA/R_HSA_2299718.png	44	8366;55766;3021;8365;3013;79648;8354;8343;8340;8367;8360;23133;8339;8338;8970;8361;8344;29781;8347;8349;8350;8357;6418;653604;8364;8968;8335;8294;10592;8355;8342;54892;85236;8356;8345;8348;8331;3014;94239;8346;3012;10051;3018;23310	H2AC14;H2AC20;H2AC4;H2AC7;H2AC8;H2AJ;H2AX;H2AZ2;H2BC10;H2BC11;H2BC12;H2BC13;H2BC14;H2BC17;H2BC21;H2BC3;H2BC4;H2BC6;H2BC7;H2BC8;H2BC9;H3-3B;H3C1;H3C10;H3C11;H3C12;H3C13;H3C7;H3C8;H4C2;H4C3;H4C4;H4C5;H4C6;H4C8;H4C9;MCPH1;NCAPD3;NCAPG2;NCAPH2;PHF8;SET;SMC2;SMC4
R-HSA-68616	Assembly of the ORC complex at the origin of replication	http://reactome.org/PathwayBrowser/#/R-HSA-68616	-0.708759	-3.10507	0	0	54	./Project_wg_result1750002599_GSEA/R_HSA_68616.png	41	8366;55766;3021;8365;3836;3013;23595;8354;8343;8340;8367;8360;8339;8338;8970;8361;4998;8344;8347;8349;8350;8357;653604;8364;3837;8968;8335;23594;8294;8355;8342;85236;8356;8345;8348;8331;3014;94239;8346;3012;3018	H2AC14;H2AC20;H2AC4;H2AC7;H2AC8;H2AJ;H2AX;H2AZ2;H2BC10;H2BC11;H2BC12;H2BC13;H2BC14;H2BC17;H2BC21;H2BC3;H2BC4;H2BC6;H2BC7;H2BC8;H2BC9;H3-3B;H3C1;H3C10;H3C11;H3C12;H3C13;H3C7;H3C8;H4C2;H4C3;H4C4;H4C5;H4C6;H4C8;H4C9;KPNA1;KPNB1;ORC1;ORC3;ORC6
R-HSA-912446	Meiotic recombination	http://reactome.org/PathwayBrowser/#/R-HSA-912446	-0.670889	-3.09914	0	0	68	./Project_wg_result1750002599_GSEA/R_HSA_912446.png	50	55766;4439;3021;8365;84057;4683;3013;8354;6117;1019;8343;8340;8367;8360;8339;8338;8970;8361;5888;8344;8347;8349;8350;8357;10111;653604;1017;8364;8968;675;8335;5932;8294;8355;8342;29893;85236;8356;8345;8348;8331;3014;94239;8346;3012;3018;672;641;472;4361	ATM;BLM;BRCA1;BRCA2;CDK2;CDK4;H2AC14;H2AC20;H2AC4;H2AC7;H2AC8;H2AJ;H2AX;H2AZ2;H2BC10;H2BC11;H2BC12;H2BC13;H2BC14;H2BC17;H2BC21;H2BC3;H2BC4;H2BC6;H2BC7;H2BC8;H2BC9;H3-3B;H3C1;H3C10;H3C11;H3C12;H3C13;H3C7;H3C8;H4C3;H4C4;H4C5;H4C6;H4C8;H4C9;MND1;MRE11;MSH5;NBN;PSMC3IP;RAD50;RAD51;RBBP8;RPA1
R-HSA-5693607	Processing of DNA double-strand break ends	http://reactome.org/PathwayBrowser/#/R-HSA-5693607	-0.63362	-3.09493	0	0	91	./Project_wg_result1750002599_GSEA/R_HSA_5693607.png	59	5810;7314;7329;5884;8366;5982;8365;4683;80010;6117;84126;8343;580;8340;8367;8360;7336;7158;54962;8339;8970;8361;890;8344;6047;8347;8349;83990;10111;5983;51720;1017;8364;79184;545;9656;5932;8294;8924;1111;165918;8342;85236;11073;9156;8345;8348;8914;3014;8346;5984;3018;63967;672;641;472;7468;4361;7486	ATM;ATR;ATRIP;BARD1;BLM;BRCA1;BRCC3;BRIP1;CCNA2;CDK2;CHEK1;CLSPN;EXO1;H2AX;H2BC10;H2BC11;H2BC12;H2BC13;H2BC14;H2BC17;H2BC21;H2BC3;H2BC4;H2BC6;H2BC7;H2BC8;H2BC9;H4C2;H4C3;H4C4;H4C5;H4C6;H4C8;H4C9;HERC2;MDC1;MRE11;NBN;NSD2;RAD1;RAD17;RAD50;RBBP8;RFC2;RFC3;RFC4;RMI1;RNF168;RNF4;RPA1;TIMELESS;TIPIN;TOPBP1;TP53BP1;UBB;UBE2I;UBE2V2;UIMC1;WRN
R-HSA-9821002	Chromatin modifications during the maternal to zygotic transition (MZT)	http://reactome.org/PathwayBrowser/#/R-HSA-9821002	-0.699072	-3.09126	0	0	53	./Project_wg_result1750002599_GSEA/R_HSA_9821002.png	40	8366;55766;3021;8365;3013;8354;8343;8340;8367;8360;8339;8338;8970;8361;8344;8347;8349;8350;8357;653604;8364;8968;8335;8294;200424;7374;8355;8342;85236;5927;8356;8345;29128;8348;8331;3014;94239;8346;3012;3018	H2AC14;H2AC20;H2AC4;H2AC7;H2AC8;H2AJ;H2AX;H2AZ2;H2BC10;H2BC11;H2BC12;H2BC13;H2BC14;H2BC17;H2BC21;H2BC3;H2BC4;H2BC6;H2BC7;H2BC8;H2BC9;H3-3B;H3C1;H3C10;H3C11;H3C12;H3C13;H3C7;H3C8;H4C2;H4C3;H4C4;H4C5;H4C6;H4C8;H4C9;KDM5A;TET3;UHRF1;UNG
R-HSA-5250941	Negative epigenetic regulation of rRNA expression	http://reactome.org/PathwayBrowser/#/R-HSA-5250941	-0.644663	-3.09044	0	0	92	./Project_wg_result1750002599_GSEA/R_HSA_5250941.png	57	2967;8366;2068;55766;3021;8365;3013;6839;6908;8354;4331;64426;23411;8343;23378;8340;8367;8360;3065;11176;8339;8338;8970;8361;8344;8347;8349;8350;8357;653604;8364;221830;8968;8335;51742;8294;25942;8467;3066;2071;9013;8355;8342;25885;85236;8356;8345;8348;7343;8331;3014;94239;8346;3012;79101;3018;1786	ARID4B;BAZ2A;DNMT1;ERCC2;ERCC3;GTF2H3;H2AC14;H2AC20;H2AC4;H2AC7;H2AC8;H2AJ;H2AX;H2AZ2;H2BC10;H2BC11;H2BC12;H2BC13;H2BC14;H2BC17;H2BC21;H2BC3;H2BC4;H2BC6;H2BC7;H2BC8;H2BC9;H3-3B;H3C1;H3C10;H3C11;H3C12;H3C13;H3C7;H3C8;H4C2;H4C3;H4C4;H4C5;H4C6;H4C8;H4C9;HDAC1;HDAC2;MNAT1;POLR1A;POLR1F;RRP8;SIN3A;SIRT1;SMARCA5;SUDS3;SUV39H1;TAF1C;TAF1D;TBP;UBTF
R-HSA-9609690	HCMV Early Events	http://reactome.org/PathwayBrowser/#/R-HSA-9609690	-0.615078	-3.08294	0	0	115	./Project_wg_result1750002599_GSEA/R_HSA_9609690.png	74	1781;10951;8365;8329;10155;79023;3013;8354;140735;79902;8343;348995;51143;8340;10762;8367;8360;9612;8339;8338;23279;8970;3688;23511;55706;8361;1385;8344;8347;8349;55746;23165;8350;8357;8021;653604;5903;8364;8336;4928;8968;10383;9883;8969;8335;5928;8294;92815;5931;11097;8355;8342;2146;85236;8332;84617;8356;8345;317772;23512;8348;8331;9631;57122;8346;1778;85235;1783;3012;3018;440689;9611;23225;7175	CBX1;CREB1;DYNC1H1;DYNC1I2;DYNC1LI1;DYNC1LI2;DYNLL2;EZH2;H2AC11;H2AC12;H2AC13;H2AC14;H2AC16;H2AC17;H2AC20;H2AC21;H2AC25;H2AC4;H2AC7;H2AC8;H2BC10;H2BC11;H2BC12;H2BC13;H2BC14;H2BC17;H2BC18;H2BC21;H2BC3;H2BC4;H2BC6;H2BC7;H2BC8;H2BC9;H3C1;H3C10;H3C11;H3C12;H3C13;H3C7;H3C8;H4C3;H4C4;H4C5;H4C6;H4C8;H4C9;ITGB1;NCOR1;NCOR2;NDC1;NUP107;NUP133;NUP155;NUP160;NUP188;NUP205;NUP210;NUP214;NUP37;NUP42;NUP43;NUP…
R-HSA-9816359	Maternal to zygotic transition (MZT)	http://reactome.org/PathwayBrowser/#/R-HSA-9816359	-0.637284	-3.07398	0	0	87	./Project_wg_result1750002599_GSEA/R_HSA_9816359.png	60	1974;8366;4849;55766;3021;8365;10605;3013;9775;8354;8106;4848;8343;1387;23318;9125;8340;8367;26986;8360;79670;55571;8339;8338;8970;8361;2033;8344;8347;8349;1981;8350;8357;653604;27161;8364;23405;8968;8335;8294;200424;7374;8355;6732;8342;129563;85236;5927;8356;8345;29128;8348;8331;3014;94239;8346;3012;3018;23019;1973	AGO2;CNOT1;CNOT11;CNOT2;CNOT3;CNOT9;CREBBP;DICER1;DIS3L2;EIF4A1;EIF4A2;EIF4A3;EIF4G1;EP300;H2AC14;H2AC20;H2AC4;H2AC7;H2AC8;H2AJ;H2AX;H2AZ2;H2BC10;H2BC11;H2BC12;H2BC13;H2BC14;H2BC17;H2BC21;H2BC3;H2BC4;H2BC6;H2BC7;H2BC8;H2BC9;H3-3B;H3C1;H3C10;H3C11;H3C12;H3C13;H3C7;H3C8;H4C2;H4C3;H4C4;H4C5;H4C6;H4C8;H4C9;KDM5A;PABPC1;PABPN1;PAIP1;SRPK1;TET3;TUT4;TUT7;UHRF1;UNG
R-HSA-3214847	HATs acetylate histones	http://reactome.org/PathwayBrowser/#/R-HSA-3214847	-0.602632	-3.06846	0	0	127	./Project_wg_result1750002599_GSEA/R_HSA_3214847.png	73	10902;3013;2648;54934;9913;6880;8354;9575;8343;10499;9643;11143;6314;1387;23326;8340;8367;79960;84148;8360;8339;8338;86;55167;8970;80314;8361;2033;8344;8347;284058;8089;8349;26610;84289;8350;8357;653604;51230;10856;8364;8607;3054;8336;8968;8969;8335;7994;26009;8295;8294;7862;60;92815;5931;8355;8342;8520;85236;8332;8356;8345;317772;57634;8348;8331;8346;85235;3012;3018;23774;440689;8473	ACTB;ACTL6A;ATXN7;BRD1;BRD8;BRPF1;CLOCK;CREBBP;ELP4;EP300;EP400;EPC1;H2AC11;H2AC12;H2AC14;H2AC16;H2AC17;H2AC20;H2AC21;H2AC25;H2AC4;H2AC7;H2AC8;H2BC10;H2BC11;H2BC12;H2BC13;H2BC14;H2BC17;H2BC18;H2BC21;H2BC3;H2BC4;H2BC6;H2BC7;H2BC8;H2BC9;H3C1;H3C10;H3C11;H3C12;H3C13;H3C7;H3C8;H4C3;H4C4;H4C5;H4C6;H4C9;HAT1;HCFC1;ING5;JADE1;KANSL1;KANSL2;KAT2A;KAT6A;KAT7;KAT8;MORF4L2;MSL2;NCOA2;OGT;PHF20;RBBP7;RUVBL1;…
R-HSA-69473	G2/M DNA damage checkpoint	http://reactome.org/PathwayBrowser/#/R-HSA-69473	-0.647365	-3.06747	0	0	87	./Project_wg_result1750002599_GSEA/R_HSA_69473.png	56	3017;10971;5810;5884;8366;5982;8365;7534;4683;80010;6117;84126;8343;580;8340;8367;8360;7336;7158;8339;8970;8361;8344;8347;8349;7465;83990;10111;5983;51720;8364;79184;545;9656;5932;8294;8924;1111;7529;165918;8342;85236;11073;9156;8345;8348;3014;8346;5984;3018;672;641;472;7468;4361;7486	ATM;ATR;ATRIP;BARD1;BLM;BRCA1;BRCC3;BRIP1;CHEK1;EXO1;H2AX;H2BC10;H2BC11;H2BC12;H2BC13;H2BC14;H2BC17;H2BC21;H2BC3;H2BC4;H2BC5;H2BC6;H2BC7;H2BC8;H2BC9;H4C2;H4C3;H4C4;H4C5;H4C6;H4C8;H4C9;HERC2;MDC1;MRE11;NBN;NSD2;RAD1;RAD17;RAD50;RBBP8;RFC2;RFC3;RFC4;RMI1;RNF168;RPA1;TOPBP1;TP53BP1;UBE2V2;UIMC1;WEE1;WRN;YWHAB;YWHAQ;YWHAZ
R-HSA-5693571	Nonhomologous End-Joining (NHEJ)	http://reactome.org/PathwayBrowser/#/R-HSA-5693571	-0.693239	-3.05627	0	0	62	./Project_wg_result1750002599_GSEA/R_HSA_5693571.png	38	8343;27434;22976;580;8340;8367;8360;7336;7158;8339;8970;8361;64421;8344;8347;8349;10111;51720;8364;79184;9656;8294;8924;165918;8342;85236;7520;8345;8348;3014;8346;3018;672;472;55183;5591;7468;4361	ATM;BARD1;BRCA1;BRCC3;DCLRE1C;H2AX;H2BC10;H2BC11;H2BC12;H2BC13;H2BC14;H2BC17;H2BC21;H2BC3;H2BC4;H2BC6;H2BC7;H2BC8;H2BC9;H4C3;H4C4;H4C5;H4C6;H4C9;HERC2;MDC1;MRE11;NSD2;PAXIP1;POLM;PRKDC;RAD50;RIF1;RNF168;TP53BP1;UBE2V2;UIMC1;XRCC5
R-HSA-3247509	Chromatin modifying enzymes	http://reactome.org/PathwayBrowser/#/R-HSA-3247509	-0.552824	-3.05477	0	0	249	./Project_wg_result1750002599_GSEA/R_HSA_3247509.png	132	10902;3013;6839;79918;2648;55869;54934;9913;6880;8354;64426;9575;1019;8343;10499;9643;11143;6314;1387;23326;54496;55170;8340;8367;64754;79960;84148;8360;23133;9612;83933;3065;8339;8338;86;64324;55167;8970;80314;6605;23028;8361;54815;2033;8344;8347;284058;8089;9112;8349;1788;26610;196528;84289;9757;8350;8357;653604;4297;6601;23186;51230;10856;8364;8607;3054;84444;8336;9739;8968;8969;8335;7994;5928…	ACTB;ACTL6A;ARID1A;ARID1B;ARID2;ARID4A;ARID4B;ASH1L;ATF7IP;ATXN7;BRD1;BRD8;BRPF1;BRWD1;CDK4;CHD4;CLOCK;CREBBP;DNMT3A;DOT1L;EHMT1;ELP4;EP300;EP400;EPC1;EZH2;GATAD2A;H2AC11;H2AC12;H2AC14;H2AC16;H2AC17;H2AC20;H2AC21;H2AC25;H2AC4;H2AC7;H2AC8;H2AX;H2AZ2;H2BC10;H2BC11;H2BC12;H2BC13;H2BC14;H2BC17;H2BC18;H2BC21;H2BC3;H2BC4;H2BC6;H2BC7;H2BC8;H2BC9;H3C1;H3C10;H3C11;H3C12;H3C13;H3C7;H3C8;H4C3;H4C4;H4C5;H4C6…
R-HSA-4839726	Chromatin organization	http://reactome.org/PathwayBrowser/#/R-HSA-4839726	-0.552824	-3.05477	0	0	249	./Project_wg_result1750002599_GSEA/R_HSA_4839726.png	132	10902;3013;6839;79918;2648;55869;54934;9913;6880;8354;64426;9575;1019;8343;10499;9643;11143;6314;1387;23326;54496;55170;8340;8367;64754;79960;84148;8360;23133;9612;83933;3065;8339;8338;86;64324;55167;8970;80314;6605;23028;8361;54815;2033;8344;8347;284058;8089;9112;8349;1788;26610;196528;84289;9757;8350;8357;653604;4297;6601;23186;51230;10856;8364;8607;3054;84444;8336;9739;8968;8969;8335;7994;5928…	ACTB;ACTL6A;ARID1A;ARID1B;ARID2;ARID4A;ARID4B;ASH1L;ATF7IP;ATXN7;BRD1;BRD8;BRPF1;BRWD1;CDK4;CHD4;CLOCK;CREBBP;DNMT3A;DOT1L;EHMT1;ELP4;EP300;EP400;EPC1;EZH2;GATAD2A;H2AC11;H2AC12;H2AC14;H2AC16;H2AC17;H2AC20;H2AC21;H2AC25;H2AC4;H2AC7;H2AC8;H2AX;H2AZ2;H2BC10;H2BC11;H2BC12;H2BC13;H2BC14;H2BC17;H2BC18;H2BC21;H2BC3;H2BC4;H2BC6;H2BC7;H2BC8;H2BC9;H3C1;H3C10;H3C11;H3C12;H3C13;H3C7;H3C8;H4C3;H4C4;H4C5;H4C6…
R-HSA-73772	RNA Polymerase I Promoter Escape	http://reactome.org/PathwayBrowser/#/R-HSA-73772	-0.658999	-3.05421	0	0	74	./Project_wg_result1750002599_GSEA/R_HSA_73772.png	47	2967;8366;2068;55766;3021;8365;3013;6908;8354;4331;8343;8340;8367;8360;8339;8338;8970;8361;8344;8347;11335;8349;8350;8357;653604;8364;221830;8968;8335;8294;2071;9013;8355;8342;25885;85236;8356;8345;8348;7343;8331;3014;94239;8346;3012;79101;3018	CBX3;ERCC2;ERCC3;GTF2H3;H2AC14;H2AC20;H2AC4;H2AC7;H2AC8;H2AJ;H2AX;H2AZ2;H2BC10;H2BC11;H2BC12;H2BC13;H2BC14;H2BC17;H2BC21;H2BC3;H2BC4;H2BC6;H2BC7;H2BC8;H2BC9;H3-3B;H3C1;H3C10;H3C11;H3C12;H3C13;H3C7;H3C8;H4C2;H4C3;H4C4;H4C5;H4C6;H4C8;H4C9;MNAT1;POLR1A;POLR1F;TAF1C;TAF1D;TBP;UBTF
R-HSA-157579	Telomere Maintenance	http://reactome.org/PathwayBrowser/#/R-HSA-157579	-0.630591	-3.04351	0	0	101	./Project_wg_result1750002599_GSEA/R_HSA_157579.png	61	8366;5558;55766;5982;3021;8365;5425;3013;51750;5433;6117;54921;8343;8340;8367;8360;54386;5431;79075;8339;8338;8970;8361;890;8344;8347;8349;5983;1017;10856;8364;8607;1736;5557;8335;23649;8294;10714;5981;8342;85236;8345;8348;5111;8331;5422;3014;94239;8346;5424;2237;3012;3978;5984;5430;3018;63922;641;55291;7486;546	ATRX;BLM;CCNA2;CDK2;CHTF18;CHTF8;DKC1;DSCC1;FEN1;H2AC14;H2AC20;H2AC4;H2AC7;H2AC8;H2AJ;H2AX;H2AZ2;H2BC10;H2BC11;H2BC12;H2BC13;H2BC14;H2BC17;H2BC21;H2BC3;H2BC4;H2BC6;H2BC7;H2BC8;H2BC9;H3-3B;H4C2;H4C3;H4C4;H4C5;H4C6;H4C8;H4C9;LIG1;PCNA;POLA1;POLA2;POLD1;POLD2;POLD3;POLR2A;POLR2B;POLR2D;PPP6R3;PRIM1;PRIM2;RFC1;RFC2;RFC3;RFC4;RPA1;RTEL1;RUVBL1;RUVBL2;TERF2IP;WRN
R-HSA-9645723	Diseases of programmed cell death	http://reactome.org/PathwayBrowser/#/R-HSA-9645723	-0.624874	-3.03947	0	0	86	./Project_wg_result1750002599_GSEA/R_HSA_9645723.png	55	8366;5558;708;55766;3021;8365;824;3013;8354;8343;841;10018;8340;8367;8360;8339;8338;831;8970;8361;11035;8344;8347;8349;1788;8350;8357;653604;8364;5557;8968;8335;5928;23649;8294;5931;8355;8342;2146;85236;993;8356;8345;23512;8348;8331;5422;3014;94239;8346;197259;3012;3018;1786;4001	BCL2L11;C1QBP;CAPN2;CASP8;CAST;CDC25A;DNMT1;DNMT3A;EZH2;H2AC14;H2AC20;H2AC4;H2AC7;H2AC8;H2AJ;H2AX;H2AZ2;H2BC10;H2BC11;H2BC12;H2BC13;H2BC14;H2BC17;H2BC21;H2BC3;H2BC4;H2BC6;H2BC7;H2BC8;H2BC9;H3-3B;H3C1;H3C10;H3C11;H3C12;H3C13;H3C7;H3C8;H4C2;H4C3;H4C4;H4C5;H4C6;H4C8;H4C9;LMNB1;MLKL;POLA1;POLA2;PRIM1;PRIM2;RBBP4;RBBP7;RIPK3;SUZ12
R-HSA-427413	NoRC negatively regulates rRNA expression	http://reactome.org/PathwayBrowser/#/R-HSA-427413	-0.640708	-3.03511	0	0	89	./Project_wg_result1750002599_GSEA/R_HSA_427413.png	54	2967;8366;2068;55766;3021;8365;3013;6908;8354;4331;64426;8343;8340;8367;8360;3065;11176;8339;8338;8970;8361;8344;8347;8349;8350;8357;653604;8364;221830;8968;8335;51742;8294;25942;8467;3066;2071;9013;8355;8342;25885;85236;8356;8345;8348;7343;8331;3014;94239;8346;3012;79101;3018;1786	ARID4B;BAZ2A;DNMT1;ERCC2;ERCC3;GTF2H3;H2AC14;H2AC20;H2AC4;H2AC7;H2AC8;H2AJ;H2AX;H2AZ2;H2BC10;H2BC11;H2BC12;H2BC13;H2BC14;H2BC17;H2BC21;H2BC3;H2BC4;H2BC6;H2BC7;H2BC8;H2BC9;H3-3B;H3C1;H3C10;H3C11;H3C12;H3C13;H3C7;H3C8;H4C2;H4C3;H4C4;H4C5;H4C6;H4C8;H4C9;HDAC1;HDAC2;MNAT1;POLR1A;POLR1F;SIN3A;SMARCA5;SUDS3;TAF1C;TAF1D;TBP;UBTF
R-HSA-68877	Mitotic Prometaphase	http://reactome.org/PathwayBrowser/#/R-HSA-68877	-0.554084	-3.03266	0	0	194	./Project_wg_result1750002599_GSEA/R_HSA_68877.png	111	114791;151246;55055;55839;9662;1454;27175;55559;23063;80184;1781;5577;79023;348235;10726;5529;9212;55869;79172;140735;7840;113130;79902;55722;54908;7514;27436;1457;348995;51143;23122;332;9918;5885;79441;699;54821;3619;22897;23279;23354;9184;7283;55835;10403;5905;8379;55746;55142;6249;1639;3320;4085;23047;5903;10733;1062;64105;4928;10383;147841;401541;10426;23397;10274;79019;10592;54801;22919;1119…	AHCTF1;AKAP9;ALMS1;AURKB;BIRC5;BUB1;BUB1B;BUB3;CCP110;CDCA5;CDK5RAP2;CENPC;CENPE;CENPF;CENPJ;CENPK;CENPM;CENPN;CENPO;CENPP;CENPT;CENPU;CEP131;CEP135;CEP152;CEP164;CEP192;CEP250;CEP290;CEP72;CEP78;CKAP5;CLASP1;CLASP2;CLIP1;CNTRL;CSNK1D;CSNK1E;CSNK2A1;DCTN1;DYNC1H1;DYNC1I2;DYNC1LI1;DYNC1LI2;DYNLL2;EML4;ERCC6L;HAUS2;HAUS3;HAUS5;HAUS6;HAUS7;HDAC8;HSP90AA1;INCENP;KIF2A;KNL1;KNTC1;MAD1L1;MAD2L1;MAPRE1;…
R-HSA-427389	ERCC6 (CSB) and EHMT2 (G9a) positively regulate rRNA expression	http://reactome.org/PathwayBrowser/#/R-HSA-427389	-0.674842	-3.03196	0	0	61	./Project_wg_result1750002599_GSEA/R_HSA_427389.png	44	8366;55766;3021;8365;3013;8354;8343;8340;8367;8360;3065;8339;8338;8970;8361;54815;8344;8347;9112;11335;8349;8350;8357;653604;8364;8968;8335;5928;8294;3066;1108;5931;8355;8342;85236;8356;8345;8348;8331;3014;94239;8346;3012;3018	CBX3;CHD4;GATAD2A;H2AC14;H2AC20;H2AC4;H2AC7;H2AC8;H2AJ;H2AX;H2AZ2;H2BC10;H2BC11;H2BC12;H2BC13;H2BC14;H2BC17;H2BC21;H2BC3;H2BC4;H2BC6;H2BC7;H2BC8;H2BC9;H3-3B;H3C1;H3C10;H3C11;H3C12;H3C13;H3C7;H3C8;H4C2;H4C3;H4C4;H4C5;H4C6;H4C8;H4C9;HDAC1;HDAC2;MTA1;RBBP4;RBBP7
R-HSA-68875	Mitotic Prophase	http://reactome.org/PathwayBrowser/#/R-HSA-68875	-0.611195	-3.03141	0	0	125	./Project_wg_result1750002599_GSEA/R_HSA_68875.png	88	129401;9688;4927;5925;6396;5594;53371;8341;8615;3017;140609;2801;9818;23636;8366;9972;55766;3021;8365;79023;3013;26003;79648;8354;79902;8343;348995;8340;10762;8367;2029;8360;23133;5862;8339;8338;23279;8970;23511;55706;8361;8344;29781;8347;10776;8349;84930;55746;23165;8350;8357;8021;6418;653604;5903;8364;9663;4928;8968;9883;8335;8294;10592;7443;11097;8355;8342;54892;85236;91754;8356;8345;8348;8331…	ARPP19;ENSA;GOLGA2;GORASP2;H2AC14;H2AC20;H2AC4;H2AC7;H2AC8;H2AJ;H2AX;H2AZ2;H2BC10;H2BC11;H2BC12;H2BC13;H2BC14;H2BC15;H2BC17;H2BC21;H2BC3;H2BC4;H2BC5;H2BC6;H2BC7;H2BC8;H2BC9;H3-3B;H3C1;H3C10;H3C11;H3C12;H3C13;H3C7;H3C8;H4C2;H4C3;H4C4;H4C5;H4C6;H4C8;H4C9;LMNB1;LPIN2;MAPK1;MASTL;MCPH1;NCAPD3;NCAPG2;NCAPH2;NDC1;NEK7;NEK9;NUMA1;NUP107;NUP133;NUP153;NUP155;NUP160;NUP188;NUP205;NUP210;NUP214;NUP35;NUP37…
R-HSA-68867	Assembly of the pre-replicative complex	http://reactome.org/PathwayBrowser/#/R-HSA-68867	-0.582018	-3.01488	0	0	127	./Project_wg_result1750002599_GSEA/R_HSA_68867.png	67	8881;7314;5714;8366;55766;5684;3021;8365;3836;3013;23595;8354;8343;8340;9861;8367;8360;5718;8339;8338;996;5713;5720;8970;8361;5707;4998;8344;5721;8347;5695;81620;8349;8350;8357;64682;653604;51053;8364;3837;84515;8968;8335;23594;8294;8355;8342;4174;85236;8356;8345;990;8348;8331;3014;94239;8346;29882;3012;4171;51433;3018;4172;29945;4173;4175;4176	ANAPC1;ANAPC2;ANAPC4;ANAPC5;CDC16;CDC27;CDC6;CDT1;GMNN;H2AC14;H2AC20;H2AC4;H2AC7;H2AC8;H2AJ;H2AX;H2AZ2;H2BC10;H2BC11;H2BC12;H2BC13;H2BC14;H2BC17;H2BC21;H2BC3;H2BC4;H2BC6;H2BC7;H2BC8;H2BC9;H3-3B;H3C1;H3C10;H3C11;H3C12;H3C13;H3C7;H3C8;H4C2;H4C3;H4C4;H4C5;H4C6;H4C8;H4C9;KPNA1;KPNB1;MCM2;MCM3;MCM4;MCM5;MCM6;MCM7;MCM8;ORC1;ORC3;ORC6;PSMA3;PSMB7;PSMD1;PSMD12;PSMD6;PSMD7;PSMD8;PSME1;PSME2;UBB
R-HSA-212300	PRC2 methylates histones and DNA	http://reactome.org/PathwayBrowser/#/R-HSA-212300	-0.690736	-3.01316	0	0	58	./Project_wg_result1750002599_GSEA/R_HSA_212300.png	45	8366;55766;3021;8365;3013;8354;8343;8340;8367;8360;8339;8338;8970;26147;8361;8344;8347;8349;1788;8350;8357;653604;8364;8968;8335;5928;8294;3720;5931;8355;8342;22823;2146;85236;8356;8345;23512;8348;8331;3014;94239;8346;3012;3018;1786	DNMT1;DNMT3A;EZH2;H2AC14;H2AC20;H2AC4;H2AC7;H2AC8;H2AJ;H2AX;H2AZ2;H2BC10;H2BC11;H2BC12;H2BC13;H2BC14;H2BC17;H2BC21;H2BC3;H2BC4;H2BC6;H2BC7;H2BC8;H2BC9;H3-3B;H3C1;H3C10;H3C11;H3C12;H3C13;H3C7;H3C8;H4C2;H4C3;H4C4;H4C5;H4C6;H4C8;H4C9;JARID2;MTF2;PHF19;RBBP4;RBBP7;SUZ12
R-HSA-5693532	DNA Double-Strand Break Repair	http://reactome.org/PathwayBrowser/#/R-HSA-5693532	-0.573226	-2.97646	0	0	160	./Project_wg_result1750002599_GSEA/R_HSA_5693532.png	99	25;51426;5810;7314;7329;5884;8366;5892;2140;5982;8365;2547;5425;4683;10635;51750;80010;6117;84126;8343;27434;22976;580;84464;8340;8367;10038;5893;8360;7336;7158;54962;348654;8339;5429;80198;8970;8361;64421;8314;890;5888;8344;197342;6047;8347;8349;83990;10111;5983;7517;51720;1017;8364;7516;675;79184;545;9656;5932;8294;8924;1111;8467;10714;165918;5981;5536;8342;85236;11073;7520;10721;9156;8345;8348…	ABL1;ATM;ATR;ATRIP;BAP1;BARD1;BAZ1B;BLM;BRCA1;BRCA2;BRCC3;BRIP1;CCNA2;CDK2;CHEK1;CLSPN;DCLRE1C;EME2;EXO1;EYA3;FEN1;GEN1;H2AX;H2BC10;H2BC11;H2BC12;H2BC13;H2BC14;H2BC17;H2BC21;H2BC3;H2BC4;H2BC6;H2BC7;H2BC8;H2BC9;H4C2;H4C3;H4C4;H4C5;H4C6;H4C8;H4C9;HERC2;KDM4A;MDC1;MRE11;MUS81;NBN;NSD2;PARP1;PARP2;PAXIP1;PCNA;POLD1;POLD2;POLD3;POLE;POLE3;POLH;POLK;POLM;POLQ;PPP5C;PRKDC;RAD1;RAD17;RAD50;RAD51;RAD51AP1…
R-HSA-9609646	HCMV Infection	http://reactome.org/PathwayBrowser/#/R-HSA-9609646	-0.582081	-2.97449	0	0	137	./Project_wg_result1750002599_GSEA/R_HSA_9609646.png	84	9818;23636;79643;27183;8366;9972;1781;10951;8365;8329;10155;79023;3013;11267;8354;140735;79902;8343;348995;51143;8340;10762;8367;8360;9612;8339;8338;23279;8970;3688;23511;55706;8361;1385;8344;8347;89853;8349;55746;3190;23165;8350;8357;8021;653604;5903;8364;8336;4928;8968;10383;9883;8969;8335;5928;8294;92815;5931;11097;8355;8342;51028;2146;85236;8332;84617;8356;8345;317772;23512;8348;8331;9631;571…	CBX1;CHMP6;CREB1;DYNC1H1;DYNC1I2;DYNC1LI1;DYNC1LI2;DYNLL2;EZH2;H2AC11;H2AC12;H2AC13;H2AC14;H2AC16;H2AC17;H2AC20;H2AC21;H2AC25;H2AC4;H2AC7;H2AC8;H2BC10;H2BC11;H2BC12;H2BC13;H2BC14;H2BC17;H2BC18;H2BC21;H2BC3;H2BC4;H2BC6;H2BC7;H2BC8;H2BC9;H3C1;H3C10;H3C11;H3C12;H3C13;H3C7;H3C8;H4C2;H4C3;H4C4;H4C5;H4C6;H4C8;H4C9;HNRNPK;ITGB1;MVB12B;NCOR1;NCOR2;NDC1;NUP107;NUP133;NUP153;NUP155;NUP160;NUP188;NUP205;NUP…
R-HSA-73854	RNA Polymerase I Promoter Clearance	http://reactome.org/PathwayBrowser/#/R-HSA-73854	-0.61099	-2.94702	0	0	93	./Project_wg_result1750002599_GSEA/R_HSA_73854.png	55	2967;8366;2068;55766;3021;8365;3013;2648;6908;8354;4331;8343;8340;8367;8360;3065;8339;8338;8970;8361;54815;8344;8347;9112;11335;8349;8350;8357;653604;8364;221830;8968;8335;5928;8294;3066;2071;9013;1108;5931;8355;8342;25885;85236;8356;8345;8348;7343;8331;3014;94239;8346;3012;79101;3018	CBX3;CHD4;ERCC2;ERCC3;GATAD2A;GTF2H3;H2AC14;H2AC20;H2AC4;H2AC7;H2AC8;H2AJ;H2AX;H2AZ2;H2BC10;H2BC11;H2BC12;H2BC13;H2BC14;H2BC17;H2BC21;H2BC3;H2BC4;H2BC6;H2BC7;H2BC8;H2BC9;H3-3B;H3C1;H3C10;H3C11;H3C12;H3C13;H3C7;H3C8;H4C2;H4C3;H4C4;H4C5;H4C6;H4C8;H4C9;HDAC1;HDAC2;KAT2A;MNAT1;MTA1;POLR1A;POLR1F;RBBP4;RBBP7;TAF1C;TAF1D;TBP;UBTF
R-HSA-3214858	RMTs methylate histone arginines	http://reactome.org/PathwayBrowser/#/R-HSA-3214858	-0.649629	-2.94094	0	0	63	./Project_wg_result1750002599_GSEA/R_HSA_3214858.png	44	55766;8365;8329;3276;3013;8354;1019;54496;55170;8367;8360;8338;86;6605;8361;1788;196528;8350;8357;653604;6601;8364;8336;8968;8969;8335;8294;6597;92815;5931;8355;8332;8356;317772;8331;3014;55193;94239;8289;3717;57492;85235;3012;6599	ACTL6A;ARID1A;ARID1B;ARID2;CDK4;DNMT3A;H2AC11;H2AC12;H2AC13;H2AC14;H2AC16;H2AC17;H2AC20;H2AC21;H2AC25;H2AC4;H2AC7;H2AC8;H2AJ;H2AX;H2AZ2;H3C1;H3C10;H3C11;H3C12;H3C13;H3C7;H3C8;H4C3;H4C4;H4C5;H4C6;H4C8;H4C9;JAK2;PBRM1;PRMT1;PRMT6;PRMT7;RBBP7;SMARCA4;SMARCC1;SMARCC2;SMARCE1
R-HSA-2559586	DNA Damage/Telomere Stress Induced Senescence	http://reactome.org/PathwayBrowser/#/R-HSA-2559586	-0.644545	-2.93843	0	0	69	./Project_wg_result1750002599_GSEA/R_HSA_2559586.png	39	3007;8340;8367;8360;54386;8339;8338;8970;8361;890;8344;8347;8349;10111;29855;1017;898;8364;8335;3006;8294;9134;8342;3008;85236;3009;8345;57634;23523;8348;8331;3014;94239;8346;3012;3018;4001;472;4361	ATM;CABIN1;CCNA2;CCNE1;CCNE2;CDK2;EP400;H1-2;H1-3;H1-4;H1-5;H2AC14;H2AC20;H2AC4;H2AC8;H2AX;H2AZ2;H2BC10;H2BC11;H2BC12;H2BC13;H2BC14;H2BC17;H2BC21;H2BC3;H2BC4;H2BC6;H2BC8;H2BC9;H4C3;H4C4;H4C5;H4C6;H4C9;LMNB1;MRE11;RAD50;TERF2IP;UBN1
R-HSA-8936459	RUNX1 regulates genes involved in megakaryocyte differentiation and platelet function	http://reactome.org/PathwayBrowser/#/R-HSA-8936459	-0.633382	-2.93246	0	0	78	./Project_wg_result1750002599_GSEA/R_HSA_8936459.png	55	23112;8366;192670;55766;3021;8365;192669;3276;3013;8354;10398;8343;55170;8340;8367;8360;3065;8339;8338;26523;8970;8361;865;2033;2811;8344;8347;8349;9757;8350;8357;653604;4297;8364;9739;8968;8335;8294;25942;8355;8342;85236;8356;8345;27327;8348;8331;8085;3014;58508;94239;8346;3012;3018;861	AGO1;AGO3;AGO4;CBFB;EP300;GP1BA;H2AC14;H2AC20;H2AC4;H2AC7;H2AC8;H2AJ;H2AX;H2AZ2;H2BC10;H2BC11;H2BC12;H2BC13;H2BC14;H2BC17;H2BC21;H2BC3;H2BC4;H2BC6;H2BC7;H2BC8;H2BC9;H3-3B;H3C1;H3C10;H3C11;H3C12;H3C13;H3C7;H3C8;H4C2;H4C3;H4C4;H4C5;H4C6;H4C8;H4C9;HDAC1;KMT2A;KMT2B;KMT2C;KMT2D;MYL9;PRMT1;PRMT6;RUNX1;SETD1A;SIN3A;TNRC6A;TNRC6B
R-HSA-9670095	Inhibition of DNA recombination at telomere	http://reactome.org/PathwayBrowser/#/R-HSA-9670095	-0.670555	-2.92014	0	0	57	./Project_wg_result1750002599_GSEA/R_HSA_9670095.png	35	65057;8366;55766;3021;8365;3013;5433;8343;8340;8367;8360;54386;5431;8339;8338;8970;8361;8344;8347;8349;8364;8335;8294;8342;85236;8345;8348;8331;3014;94239;8346;3012;5430;3018;546	ACD;ATRX;H2AC14;H2AC20;H2AC4;H2AC7;H2AC8;H2AJ;H2AX;H2AZ2;H2BC10;H2BC11;H2BC12;H2BC13;H2BC14;H2BC17;H2BC21;H2BC3;H2BC4;H2BC6;H2BC7;H2BC8;H2BC9;H3-3B;H4C2;H4C3;H4C4;H4C5;H4C6;H4C8;H4C9;POLR2A;POLR2B;POLR2D;TERF2IP
R-HSA-73864	RNA Polymerase I Transcription	http://reactome.org/PathwayBrowser/#/R-HSA-73864	-0.600862	-2.9039	0	0	94	./Project_wg_result1750002599_GSEA/R_HSA_73864.png	55	2967;8366;2068;55766;3021;8365;3013;2648;6908;8354;4331;8343;8340;8367;8360;3065;8339;8338;8970;8361;54815;8344;8347;9112;11335;8349;8350;8357;653604;8364;221830;8968;8335;5928;8294;3066;2071;9013;1108;5931;8355;8342;25885;85236;8356;8345;8348;7343;8331;3014;94239;8346;3012;79101;3018	CBX3;CHD4;ERCC2;ERCC3;GATAD2A;GTF2H3;H2AC14;H2AC20;H2AC4;H2AC7;H2AC8;H2AJ;H2AX;H2AZ2;H2BC10;H2BC11;H2BC12;H2BC13;H2BC14;H2BC17;H2BC21;H2BC3;H2BC4;H2BC6;H2BC7;H2BC8;H2BC9;H3-3B;H3C1;H3C10;H3C11;H3C12;H3C13;H3C7;H3C8;H4C2;H4C3;H4C4;H4C5;H4C6;H4C8;H4C9;HDAC1;HDAC2;KAT2A;MNAT1;MTA1;POLR1A;POLR1F;RBBP4;RBBP7;TAF1C;TAF1D;TBP;UBTF
R-HSA-1912408	Pre-NOTCH Transcription and Translation	http://reactome.org/PathwayBrowser/#/R-HSA-1912408	-0.613384	-2.90317	0	0	78	./Project_wg_result1750002599_GSEA/R_HSA_1912408.png	53	23112;9794;8366;192670;55766;3021;8365;192669;1871;55534;3013;2648;8354;8343;1387;8340;8367;8360;8339;8338;26523;22938;8970;8361;2033;8344;8347;8349;8350;8357;653604;27161;8364;8968;8335;8294;8355;8342;7027;85236;8356;8345;27327;8348;8331;3014;1869;94239;8346;3012;3018;861;4853	AGO1;AGO2;AGO3;AGO4;CREBBP;E2F1;E2F3;EP300;H2AC14;H2AC20;H2AC4;H2AC7;H2AC8;H2AJ;H2AX;H2AZ2;H2BC10;H2BC11;H2BC12;H2BC13;H2BC14;H2BC17;H2BC21;H2BC3;H2BC4;H2BC6;H2BC7;H2BC8;H2BC9;H3-3B;H3C1;H3C10;H3C11;H3C12;H3C13;H3C7;H3C8;H4C2;H4C3;H4C4;H4C5;H4C6;H4C8;H4C9;KAT2A;MAML1;MAML3;NOTCH2;RUNX1;SNW1;TFDP1;TNRC6A;TNRC6B
R-HSA-73884	Base Excision Repair	http://reactome.org/PathwayBrowser/#/R-HSA-73884	-0.620629	-2.89975	0	0	82	./Project_wg_result1750002599_GSEA/R_HSA_73884.png	56	6118;3980;8341;79661;6996;5427;3017;65057;8366;55766;5982;8365;5425;3013;6117;11284;8343;8340;8367;10038;8360;54386;8339;8338;8970;8361;8344;8347;8349;328;5983;8364;8335;8294;4968;10714;5981;7374;8342;85236;8345;8348;5111;54107;8331;3014;94239;8346;142;5424;2237;3012;3978;5984;3018;5426	ACD;APEX1;FEN1;H2AC14;H2AC20;H2AC4;H2AC7;H2AC8;H2AJ;H2AX;H2AZ2;H2BC10;H2BC11;H2BC12;H2BC13;H2BC14;H2BC15;H2BC17;H2BC21;H2BC3;H2BC4;H2BC5;H2BC6;H2BC7;H2BC8;H2BC9;H4C2;H4C3;H4C4;H4C5;H4C6;H4C8;H4C9;LIG1;LIG3;NEIL1;OGG1;PARP1;PARP2;PCNA;PNKP;POLD1;POLD2;POLD3;POLE;POLE2;POLE3;RFC1;RFC2;RFC3;RFC4;RPA1;RPA2;TDG;TERF2IP;UNG
R-HSA-69239	Synthesis of DNA	http://reactome.org/PathwayBrowser/#/R-HSA-69239	-0.570276	-2.8978	0	0	118	./Project_wg_result1750002599_GSEA/R_HSA_69239.png	45	5718;996;5713;5720;890;9837;5707;4998;5721;5695;81620;64682;5983;1017;51053;898;5557;84515;23594;6502;23649;51659;10714;9134;5981;4174;8318;990;5111;54107;8454;5422;5424;2237;29882;3978;5984;4171;51433;4172;29945;4173;5426;4175;4176	ANAPC1;ANAPC2;ANAPC4;ANAPC5;CCNA2;CCNE1;CCNE2;CDC27;CDC45;CDC6;CDK2;CDT1;CUL1;FEN1;GINS1;GINS2;GMNN;LIG1;MCM2;MCM3;MCM4;MCM5;MCM6;MCM7;MCM8;ORC1;ORC6;PCNA;POLA1;POLA2;POLD1;POLD3;POLE;POLE3;PRIM1;PSMB7;PSMD1;PSMD12;PSMD7;PSME1;PSME2;RFC1;RFC3;RFC4;SKP2
R-HSA-69242	S Phase	http://reactome.org/PathwayBrowser/#/R-HSA-69242	-0.527335	-2.85303	0	0	160	./Project_wg_result1750002599_GSEA/R_HSA_69242.png	93	5699;5702;5711;10197;6500;5706;5925;5685;23198;1874;10213;6118;4609;4149;5708;5427;5934;8881;7314;5714;5558;23063;10000;5982;5684;157570;5425;84296;114799;23595;4331;6117;113130;1019;9861;5885;5718;996;5713;5720;207;2932;890;9837;5707;4998;5721;5695;81620;7465;64682;5983;23047;1017;51053;898;5557;84515;23594;5928;6502;23649;10274;51659;10714;9134;5981;23244;7027;4174;993;8318;990;5111;54107;8454;…	AKT1;AKT3;ANAPC1;ANAPC2;ANAPC4;ANAPC5;CCNA2;CCNE1;CCNE2;CDC16;CDC25A;CDC27;CDC45;CDC6;CDCA5;CDK2;CDK4;CDT1;CUL1;E2F1;E2F4;ESCO1;ESCO2;FEN1;GINS1;GINS2;GINS4;GMNN;GSK3B;LIG1;MAX;MCM2;MCM3;MCM4;MCM5;MCM6;MCM7;MCM8;MNAT1;MYC;ORC1;ORC3;ORC6;PCNA;PDS5A;PDS5B;POLA1;POLA2;POLD1;POLD2;POLD3;POLE;POLE2;POLE3;PRIM1;PRIM2;PSMA3;PSMA4;PSMB10;PSMB7;PSMC3;PSMC6;PSMD1;PSMD12;PSMD14;PSMD2;PSMD5;PSMD6;PSMD7;PSMD8…
R-HSA-4551638	SUMOylation of chromatin organization proteins	http://reactome.org/PathwayBrowser/#/R-HSA-4551638	-0.622446	-2.84805	0	0	67	./Project_wg_result1750002599_GSEA/R_HSA_4551638.png	47	129401;9688;4927;9063;6396;53371;9818;23636;7329;8366;22955;83746;9972;8365;79023;8535;79902;348995;10762;8367;8360;3065;23279;23511;55706;8361;8554;55746;23165;8021;6304;5903;8364;4928;9883;23314;8294;3066;80012;11097;23512;9189;9631;57122;23468;23225;7175	CBX4;CBX5;H4C2;H4C3;H4C4;H4C5;H4C6;H4C8;H4C9;HDAC1;HDAC2;L3MBTL2;NDC1;NUP107;NUP133;NUP153;NUP155;NUP160;NUP188;NUP205;NUP210;NUP214;NUP35;NUP37;NUP42;NUP43;NUP50;NUP54;NUP58;NUP62;NUP85;NUP88;NUP93;NUP98;PHC3;PIAS1;PIAS2;POM121;RANBP2;SATB1;SATB2;SCMH1;SEC13;SUZ12;TPR;UBE2I;ZBED1
R-HSA-211000	Gene Silencing by RNA	http://reactome.org/PathwayBrowser/#/R-HSA-211000	-0.559128	-2.83162	0	0	117	./Project_wg_result1750002599_GSEA/R_HSA_211000.png	77	9818;23636;60528;23112;8366;192670;9972;55766;3021;8365;192669;79023;3013;7257;8354;5433;5901;79902;8343;348995;8340;10762;8367;7247;8360;5431;8339;143689;8338;26523;57510;23279;8970;23511;55706;8361;8344;8347;8349;55746;23165;3320;8350;8357;8021;653604;27161;5903;8364;23405;4928;8968;9883;8335;8294;54487;11097;8355;8342;10526;85236;8356;8345;27327;8348;8331;3014;9631;57122;94239;8346;3012;5430;3…	AGO1;AGO2;AGO3;AGO4;DGCR8;DICER1;DROSHA;ELAC2;H2AC14;H2AC20;H2AC4;H2AC7;H2AC8;H2AJ;H2AX;H2AZ2;H2BC10;H2BC11;H2BC12;H2BC13;H2BC14;H2BC17;H2BC21;H2BC3;H2BC4;H2BC6;H2BC7;H2BC8;H2BC9;H3-3B;H3C1;H3C10;H3C11;H3C12;H3C13;H3C7;H3C8;H4C2;H4C3;H4C4;H4C5;H4C6;H4C8;H4C9;HSP90AA1;IPO8;NDC1;NUP107;NUP133;NUP153;NUP155;NUP160;NUP188;NUP205;NUP210;NUP214;NUP37;NUP42;NUP43;NUP50;NUP58;NUP62;NUP85;NUP98;PIWIL4;POL…
R-HSA-3108214	SUMOylation of DNA damage response and repair proteins	http://reactome.org/PathwayBrowser/#/R-HSA-3108214	-0.61287	-2.82732	0	0	75	./Project_wg_result1750002599_GSEA/R_HSA_3108214.png	50	129401;9688;4927;9063;6396;53371;6996;54780;9818;23636;7329;22955;9972;79023;8535;6117;7508;79902;348995;10762;5893;5885;23279;23511;55706;8554;55746;23165;8021;5903;4928;9883;9656;8924;10274;165918;80012;11097;79677;23137;9631;57122;142;672;641;8243;9126;7486;23225;7175	BLM;BRCA1;CBX4;HERC2;MDC1;NDC1;NSMCE4A;NUP107;NUP133;NUP153;NUP155;NUP160;NUP188;NUP205;NUP210;NUP214;NUP35;NUP37;NUP42;NUP43;NUP50;NUP54;NUP58;NUP62;NUP85;NUP88;NUP93;NUP98;PARP1;PHC3;PIAS1;PIAS2;POM121;RAD21;RAD52;RANBP2;RNF168;RPA1;SCMH1;SEC13;SMC1A;SMC3;SMC5;SMC6;STAG1;TDG;TPR;UBE2I;WRN;XPC
R-HSA-1500620	Meiosis	http://reactome.org/PathwayBrowser/#/R-HSA-1500620	-0.584487	-2.82195	0	0	96	./Project_wg_result1750002599_GSEA/R_HSA_1500620.png	64	65057;7329;27127;8366;55766;4439;3021;8365;84057;4683;3013;8354;6117;1019;8343;10388;8340;8367;25777;8360;54386;5885;8339;8338;8970;8361;5888;8344;8347;8349;8350;8357;10111;11083;653604;1017;8364;8968;675;8335;545;5932;8294;10274;8355;8342;29893;85236;8356;8345;8348;8331;3014;94239;8346;3012;3018;672;641;4001;472;8243;9126;4361	ACD;ATM;ATR;BLM;BRCA1;BRCA2;CDK2;CDK4;DIDO1;H2AC14;H2AC20;H2AC4;H2AC7;H2AC8;H2AJ;H2AX;H2AZ2;H2BC10;H2BC11;H2BC12;H2BC13;H2BC14;H2BC17;H2BC21;H2BC3;H2BC4;H2BC6;H2BC7;H2BC8;H2BC9;H3-3B;H3C1;H3C10;H3C11;H3C12;H3C13;H3C7;H3C8;H4C2;H4C3;H4C4;H4C5;H4C6;H4C8;H4C9;LMNB1;MND1;MRE11;MSH5;NBN;PSMC3IP;RAD21;RAD50;RAD51;RBBP8;RPA1;SMC1A;SMC1B;SMC3;STAG1;SUN2;SYCP2;TERF2IP;UBE2I
R-HSA-69618	Mitotic Spindle Checkpoint	http://reactome.org/PathwayBrowser/#/R-HSA-69618	-0.545486	-2.78679	0	0	109	./Project_wg_result1750002599_GSEA/R_HSA_69618.png	55	79023;348235;10726;5529;9212;79172;140735;79902;54908;7514;348995;51143;23122;332;699;54821;3619;996;23279;9184;10403;5905;8379;55746;6249;4085;64682;5903;1062;64105;4928;147841;401541;79019;22919;25909;55920;3796;57082;23332;701;11130;1063;80152;57122;9793;1778;1783;29882;1060;51433;79682;57551;29945;9735	AHCTF1;ANAPC1;ANAPC2;ANAPC4;ANAPC5;AURKB;BIRC5;BUB1;BUB1B;BUB3;CDC27;CENPC;CENPE;CENPF;CENPK;CENPM;CENPO;CENPP;CENPT;CENPU;CKAP5;CLASP1;CLASP2;CLIP1;DYNC1H1;DYNC1LI1;DYNC1LI2;DYNLL2;ERCC6L;INCENP;KIF2A;KNL1;KNTC1;MAD1L1;MAD2L1;MAPRE1;NDC80;NUDC;NUP107;NUP133;NUP160;NUP37;NUP43;NUP85;NUP98;PPP2R5E;RANBP2;RANGAP1;RCC2;SKA2;SPC24;SPDL1;TAOK1;XPO1;ZWINT
R-HSA-191859	snRNP Assembly	http://reactome.org/PathwayBrowser/#/R-HSA-191859	-0.634485	-2.77724	0	0	53	./Project_wg_result1750002599_GSEA/R_HSA_191859.png	39	129401;9688;4927;6396;53371;6635;50628;9818;23636;9972;79023;25929;96764;6632;79902;6636;1207;348995;10762;51808;79760;23279;23511;55706;55746;23165;6628;8021;5903;4928;9883;22916;6634;4686;11097;9631;57122;23225;7175	CLNS1A;GEMIN4;GEMIN5;GEMIN7;NCBP1;NCBP2;NDC1;NUP107;NUP133;NUP153;NUP155;NUP160;NUP188;NUP205;NUP210;NUP214;NUP35;NUP37;NUP42;NUP43;NUP50;NUP54;NUP58;NUP62;NUP85;NUP88;NUP93;NUP98;PHAX;POM121;RANBP2;SEC13;SNRPB;SNRPD1;SNRPD3;SNRPE;SNRPF;TGS1;TPR
R-HSA-194441	Metabolism of non-coding RNA	http://reactome.org/PathwayBrowser/#/R-HSA-194441	-0.634485	-2.77724	0	0	53	./Project_wg_result1750002599_GSEA/R_HSA_194441.png	39	129401;9688;4927;6396;53371;6635;50628;9818;23636;9972;79023;25929;96764;6632;79902;6636;1207;348995;10762;51808;79760;23279;23511;55706;55746;23165;6628;8021;5903;4928;9883;22916;6634;4686;11097;9631;57122;23225;7175	CLNS1A;GEMIN4;GEMIN5;GEMIN7;NCBP1;NCBP2;NDC1;NUP107;NUP133;NUP153;NUP155;NUP160;NUP188;NUP205;NUP210;NUP214;NUP35;NUP37;NUP42;NUP43;NUP50;NUP54;NUP58;NUP62;NUP85;NUP88;NUP93;NUP98;PHAX;POM121;RANBP2;SEC13;SNRPB;SNRPD1;SNRPD3;SNRPE;SNRPF;TGS1;TPR
R-HSA-1912422	Pre-NOTCH Expression and Processing	http://reactome.org/PathwayBrowser/#/R-HSA-1912422	-0.570433	-2.77648	0	0	94	./Project_wg_result1750002599_GSEA/R_HSA_1912422.png	59	23112;9794;8366;192670;6400;55766;3021;8365;192669;1871;55534;3013;2648;8354;8343;1387;8340;8367;8360;10959;8339;8338;26523;22938;8970;8361;2033;8344;8347;8349;8350;8357;653604;27161;8364;8968;8335;489;23509;8294;8355;8342;7027;85236;8356;8345;27327;8348;488;8331;3014;1869;94239;8346;3012;3018;6487;861;4853	AGO1;AGO2;AGO3;AGO4;ATP2A2;ATP2A3;CREBBP;E2F1;E2F3;EP300;H2AC14;H2AC20;H2AC4;H2AC7;H2AC8;H2AJ;H2AX;H2AZ2;H2BC10;H2BC11;H2BC12;H2BC13;H2BC14;H2BC17;H2BC21;H2BC3;H2BC4;H2BC6;H2BC7;H2BC8;H2BC9;H3-3B;H3C1;H3C10;H3C11;H3C12;H3C13;H3C7;H3C8;H4C2;H4C3;H4C4;H4C5;H4C6;H4C8;H4C9;KAT2A;MAML1;MAML3;NOTCH2;POFUT1;RUNX1;SEL1L;SNW1;ST3GAL3;TFDP1;TMED2;TNRC6A;TNRC6B
R-HSA-2559583	Cellular Senescence	http://reactome.org/PathwayBrowser/#/R-HSA-2559583	-0.507661	-2.75558	0	0	173	./Project_wg_result1750002599_GSEA/R_HSA_2559583.png	92	8881;65057;7314;23112;5970;8366;22955;192670;55766;3021;8365;192669;3397;1871;4683;3013;8535;8354;4217;1019;8343;3007;8340;8367;8360;54386;8550;1870;8339;8338;26523;996;8970;8361;890;8344;8347;8349;23466;8350;8357;10111;64682;653604;29855;50488;1017;898;8364;8968;8335;5928;3006;8294;1432;9134;9448;5931;80012;8355;8342;7027;2146;3008;85236;3009;8356;79813;8345;6197;57634;23512;27327;23523;8348;833…	ACD;AGO1;AGO3;AGO4;ANAPC1;ANAPC2;ANAPC4;ANAPC5;ATM;CABIN1;CBX4;CBX6;CCNA2;CCNE1;CCNE2;CDC16;CDC27;CDK2;CDK4;CDK6;E2F1;E2F2;E2F3;EHMT1;EP400;EZH2;H1-2;H1-3;H1-4;H1-5;H2AC14;H2AC20;H2AC4;H2AC7;H2AC8;H2AJ;H2AX;H2AZ2;H2BC10;H2BC11;H2BC12;H2BC13;H2BC14;H2BC17;H2BC21;H2BC3;H2BC4;H2BC6;H2BC7;H2BC8;H2BC9;H3-3B;H3C1;H3C10;H3C11;H3C12;H3C13;H3C7;H3C8;H4C2;H4C3;H4C4;H4C5;H4C6;H4C8;H4C9;ID1;LMNB1;MAP3K5;MAP4…
R-HSA-5685942	HDR through Homologous Recombination (HRR)	http://reactome.org/PathwayBrowser/#/R-HSA-5685942	-0.617243	-2.7525	0	0	66	./Project_wg_result1750002599_GSEA/R_HSA_5685942.png	49	7156;6118;146956;79728;5427;51426;5810;7314;5884;5892;5982;5425;4683;10635;51750;80010;6117;84126;580;84464;348654;5429;80198;5888;197342;83990;10111;5983;7517;7516;675;545;5932;1111;10714;5981;11073;9156;5111;54107;5424;5984;672;641;23514;472;4361;5426;7486	ATM;ATR;ATRIP;BARD1;BLM;BRCA1;BRCA2;BRIP1;CHEK1;EME1;EME2;EXO1;GEN1;MRE11;MUS81;NBN;PALB2;PCNA;POLD1;POLD2;POLD3;POLE;POLE2;POLE3;POLH;POLK;RAD1;RAD17;RAD50;RAD51;RAD51AP1;RAD51D;RBBP8;RFC1;RFC2;RFC3;RFC4;RMI1;RPA1;RPA2;RTEL1;SLX4;SPIDR;TOP3A;TOPBP1;UBB;WRN;XRCC2;XRCC3
R-HSA-110328	Recognition and association of DNA glycosylase with site containing an affected pyrimidine	http://reactome.org/PathwayBrowser/#/R-HSA-110328	-0.633244	-2.73535	0	0	51	./Project_wg_result1750002599_GSEA/R_HSA_110328.png	36	8341;79661;6996;3017;65057;8366;55766;8365;3013;8343;8340;8367;8360;54386;8339;8338;8970;8361;8344;8347;8349;8364;8335;8294;4968;7374;8342;85236;8345;8348;8331;3014;94239;8346;3012;3018	ACD;H2AC14;H2AC20;H2AC4;H2AC7;H2AC8;H2AJ;H2AX;H2AZ2;H2BC10;H2BC11;H2BC12;H2BC13;H2BC14;H2BC15;H2BC17;H2BC21;H2BC3;H2BC4;H2BC5;H2BC6;H2BC7;H2BC8;H2BC9;H4C2;H4C3;H4C4;H4C5;H4C6;H4C8;H4C9;NEIL1;OGG1;TDG;TERF2IP;UNG
R-HSA-110329	Cleavage of the damaged pyrimidine	http://reactome.org/PathwayBrowser/#/R-HSA-110329	-0.633244	-2.73535	0	0	51	./Project_wg_result1750002599_GSEA/R_HSA_110329.png	36	8341;79661;6996;3017;65057;8366;55766;8365;3013;8343;8340;8367;8360;54386;8339;8338;8970;8361;8344;8347;8349;8364;8335;8294;4968;7374;8342;85236;8345;8348;8331;3014;94239;8346;3012;3018	ACD;H2AC14;H2AC20;H2AC4;H2AC7;H2AC8;H2AJ;H2AX;H2AZ2;H2BC10;H2BC11;H2BC12;H2BC13;H2BC14;H2BC15;H2BC17;H2BC21;H2BC3;H2BC4;H2BC5;H2BC6;H2BC7;H2BC8;H2BC9;H4C2;H4C3;H4C4;H4C5;H4C6;H4C8;H4C9;NEIL1;OGG1;TDG;TERF2IP;UNG
R-HSA-73928	Depyrimidination	http://reactome.org/PathwayBrowser/#/R-HSA-73928	-0.633244	-2.73535	0	0	51	./Project_wg_result1750002599_GSEA/R_HSA_73928.png	36	8341;79661;6996;3017;65057;8366;55766;8365;3013;8343;8340;8367;8360;54386;8339;8338;8970;8361;8344;8347;8349;8364;8335;8294;4968;7374;8342;85236;8345;8348;8331;3014;94239;8346;3012;3018	ACD;H2AC14;H2AC20;H2AC4;H2AC7;H2AC8;H2AJ;H2AX;H2AZ2;H2BC10;H2BC11;H2BC12;H2BC13;H2BC14;H2BC15;H2BC17;H2BC21;H2BC3;H2BC4;H2BC5;H2BC6;H2BC7;H2BC8;H2BC9;H4C2;H4C3;H4C4;H4C5;H4C6;H4C8;H4C9;NEIL1;OGG1;TDG;TERF2IP;UNG
R-HSA-73929	Base-Excision Repair, AP Site Formation	http://reactome.org/PathwayBrowser/#/R-HSA-73929	-0.629199	-2.71873	0	0	53	./Project_wg_result1750002599_GSEA/R_HSA_73929.png	36	8341;79661;6996;3017;65057;8366;55766;8365;3013;8343;8340;8367;8360;54386;8339;8338;8970;8361;8344;8347;8349;8364;8335;8294;4968;7374;8342;85236;8345;8348;8331;3014;94239;8346;3012;3018	ACD;H2AC14;H2AC20;H2AC4;H2AC7;H2AC8;H2AJ;H2AX;H2AZ2;H2BC10;H2BC11;H2BC12;H2BC13;H2BC14;H2BC15;H2BC17;H2BC21;H2BC3;H2BC4;H2BC5;H2BC6;H2BC7;H2BC8;H2BC9;H4C2;H4C3;H4C4;H4C5;H4C6;H4C8;H4C9;NEIL1;OGG1;TDG;TERF2IP;UNG
R-HSA-3371453	Regulation of HSF1-mediated heat shock response	http://reactome.org/PathwayBrowser/#/R-HSA-3371453	-0.597609	-2.707	0	0	68	./Project_wg_result1750002599_GSEA/R_HSA_3371453.png	48	9532;129401;9688;4927;6396;5594;53371;6118;9261;3297;9818;23636;51182;9972;9529;3312;9530;79023;573;7266;6117;23411;79902;3309;348995;3308;10762;23279;23511;2932;55706;55746;23165;27000;8021;5903;4928;9883;57805;545;22824;3313;11097;9631;57122;472;23225;7175	ATM;ATR;BAG1;BAG2;BAG4;BAG5;CCAR2;DNAJC2;DNAJC7;GSK3B;HSF1;HSPA14;HSPA4;HSPA4L;HSPA5;HSPA8;HSPA9;MAPK1;MAPKAPK2;NDC1;NUP107;NUP133;NUP153;NUP155;NUP160;NUP188;NUP205;NUP210;NUP214;NUP35;NUP37;NUP42;NUP43;NUP50;NUP54;NUP58;NUP62;NUP85;NUP88;NUP93;NUP98;POM121;RANBP2;RPA1;RPA2;SEC13;SIRT1;TPR
R-HSA-9616222	Transcriptional regulation of granulopoiesis	http://reactome.org/PathwayBrowser/#/R-HSA-9616222	-0.579958	-2.70479	0	0	75	./Project_wg_result1750002599_GSEA/R_HSA_9616222.png	50	55766;3021;8365;3013;6688;8354;1019;8343;8340;8367;8360;8339;8338;8970;8361;1385;865;2033;8344;8347;8349;8350;8357;653604;4297;1017;8364;1441;8968;8335;8294;3570;8355;8342;7027;85236;7913;8356;8345;4602;8348;8331;3014;1869;94239;8346;3012;3018;2672;861	CBFB;CDK2;CDK4;CREB1;CSF3R;DEK;E2F1;EP300;GFI1;H2AC14;H2AC20;H2AC4;H2AC7;H2AC8;H2AJ;H2AX;H2AZ2;H2BC10;H2BC11;H2BC12;H2BC13;H2BC14;H2BC17;H2BC21;H2BC3;H2BC4;H2BC6;H2BC7;H2BC8;H2BC9;H3-3B;H3C1;H3C10;H3C11;H3C12;H3C13;H3C7;H3C8;H4C3;H4C4;H4C5;H4C6;H4C8;H4C9;IL6R;KMT2A;MYB;RUNX1;SPI1;TFDP1
R-HSA-5625886	Activated PKN1 stimulates transcription of AR (androgen receptor) regulated genes KLK2 and KLK3	http://reactome.org/PathwayBrowser/#/R-HSA-5625886	-0.632076	-2.69561	0	0	52	./Project_wg_result1750002599_GSEA/R_HSA_5625886.png	38	8366;55766;3021;8365;3013;8354;8343;10499;8340;8367;8360;8339;8338;8970;23028;8361;8344;8347;8349;8350;8357;653604;8364;8968;8335;8294;8355;8342;85236;8356;8345;8348;8331;3014;94239;8346;3012;3018	H2AC14;H2AC20;H2AC4;H2AC7;H2AC8;H2AJ;H2AX;H2AZ2;H2BC10;H2BC11;H2BC12;H2BC13;H2BC14;H2BC17;H2BC21;H2BC3;H2BC4;H2BC6;H2BC7;H2BC8;H2BC9;H3-3B;H3C1;H3C10;H3C11;H3C12;H3C13;H3C7;H3C8;H4C2;H4C3;H4C4;H4C5;H4C6;H4C8;H4C9;KDM1A;NCOA2
R-HSA-2559580	Oxidative Stress Induced Senescence	http://reactome.org/PathwayBrowser/#/R-HSA-2559580	-0.537837	-2.66267	0	0	106	./Project_wg_result1750002599_GSEA/R_HSA_2559580.png	63	7314;23112;8366;22955;192670;55766;3021;8365;192669;1871;3013;8535;8354;4217;1019;8343;8340;8367;8360;8550;1870;8339;8338;26523;8970;8361;8344;8347;8349;23466;8350;8357;653604;50488;8364;8968;8335;5928;8294;1432;9448;5931;80012;8355;8342;7027;2146;85236;8356;8345;23512;27327;8348;8331;3014;1869;94239;4193;8346;3012;3018;1021;4194	AGO1;AGO3;AGO4;CBX4;CBX6;CDK4;CDK6;E2F1;E2F2;E2F3;EZH2;H2AC14;H2AC20;H2AC4;H2AC7;H2AC8;H2AJ;H2AX;H2AZ2;H2BC10;H2BC11;H2BC12;H2BC13;H2BC14;H2BC17;H2BC21;H2BC3;H2BC4;H2BC6;H2BC7;H2BC8;H2BC9;H3-3B;H3C1;H3C10;H3C11;H3C12;H3C13;H3C7;H3C8;H4C2;H4C3;H4C4;H4C5;H4C6;H4C8;H4C9;MAP3K5;MAP4K4;MAPK14;MAPKAPK5;MDM2;MDM4;MINK1;PHC3;RBBP4;RBBP7;SCMH1;SUZ12;TFDP1;TNRC6A;TNRC6B;UBB
R-HSA-2990846	SUMOylation	http://reactome.org/PathwayBrowser/#/R-HSA-2990846	-0.49396	-2.65792	0	0	183	./Project_wg_result1750002599_GSEA/R_HSA_2990846.png	85	6117;7690;4869;7508;79902;10499;1387;3183;348995;2908;10762;8367;5893;8360;332;9612;5885;7158;1487;3065;3619;23279;23511;57591;55706;8361;8554;2033;9112;5905;7153;55746;1788;3190;23165;8204;8021;6304;7181;5903;8364;1655;4928;9883;9656;23314;8294;6294;8924;25942;3066;10274;165918;6670;10210;80012;11097;9641;205564;5610;23512;10055;5111;9189;79677;23137;9631;57122;4193;142;51602;672;23468;641;7150;…	BIRC5;BLM;BRCA1;CASP8AP2;CBX5;CREBBP;CTBP1;DDX17;DDX5;DNMT1;DNMT3A;EIF2AK2;EP300;H4C3;H4C4;H4C5;H4C6;H4C9;HDAC1;HDAC2;HERC2;HNRNPC;HNRNPK;IKBKE;INCENP;MDC1;MDM2;MRTFA;MTA1;NCOA2;NCOR2;NDC1;NOP58;NPM1;NR2C1;NR3C1;NRIP1;NUP107;NUP133;NUP155;NUP160;NUP188;NUP205;NUP210;NUP214;NUP42;NUP43;NUP50;NUP85;NUP98;PARP1;PCNA;PHC3;PIAS1;POM121;RAD21;RAD52;RANBP2;RANGAP1;RNF168;RPA1;SAE1;SAFB;SATB1;SATB2;SENP5…
R-HSA-141424	Amplification of signal from the kinetochores	http://reactome.org/PathwayBrowser/#/R-HSA-141424	-0.547635	-2.65338	0	0	93	./Project_wg_result1750002599_GSEA/R_HSA_141424.png	50	79023;348235;10726;5529;9212;79172;140735;79902;54908;7514;348995;51143;23122;332;699;54821;3619;23279;9184;10403;5905;8379;55746;6249;4085;5903;1062;64105;4928;147841;401541;79019;22919;25909;55920;3796;57082;23332;701;11130;1063;80152;57122;9793;1778;1783;1060;79682;57551;9735	AHCTF1;AURKB;BIRC5;BUB1;BUB1B;BUB3;CENPC;CENPE;CENPF;CENPK;CENPM;CENPO;CENPP;CENPT;CENPU;CKAP5;CLASP1;CLASP2;CLIP1;DYNC1H1;DYNC1LI1;DYNC1LI2;DYNLL2;ERCC6L;INCENP;KIF2A;KNL1;KNTC1;MAD1L1;MAD2L1;MAPRE1;NDC80;NUDC;NUP107;NUP133;NUP160;NUP37;NUP43;NUP85;NUP98;PPP2R5E;RANBP2;RANGAP1;RCC2;SKA2;SPC24;SPDL1;TAOK1;XPO1;ZWINT
R-HSA-141444	Amplification of signal from unattached kinetochores via a MAD2 inhibitory signal	http://reactome.org/PathwayBrowser/#/R-HSA-141444	-0.547635	-2.65338	0	0	93	./Project_wg_result1750002599_GSEA/R_HSA_141444.png	50	79023;348235;10726;5529;9212;79172;140735;79902;54908;7514;348995;51143;23122;332;699;54821;3619;23279;9184;10403;5905;8379;55746;6249;4085;5903;1062;64105;4928;147841;401541;79019;22919;25909;55920;3796;57082;23332;701;11130;1063;80152;57122;9793;1778;1783;1060;79682;57551;9735	AHCTF1;AURKB;BIRC5;BUB1;BUB1B;BUB3;CENPC;CENPE;CENPF;CENPK;CENPM;CENPO;CENPP;CENPT;CENPU;CKAP5;CLASP1;CLASP2;CLIP1;DYNC1H1;DYNC1LI1;DYNC1LI2;DYNLL2;ERCC6L;INCENP;KIF2A;KNL1;KNTC1;MAD1L1;MAD2L1;MAPRE1;NDC80;NUDC;NUP107;NUP133;NUP160;NUP37;NUP43;NUP85;NUP98;PPP2R5E;RANBP2;RANGAP1;RCC2;SKA2;SPC24;SPDL1;TAOK1;XPO1;ZWINT
R-HSA-201722	Formation of the beta-catenin:TCF transactivating complex	http://reactome.org/PathwayBrowser/#/R-HSA-201722	-0.564231	-2.64861	0	0	74	./Project_wg_result1750002599_GSEA/R_HSA_201722.png	47	6932;8366;55766;79577;3021;8365;3013;8354;8343;1387;8340;8367;8360;3065;8339;8338;7091;8970;8361;2033;8344;8347;8349;8350;8357;653604;8364;8607;8968;123169;8335;8295;8294;6597;8355;8342;85236;8356;8345;8348;8331;8085;3014;94239;8346;3012;3018	CDC73;CREBBP;EP300;H2AC14;H2AC20;H2AC4;H2AC7;H2AC8;H2AJ;H2AX;H2AZ2;H2BC10;H2BC11;H2BC12;H2BC13;H2BC14;H2BC17;H2BC21;H2BC3;H2BC4;H2BC6;H2BC7;H2BC8;H2BC9;H3-3B;H3C1;H3C10;H3C11;H3C12;H3C13;H3C7;H3C8;H4C2;H4C3;H4C4;H4C5;H4C6;H4C8;H4C9;HDAC1;KMT2D;LEO1;RUVBL1;SMARCA4;TCF7;TLE4;TRRAP
R-HSA-3108232	SUMO E3 ligases SUMOylate target proteins	http://reactome.org/PathwayBrowser/#/R-HSA-3108232	-0.492312	-2.63521	0	0	177	./Project_wg_result1750002599_GSEA/R_HSA_3108232.png	83	6117;7690;4869;7508;79902;10499;1387;3183;348995;2908;10762;8367;5893;8360;332;9612;5885;7158;1487;3065;3619;23279;23511;57591;55706;8361;8554;2033;9112;5905;7153;55746;1788;3190;23165;8204;8021;6304;7181;5903;8364;1655;4928;9883;9656;23314;8294;6294;8924;25942;3066;10274;165918;6670;10210;80012;11097;9641;5610;23512;5111;9189;79677;23137;9631;57122;4193;142;51602;672;23468;641;7150;1786;9994;824…	BIRC5;BLM;BRCA1;CASP8AP2;CBX5;CREBBP;CTBP1;DDX17;DDX5;DNMT1;DNMT3A;EIF2AK2;EP300;H4C3;H4C4;H4C5;H4C6;H4C9;HDAC1;HDAC2;HERC2;HNRNPC;HNRNPK;IKBKE;INCENP;MDC1;MDM2;MRTFA;MTA1;NCOA2;NCOR2;NDC1;NOP58;NPM1;NR2C1;NR3C1;NRIP1;NUP107;NUP133;NUP155;NUP160;NUP188;NUP205;NUP210;NUP214;NUP42;NUP43;NUP50;NUP85;NUP98;PARP1;PCNA;PHC3;PIAS1;POM121;RAD21;RAD52;RANBP2;RANGAP1;RNF168;RPA1;SAFB;SATB1;SATB2;SIN3A;SMC1…
R-HSA-2555396	Mitotic Metaphase and Anaphase	http://reactome.org/PathwayBrowser/#/R-HSA-2555396	-0.478044	-2.63512	0	0	222	./Project_wg_result1750002599_GSEA/R_HSA_2555396.png	122	5699;5702;5515;64946;5711;10197;23592;91687;5706;79980;129401;9688;5685;23198;6396;10213;53371;25936;11004;5708;57405;9818;23636;8881;151246;55055;7314;79643;7329;5714;55839;27183;23063;1781;5684;79023;348235;10726;5529;9212;55869;79172;140735;113130;5901;79902;54908;7514;348995;51143;23122;9861;332;5885;699;5718;54821;3619;996;5713;23279;5720;200014;23511;9184;55706;5520;5707;10403;5721;5695;979…	AHCTF1;ANAPC1;ANAPC2;ANAPC4;ANAPC5;ANKLE2;AURKB;BIRC5;BUB1;BUB1B;BUB3;CC2D1B;CDC16;CDC27;CDCA5;CENPC;CENPE;CENPF;CENPH;CENPK;CENPL;CENPM;CENPN;CENPO;CENPP;CENPT;CENPU;CHMP6;CKAP5;CLASP1;CLASP2;CLIP1;DSN1;DYNC1H1;DYNC1I2;DYNC1LI1;DYNC1LI2;DYNLL2;ERCC6L;FBXO5;HDAC8;INCENP;IST1;KIF2A;KIF2C;KNL1;KNTC1;KPNB1;LEMD3;LMNB1;MAD1L1;MAD2L1;MAPRE1;NDC1;NDC80;NSL1;NUDC;NUP107;NUP133;NUP155;NUP160;NUP188;NUP20…
R-HSA-68882	Mitotic Anaphase	http://reactome.org/PathwayBrowser/#/R-HSA-68882	-0.475803	-2.63412	0	0	221	./Project_wg_result1750002599_GSEA/R_HSA_68882.png	121	5699;5702;5515;64946;5711;10197;23592;91687;5706;79980;129401;9688;5685;23198;6396;10213;53371;25936;11004;5708;57405;9818;23636;8881;151246;55055;7314;79643;7329;5714;55839;27183;23063;1781;5684;79023;348235;10726;5529;9212;55869;79172;140735;113130;5901;79902;54908;7514;348995;51143;23122;9861;332;5885;699;5718;54821;3619;996;5713;23279;5720;200014;23511;9184;55706;5520;5707;10403;5721;5695;979…	AHCTF1;ANAPC1;ANAPC2;ANAPC4;ANAPC5;ANKLE2;AURKB;BIRC5;BUB1;BUB1B;BUB3;CC2D1B;CDC16;CDC27;CDCA5;CENPC;CENPE;CENPF;CENPH;CENPK;CENPL;CENPM;CENPN;CENPO;CENPP;CENPT;CENPU;CHMP6;CKAP5;CLASP1;CLASP2;CLIP1;DSN1;DYNC1H1;DYNC1I2;DYNC1LI1;DYNC1LI2;DYNLL2;ERCC6L;HDAC8;INCENP;IST1;KIF2A;KIF2C;KNL1;KNTC1;KPNB1;LEMD3;LMNB1;MAD1L1;MAD2L1;MAPRE1;NDC1;NDC80;NSL1;NUDC;NUP107;NUP133;NUP155;NUP160;NUP188;NUP205;NUP3…
R-HSA-6784531	tRNA processing in the nucleus	http://reactome.org/PathwayBrowser/#/R-HSA-6784531	-0.593763	-2.6202	0	0	56	./Project_wg_result1750002599_GSEA/R_HSA_6784531.png	36	10940;129401;9688;4927;6396;53371;51095;80746;10898;9818;23636;60528;1653;9972;79023;5901;79902;11260;348995;10762;23279;23511;1478;55706;55746;23165;8021;5903;4928;9883;11097;29894;9631;57122;23225;7175	CPSF1;CPSF4;CSTF2;DDX1;ELAC2;NDC1;NUP107;NUP133;NUP153;NUP155;NUP160;NUP188;NUP205;NUP210;NUP214;NUP35;NUP37;NUP42;NUP43;NUP50;NUP54;NUP58;NUP62;NUP85;NUP88;NUP93;NUP98;POM121;POP1;RAN;RANBP2;SEC13;TPR;TRNT1;TSEN2;XPOT
R-HSA-8854518	AURKA Activation by TPX2	http://reactome.org/PathwayBrowser/#/R-HSA-8854518	-0.580283	-2.61149	0	0	72	./Project_wg_result1750002599_GSEA/R_HSA_8854518.png	32	79441;22897;23354;22974;7283;55835;55142;1639;3320;10733;10383;54801;22919;11190;8481;22994;55755;23332;9738;203068;9814;1453;84131;5108;22995;55125;9793;1778;4957;5116;10142;11064	AKAP9;CCP110;CDK5RAP2;CENPJ;CEP131;CEP152;CEP164;CEP192;CEP250;CEP78;CKAP5;CLASP1;CNTRL;CSNK1D;DCTN1;DYNC1H1;HAUS2;HAUS3;HAUS5;HAUS6;HSP90AA1;MAPRE1;ODF2;OFD1;PCM1;PCNT;PLK4;SFI1;TPX2;TUBB;TUBB4B;TUBG1
R-HSA-8939236	RUNX1 regulates transcription of genes involved in differentiation of HSCs	http://reactome.org/PathwayBrowser/#/R-HSA-8939236	-0.518331	-2.60886	0	0	110	./Project_wg_result1750002599_GSEA/R_HSA_8939236.png	69	902;8368;5699;5702;5711;10197;5706;5685;23198;10213;6929;8341;5708;3017;25;7314;5714;8366;55766;5684;3021;8365;3013;6688;8354;4331;8343;8340;9861;8367;8360;5718;8339;8338;5713;5720;8970;8361;6938;865;5707;8344;5721;8347;5695;8349;8350;8357;653604;4297;8364;8968;8335;8294;8355;8342;85236;8356;8345;4602;8348;8331;3014;94239;8346;3012;3018;7161;861	ABL1;CBFB;CCNH;H2AC14;H2AC20;H2AC4;H2AC7;H2AC8;H2AJ;H2AX;H2AZ2;H2BC10;H2BC11;H2BC12;H2BC13;H2BC14;H2BC15;H2BC17;H2BC21;H2BC3;H2BC4;H2BC5;H2BC6;H2BC7;H2BC8;H2BC9;H3-3B;H3C1;H3C10;H3C11;H3C12;H3C13;H3C7;H3C8;H4C13;H4C2;H4C3;H4C4;H4C5;H4C6;H4C8;H4C9;KMT2A;MNAT1;MYB;PSMA3;PSMA4;PSMB10;PSMB7;PSMC3;PSMC6;PSMD1;PSMD12;PSMD14;PSMD2;PSMD5;PSMD6;PSMD7;PSMD8;PSME1;PSME2;PSME3;PSME4;RUNX1;SPI1;TCF12;TCF3;TP7…
R-HSA-380270	Recruitment of mitotic centrosome proteins and complexes	http://reactome.org/PathwayBrowser/#/R-HSA-380270	-0.567595	-2.59877	0	0	81	./Project_wg_result1750002599_GSEA/R_HSA_380270.png	35	79441;22897;23354;7283;55835;55142;1639;3320;10733;984;10383;10426;54801;22919;11190;8481;22994;55755;23332;9738;203068;9814;1453;84131;728642;5108;85378;22995;55125;9793;1778;4957;5116;10142;11064	AKAP9;CCP110;CDK11A;CDK11B;CDK5RAP2;CENPJ;CEP131;CEP152;CEP164;CEP192;CEP250;CEP78;CKAP5;CLASP1;CNTRL;CSNK1D;DCTN1;DYNC1H1;HAUS2;HAUS3;HAUS5;HAUS6;HSP90AA1;MAPRE1;ODF2;OFD1;PCM1;PCNT;PLK4;SFI1;TUBB;TUBB4B;TUBG1;TUBGCP3;TUBGCP6
R-HSA-380287	Centrosome maturation	http://reactome.org/PathwayBrowser/#/R-HSA-380287	-0.567595	-2.59877	0	0	81	./Project_wg_result1750002599_GSEA/R_HSA_380287.png	35	79441;22897;23354;7283;55835;55142;1639;3320;10733;984;10383;10426;54801;22919;11190;8481;22994;55755;23332;9738;203068;9814;1453;84131;728642;5108;85378;22995;55125;9793;1778;4957;5116;10142;11064	AKAP9;CCP110;CDK11A;CDK11B;CDK5RAP2;CENPJ;CEP131;CEP152;CEP164;CEP192;CEP250;CEP78;CKAP5;CLASP1;CNTRL;CSNK1D;DCTN1;DYNC1H1;HAUS2;HAUS3;HAUS5;HAUS6;HSP90AA1;MAPRE1;ODF2;OFD1;PCM1;PCNT;PLK4;SFI1;TUBB;TUBB4B;TUBG1;TUBGCP3;TUBGCP6
R-HSA-2500257	Resolution of Sister Chromatid Cohesion	http://reactome.org/PathwayBrowser/#/R-HSA-2500257	-0.518055	-2.59444	0	0	117	./Project_wg_result1750002599_GSEA/R_HSA_2500257.png	60	79023;348235;10726;5529;9212;55869;79172;140735;113130;79902;54908;7514;348995;51143;23122;332;5885;699;54821;3619;23279;9184;10403;5905;8379;55746;6249;4085;23047;5903;1062;64105;4928;10383;147841;401541;10274;79019;22919;25909;55920;3796;57082;23244;23332;701;84617;11130;1063;80152;57122;9793;1778;1783;1060;79682;57551;8243;9126;9735	AHCTF1;AURKB;BIRC5;BUB1;BUB1B;BUB3;CDCA5;CENPC;CENPE;CENPF;CENPK;CENPM;CENPO;CENPP;CENPT;CENPU;CKAP5;CLASP1;CLASP2;CLIP1;DYNC1H1;DYNC1LI1;DYNC1LI2;DYNLL2;ERCC6L;HDAC8;INCENP;KIF2A;KNL1;KNTC1;MAD1L1;MAD2L1;MAPRE1;NDC80;NUDC;NUP107;NUP133;NUP160;NUP37;NUP43;NUP85;NUP98;PDS5A;PDS5B;PPP2R5E;RAD21;RANBP2;RANGAP1;RCC2;SKA2;SMC1A;SMC3;SPC24;SPDL1;STAG1;TAOK1;TUBB4B;TUBB6;XPO1;ZWINT
R-HSA-69206	G1/S Transition	http://reactome.org/PathwayBrowser/#/R-HSA-69206	-0.501629	-2.59202	0	0	131	./Project_wg_result1750002599_GSEA/R_HSA_69206.png	47	5718;10926;3065;5713;5720;7083;207;890;5707;4998;5721;5695;81620;7465;1017;51053;898;5557;84515;23594;5928;6502;23649;9134;8317;26271;7027;4174;993;8318;990;5111;54107;8454;5422;55388;1869;1719;4171;6241;5933;4172;7298;4173;5426;4175;4176	AKT1;CCNA2;CCNE1;CCNE2;CDC25A;CDC45;CDC6;CDC7;CDK2;CDT1;CUL1;DBF4;DHFR;E2F1;FBXO5;GMNN;HDAC1;MCM10;MCM2;MCM3;MCM4;MCM5;MCM6;MCM7;MCM8;ORC1;ORC6;PCNA;POLA1;POLA2;POLE;POLE3;PRIM1;PSMB7;PSMD1;PSMD12;PSMD7;PSME1;PSME2;RBBP4;RBL1;RRM2;SKP2;TFDP1;TK1;TYMS;WEE1
R-HSA-1221632	Meiotic synapsis	http://reactome.org/PathwayBrowser/#/R-HSA-1221632	-0.575374	-2.58698	0	0	65	./Project_wg_result1750002599_GSEA/R_HSA_1221632.png	42	65057;7329;27127;8366;55766;8365;3013;8343;10388;8340;8367;25777;8360;54386;5885;8339;8338;8970;8361;8344;8347;8349;11083;8364;8335;545;8294;10274;8342;85236;8345;8348;8331;3014;94239;8346;3012;3018;672;4001;8243;9126	ACD;ATR;BRCA1;DIDO1;H2AC14;H2AC20;H2AC4;H2AC7;H2AC8;H2AJ;H2AX;H2AZ2;H2BC10;H2BC11;H2BC12;H2BC13;H2BC14;H2BC17;H2BC21;H2BC3;H2BC4;H2BC6;H2BC7;H2BC8;H2BC9;H4C2;H4C3;H4C4;H4C5;H4C6;H4C8;H4C9;LMNB1;RAD21;SMC1A;SMC1B;SMC3;STAG1;SUN2;SYCP2;TERF2IP;UBE2I
R-HSA-9675135	Diseases of DNA repair	http://reactome.org/PathwayBrowser/#/R-HSA-9675135	-0.599509	-2.58287	0	0	51	./Project_wg_result1750002599_GSEA/R_HSA_9675135.png	33	7156;6118;79728;79661;5810;5884;5892;5982;4683;10635;80010;6117;84126;580;5888;83990;10111;5983;4436;7516;675;545;5932;4968;11073;9156;2956;5984;672;641;472;4361;7486	ATM;ATR;ATRIP;BARD1;BLM;BRCA1;BRCA2;BRIP1;EXO1;MRE11;MSH2;MSH6;NBN;NEIL1;OGG1;PALB2;RAD1;RAD17;RAD50;RAD51;RAD51AP1;RAD51D;RBBP8;RFC2;RFC3;RFC4;RMI1;RPA1;RPA2;TOP3A;TOPBP1;WRN;XRCC2
R-HSA-380259	Loss of Nlp from mitotic centrosomes	http://reactome.org/PathwayBrowser/#/R-HSA-380259	-0.582271	-2.57923	0	0	69	./Project_wg_result1750002599_GSEA/R_HSA_380259.png	31	79441;22897;23354;7283;55835;55142;1639;3320;10733;10383;54801;22919;11190;8481;22994;55755;23332;9738;203068;9814;1453;84131;5108;22995;55125;9793;1778;4957;5116;10142;11064	AKAP9;CCP110;CDK5RAP2;CENPJ;CEP131;CEP152;CEP164;CEP192;CEP250;CEP78;CKAP5;CLASP1;CNTRL;CSNK1D;DCTN1;DYNC1H1;HAUS2;HAUS3;HAUS5;HAUS6;HSP90AA1;MAPRE1;ODF2;OFD1;PCM1;PCNT;PLK4;SFI1;TUBB;TUBB4B;TUBG1
R-HSA-380284	Loss of proteins required for interphase microtubule organization from the centrosome	http://reactome.org/PathwayBrowser/#/R-HSA-380284	-0.582271	-2.57923	0	0	69	./Project_wg_result1750002599_GSEA/R_HSA_380284.png	31	79441;22897;23354;7283;55835;55142;1639;3320;10733;10383;54801;22919;11190;8481;22994;55755;23332;9738;203068;9814;1453;84131;5108;22995;55125;9793;1778;4957;5116;10142;11064	AKAP9;CCP110;CDK5RAP2;CENPJ;CEP131;CEP152;CEP164;CEP192;CEP250;CEP78;CKAP5;CLASP1;CNTRL;CSNK1D;DCTN1;DYNC1H1;HAUS2;HAUS3;HAUS5;HAUS6;HSP90AA1;MAPRE1;ODF2;OFD1;PCM1;PCNT;PLK4;SFI1;TUBB;TUBB4B;TUBG1
R-HSA-5696398	Nucleotide Excision Repair	http://reactome.org/PathwayBrowser/#/R-HSA-5696398	-0.510116	-2.55098	0	0	108	./Project_wg_result1750002599_GSEA/R_HSA_5696398.png	54	8178;3150;6118;3980;1161;10987;5427;2873;51426;7314;7329;2967;2068;5982;4798;5425;7507;27339;8533;4331;5433;2073;6117;9318;7508;1642;10038;7336;5431;86;54891;8554;2033;85015;5983;8607;54617;57654;10714;60;2071;5981;8451;283899;5111;54107;9716;142;5424;3978;5984;5430;5426;9557	ACTB;ACTL6A;AQR;CHD1L;COPS2;COPS3;COPS5;CUL4A;DDB1;ELL;EP300;ERCC2;ERCC3;ERCC5;ERCC8;GPS1;GTF2H3;HMGN1;INO80;INO80D;INO80E;LIG1;LIG3;MNAT1;NFRKB;PARP1;PARP2;PCNA;PIAS1;POLD1;POLD2;POLD3;POLE;POLE2;POLE3;POLK;POLR2A;POLR2B;POLR2D;PRPF19;RFC1;RFC2;RFC3;RFC4;RPA1;RPA2;RUVBL1;UBB;UBE2I;UBE2V2;USP45;UVSSA;XPA;XPC
R-HSA-3214841	PKMTs methylate histone lysines	http://reactome.org/PathwayBrowser/#/R-HSA-3214841	-0.57696	-2.54931	0	0	60	./Project_wg_result1750002599_GSEA/R_HSA_3214841.png	38	5970;8366;9869;8365;51111;6839;79918;8354;8367;64754;8360;64324;8361;9757;8350;8357;653604;4297;8364;84444;9739;8968;5928;8294;29072;54904;5931;8355;2146;8356;79813;23512;8085;55870;55729;58508;83852;7468	ASH1L;ATF7IP;DOT1L;EHMT1;EZH2;H3C1;H3C10;H3C11;H3C12;H3C13;H3C7;H3C8;H4C2;H4C3;H4C4;H4C5;H4C6;H4C8;H4C9;KMT2A;KMT2B;KMT2C;KMT2D;KMT5B;NSD1;NSD2;NSD3;RBBP4;RBBP7;RELA;SETD1A;SETD2;SETD6;SETDB1;SETDB2;SMYD3;SUV39H1;SUZ12
R-HSA-5693565	Recruitment and ATM-mediated phosphorylation of repair and signaling proteins at DNA double strand breaks	http://reactome.org/PathwayBrowser/#/R-HSA-5693565	-0.554673	-2.54492	0	0	71	./Project_wg_result1750002599_GSEA/R_HSA_5693565.png	37	8343;580;8340;8367;8360;7336;7158;8339;8970;8361;8314;8344;8347;8349;10111;51720;8364;79184;9656;8294;8924;8467;165918;5536;8342;85236;8345;8348;9031;3014;8346;3018;672;472;7468;4361;9682	ATM;BAP1;BARD1;BAZ1B;BRCA1;BRCC3;H2AX;H2BC10;H2BC11;H2BC12;H2BC13;H2BC14;H2BC17;H2BC21;H2BC3;H2BC4;H2BC6;H2BC7;H2BC8;H2BC9;H4C3;H4C4;H4C5;H4C6;H4C9;HERC2;KDM4A;MDC1;MRE11;NSD2;PPP5C;RAD50;RNF168;SMARCA5;TP53BP1;UBE2V2;UIMC1
R-HSA-9018519	Estrogen-dependent gene expression	http://reactome.org/PathwayBrowser/#/R-HSA-9018519	-0.507304	-2.54344	0	0	128	./Project_wg_result1750002599_GSEA/R_HSA_9018519.png	72	23112;8366;192670;55766;3021;8202;8365;192669;3276;3013;5469;6908;2957;8354;5433;8343;10499;1387;8340;8367;8360;5885;5431;3065;8339;904;8338;26523;3326;8970;23028;8361;865;2033;8344;8347;7764;8349;8204;3320;8350;8357;653604;27161;8364;1655;8968;5451;8335;8294;10274;8355;8342;85236;8356;8345;27327;4602;8348;8331;2963;6667;3014;1105;94239;8346;3012;5430;3018;8243;9126;861	AGO1;AGO2;AGO3;AGO4;CBFB;CCNT1;CHD1;CREBBP;DDX5;EP300;GTF2A1;GTF2F2;H2AC14;H2AC20;H2AC4;H2AC7;H2AC8;H2AJ;H2AX;H2AZ2;H2BC10;H2BC11;H2BC12;H2BC13;H2BC14;H2BC17;H2BC21;H2BC3;H2BC4;H2BC6;H2BC7;H2BC8;H2BC9;H3-3B;H3C1;H3C10;H3C11;H3C12;H3C13;H3C7;H3C8;H4C2;H4C3;H4C4;H4C5;H4C6;H4C8;H4C9;HDAC1;HSP90AA1;HSP90AB1;KDM1A;MED1;MYB;NCOA2;NCOA3;NRIP1;POLR2A;POLR2B;POLR2D;POU2F1;PRMT1;RAD21;RUNX1;SMC1A;SMC3;SP1;…
R-HSA-453279	Mitotic G1 phase and G1/S transition	http://reactome.org/PathwayBrowser/#/R-HSA-453279	-0.4864	-2.54186	0	0	147	./Project_wg_result1750002599_GSEA/R_HSA_453279.png	54	5718;1870;10926;3065;5713;5720;7083;207;890;5520;5707;4998;5721;5695;81620;7153;7465;1017;51053;898;5557;84515;23594;5928;6502;23649;9134;1859;8317;26271;7027;4174;993;8318;990;5111;54107;8454;4605;5422;55388;1869;3717;1719;4171;6241;5933;4172;7298;4173;1021;5426;4175;4176	AKT1;CCNA2;CCNE1;CCNE2;CDC25A;CDC45;CDC6;CDC7;CDK2;CDK6;CDT1;CUL1;DBF4;DHFR;DYRK1A;E2F1;E2F2;FBXO5;GMNN;HDAC1;JAK2;MCM10;MCM2;MCM3;MCM4;MCM5;MCM6;MCM7;MCM8;MYBL2;ORC1;ORC6;PCNA;POLA1;POLA2;POLE;POLE3;PPP2R2A;PRIM1;PSMB7;PSMD1;PSMD12;PSMD7;PSME1;PSME2;RBBP4;RBL1;RRM2;SKP2;TFDP1;TK1;TOP2A;TYMS;WEE1
R-HSA-5693606	DNA Double Strand Break Response	http://reactome.org/PathwayBrowser/#/R-HSA-5693606	-0.55107	-2.5126	0	0	72	./Project_wg_result1750002599_GSEA/R_HSA_5693606.png	37	8343;580;8340;8367;8360;7336;7158;8339;8970;8361;8314;8344;8347;8349;10111;51720;8364;79184;9656;8294;8924;8467;165918;5536;8342;85236;8345;8348;9031;3014;8346;3018;672;472;7468;4361;9682	ATM;BAP1;BARD1;BAZ1B;BRCA1;BRCC3;H2AX;H2BC10;H2BC11;H2BC12;H2BC13;H2BC14;H2BC17;H2BC21;H2BC3;H2BC4;H2BC6;H2BC7;H2BC8;H2BC9;H4C3;H4C4;H4C5;H4C6;H4C9;HERC2;KDM4A;MDC1;MRE11;NSD2;PPP5C;RAD50;RNF168;SMARCA5;TP53BP1;UBE2V2;UIMC1
R-HSA-2559582	Senescence-Associated Secretory Phenotype (SASP)	http://reactome.org/PathwayBrowser/#/R-HSA-2559582	-0.50791	-2.49409	0	0	92	./Project_wg_result1750002599_GSEA/R_HSA_2559582.png	50	8881;7314;5970;8366;55766;3021;8365;3013;8354;1019;8343;8340;8367;8360;8339;8338;996;8970;8361;890;8344;8347;8349;8350;8357;64682;653604;1017;8364;8968;8335;8294;8355;8342;85236;8356;79813;8345;6197;8348;8331;3014;94239;8346;29882;3012;51433;3018;29945;1021	ANAPC1;ANAPC2;ANAPC4;ANAPC5;CCNA2;CDC16;CDC27;CDK2;CDK4;CDK6;EHMT1;H2AC14;H2AC20;H2AC4;H2AC7;H2AC8;H2AJ;H2AX;H2AZ2;H2BC10;H2BC11;H2BC12;H2BC13;H2BC14;H2BC17;H2BC21;H2BC3;H2BC4;H2BC6;H2BC7;H2BC8;H2BC9;H3-3B;H3C1;H3C10;H3C11;H3C12;H3C13;H3C7;H3C8;H4C2;H4C3;H4C4;H4C5;H4C6;H4C8;H4C9;RELA;RPS6KA3;UBB
R-HSA-2467813	Separation of Sister Chromatids	http://reactome.org/PathwayBrowser/#/R-HSA-2467813	-0.462829	-2.49127	0	0	179	./Project_wg_result1750002599_GSEA/R_HSA_2467813.png	98	5699;5702;5515;64946;5711;10197;91687;5706;79980;5685;23198;6396;10213;25936;11004;5708;57405;8881;151246;55055;7314;5714;55839;23063;1781;5684;79023;348235;10726;5529;9212;55869;79172;140735;113130;79902;54908;7514;348995;51143;23122;9861;332;5885;699;5718;54821;3619;996;5713;23279;5720;9184;5707;10403;5721;5695;5905;8379;55746;6249;4085;64682;23047;5903;1062;64105;4928;10383;147841;401541;10274…	AHCTF1;ANAPC1;ANAPC2;ANAPC4;ANAPC5;AURKB;BIRC5;BUB1;BUB1B;BUB3;CDC16;CDC27;CDCA5;CENPC;CENPE;CENPF;CENPH;CENPK;CENPL;CENPM;CENPN;CENPO;CENPP;CENPT;CENPU;CKAP5;CLASP1;CLASP2;CLIP1;DSN1;DYNC1H1;DYNC1I2;DYNC1LI1;DYNC1LI2;DYNLL2;ERCC6L;HDAC8;INCENP;KIF2A;KIF2C;KNL1;KNTC1;MAD1L1;MAD2L1;MAPRE1;NDC80;NSL1;NUDC;NUP107;NUP133;NUP160;NUP37;NUP43;NUP85;NUP98;PDS5A;PDS5B;PPP2CA;PPP2R5E;PSMA3;PSMA4;PSMB10;PSM…
R-HSA-6804756	Regulation of TP53 Activity through Phosphorylation	http://reactome.org/PathwayBrowser/#/R-HSA-6804756	-0.499159	-2.48945	0	0	91	./Project_wg_result1750002599_GSEA/R_HSA_6804756.png	44	5810;7314;5884;5982;83860;4683;5300;51616;6908;80010;9212;6794;6880;6117;84126;580;1457;8550;22974;890;83990;10111;204851;5983;1017;545;5932;1111;1432;5562;11073;9156;6749;4193;5984;672;641;6873;472;11198;4361;6872;4194;7486	ATM;ATR;ATRIP;AURKB;BARD1;BLM;BRCA1;BRIP1;CCNA2;CDK2;CHEK1;CSNK2A1;EXO1;HIPK1;MAPK14;MAPKAPK5;MDM2;MDM4;MRE11;NBN;PIN1;PRKAA1;RAD1;RAD17;RAD50;RBBP8;RFC2;RFC3;RFC4;RMI1;RPA1;SSRP1;STK11;SUPT16H;TAF1;TAF2;TAF3;TAF9;TAF9B;TBP;TOPBP1;TPX2;UBB;WRN
R-HSA-9648025	EML4 and NUDC in mitotic spindle formation	http://reactome.org/PathwayBrowser/#/R-HSA-9648025	-0.500344	-2.48832	0	0	108	./Project_wg_result1750002599_GSEA/R_HSA_9648025.png	54	79023;348235;10726;5529;9212;79172;140735;79902;54908;7514;27436;348995;51143;23122;332;699;54821;3619;23279;9184;10403;5905;8379;55746;6249;4085;5903;1062;64105;4928;10383;147841;401541;79019;22919;25909;55920;3796;57082;23332;701;91754;84617;11130;1063;80152;57122;9793;1778;1783;1060;79682;57551;9735	AHCTF1;AURKB;BIRC5;BUB1;BUB1B;BUB3;CENPC;CENPE;CENPF;CENPK;CENPM;CENPO;CENPP;CENPT;CENPU;CKAP5;CLASP1;CLASP2;CLIP1;DYNC1H1;DYNC1LI1;DYNC1LI2;DYNLL2;EML4;ERCC6L;INCENP;KIF2A;KNL1;KNTC1;MAD1L1;MAD2L1;MAPRE1;NDC80;NEK9;NUDC;NUP107;NUP133;NUP160;NUP37;NUP43;NUP85;NUP98;PPP2R5E;RANBP2;RANGAP1;RCC2;SKA2;SPC24;SPDL1;TAOK1;TUBB4B;TUBB6;XPO1;ZWINT
R-HSA-429914	Deadenylation-dependent mRNA decay	http://reactome.org/PathwayBrowser/#/R-HSA-429914	-0.585729	-2.48729	0	0	55	./Project_wg_result1750002599_GSEA/R_HSA_429914.png	30	9337;51010;80349;1974;4849;10605;25804;167227;9775;9652;4848;23318;6499;1656;9125;26986;79670;55571;118460;1981;23644;5073;54464;255967;23404;10767;5393;22894;23019;1973	CNOT1;CNOT11;CNOT2;CNOT3;CNOT8;CNOT9;DCP2;DDX6;DIS3;EDC4;EIF4A1;EIF4A2;EIF4A3;EIF4G1;EXOSC2;EXOSC3;EXOSC6;EXOSC9;HBS1L;LSM4;PABPC1;PAIP1;PAN3;PARN;SKIC2;SKIC3;SKIC8;TUT4;TUT7;XRN1
R-HSA-2565942	Regulation of PLK1 Activity at G2/M Transition	http://reactome.org/PathwayBrowser/#/R-HSA-2565942	-0.524791	-2.48653	0	0	87	./Project_wg_result1750002599_GSEA/R_HSA_2565942.png	34	79441;22897;23354;7283;55835;55142;1639;3320;10733;10383;54801;22919;11190;8481;22994;55755;23332;9738;203068;9814;4659;1453;84131;8454;5108;22995;55125;9793;1778;4660;4957;5116;10142;11064	AKAP9;CCP110;CDK5RAP2;CENPJ;CEP131;CEP152;CEP164;CEP192;CEP250;CEP78;CKAP5;CLASP1;CNTRL;CSNK1D;CUL1;DCTN1;DYNC1H1;HAUS2;HAUS3;HAUS5;HAUS6;HSP90AA1;MAPRE1;ODF2;OFD1;PCM1;PCNT;PLK4;PPP1R12A;PPP1R12B;SFI1;TUBB;TUBB4B;TUBG1
R-HSA-380320	Recruitment of NuMA to mitotic centrosomes	http://reactome.org/PathwayBrowser/#/R-HSA-380320	-0.524762	-2.47218	0	0	87	./Project_wg_result1750002599_GSEA/R_HSA_380320.png	35	79441;22897;23354;7283;55835;55142;1639;3320;10733;10383;10426;54801;22919;11190;8481;22994;55755;23332;9738;203068;84617;9814;1453;84131;4926;5108;85378;22995;55125;9793;1778;4957;5116;10142;11064	AKAP9;CCP110;CDK5RAP2;CENPJ;CEP131;CEP152;CEP164;CEP192;CEP250;CEP78;CKAP5;CLASP1;CNTRL;CSNK1D;DCTN1;DYNC1H1;HAUS2;HAUS3;HAUS5;HAUS6;HSP90AA1;MAPRE1;NUMA1;ODF2;OFD1;PCM1;PCNT;PLK4;SFI1;TUBB;TUBB4B;TUBB6;TUBG1;TUBGCP3;TUBGCP6
R-HSA-5696399	Global Genome Nucleotide Excision Repair (GG-NER)	http://reactome.org/PathwayBrowser/#/R-HSA-5696399	-0.528132	-2.47178	0	0	83	./Project_wg_result1750002599_GSEA/R_HSA_5696399.png	42	10987;5427;2873;51426;7314;7329;2967;2068;5982;4798;5425;7507;8533;4331;2073;6117;9318;7508;1642;10038;7336;86;54891;8554;85015;5983;8607;54617;10714;60;2071;5981;8451;283899;5111;54107;142;5424;3978;5984;5426;9557	ACTB;ACTL6A;CHD1L;COPS2;COPS3;COPS5;CUL4A;DDB1;ERCC2;ERCC3;ERCC5;GPS1;GTF2H3;INO80;INO80D;INO80E;LIG1;MNAT1;NFRKB;PARP1;PARP2;PCNA;PIAS1;POLD1;POLD2;POLD3;POLE;POLE2;POLE3;POLK;RFC1;RFC2;RFC3;RFC4;RPA1;RUVBL1;UBB;UBE2I;UBE2V2;USP45;XPA;XPC
R-HSA-2980766	Nuclear Envelope Breakdown	http://reactome.org/PathwayBrowser/#/R-HSA-2980766	-0.574789	-2.47134	0	0	51	./Project_wg_result1750002599_GSEA/R_HSA_2980766.png	33	23592;129401;9688;4927;6396;53371;140609;9818;23636;9972;79023;79902;348995;10762;23279;23511;55706;55746;23165;8021;5903;9663;4928;9883;7443;11097;91754;7112;9631;57122;4001;23225;7175	LEMD3;LMNB1;LPIN2;NDC1;NEK7;NEK9;NUP107;NUP133;NUP153;NUP155;NUP160;NUP188;NUP205;NUP210;NUP214;NUP35;NUP37;NUP42;NUP43;NUP50;NUP54;NUP58;NUP62;NUP85;NUP88;NUP93;NUP98;POM121;RANBP2;SEC13;TMPO;TPR;VRK1
R-HSA-69052	Switching of origins to a post-replicative state	http://reactome.org/PathwayBrowser/#/R-HSA-69052	-0.514136	-2.46564	0	0	89	./Project_wg_result1750002599_GSEA/R_HSA_69052.png	29	5718;996;5713;5720;890;5707;4998;5721;5695;81620;64682;1017;51053;898;84515;23594;6502;9134;4174;990;8454;29882;4171;51433;4172;29945;4173;4175;4176	ANAPC1;ANAPC2;ANAPC4;ANAPC5;CCNA2;CCNE1;CCNE2;CDC27;CDC6;CDK2;CDT1;CUL1;GMNN;MCM2;MCM3;MCM4;MCM5;MCM6;MCM7;MCM8;ORC1;ORC6;PSMB7;PSMD1;PSMD12;PSMD7;PSME1;PSME2;SKP2
R-HSA-162599	Late Phase of HIV Life Cycle	http://reactome.org/PathwayBrowser/#/R-HSA-162599	-0.469388	-2.46177	0	0	130	./Project_wg_result1750002599_GSEA/R_HSA_162599.png	74	5439;55048;25920;2965;9150;51652;902;6874;6882;1025;8178;129401;9688;4927;6396;53371;9525;6879;4836;10015;9818;23636;7314;79643;27183;2967;2068;9972;83860;6827;79023;51616;6908;2957;6829;6880;4331;5433;5901;79902;7514;348995;10762;5431;904;23279;23511;55706;6924;8732;89853;5905;55746;23165;8021;5903;4928;9883;22916;2071;5902;4686;11097;905;2963;6749;9631;57122;5430;6873;11198;6872;23225;7175	CCNH;CCNT1;CCNT2;CDK9;CHMP3;CHMP6;CTDP1;ELL;ELOA;ERCC2;ERCC3;GTF2A1;GTF2F2;GTF2H1;GTF2H3;MNAT1;MVB12B;NCBP1;NCBP2;NDC1;NELFB;NMT1;NUP107;NUP133;NUP153;NUP155;NUP160;NUP188;NUP205;NUP210;NUP214;NUP35;NUP37;NUP42;NUP43;NUP50;NUP54;NUP58;NUP62;NUP85;NUP88;NUP93;NUP98;PDCD6IP;POLR2A;POLR2B;POLR2D;POLR2J;POM121;RAN;RANBP1;RANBP2;RANGAP1;RNGTT;SEC13;SSRP1;SUPT16H;SUPT4H1;SUPT5H;TAF1;TAF11;TAF2;TAF3;TAF…
R-HSA-180786	Extension of Telomeres	http://reactome.org/PathwayBrowser/#/R-HSA-180786	-0.579102	-2.43391	0	0	50	./Project_wg_result1750002599_GSEA/R_HSA_180786.png	29	65057;5558;5982;5425;51750;6117;54921;54386;79075;890;5983;1017;10856;8607;1736;5557;23649;10714;5981;5111;5422;5424;2237;3978;5984;63922;641;55291;7486	ACD;BLM;CCNA2;CDK2;CHTF18;CHTF8;DKC1;DSCC1;FEN1;LIG1;PCNA;POLA1;POLA2;POLD1;POLD2;POLD3;PPP6R3;PRIM1;PRIM2;RFC1;RFC2;RFC3;RFC4;RPA1;RTEL1;RUVBL1;RUVBL2;TERF2IP;WRN
R-HSA-162587	HIV Life Cycle	http://reactome.org/PathwayBrowser/#/R-HSA-162587	-0.4607	-2.43155	0	0	143	./Project_wg_result1750002599_GSEA/R_HSA_162587.png	77	9150;51652;902;6874;3981;6882;1025;8178;129401;9688;4927;6396;53371;9525;6879;4836;10015;9818;23636;7314;79643;27183;2967;2068;9972;83860;3836;2547;6827;79023;51616;6908;2957;6829;6880;4331;5433;5901;79902;7514;348995;10762;5431;904;23279;23511;55706;6924;8732;89853;5905;55746;23165;8021;5903;4928;9883;22916;2071;5902;4686;11097;905;7520;2963;6749;9631;57122;2237;3978;5430;6873;11198;11168;6872;2…	CCNH;CCNT1;CCNT2;CDK9;CHMP3;CHMP6;CTDP1;ELL;ELOA;ERCC2;ERCC3;FEN1;GTF2A1;GTF2F2;GTF2H3;KPNA1;LIG1;LIG4;MNAT1;MVB12B;NCBP1;NCBP2;NDC1;NMT1;NUP107;NUP133;NUP153;NUP155;NUP160;NUP188;NUP205;NUP210;NUP214;NUP35;NUP37;NUP42;NUP43;NUP50;NUP54;NUP58;NUP62;NUP85;NUP88;NUP93;NUP98;PDCD6IP;POLR2A;POLR2B;POLR2D;POM121;PSIP1;RAN;RANBP1;RANBP2;RANGAP1;RNGTT;SEC13;SSRP1;SUPT16H;SUPT4H1;SUPT5H;TAF1;TAF11;TAF2;T…
R-HSA-5625740	RHO GTPases activate PKNs	http://reactome.org/PathwayBrowser/#/R-HSA-5625740	-0.515693	-2.42348	0	0	78	./Project_wg_result1750002599_GSEA/R_HSA_5625740.png	47	55766;3021;8365;7534;3013;4637;8354;10398;8343;10499;8340;8367;8360;8339;8338;5058;8970;23028;8361;10627;8344;8347;8349;8350;8357;653604;8364;8968;8335;8294;5586;7529;4627;8355;8342;85236;8356;8345;4659;8348;8331;3014;94239;8346;3012;3018;4660	H2AC14;H2AC20;H2AC4;H2AC7;H2AC8;H2AJ;H2AX;H2AZ2;H2BC10;H2BC11;H2BC12;H2BC13;H2BC14;H2BC17;H2BC21;H2BC3;H2BC4;H2BC6;H2BC7;H2BC8;H2BC9;H3-3B;H3C1;H3C10;H3C11;H3C12;H3C13;H3C7;H3C8;H4C3;H4C4;H4C5;H4C6;H4C8;H4C9;KDM1A;MYH9;MYL12A;MYL6;MYL9;NCOA2;PAK1;PKN2;PPP1R12A;PPP1R12B;YWHAB;YWHAZ
R-HSA-72306	tRNA processing	http://reactome.org/PathwayBrowser/#/R-HSA-72306	-0.485871	-2.423	0	0	106	./Project_wg_result1750002599_GSEA/R_HSA_72306.png	67	116461;113179;83480;11102;10556;55621;54901;221078;10557;51493;55039;127253;10940;3028;129401;51002;9688;4927;6396;53371;23536;129450;134637;51095;9692;80746;63892;10898;81890;9818;23636;60528;1653;9972;79023;5901;79902;54888;54482;11260;348995;10762;55006;23279;23511;54931;1478;55706;54517;55746;23165;2058;8021;10785;5903;55644;80324;4928;9883;11097;55253;29894;54802;9631;57122;23225;7175	ADAT1;ADAT2;ADAT3;CDKAL1;CPSF1;CPSF4;CSTF2;DDX1;ELAC2;EPRS1;HSD17B10;NDC1;NSUN2;NSUN6;NUP107;NUP133;NUP153;NUP155;NUP160;NUP188;NUP205;NUP210;NUP214;NUP35;NUP37;NUP42;NUP43;NUP50;NUP54;NUP58;NUP62;NUP85;NUP88;NUP93;NUP98;OSGEP;POM121;POP1;PRORP;PUS1;PUS3;PUS7;QTRT1;RAN;RANBP2;RPP14;RPP30;RPP38;RTCB;SEC13;THADA;TPR;TPRKB;TRIT1;TRMT1;TRMT10C;TRMT12;TRMT13;TRMT61B;TRNT1;TSEN15;TSEN2;TYW1;TYW3;TYW5;W…
R-HSA-6796648	TP53 Regulates Transcription of DNA Repair Genes	http://reactome.org/PathwayBrowser/#/R-HSA-6796648	-0.540679	-2.40786	0	0	59	./Project_wg_result1750002599_GSEA/R_HSA_6796648.png	35	5439;4292;25920;2965;9150;5395;902;1025;8178;2967;2068;5892;6827;8621;6829;4331;5433;5431;904;6924;4436;545;9656;1111;2177;2071;905;55215;51755;2963;6749;5430;672;472;11198	ATM;ATR;BRCA1;CCNH;CCNT1;CCNT2;CDK12;CDK13;CDK9;CHEK1;CTDP1;ELL;ELOA;ERCC2;ERCC3;FANCD2;FANCI;GTF2F2;GTF2H1;GTF2H3;MDC1;MLH1;MNAT1;MSH2;NELFB;PMS2;POLR2A;POLR2B;POLR2D;POLR2J;RAD51D;SSRP1;SUPT16H;SUPT4H1;SUPT5H
R-HSA-3371556	Cellular response to heat stress	http://reactome.org/PathwayBrowser/#/R-HSA-3371556	-0.509304	-2.40338	0	0	86	./Project_wg_result1750002599_GSEA/R_HSA_3371556.png	57	9532;129401;9688;4927;6396;5594;53371;6118;9261;10013;3297;818;9818;23636;51182;9972;9529;3312;9530;79023;573;7266;6117;23411;79902;1387;3309;348995;7415;3308;10762;23279;3326;23511;2932;55706;2033;55746;23165;3320;27000;8021;5903;4928;9883;57805;545;57521;22824;3313;2475;11097;9631;57122;472;23225;7175	ATM;ATR;BAG1;BAG2;BAG4;BAG5;CAMK2G;CCAR2;CREBBP;DNAJC2;DNAJC7;EP300;GSK3B;HDAC6;HSF1;HSP90AA1;HSP90AB1;HSPA14;HSPA4;HSPA4L;HSPA5;HSPA8;HSPA9;MAPK1;MAPKAPK2;MTOR;NDC1;NUP107;NUP133;NUP153;NUP155;NUP160;NUP188;NUP205;NUP210;NUP214;NUP35;NUP37;NUP42;NUP43;NUP50;NUP54;NUP58;NUP62;NUP85;NUP88;NUP93;NUP98;POM121;RANBP2;RPA1;RPA2;RPTOR;SEC13;SIRT1;TPR;VCP
R-HSA-6782210	Gap-filling DNA repair synthesis and ligation in TC-NER	http://reactome.org/PathwayBrowser/#/R-HSA-6782210	-0.536687	-2.37032	0	0	62	./Project_wg_result1750002599_GSEA/R_HSA_6782210.png	32	3150;6118;3980;1161;5427;51426;7314;2967;2068;5982;5425;27339;4331;5433;6117;1642;5431;2033;5983;57654;10714;2071;5981;8451;5111;54107;9716;5424;3978;5984;5430;5426	AQR;CUL4A;DDB1;EP300;ERCC2;ERCC3;ERCC8;GTF2H3;HMGN1;LIG1;LIG3;MNAT1;PCNA;POLD1;POLD2;POLD3;POLE;POLE2;POLE3;POLK;POLR2A;POLR2B;POLR2D;PRPF19;RFC1;RFC2;RFC3;RFC4;RPA1;RPA2;UBB;UVSSA
R-HSA-5617472	Activation of anterior HOX genes in hindbrain development during early embryogenesis	http://reactome.org/PathwayBrowser/#/R-HSA-5617472	-0.484831	-2.36796	0	0	98	./Project_wg_result1750002599_GSEA/R_HSA_5617472.png	55	8366;79447;55766;3021;8202;8365;3013;8354;5433;8343;22976;1387;9125;8340;8367;63925;8360;5431;8339;8338;8970;23054;8361;2033;8344;8347;8349;8350;8357;653604;8364;10664;8968;8335;5928;8294;5931;8355;8342;2146;85236;8356;8345;23512;8348;8331;8085;3014;58508;94239;8346;3012;5430;3018;9611	CNOT9;CREBBP;CTCF;EP300;EZH2;H2AC14;H2AC20;H2AC4;H2AC7;H2AC8;H2AJ;H2AX;H2AZ2;H2BC10;H2BC11;H2BC12;H2BC13;H2BC14;H2BC17;H2BC21;H2BC3;H2BC4;H2BC6;H2BC7;H2BC8;H2BC9;H3-3B;H3C1;H3C10;H3C11;H3C12;H3C13;H3C7;H3C8;H4C2;H4C3;H4C4;H4C5;H4C6;H4C8;H4C9;KMT2C;KMT2D;NCOA3;NCOA6;NCOR1;PAGR1;PAXIP1;POLR2A;POLR2B;POLR2D;RBBP4;RBBP7;SUZ12;ZNF335
R-HSA-5619507	Activation of HOX genes during differentiation	http://reactome.org/PathwayBrowser/#/R-HSA-5619507	-0.484831	-2.36796	0	0	98	./Project_wg_result1750002599_GSEA/R_HSA_5619507.png	55	8366;79447;55766;3021;8202;8365;3013;8354;5433;8343;22976;1387;9125;8340;8367;63925;8360;5431;8339;8338;8970;23054;8361;2033;8344;8347;8349;8350;8357;653604;8364;10664;8968;8335;5928;8294;5931;8355;8342;2146;85236;8356;8345;23512;8348;8331;8085;3014;58508;94239;8346;3012;5430;3018;9611	CNOT9;CREBBP;CTCF;EP300;EZH2;H2AC14;H2AC20;H2AC4;H2AC7;H2AC8;H2AJ;H2AX;H2AZ2;H2BC10;H2BC11;H2BC12;H2BC13;H2BC14;H2BC17;H2BC21;H2BC3;H2BC4;H2BC6;H2BC7;H2BC8;H2BC9;H3-3B;H3C1;H3C10;H3C11;H3C12;H3C13;H3C7;H3C8;H4C2;H4C3;H4C4;H4C5;H4C6;H4C8;H4C9;KMT2C;KMT2D;NCOA3;NCOA6;NCOR1;PAGR1;PAXIP1;POLR2A;POLR2B;POLR2D;RBBP4;RBBP7;SUZ12;ZNF335
R-HSA-1169408	ISG15 antiviral mechanism	http://reactome.org/PathwayBrowser/#/R-HSA-1169408	-0.512616	-2.33729	0	0	71	./Project_wg_result1750002599_GSEA/R_HSA_1169408.png	44	129401;9688;4927;6396;53371;3839;5335;9818;23636;1982;7314;1974;9972;3836;79023;3661;5300;9775;79902;348995;10762;8678;23279;7318;23511;55706;1981;55746;23165;8021;5903;3837;4928;9883;11097;5610;6772;9631;57122;7706;8672;1973;23225;7175	BECN1;EIF2AK2;EIF4A1;EIF4A2;EIF4A3;EIF4G1;EIF4G2;EIF4G3;IRF3;KPNA1;KPNA3;KPNB1;NDC1;NUP107;NUP133;NUP153;NUP155;NUP160;NUP188;NUP205;NUP210;NUP214;NUP35;NUP37;NUP42;NUP43;NUP50;NUP54;NUP58;NUP62;NUP85;NUP88;NUP93;NUP98;PIN1;PLCG1;POM121;RANBP2;SEC13;STAT1;TPR;TRIM25;UBA7;UBB
R-HSA-112382	Formation of RNA Pol II elongation complex	http://reactome.org/PathwayBrowser/#/R-HSA-112382	-0.528073	-2.32958	0	0	55	./Project_wg_result1750002599_GSEA/R_HSA_112382.png	33	5439;25920;2965;9150;902;1025;8178;4298;80349;2967;2068;79577;6827;6829;4331;5433;27125;5431;904;55677;6924;123169;22916;23168;55840;2071;4686;905;6830;2963;6749;5430;11198	AFF4;CCNH;CCNT1;CCNT2;CDC73;CDK9;CTDP1;EAF2;ELL;ELOA;ERCC2;ERCC3;GTF2F2;GTF2H1;GTF2H3;IWS1;LEO1;MLLT1;MNAT1;NCBP1;NCBP2;NELFB;POLR2A;POLR2B;POLR2D;POLR2J;RTF1;SKIC8;SSRP1;SUPT16H;SUPT4H1;SUPT5H;SUPT6H
R-HSA-75955	RNA Polymerase II Transcription Elongation	http://reactome.org/PathwayBrowser/#/R-HSA-75955	-0.528073	-2.32958	0	0	55	./Project_wg_result1750002599_GSEA/R_HSA_75955.png	33	5439;25920;2965;9150;902;1025;8178;4298;80349;2967;2068;79577;6827;6829;4331;5433;27125;5431;904;55677;6924;123169;22916;23168;55840;2071;4686;905;6830;2963;6749;5430;11198	AFF4;CCNH;CCNT1;CCNT2;CDC73;CDK9;CTDP1;EAF2;ELL;ELOA;ERCC2;ERCC3;GTF2F2;GTF2H1;GTF2H3;IWS1;LEO1;MLLT1;MNAT1;NCBP1;NCBP2;NELFB;POLR2A;POLR2B;POLR2D;POLR2J;RTF1;SKIC8;SSRP1;SUPT16H;SUPT4H1;SUPT5H;SUPT6H
R-HSA-453274	Mitotic G2-G2/M phases	http://reactome.org/PathwayBrowser/#/R-HSA-453274	-0.436874	-2.32208	0	0	189	./Project_wg_result1750002599_GSEA/R_HSA_453274.png	78	114791;7314;5714;9662;1454;27175;55559;80184;1781;5684;4218;5577;1871;4331;7840;55722;7514;2305;9861;51512;79441;5718;22897;5713;5720;3326;23354;22974;7283;890;5520;5707;2033;55835;5721;5695;7465;55142;1639;3320;10733;1017;984;10383;5928;10426;54801;22919;11190;8481;22994;55755;23332;9738;993;203068;84617;9814;4659;1453;84131;1063;8454;728642;4605;5108;1869;85378;22995;55125;9793;1778;4660;9088;4…	AKAP9;ALMS1;CCNA2;CCP110;CDC25A;CDK11A;CDK11B;CDK2;CDK5RAP2;CENPF;CENPJ;CEP131;CEP135;CEP152;CEP164;CEP192;CEP250;CEP290;CEP72;CEP78;CKAP5;CLASP1;CNTRL;CSNK1D;CSNK1E;CUL1;DCTN1;DYNC1H1;DYNC1I2;E2F1;E2F3;EP300;FOXM1;GTSE1;HAUS2;HAUS3;HAUS5;HAUS6;HAUS7;HSP90AA1;HSP90AB1;MAPRE1;MNAT1;MYBL2;ODF2;OFD1;PCM1;PCNT;PKMYT1;PLK4;PPP1R12A;PPP1R12B;PPP2R2A;PRKAR2B;PSMA3;PSMB7;PSMD1;PSMD12;PSMD6;PSMD7;PSMD8;PS…
R-HSA-6781827	Transcription-Coupled Nucleotide Excision Repair (TC-NER)	http://reactome.org/PathwayBrowser/#/R-HSA-6781827	-0.501381	-2.31777	0	0	76	./Project_wg_result1750002599_GSEA/R_HSA_6781827.png	39	8178;3150;6118;3980;1161;10987;5427;2873;51426;7314;2967;2068;5982;5425;7507;27339;8533;4331;5433;2073;6117;9318;1642;5431;2033;5983;57654;10714;2071;5981;8451;5111;54107;9716;5424;3978;5984;5430;5426	AQR;COPS2;COPS3;COPS5;CUL4A;DDB1;ELL;EP300;ERCC2;ERCC3;ERCC5;ERCC8;GPS1;GTF2H3;HMGN1;LIG1;LIG3;MNAT1;PCNA;POLD1;POLD2;POLD3;POLE;POLE2;POLE3;POLK;POLR2A;POLR2B;POLR2D;PRPF19;RFC1;RFC2;RFC3;RFC4;RPA1;RPA2;UBB;UVSSA;XPA
R-HSA-69275	G2/M Transition	http://reactome.org/PathwayBrowser/#/R-HSA-69275	-0.434569	-2.31375	0	0	187	./Project_wg_result1750002599_GSEA/R_HSA_69275.png	64	4331;7840;55722;7514;2305;9861;51512;79441;5718;22897;5713;5720;3326;23354;22974;7283;890;5520;5707;2033;55835;5721;5695;7465;55142;1639;3320;10733;1017;984;10383;5928;10426;54801;22919;11190;8481;22994;55755;23332;9738;993;203068;84617;9814;4659;1453;84131;1063;8454;728642;4605;5108;85378;22995;55125;9793;1778;4660;9088;4957;5116;10142;11064	AKAP9;ALMS1;CCNA2;CCP110;CDC25A;CDK11A;CDK11B;CDK2;CDK5RAP2;CENPF;CENPJ;CEP131;CEP152;CEP164;CEP192;CEP250;CEP72;CEP78;CKAP5;CLASP1;CNTRL;CSNK1D;CUL1;DCTN1;DYNC1H1;EP300;FOXM1;GTSE1;HAUS2;HAUS3;HAUS5;HAUS6;HSP90AA1;HSP90AB1;MAPRE1;MNAT1;MYBL2;ODF2;OFD1;PCM1;PCNT;PKMYT1;PLK4;PPP1R12A;PPP1R12B;PPP2R2A;PSMB7;PSMD1;PSMD12;PSMD6;PSMD7;PSME1;PSME2;RBBP4;SFI1;TPX2;TUBB;TUBB4B;TUBB6;TUBG1;TUBGCP3;TUBGCP6…
R-HSA-8852135	Protein ubiquitination	http://reactome.org/PathwayBrowser/#/R-HSA-8852135	-0.484989	-2.30246	0	0	78	./Project_wg_result1750002599_GSEA/R_HSA_8852135.png	35	80349;7314;51322;92912;55236;79577;55284;8343;29089;7415;8340;55829;3093;7336;8239;8339;90268;8970;56254;8344;8347;9810;123169;23168;257218;8342;85236;6596;8345;8348;5111;7327;8346;3018;5591	CDC73;H2BC10;H2BC11;H2BC12;H2BC13;H2BC14;H2BC17;H2BC3;H2BC4;H2BC6;H2BC7;H2BC8;H2BC9;HLTF;LEO1;OTULIN;PCNA;PRKDC;RNF20;RNF40;RTF1;SELENOS;SHPRH;SKIC8;UBA6;UBB;UBE2G2;UBE2K;UBE2Q2;UBE2T;UBE2V2;UBE2W;USP9X;VCP;WAC
R-HSA-5620912	Anchoring of the basal body to the plasma membrane	http://reactome.org/PathwayBrowser/#/R-HSA-5620912	-0.475891	-2.29428	0	0	97	./Project_wg_result1750002599_GSEA/R_HSA_5620912.png	48	9662;1454;55559;80184;1781;4218;5577;146057;261734;7840;55722;132320;79441;26005;22897;23354;7283;55835;55142;1639;3320;51134;10733;10383;4735;9657;54801;22919;11190;8481;22994;55755;23332;9738;203068;9814;1453;84131;57545;5108;22995;55125;9793;1778;4957;5116;10142;11064	AKAP9;ALMS1;C2CD3;CC2D2A;CCP110;CDK5RAP2;CENPJ;CEP131;CEP135;CEP152;CEP164;CEP192;CEP250;CEP290;CEP72;CEP78;CEP83;CKAP5;CLASP1;CNTRL;CSNK1D;CSNK1E;DCTN1;DYNC1H1;DYNC1I2;HAUS2;HAUS3;HAUS5;HAUS6;HAUS7;HSP90AA1;IQCB1;MAPRE1;NPHP4;ODF2;OFD1;PCM1;PCNT;PLK4;PRKAR2B;RAB8A;SCLT1;SEPTIN2;SFI1;TTBK2;TUBB;TUBB4B;TUBG1
R-HSA-5689603	UCH proteinases	http://reactome.org/PathwayBrowser/#/R-HSA-5689603	-0.468276	-2.27175	0	0	95	./Project_wg_result1750002599_GSEA/R_HSA_5689603.png	49	5699;5702;5711;10197;5706;5685;23198;10213;5708;4738;7314;5714;4798;5684;8329;3013;580;9861;171023;5718;8338;86;5713;5720;54891;8314;5707;5721;5695;8607;3054;114785;8336;54617;8969;8335;51377;60;92815;9958;283899;55252;8332;317772;8331;85235;221937;3012;8473	ACTB;ACTL6A;ASXL1;ASXL2;BAP1;BARD1;FOXK1;H2AC11;H2AC12;H2AC13;H2AC14;H2AC16;H2AC17;H2AC20;H2AC21;H2AC25;H2AC4;H2AC7;H2AC8;HCFC1;INO80;INO80D;INO80E;MBD6;NEDD8;NFRKB;OGT;PSMA3;PSMA4;PSMB10;PSMB7;PSMC3;PSMC6;PSMD1;PSMD12;PSMD14;PSMD2;PSMD5;PSMD6;PSMD7;PSMD8;PSME1;PSME2;PSME3;PSME4;RUVBL1;UBB;UCHL5;USP15
R-HSA-6807505	RNA polymerase II transcribes snRNA genes	http://reactome.org/PathwayBrowser/#/R-HSA-6807505	-0.498655	-2.27035	0	0	72	./Project_wg_result1750002599_GSEA/R_HSA_6807505.png	30	6827;58490;55726;6908;2957;6829;6880;23248;5433;55174;51808;5431;10302;904;26173;6621;51585;26512;51593;23379;5451;22916;4686;25896;905;65123;79871;2963;6667;5430	CCNT1;CCNT2;GTF2A1;GTF2F2;ICE1;INTS1;INTS10;INTS13;INTS3;INTS6;INTS7;NCBP1;NCBP2;PCF11;PHAX;POLR2A;POLR2B;POLR2D;POU2F1;RPAP2;RPRD1B;RPRD2;SNAPC4;SNAPC5;SP1;SRRT;SUPT4H1;SUPT5H;TAF9;TBP
R-HSA-68949	Orc1 removal from chromatin	http://reactome.org/PathwayBrowser/#/R-HSA-68949	-0.492379	-2.23239	0	0	69	./Project_wg_result1750002599_GSEA/R_HSA_68949.png	36	5699;5702;5711;10197;6500;5706;5685;23198;10213;5708;7314;5714;5684;23595;9861;5718;5713;5720;890;5707;4998;5721;5695;81620;1017;84515;23594;6502;4174;990;8454;4171;4172;4173;4175;4176	CCNA2;CDC6;CDK2;CDT1;CUL1;MCM2;MCM3;MCM4;MCM5;MCM6;MCM7;MCM8;ORC1;ORC3;ORC6;PSMA3;PSMA4;PSMB10;PSMB7;PSMC3;PSMC6;PSMD1;PSMD12;PSMD14;PSMD2;PSMD5;PSMD6;PSMD7;PSMD8;PSME1;PSME2;PSME3;PSME4;SKP1;SKP2;UBB
R-HSA-5633007	Regulation of TP53 Activity	http://reactome.org/PathwayBrowser/#/R-HSA-5633007	-0.418239	-2.21907	0	0	158	./Project_wg_result1750002599_GSEA/R_HSA_5633007.png	71	5170;5810;7314;5884;90809;8396;10000;5982;79109;83860;4683;5300;51616;253260;6908;80010;9212;6794;6880;6117;84126;25946;580;1457;8550;3065;207;22974;54815;890;5305;2033;83990;84289;10111;204851;5983;1017;51230;7159;7994;545;5928;5932;7862;1111;3066;1432;80196;29117;1108;5931;2475;5562;11073;9156;79813;6749;4193;5984;672;23774;7161;641;6873;472;11198;4361;6872;4194;7486	AKT1;AKT3;ATM;ATR;ATRIP;AURKB;BARD1;BLM;BRCA1;BRD1;BRD7;BRIP1;BRPF1;CCNA2;CDK2;CHD4;CHEK1;CSNK2A1;EHMT1;EP300;EXO1;GATAD2A;HDAC1;HDAC2;HIPK1;ING5;KAT6A;MAPK14;MAPKAP1;MAPKAPK5;MDM2;MDM4;MRE11;MTOR;NBN;PDPK1;PHF20;PIN1;PIP4K2A;PIP4K2B;PIP4P1;PRKAA1;RAD1;RAD17;RAD50;RBBP4;RBBP7;RBBP8;RFC2;RFC3;RFC4;RICTOR;RMI1;RNF34;RPA1;SSRP1;STK11;SUPT16H;TAF1;TAF2;TAF3;TAF9;TAF9B;TBP;TOPBP1;TP53BP2;TP73;TPX2;UBB…
R-HSA-6782135	Dual incision in TC-NER	http://reactome.org/PathwayBrowser/#/R-HSA-6782135	-0.497694	-2.21695	0	0	63	./Project_wg_result1750002599_GSEA/R_HSA_6782135.png	32	3150;6118;1161;5427;51426;7314;2967;2068;5982;5425;7507;27339;4331;5433;2073;6117;1642;5431;2033;5983;57654;10714;2071;5981;8451;5111;54107;9716;5424;5984;5430;5426	AQR;CUL4A;DDB1;EP300;ERCC2;ERCC3;ERCC5;ERCC8;GTF2H3;HMGN1;MNAT1;PCNA;POLD1;POLD2;POLD3;POLE;POLE2;POLE3;POLK;POLR2A;POLR2B;POLR2D;PRPF19;RFC1;RFC2;RFC3;RFC4;RPA1;RPA2;UBB;UVSSA;XPA
R-HSA-674695	RNA Polymerase II Pre-transcription Events	http://reactome.org/PathwayBrowser/#/R-HSA-674695	-0.466206	-2.19379	0	0	78	./Project_wg_result1750002599_GSEA/R_HSA_674695.png	43	5439;25920;2965;9150;902;6874;6882;1025;8178;6879;4298;80349;2967;2068;79577;83860;6827;51616;6908;2957;6829;6880;4331;5433;27125;5431;904;55677;6924;123169;22916;23168;55840;2071;4686;905;6830;2963;6749;5430;6873;11198;6872	AFF4;CCNH;CCNT1;CCNT2;CDC73;CDK9;CTDP1;EAF2;ELL;ELOA;ERCC2;ERCC3;GTF2A1;GTF2F2;GTF2H1;GTF2H3;IWS1;LEO1;MLLT1;MNAT1;NCBP1;NCBP2;NELFB;POLR2A;POLR2B;POLR2D;POLR2J;RTF1;SKIC8;SSRP1;SUPT16H;SUPT4H1;SUPT5H;SUPT6H;TAF1;TAF11;TAF2;TAF3;TAF4;TAF7;TAF9;TAF9B;TBP
R-HSA-195258	RHO GTPase Effectors	http://reactome.org/PathwayBrowser/#/R-HSA-195258	-0.368908	-2.1421	0	0	296	./Project_wg_result1750002599_GSEA/R_HSA_195258.png	126	79023;348235;5300;3013;10726;4637;5529;5289;695;9212;79172;8354;30849;140735;10398;3895;79902;8343;10499;54908;7514;5216;348995;51143;23122;8340;8367;8360;332;699;54821;3619;8339;81624;4771;8338;10096;9475;23279;5058;8970;3688;9184;23028;57591;8361;10627;8344;10403;8347;5905;8349;8379;55746;6249;6722;8350;8357;4085;10097;653604;5903;805;11113;8364;1062;7456;64105;4928;8968;1072;10383;147841;8335;…	ACTB;ACTR2;ACTR3;AHCTF1;AURKB;BIRC5;BTK;BUB1;BUB1B;BUB3;CALM1;CALM2;CENPC;CENPE;CENPF;CENPK;CENPM;CENPO;CENPP;CENPT;CENPU;CFL1;CIT;CKAP5;CLASP1;CLASP2;CLIP1;CYBA;CYBB;CYFIP1;DIAPH3;DYNC1H1;DYNC1LI1;DYNC1LI2;DYNLL2;ERCC6L;H2AC14;H2AC20;H2AC4;H2AC7;H2AC8;H2AX;H2AZ2;H2BC10;H2BC11;H2BC12;H2BC13;H2BC14;H2BC17;H2BC21;H2BC3;H2BC4;H2BC6;H2BC7;H2BC8;H2BC9;H3C1;H3C10;H3C11;H3C12;H3C13;H3C7;H3C8;H4C3;H4C4;H…
R-HSA-8866654	E3 ubiquitin ligases ubiquitinate target proteins	http://reactome.org/PathwayBrowser/#/R-HSA-8866654	-0.477915	-2.13963	0	0	58	./Project_wg_result1750002599_GSEA/R_HSA_8866654.png	23	8343;7415;8340;55829;7336;8339;8970;56254;8344;8347;9810;123169;23168;257218;8342;85236;6596;8345;8348;5111;8346;3018;5591	H2BC10;H2BC11;H2BC12;H2BC13;H2BC14;H2BC17;H2BC3;H2BC4;H2BC6;H2BC7;H2BC8;H2BC9;HLTF;LEO1;PCNA;PRKDC;RNF20;RNF40;RTF1;SELENOS;SHPRH;UBE2V2;VCP
R-HSA-6790901	rRNA modification in the nucleus and cytosol	http://reactome.org/PathwayBrowser/#/R-HSA-6790901	-0.48332	-2.10671	0	0	59	./Project_wg_result1750002599_GSEA/R_HSA_6790901.png	29	54555;9277;55813;51096;57647;4839;88745;9790;10813;55226;65083;25926;9724;57050;10199;27341;55623;23160;11103;10885;22984;27340;1736;84128;10528;8602;134430;55127;51602	BMS1;DDX49;DHX37;DKC1;HEATR1;KRR1;MPHOSPH10;NAT10;NOL11;NOL6;NOP14;NOP2;NOP56;NOP58;PDCD11;RRP36;RRP7A;THUMPD1;UTP14A;UTP14C;UTP18;UTP20;UTP3;UTP6;WDR3;WDR36;WDR43;WDR46;WDR75
R-HSA-3700989	Transcriptional Regulation by TP53	http://reactome.org/PathwayBrowser/#/R-HSA-3700989	-0.354306	-2.10165	0	0	350	./Project_wg_result1750002599_GSEA/R_HSA_3700989.png	136	5170;9337;5810;7314;79733;23112;5884;2967;4849;192670;90809;2068;10325;5892;55240;8396;10000;5982;79109;83860;51204;192669;7534;84987;6827;4683;3276;50484;5300;51616;253260;8621;6908;80010;9212;6794;6829;6880;4331;5433;6117;84126;4869;4848;25946;1387;580;1457;9125;6341;116228;332;55571;8550;5431;3065;904;26523;207;22974;54815;890;5305;90639;2033;6924;55835;83990;84289;637;10111;204851;27161;5983;…	AGO1;AGO2;AGO3;AGO4;AKT1;AKT3;APAF1;ATM;ATR;ATRIP;AURKB;BARD1;BID;BIRC5;BLM;BRCA1;BRD1;BRD7;BRIP1;BRPF1;CASP2;CCNA2;CCNE1;CCNE2;CCNT1;CCNT2;CDK12;CDK13;CDK2;CENPJ;CHD4;CHEK1;CNOT1;CNOT11;CNOT2;CNOT3;CNOT8;CNOT9;COX14;COX19;COX20;COX6C;CREBBP;CSNK2A1;CYCS;E2F1;E2F8;EHMT1;ELOA;EP300;ERCC2;ERCC3;EXO1;FANCD2;FANCI;GATAD2A;GLS;GTF2F2;GTF2H3;HDAC1;HDAC2;HIPK1;ING5;KAT6A;LRPPRC;MAPK14;MAPKAP1;MAPKAPK5;M…
R-HSA-162906	HIV Infection	http://reactome.org/PathwayBrowser/#/R-HSA-162906	-0.374061	-2.08742	0	0	222	./Project_wg_result1750002599_GSEA/R_HSA_162906.png	105	9150;51652;902;5699;6874;5702;3981;6882;5711;1025;10197;6500;5706;8178;129401;9688;4927;5685;23198;6396;10213;53371;9525;6879;5062;5708;4836;10015;8907;9818;23636;7314;79643;5714;27183;2967;2068;9972;83860;5684;3836;2547;6827;79023;51616;6908;2957;6829;6880;4331;5433;5901;4869;79902;7514;348995;9861;10762;5431;5718;904;5713;23279;5720;164;130340;23511;55706;5707;6924;5721;8732;5695;89853;5905;557…	AP1G1;AP1M1;AP1S3;CCNH;CCNT1;CCNT2;CDK9;CHMP3;CHMP6;CTDP1;CUL5;DOCK2;ELL;ELMO1;ELOA;ERCC2;ERCC3;FEN1;GTF2A1;GTF2F2;GTF2H3;KPNA1;KPNB1;LIG1;LIG4;MNAT1;MVB12B;NCBP1;NCBP2;NDC1;NMT1;NPM1;NUP107;NUP133;NUP153;NUP155;NUP160;NUP188;NUP205;NUP210;NUP214;NUP35;NUP37;NUP42;NUP43;NUP50;NUP54;NUP58;NUP62;NUP85;NUP88;NUP93;NUP98;PAK2;PDCD6IP;POLR2A;POLR2B;POLR2D;POM121;PSIP1;PSMA3;PSMA4;PSMB10;PSMB7;PSMC3;PS…
R-HSA-5688426	Deubiquitination	http://reactome.org/PathwayBrowser/#/R-HSA-5688426	-0.377218	-2.08176	0	0	259	./Project_wg_result1750002599_GSEA/R_HSA_5688426.png	85	8343;8975;6314;10600;23358;580;23326;7415;8340;9861;8678;171023;8239;5718;51651;8339;8338;86;5713;5720;8970;114803;9100;7187;54891;8314;890;5707;2033;10869;8344;5721;8347;5695;8349;23172;3091;51720;9146;8607;23032;3054;114785;8336;29761;54617;79184;8969;8335;6502;114548;8295;55031;57506;80124;9101;51377;60;92815;9958;8342;9738;283899;85236;993;55252;8332;8345;317772;8348;8331;4193;8346;7706;85235…	ABRAXAS2;ACTB;ACTL6A;ASXL1;ASXL2;ATXN7;BAP1;BARD1;BECN1;BRCA1;BRCC3;CCNA2;CCP110;CDC25A;CLSPN;EP300;FOXK1;H2AC11;H2AC12;H2AC14;H2AC16;H2AC17;H2AC20;H2AC21;H2AC25;H2AC4;H2AC8;H2BC10;H2BC11;H2BC12;H2BC13;H2BC14;H2BC17;H2BC18;H2BC21;H2BC3;H2BC4;H2BC6;H2BC7;H2BC8;H2BC9;HCFC1;HGS;HIF1A;INO80;INO80D;INO80E;MAVS;MBD6;MDM2;MDM4;MYSM1;NLRP3;OGT;PSMB7;PSMD1;PSMD12;PSMD6;PSMD7;PSME1;PSME2;PTRH2;RUVBL1;SKP2;…
R-HSA-8878171	Transcriptional regulation by RUNX1	http://reactome.org/PathwayBrowser/#/R-HSA-8878171	-0.380965	-2.08084	0	0	206	./Project_wg_result1750002599_GSEA/R_HSA_8878171.png	94	7314;23112;5714;8366;22955;192670;84333;55766;5684;3021;8365;192669;3276;3013;8535;6688;8354;4331;10398;8343;1387;1457;55170;8340;9861;8367;10138;8360;5718;3065;8339;8338;26523;86;5713;5720;5781;8970;6605;122809;8361;6938;865;5707;2033;2811;8344;5721;8347;5695;8349;23466;196528;9757;8350;8357;653604;27161;4297;6601;8364;9739;8968;8335;8294;25942;6597;80012;8355;8342;85236;8356;8345;27327;4602;834…	ACTL6A;AGO1;AGO2;AGO3;AGO4;ARID1A;ARID1B;ARID2;CBFB;CBX4;CBX6;CDK6;CREBBP;CSNK2A1;ELF1;ELF2;EP300;GP1BA;H2AC14;H2AC20;H2AC4;H2AC7;H2AC8;H2AJ;H2AX;H2AZ2;H2BC10;H2BC11;H2BC12;H2BC13;H2BC14;H2BC17;H2BC21;H2BC3;H2BC4;H2BC6;H2BC7;H2BC8;H2BC9;H3-3B;H3C1;H3C10;H3C11;H3C12;H3C13;H3C7;H3C8;H4C2;H4C3;H4C4;H4C5;H4C6;H4C8;H4C9;HDAC1;KMT2A;KMT2B;KMT2C;KMT2D;MNAT1;MYB;MYL9;PBRM1;PCGF5;PHC3;PRMT1;PRMT6;PSMA3;PS…
R-HSA-5689880	Ub-specific processing proteases	http://reactome.org/PathwayBrowser/#/R-HSA-5689880	-0.385896	-2.07435	0	0	184	./Project_wg_result1750002599_GSEA/R_HSA_5689880.png	94	5699;5702;5711;10197;5728;7419;9097;5706;5685;23198;10213;367;4609;8341;7375;5708;7416;3017;63891;9868;4088;7314;7353;93624;5714;4089;57695;5684;10868;6885;8329;3013;51616;2648;64426;8343;8975;6314;10600;23358;23326;8340;9861;8678;8239;5718;51651;8339;8338;5713;5720;8970;9100;890;5707;10869;8344;5721;8347;5695;8349;3091;9146;8607;23032;8336;29761;8969;8335;6502;8295;55031;9101;92815;9958;8342;973…	AR;ATXN7;BECN1;CCNA2;CCP110;CDC25A;CLSPN;H2AC11;H2AC12;H2AC13;H2AC14;H2AC16;H2AC17;H2AC20;H2AC21;H2AC25;H2AC4;H2AC7;H2AC8;H2BC10;H2BC11;H2BC12;H2BC13;H2BC14;H2BC15;H2BC17;H2BC18;H2BC21;H2BC3;H2BC4;H2BC5;H2BC6;H2BC7;H2BC8;H2BC9;HGS;HIF1A;KAT2A;MAP3K7;MDM2;MDM4;MYC;PSMA3;PSMA4;PSMB10;PSMB7;PSMC3;PSMC6;PSMD1;PSMD12;PSMD14;PSMD2;PSMD5;PSMD6;PSMD7;PSMD8;PSME1;PSME2;PSME3;PSME4;PTEN;PTRH2;RNF123;RUVBL1…
R-HSA-9705671	SARS-CoV-2 activates/modulates innate and adaptive immune responses	http://reactome.org/PathwayBrowser/#/R-HSA-9705671	-0.404903	-2.05915	0	0	108	./Project_wg_result1750002599_GSEA/R_HSA_9705671.png	50	9868;9818;23636;9871;7314;9972;7097;89122;3665;22863;6885;79023;3661;5289;30849;79902;1387;348995;10762;8678;23279;3326;5781;23511;7187;3455;55706;23765;55746;23165;3320;8021;5903;4928;9883;7297;114548;57506;23367;9908;11097;9641;10146;6772;9631;57122;7706;3551;23225;7175	ATG14;BECN1;CREBBP;G3BP1;G3BP2;HSP90AA1;HSP90AB1;IFNAR2;IKBKB;IKBKE;IL17RA;IRF3;IRF7;LARP1;MAP3K7;MAVS;NDC1;NLRP3;NUP107;NUP133;NUP153;NUP155;NUP160;NUP188;NUP205;NUP210;NUP214;NUP37;NUP42;NUP43;NUP50;NUP58;NUP62;NUP85;NUP98;PIK3C3;PIK3R4;POM121;PTPN11;RANBP2;SEC24D;STAT1;TLR2;TOMM70;TPR;TRAF3;TRIM25;TRIM4;TYK2;UBB
R-HSA-167172	Transcription of the HIV genome	http://reactome.org/PathwayBrowser/#/R-HSA-167172	-0.453097	-2.05816	0	0	67	./Project_wg_result1750002599_GSEA/R_HSA_167172.png	35	5439;25920;2965;9150;902;6874;6882;1025;8178;6879;2967;2068;83860;6827;51616;6908;2957;6829;6880;4331;5433;5431;904;6924;8732;22916;2071;4686;905;2963;6749;5430;6873;11198;6872	CCNH;CCNT1;CCNT2;CDK9;CTDP1;ELL;ELOA;ERCC2;ERCC3;GTF2A1;GTF2F2;GTF2H1;GTF2H3;MNAT1;NCBP1;NCBP2;NELFB;POLR2A;POLR2B;POLR2D;POLR2J;RNGTT;SSRP1;SUPT16H;SUPT4H1;SUPT5H;TAF1;TAF11;TAF2;TAF3;TAF4;TAF7;TAF9;TAF9B;TBP
R-HSA-2995410	Nuclear Envelope (NE) Reassembly	http://reactome.org/PathwayBrowser/#/R-HSA-2995410	-0.449374	-2.03744	0	3.45343e-05	66	./Project_wg_result1750002599_GSEA/R_HSA_2995410.png	36	5515;23592;129401;9688;6396;53371;9818;23636;79643;7329;27183;79023;5901;79902;348995;23279;200014;23511;55706;5520;9798;5905;55746;23165;3837;4928;10383;9883;25909;7443;84617;7112;9631;57122;23141;4001	AHCTF1;ANKLE2;CC2D1B;CHMP6;IST1;KPNB1;LEMD3;LMNB1;NDC1;NUP107;NUP133;NUP155;NUP160;NUP188;NUP205;NUP35;NUP37;NUP43;NUP54;NUP58;NUP62;NUP85;NUP93;NUP98;POM121;PPP2CA;PPP2R2A;RAN;RANGAP1;SEC13;TMPO;TUBB4B;TUBB6;UBE2I;VPS4A;VRK1
R-HSA-1474165	Reproduction	http://reactome.org/PathwayBrowser/#/R-HSA-1474165	-0.390742	-1.99706	0	0.000102912	122	./Project_wg_result1750002599_GSEA/R_HSA_1474165.png	65	65057;7329;27127;8366;55766;4439;3021;8365;84057;4683;3013;8354;6117;1019;8343;10388;8340;8367;25777;8360;54386;5885;8339;8338;8970;8361;5888;8344;8347;8349;8350;8357;10111;11083;653604;1017;8364;8968;675;8335;545;5932;8294;10274;8355;8342;29893;54790;85236;8356;8345;8348;8331;3014;94239;8346;3012;3018;672;641;4001;472;8243;9126;4361	ACD;ATM;ATR;BLM;BRCA1;BRCA2;CDK2;CDK4;DIDO1;H2AC14;H2AC20;H2AC4;H2AC7;H2AC8;H2AJ;H2AX;H2AZ2;H2BC10;H2BC11;H2BC12;H2BC13;H2BC14;H2BC17;H2BC21;H2BC3;H2BC4;H2BC6;H2BC7;H2BC8;H2BC9;H3-3B;H3C1;H3C10;H3C11;H3C12;H3C13;H3C7;H3C8;H4C2;H4C3;H4C4;H4C5;H4C6;H4C8;H4C9;LMNB1;MND1;MRE11;MSH5;NBN;PSMC3IP;RAD21;RAD50;RAD51;RBBP8;RPA1;SMC1A;SMC1B;SMC3;STAG1;SUN2;SYCP2;TERF2IP;TET2;UBE2I
R-HSA-8939211	ESR-mediated signaling	http://reactome.org/PathwayBrowser/#/R-HSA-8939211	-0.369147	-1.98195	0	0.000102231	188	./Project_wg_result1750002599_GSEA/R_HSA_8939211.png	85	55766;10000;2771;3021;8202;8365;192669;3276;3013;5469;6908;127933;2957;8354;5433;59345;8343;10499;1387;7514;8340;8367;8360;5885;5431;3065;8339;904;8338;26523;55625;3326;207;8970;6801;23028;8361;340481;1385;865;2033;8344;8347;7764;8349;6722;8204;3320;8350;8357;653604;27161;805;8364;1655;8968;5451;8335;801;8294;2289;10274;5536;8355;8342;85236;8356;8345;27327;4602;8348;8331;2963;6667;3014;1105;5295;…	AGO1;AGO2;AGO3;AKT1;AKT3;CALM1;CALM2;CBFB;CCNT1;CHD1;CREB1;CREBBP;DDX5;EP300;FKBP5;GNAI2;GNB4;GTF2A1;GTF2F2;H2AC14;H2AC20;H2AC4;H2AC7;H2AC8;H2AJ;H2AX;H2AZ2;H2BC10;H2BC11;H2BC12;H2BC13;H2BC14;H2BC17;H2BC21;H2BC3;H2BC4;H2BC6;H2BC7;H2BC8;H2BC9;H3-3B;H3C1;H3C10;H3C11;H3C12;H3C13;H3C7;H3C8;H4C3;H4C4;H4C5;H4C6;H4C8;H4C9;HDAC1;HSP90AA1;HSP90AB1;KDM1A;MED1;MYB;NCOA2;NCOA3;NRIP1;PIK3R1;POLR2A;POLR2B;POLR2…
R-HSA-5368287	Mitochondrial translation	http://reactome.org/PathwayBrowser/#/R-HSA-5368287	-0.407243	-1.97854	0	0.000101558	92	./Project_wg_result1750002599_GSEA/R_HSA_5368287.png	53	65008;29088;29074;54534;51253;64981;78988;65003;51069;51264;54460;6182;9553;64979;51318;54148;64975;219927;23107;51021;11222;55173;64949;51081;65005;10240;60488;10884;51073;55052;3396;55168;54948;84340;26284;9801;64963;90480;28957;64969;64965;10102;54516;65993;79590;63931;7284;28977;63875;4528;85476;55037;64432	ERAL1;GADD45GIP1;GFM1;GFM2;MRPL1;MRPL11;MRPL12;MRPL15;MRPL16;MRPL17;MRPL18;MRPL19;MRPL2;MRPL20;MRPL21;MRPL24;MRPL27;MRPL3;MRPL33;MRPL34;MRPL35;MRPL36;MRPL37;MRPL39;MRPL4;MRPL41;MRPL42;MRPL50;MRPL57;MRPL58;MRPL9;MRPS10;MRPS11;MRPS14;MRPS16;MRPS18A;MRPS21;MRPS25;MRPS26;MRPS27;MRPS28;MRPS30;MRPS31;MRPS34;MRPS35;MRPS5;MRPS7;MRPS9;MTIF2;MTRF1L;PTCD3;TSFM;TUFM
R-HSA-5663220	RHO GTPases Activate Formins	http://reactome.org/PathwayBrowser/#/R-HSA-5663220	-0.383596	-1.97705	0	0.000100894	130	./Project_wg_result1750002599_GSEA/R_HSA_5663220.png	59	79023;348235;10726;5529;9212;79172;140735;79902;54908;7514;5216;348995;51143;23122;332;699;54821;3619;81624;23279;3688;9184;57591;10403;5905;8379;55746;6249;6722;4085;5903;1062;64105;4928;10383;147841;401541;79019;60;22919;25909;55920;3796;57082;23332;701;84617;11130;1063;80152;23380;57122;9793;1778;1783;1060;79682;57551;9735	ACTB;AHCTF1;AURKB;BIRC5;BUB1;BUB1B;BUB3;CENPC;CENPE;CENPF;CENPK;CENPM;CENPO;CENPP;CENPT;CENPU;CKAP5;CLASP1;CLASP2;CLIP1;DIAPH3;DYNC1H1;DYNC1LI1;DYNC1LI2;DYNLL2;ERCC6L;INCENP;ITGB1;KIF2A;KNL1;KNTC1;MAD1L1;MAD2L1;MAPRE1;MRTFA;NDC80;NUDC;NUP107;NUP133;NUP160;NUP37;NUP43;NUP85;NUP98;PFN1;PPP2R5E;RANBP2;RANGAP1;RCC2;SKA2;SPC24;SPDL1;SRF;SRGAP2;TAOK1;TUBB4B;TUBB6;XPO1;ZWINT
R-HSA-1169410	Antiviral mechanism by IFN-stimulated genes	http://reactome.org/PathwayBrowser/#/R-HSA-1169410	-0.379237	-1.96507	0	0.000100239	139	./Project_wg_result1750002599_GSEA/R_HSA_1169410.png	60	5335;3608;9818;23636;1982;7314;7329;1974;9972;3312;3836;79023;3661;5300;201626;9775;4869;1965;79902;348995;10762;8678;201254;23279;5771;7318;5611;23511;55706;8894;1981;55746;23165;103;8021;5903;2187;2189;3837;4928;10383;9883;57506;2175;11097;57697;6059;1660;84617;5610;6772;9631;57122;7706;3551;3609;8672;1973;23225;7175	ABCE1;ADAR;BECN1;CENPX;DHX9;DNAJC3;EIF2AK2;EIF2S1;EIF2S2;EIF4A1;EIF4A2;EIF4A3;EIF4G1;EIF4G2;EIF4G3;FANCA;FANCB;FANCG;FANCM;HSPA8;IKBKB;ILF2;ILF3;IRF3;KPNA1;KPNB1;MAVS;NDC1;NPM1;NUP107;NUP133;NUP153;NUP155;NUP160;NUP188;NUP205;NUP210;NUP214;NUP37;NUP42;NUP43;NUP50;NUP58;NUP62;NUP85;NUP98;PDE12;PIN1;PLCG1;POM121;PTPN2;RANBP2;STAT1;TPR;TRIM25;TUBB4B;TUBB6;UBA7;UBB;UBE2I
R-HSA-977225	Amyloid fiber formation	http://reactome.org/PathwayBrowser/#/R-HSA-977225	-0.405412	-1.9628	0	9.95925e-05	83	./Project_wg_result1750002599_GSEA/R_HSA_977225.png	37	8354;23163;8343;8340;8367;8360;8239;8339;8338;8970;8361;23062;8344;8347;23621;8349;8350;8357;653604;8364;8968;8335;8294;6653;3015;8355;8342;85236;8356;8345;8348;8331;3014;8346;4069;3012;3018	BACE1;GGA2;GGA3;H2AC14;H2AC20;H2AC4;H2AC8;H2AX;H2AZ1;H2BC10;H2BC11;H2BC12;H2BC13;H2BC14;H2BC17;H2BC21;H2BC3;H2BC4;H2BC6;H2BC7;H2BC8;H2BC9;H3C1;H3C10;H3C11;H3C12;H3C13;H3C7;H3C8;H4C3;H4C4;H4C5;H4C6;H4C9;LYZ;SORL1;USP9X
R-HSA-5389840	Mitochondrial translation elongation	http://reactome.org/PathwayBrowser/#/R-HSA-5389840	-0.410397	-1.9624	0	9.89541e-05	86	./Project_wg_result1750002599_GSEA/R_HSA_5389840.png	50	65008;29088;29074;54534;51253;64981;78988;65003;51069;51264;54460;6182;9553;64979;51318;54148;64975;219927;23107;51021;11222;55173;64949;51081;65005;10240;60488;10884;51073;55052;3396;55168;54948;26284;9801;64963;90480;28957;64969;64965;10102;65993;79590;63931;7284;28977;63875;85476;55037;64432	ERAL1;GADD45GIP1;GFM1;MRPL1;MRPL11;MRPL12;MRPL15;MRPL16;MRPL17;MRPL18;MRPL19;MRPL2;MRPL20;MRPL21;MRPL24;MRPL27;MRPL3;MRPL33;MRPL34;MRPL35;MRPL36;MRPL37;MRPL39;MRPL4;MRPL41;MRPL42;MRPL50;MRPL57;MRPL58;MRPL9;MRPS10;MRPS11;MRPS14;MRPS16;MRPS18A;MRPS21;MRPS25;MRPS26;MRPS27;MRPS28;MRPS30;MRPS31;MRPS34;MRPS35;MRPS5;MRPS7;MRPS9;PTCD3;TSFM;TUFM
R-HSA-9679191	Potential therapeutics for SARS	http://reactome.org/PathwayBrowser/#/R-HSA-9679191	-0.411519	-1.9605	0	0.000131098	87	./Project_wg_result1750002599_GSEA/R_HSA_9679191.png	34	695;64426;476;8452;2908;4780;3065;9475;3326;7409;3688;23028;30011;3455;54815;9112;3320;23476;23186;5928;7297;51742;3066;3570;6850;1108;5931;203068;5926;3717;5336;3676;5978;6093	ARID4A;ARID4B;ATP1A1;BRD4;BTK;CHD4;CUL3;GATAD2A;HDAC1;HDAC2;HSP90AA1;HSP90AB1;IFNAR2;IL6R;ITGA4;ITGB1;JAK2;KDM1A;MTA1;NFE2L2;NR3C1;PLCG2;RBBP4;RBBP7;RCOR1;REST;ROCK1;ROCK2;SH3KBP1;SUDS3;SYK;TUBB;TYK2;VAV1
R-HSA-162909	Host Interactions of HIV factors	http://reactome.org/PathwayBrowser/#/R-HSA-162909	-0.380459	-1.95515	0	0.000130269	127	./Project_wg_result1750002599_GSEA/R_HSA_162909.png	63	5699;5702;5711;1025;10197;6500;5706;129401;9688;4927;5685;23198;6396;10213;53371;5062;5708;8907;9818;23636;7314;5714;9972;5684;3836;79023;5901;4869;79902;7514;348995;9861;10762;5718;904;5713;23279;5720;164;130340;23511;55706;5707;5721;5695;5905;55746;23165;8021;5903;9844;3837;4928;9883;5902;11097;8065;9631;57122;11168;1794;23225;7175	AP1G1;AP1M1;AP1S3;CCNT1;CDK9;CUL5;DOCK2;ELMO1;KPNA1;KPNB1;NDC1;NPM1;NUP107;NUP133;NUP153;NUP155;NUP160;NUP188;NUP205;NUP210;NUP214;NUP35;NUP37;NUP42;NUP43;NUP50;NUP54;NUP58;NUP62;NUP85;NUP88;NUP93;NUP98;PAK2;POM121;PSIP1;PSMA3;PSMA4;PSMB10;PSMB7;PSMC3;PSMC6;PSMD1;PSMD12;PSMD14;PSMD2;PSMD5;PSMD6;PSMD7;PSMD8;PSME1;PSME2;PSME3;PSME4;RAN;RANBP1;RANBP2;RANGAP1;SEC13;SKP1;TPR;UBB;XPO1
R-HSA-450531	Regulation of mRNA stability by proteins that bind AU-rich elements	http://reactome.org/PathwayBrowser/#/R-HSA-450531	-0.410455	-1.95462	0	0.000129449	86	./Project_wg_result1750002599_GSEA/R_HSA_450531.png	42	5699;5702;5711;10197;5706;5685;23198;10213;9261;5708;51010;7314;5714;3312;5684;7534;1994;167227;7514;9861;26986;5718;5713;5720;207;5707;5721;8570;5695;118460;1981;8021;6418;5073;7529;54464;23404;1432;5393;8125;3184;22894	AKT1;ANP32A;DCP2;DIS3;EIF4G1;ELAVL1;EXOSC2;EXOSC3;EXOSC6;EXOSC9;HNRNPD;HSPA8;KHSRP;MAPK14;MAPKAPK2;NUP214;PABPC1;PARN;PSMA3;PSMA4;PSMB10;PSMB7;PSMC3;PSMC6;PSMD1;PSMD12;PSMD14;PSMD2;PSMD5;PSMD6;PSMD7;PSMD8;PSME1;PSME2;PSME3;PSME4;SET;UBB;XPO1;XRN1;YWHAB;YWHAZ
R-HSA-157118	Signaling by NOTCH	http://reactome.org/PathwayBrowser/#/R-HSA-157118	-0.351132	-1.93038	0	0.00012864	215	./Project_wg_result1750002599_GSEA/R_HSA_157118.png	89	7314;23112;5714;9794;57534;8366;192670;6400;55766;5684;3021;8365;4192;192669;7534;1871;55534;3013;2648;55869;8354;9734;8343;1387;8340;9861;8367;8360;10959;9612;83933;5718;3065;8339;8338;26523;22938;7091;5713;5720;207;8970;8361;1385;5707;2033;8344;5721;8347;5695;8349;8350;8357;3091;653604;27161;8364;10320;55294;8968;8335;5663;489;23509;8294;3066;8355;8342;7027;85236;8356;8345;10460;27327;8348;488;…	AGO1;AGO2;AGO3;AGO4;AKT1;ATP2A2;ATP2A3;CREB1;CREBBP;CUL1;E2F1;E2F3;EP300;FBXW7;H2AC14;H2AC20;H2AC4;H2AC7;H2AC8;H2AJ;H2AX;H2AZ2;H2BC10;H2BC11;H2BC12;H2BC13;H2BC14;H2BC17;H2BC21;H2BC3;H2BC4;H2BC6;H2BC7;H2BC8;H2BC9;H3-3B;H3C1;H3C10;H3C11;H3C12;H3C13;H3C7;H3C8;H4C2;H4C3;H4C4;H4C5;H4C6;H4C8;H4C9;HDAC1;HDAC10;HDAC2;HDAC8;HDAC9;HIF1A;IKZF1;KAT2A;MAML1;MAML3;MDK;MIB1;NCOR1;NCOR2;NOTCH2;POFUT1;PSEN1;PSMA3…
R-HSA-5368286	Mitochondrial translation initiation	http://reactome.org/PathwayBrowser/#/R-HSA-5368286	-0.389694	-1.88209	0	0.000255683	86	./Project_wg_result1750002599_GSEA/R_HSA_5368286.png	48	65008;29088;29074;54534;51253;64981;78988;65003;51069;51264;54460;6182;9553;64979;51318;54148;64975;219927;23107;51021;11222;55173;64949;51081;65005;10240;60488;10884;51073;55052;3396;55168;54948;26284;9801;64963;90480;28957;64969;64965;65993;79590;63931;28977;63875;4528;55037;64432	ERAL1;GADD45GIP1;MRPL1;MRPL11;MRPL12;MRPL15;MRPL16;MRPL17;MRPL18;MRPL19;MRPL2;MRPL20;MRPL21;MRPL24;MRPL27;MRPL3;MRPL33;MRPL34;MRPL35;MRPL36;MRPL37;MRPL39;MRPL4;MRPL41;MRPL42;MRPL50;MRPL57;MRPL58;MRPL9;MRPS10;MRPS11;MRPS14;MRPS16;MRPS18A;MRPS21;MRPS25;MRPS26;MRPS27;MRPS28;MRPS30;MRPS31;MRPS34;MRPS35;MRPS5;MRPS7;MRPS9;MTIF2;PTCD3
R-HSA-168928	DDX58/IFIH1-mediated induction of interferon-alpha/beta	http://reactome.org/PathwayBrowser/#/R-HSA-168928	-0.415266	-1.88202	0	0.000254104	66	./Project_wg_result1750002599_GSEA/R_HSA_168928.png	30	10010;28511;4790;7323;9868;7314;55593;5970;89122;3665;3661;5300;1387;841;79671;9140;3093;3326;7318;7187;2033;84166;3320;8887;57506;9641;54476;7706;3551;3146	ATG12;CASP8;CREBBP;EP300;HMGB1;HSP90AA1;HSP90AB1;IKBKB;IKBKE;IRF3;IRF7;MAVS;NFKB1;NKIRAS2;NLRC5;NLRX1;OTUD5;PIN1;RELA;RNF216;TANK;TAX1BP1;TOMM70;TRAF3;TRIM25;TRIM4;UBA7;UBB;UBE2D3;UBE2K
R-HSA-611105	Respiratory electron transport	http://reactome.org/PathwayBrowser/#/R-HSA-611105	-0.390263	-1.87345	0	0.000252546	92	./Project_wg_result1750002599_GSEA/R_HSA_611105.png	44	4708;6392;25915;4728;2110;6390;91942;4729;27089;9377;4715;2109;1337;4726;7385;4720;4700;7384;51300;51204;84987;374291;7386;4714;4713;4707;4716;6341;116228;6389;4706;2108;90639;4705;4725;4723;10131;54205;4731;4719;1345;55744;10128;28976	ACAD9;COA1;COX14;COX19;COX20;COX5A;COX6A1;COX6C;CYCS;ETFA;ETFB;ETFDH;LRPPRC;NDUFA10;NDUFA6;NDUFAB1;NDUFAF2;NDUFAF3;NDUFB1;NDUFB10;NDUFB2;NDUFB7;NDUFB8;NDUFB9;NDUFS1;NDUFS2;NDUFS5;NDUFS6;NDUFS7;NDUFS8;NDUFV1;NDUFV2;NDUFV3;SCO1;SDHA;SDHB;SDHD;TACO1;TIMMDC1;TRAP1;UQCRC1;UQCRC2;UQCRFS1;UQCRQ
R-HSA-6799198	Complex I biogenesis	http://reactome.org/PathwayBrowser/#/R-HSA-6799198	-0.427974	-1.87202	0	0.000251006	51	./Project_wg_result1750002599_GSEA/R_HSA_6799198.png	30	126328;4724;4717;51079;4696;4702;4695;4708;25915;4728;91942;4729;4715;4726;4720;4700;51300;374291;4714;4713;4707;4716;4706;4705;4725;4723;4731;4719;55744;28976	ACAD9;COA1;NDUFA10;NDUFA11;NDUFA13;NDUFA2;NDUFA3;NDUFA6;NDUFA8;NDUFAB1;NDUFAF2;NDUFAF3;NDUFB1;NDUFB10;NDUFB2;NDUFB7;NDUFB8;NDUFB9;NDUFC1;NDUFS1;NDUFS2;NDUFS4;NDUFS5;NDUFS6;NDUFS7;NDUFS8;NDUFV1;NDUFV2;NDUFV3;TIMMDC1
R-HSA-69017	CDK-mediated phosphorylation and removal of Cdc6	http://reactome.org/PathwayBrowser/#/R-HSA-69017	-0.392181	-1.85471	0	0.000343041	70	./Project_wg_result1750002599_GSEA/R_HSA_69017.png	38	5689;5717;8697;5700;5691;5719;25906;5688;5699;5702;5711;10197;5706;5685;23198;10213;5708;8881;7314;5714;5684;9861;5718;996;5713;5720;890;5707;5721;5695;64682;1017;898;9134;990;29882;51433;29945	ANAPC1;ANAPC15;ANAPC2;ANAPC4;ANAPC5;CCNA2;CCNE1;CCNE2;CDC16;CDC23;CDC27;CDC6;CDK2;PSMA3;PSMA4;PSMA7;PSMB1;PSMB10;PSMB3;PSMB7;PSMC1;PSMC3;PSMC6;PSMD1;PSMD11;PSMD12;PSMD13;PSMD14;PSMD2;PSMD5;PSMD6;PSMD7;PSMD8;PSME1;PSME2;PSME3;PSME4;UBB
R-HSA-5419276	Mitochondrial translation termination	http://reactome.org/PathwayBrowser/#/R-HSA-5419276	-0.385721	-1.85429	0	0.000340974	86	./Project_wg_result1750002599_GSEA/R_HSA_5419276.png	49	65008;29088;29074;54534;51253;64981;78988;65003;51069;51264;54460;6182;9553;64979;51318;54148;64975;219927;23107;51021;11222;55173;64949;51081;65005;10240;60488;10884;51073;55052;3396;55168;54948;84340;26284;9801;64963;90480;28957;64969;64965;54516;65993;79590;63931;28977;63875;55037;64432	ERAL1;GADD45GIP1;GFM2;MRPL1;MRPL11;MRPL12;MRPL15;MRPL16;MRPL17;MRPL18;MRPL19;MRPL2;MRPL20;MRPL21;MRPL24;MRPL27;MRPL3;MRPL33;MRPL34;MRPL35;MRPL36;MRPL37;MRPL39;MRPL4;MRPL41;MRPL42;MRPL50;MRPL57;MRPL58;MRPL9;MRPS10;MRPS11;MRPS14;MRPS16;MRPS18A;MRPS21;MRPS25;MRPS26;MRPS27;MRPS28;MRPS30;MRPS31;MRPS34;MRPS35;MRPS5;MRPS7;MRPS9;MTRF1L;PTCD3
R-HSA-174143	APC/C-mediated degradation of cell cycle proteins	http://reactome.org/PathwayBrowser/#/R-HSA-174143	-0.380358	-1.84626	0	0.000367544	85	./Project_wg_result1750002599_GSEA/R_HSA_174143.png	36	5699;5702;5711;10197;6500;5706;5925;5685;23198;10213;5708;8881;7314;5714;5684;9212;9861;5718;996;5713;5720;9184;890;5707;5721;5695;4085;64682;1017;6502;26271;701;8454;29882;51433;29945	ANAPC1;ANAPC2;ANAPC4;ANAPC5;AURKB;BUB1B;BUB3;CCNA2;CDC16;CDC27;CDK2;CUL1;FBXO5;MAD2L1;PSMA3;PSMA4;PSMB10;PSMB7;PSMC3;PSMC6;PSMD1;PSMD12;PSMD14;PSMD2;PSMD5;PSMD6;PSMD7;PSMD8;PSME1;PSME2;PSME3;PSME4;RB1;SKP1;SKP2;UBB
R-HSA-453276	Regulation of mitotic cell cycle	http://reactome.org/PathwayBrowser/#/R-HSA-453276	-0.380358	-1.84626	0	0.000367544	85	./Project_wg_result1750002599_GSEA/R_HSA_453276.png	36	5699;5702;5711;10197;6500;5706;5925;5685;23198;10213;5708;8881;7314;5714;5684;9212;9861;5718;996;5713;5720;9184;890;5707;5721;5695;4085;64682;1017;6502;26271;701;8454;29882;51433;29945	ANAPC1;ANAPC2;ANAPC4;ANAPC5;AURKB;BUB1B;BUB3;CCNA2;CDC16;CDC27;CDK2;CUL1;FBXO5;MAD2L1;PSMA3;PSMA4;PSMB10;PSMB7;PSMC3;PSMC6;PSMD1;PSMD12;PSMD14;PSMD2;PSMD5;PSMD6;PSMD7;PSMD8;PSME1;PSME2;PSME3;PSME4;RB1;SKP1;SKP2;UBB
R-HSA-9824446	Viral Infection Pathways	http://reactome.org/PathwayBrowser/#/R-HSA-9824446	-0.271176	-1.83844	0	0.000426264	700	./Project_wg_result1750002599_GSEA/R_HSA_9824446.png	227	10000;89122;1781;10951;83860;5684;8365;3836;3665;22863;7534;6885;8329;10155;2547;6827;3276;23339;79023;3661;3013;51616;11267;84875;6908;5289;6184;695;6166;2957;4245;25929;6829;6880;8354;30849;8106;4331;5433;6632;140735;64426;25921;5901;4869;55823;79902;8343;476;64601;1387;6636;7514;27072;8452;348995;51143;55741;7415;2908;11253;8340;9861;10762;8367;8678;8360;7284;9612;5431;4780;5718;3065;8339;904;…	AKT1;AKT3;ANO6;AP1G1;AP1S3;ARID4A;ARID4B;ATG14;ATP1A1;BECN1;BRD4;BTK;CALR;CBX1;CCNT1;CCNT2;CHD4;CREB1;CREBBP;CUL3;CUL5;DDX5;DNAJC3;DOCK2;DYNC1H1;DYNC1I2;DYNC1LI1;DYNC1LI2;DYNLL2;EDEM2;EIF2AK2;ELMO1;ELOA;EP300;ERCC3;EZH2;FEN1;G3BP1;G3BP2;GATAD2A;GEMIN5;GEMIN7;GPC5;GSK3B;GTF2A1;GTF2F2;H2AC11;H2AC12;H2AC13;H2AC14;H2AC16;H2AC17;H2AC20;H2AC21;H2AC25;H2AC4;H2AC7;H2AC8;H2BC10;H2BC11;H2BC12;H2BC13;H2BC14…
R-HSA-69615	G1/S DNA Damage Checkpoints	http://reactome.org/PathwayBrowser/#/R-HSA-69615	-0.403969	-1.82916	0	0.000423757	65	./Project_wg_result1750002599_GSEA/R_HSA_69615.png	31	5699;5702;5711;10197;5706;5685;23198;10213;5708;7314;5714;64326;5684;25946;9861;5718;5713;5720;890;5707;5721;5695;1017;51230;898;1111;9134;993;4193;472;4194	ATM;CCNA2;CCNE1;CCNE2;CDC25A;CDK2;CHEK1;COP1;MDM2;MDM4;PHF20;PSMA3;PSMA4;PSMB10;PSMB7;PSMC3;PSMC6;PSMD1;PSMD12;PSMD14;PSMD2;PSMD5;PSMD6;PSMD7;PSMD8;PSME1;PSME2;PSME3;PSME4;UBB;ZNF385A
R-HSA-6781823	Formation of TC-NER Pre-Incision Complex	http://reactome.org/PathwayBrowser/#/R-HSA-6781823	-0.428363	-1.82854	0	0.000421278	51	./Project_wg_result1750002599_GSEA/R_HSA_6781823.png	28	2966;91603;5441;10980;5439;2965;902;3150;1161;10987;2873;7314;2967;2068;7507;27339;8533;4331;5433;9318;1642;5431;2033;57654;2071;8451;9716;5430	AQR;CCNH;COPS2;COPS3;COPS5;COPS6;CUL4A;DDB1;EP300;ERCC2;ERCC3;ERCC8;GPS1;GTF2H1;GTF2H2;GTF2H3;HMGN1;MNAT1;POLR2A;POLR2B;POLR2D;POLR2J;POLR2L;PRPF19;UBB;UVSSA;XPA;ZNF830
R-HSA-1852241	Organelle biogenesis and maintenance	http://reactome.org/PathwayBrowser/#/R-HSA-1852241	-0.339351	-1.82201	0	0.000418829	273	./Project_wg_result1750002599_GSEA/R_HSA_1852241.png	100	9662;1454;539;55559;80173;23265;4208;80184;1781;5442;2551;4218;5577;149371;10632;518;22948;5469;146057;96764;140735;261734;7840;56623;54536;10499;55722;522;1387;132320;6950;60412;10576;79441;26005;10476;22897;7019;498;89891;23354;6300;7283;23054;9321;1385;23373;55835;64216;8729;10989;55142;1639;3320;51134;23082;54927;10733;805;3054;133522;10383;80205;801;4735;9657;54205;54801;1432;22919;11190;848…	AKAP9;ALMS1;ASAP1;ATP5F1A;ATP5MC3;ATP5MG;ATP5PD;ATP5PF;ATP5PO;C2CD3;CALM1;CALM2;CC2D2A;CCP110;CCT2;CCT5;CDK5RAP2;CENPJ;CEP131;CEP135;CEP152;CEP164;CEP192;CEP250;CEP290;CEP72;CEP78;CEP83;CHCHD3;CHD9;CKAP5;CLASP1;CNTRL;CREB1;CREBBP;CRTC1;CSNK1D;CSNK1E;CYCS;DCTN1;DNAJC11;DYNC1H1;DYNC1I2;DYNC2I2;DYNLL2;DYNLT5;EXOC4;EXOC6;EXOC7;EXOC8;GABPA;GBF1;HAUS2;HAUS3;HAUS5;HAUS6;HAUS7;HCFC1;HSP90AA1;HSPA9;IFT74;…
R-HSA-5617833	Cilium Assembly	http://reactome.org/PathwayBrowser/#/R-HSA-5617833	-0.337257	-1.80409	0	0.000594869	184	./Project_wg_result1750002599_GSEA/R_HSA_5617833.png	72	7203;55763;79659;54806;55770;200894;9662;1454;55559;80173;23265;80184;1781;4218;5577;149371;22948;146057;140735;261734;7840;56623;54536;55722;132320;6950;60412;10576;79441;26005;22897;89891;23354;7283;9321;55835;8729;55142;1639;3320;51134;10733;10383;4735;9657;54801;22919;11190;8481;22994;55755;5310;23332;9738;203068;84617;9814;1453;84131;57545;5108;22995;55125;50807;9793;1778;9727;4957;5116;2001…	AHI1;AKAP9;ALMS1;ARL13B;ASAP1;C2CD3;CC2D2A;CCP110;CCT2;CCT3;CCT5;CDK5RAP2;CENPJ;CEP131;CEP135;CEP152;CEP164;CEP192;CEP250;CEP290;CEP72;CEP78;CEP83;CKAP5;CLASP1;CNTRL;CSNK1D;CSNK1E;DCTN1;DYNC1H1;DYNC1I2;DYNC2H1;DYNC2I2;DYNLL2;DYNLT5;EXOC1;EXOC2;EXOC4;EXOC6;EXOC7;EXOC8;GBF1;HAUS2;HAUS3;HAUS5;HAUS6;HAUS7;HSP90AA1;IFT74;INPP5E;IQCB1;MAPRE1;NPHP4;ODF2;OFD1;PCM1;PCNT;PKD1;PLK4;PRKAR2B;RAB11FIP3;RAB8A;S…
R-HSA-176408	Regulation of APC/C activators between G1/S and early anaphase	http://reactome.org/PathwayBrowser/#/R-HSA-176408	-0.376265	-1.78727	0	0.000650595	78	./Project_wg_result1750002599_GSEA/R_HSA_176408.png	33	5699;5702;5711;10197;6500;5706;5685;23198;10213;5708;8881;7314;5714;5684;9861;5718;996;5713;5720;9184;890;5707;5721;5695;4085;64682;1017;26271;701;8454;29882;51433;29945	ANAPC1;ANAPC2;ANAPC4;ANAPC5;BUB1B;BUB3;CCNA2;CDC16;CDC27;CDK2;CUL1;FBXO5;MAD2L1;PSMA3;PSMA4;PSMB10;PSMB7;PSMC3;PSMC6;PSMD1;PSMD12;PSMD14;PSMD2;PSMD5;PSMD6;PSMD7;PSMD8;PSME1;PSME2;PSME3;PSME4;SKP1;UBB
R-HSA-69541	Stabilization of p53	http://reactome.org/PathwayBrowser/#/R-HSA-69541	-0.401924	-1.76779	0	0.000823298	54	./Project_wg_result1750002599_GSEA/R_HSA_69541.png	30	5689;5717;5700;5691;5719;5688;5699;5702;5711;10197;5706;5685;23198;10213;5708;7314;5714;64326;5684;9861;5718;5713;5720;5707;5721;5695;51230;4193;472;4194	ATM;COP1;MDM2;MDM4;PHF20;PSMA3;PSMA4;PSMA7;PSMB1;PSMB10;PSMB3;PSMB7;PSMC1;PSMC3;PSMC6;PSMD1;PSMD11;PSMD12;PSMD13;PSMD14;PSMD2;PSMD5;PSMD6;PSMD7;PSMD8;PSME1;PSME2;PSME3;PSME4;UBB
R-HSA-421270	Cell-cell junction organization	http://reactome.org/PathwayBrowser/#/R-HSA-421270	0.486661	1.7655	0	0.000911479	67	./Project_wg_result1750002599_GSEA/R_HSA_421270.png	29	4301;1006;1005;999;1016;5010;1004;1015;1001;1002;81607;57863;1009;1003;1010;8728;25945;50848;51129;1013;253559;64403;26508;23705;27319;154796;1012;3728;9069	ADAM19;AFDN;AMOT;ANGPTL4;BHLHE22;CADM1;CADM2;CADM3;CDH1;CDH11;CDH12;CDH13;CDH15;CDH17;CDH18;CDH24;CDH3;CDH4;CDH5;CDH6;CDH7;CDH8;CLDN11;CLDN12;F11R;HEYL;JUP;NECTIN3;NECTIN4
R-HSA-72706	GTP hydrolysis and joining of the 60S ribosomal subunit	http://reactome.org/PathwayBrowser/#/R-HSA-72706	0.453911	1.76947	0	0.000891799	111	./Project_wg_result1750002599_GSEA/R_HSA_72706.png	76	6164;6187;6123;6189;6142;3646;6134;6193;6207;6232;6223;6170;6159;6229;25873;6136;6157;6222;6202;6208;6167;6204;6191;6137;6234;6133;6144;6160;6132;6210;3921;6205;6194;4736;6138;6130;6156;6135;6122;6188;6203;6141;6217;6158;6125;6206;11224;6146;23521;6235;6152;6201;8667;6168;6224;6129;6154;8665;7311;6233;6161;2197;9045;6169;51386;6175;6147;6209;6165;6181;6155;6176;6230;8664;6124;6128	EIF3D;EIF3E;EIF3F;EIF3H;EIF3L;FAU;RPL10;RPL10A;RPL11;RPL12;RPL13;RPL13A;RPL14;RPL15;RPL18;RPL18A;RPL21;RPL22;RPL23A;RPL24;RPL26;RPL27;RPL27A;RPL28;RPL29;RPL3;RPL30;RPL31;RPL32;RPL34;RPL35;RPL35A;RPL36;RPL37;RPL37A;RPL38;RPL39;RPL3L;RPL4;RPL5;RPL6;RPL7;RPL7A;RPL8;RPL9;RPLP0;RPLP1;RPLP2;RPS10;RPS11;RPS12;RPS13;RPS14;RPS15;RPS15A;RPS16;RPS18;RPS19;RPS2;RPS20;RPS24;RPS25;RPS27;RPS27A;RPS28;RPS29;RPS3…
R-HSA-9659379	Sensory processing of sound	http://reactome.org/PathwayBrowser/#/R-HSA-9659379	0.496785	1.77319	0	0.00087111	60	./Project_wg_result1750002599_GSEA/R_HSA_9659379.png	40	6711;9132;140469;117531;8927;2036;161497;117532;4647;4478;25861;9478;375611;53405;23136;5357;6709;491;3778;340990;2934;129446;6855;10083;9254;9381;65217;5962;64787;776;6804;51168;27445;259236;783;7430;83715;5864;286262;57053	ATP2B2;BSN;CABP1;CACNA1D;CACNA2D2;CACNB2;CHRNA10;CLIC5;EPB41L1;EPB41L3;EPS8L2;ESPN;EZR;GSN;KCNMA1;KCNQ4;MSN;MYO15A;MYO3B;MYO7A;OTOF;OTOG;PCDH15;PCLO;PLS1;RAB3A;RDX;SLC26A5;SPTAN1;SPTBN1;STRC;STX1A;SYP;TMC1;TMC2;TMIE;TPRN;USH1C;WHRN;XIRP2
R-HSA-5173105	O-linked glycosylation	http://reactome.org/PathwayBrowser/#/R-HSA-5173105	0.456959	1.78828	0	0.000625824	98	./Project_wg_result1750002599_GSEA/R_HSA_5173105.png	58	56999;170692;80731;168391;442117;9037;64409;81792;11227;170689;54437;9719;171019;170690;79875;56667;9508;80070;170691;4588;11173;29954;50614;7058;79623;117248;55901;11095;6483;11174;9245;727897;200958;57188;4583;283463;10610;57452;256435;4586;4582;92949;4584;10071;2591;55624;84002;6480;94025;4585;11226;140453;9215;54507;81794;339366;9507;10418	ADAMTS10;ADAMTS12;ADAMTS15;ADAMTS16;ADAMTS17;ADAMTS18;ADAMTS19;ADAMTS20;ADAMTS3;ADAMTS4;ADAMTS6;ADAMTS7;ADAMTS8;ADAMTS9;ADAMTSL1;ADAMTSL2;ADAMTSL3;ADAMTSL4;ADAMTSL5;B3GNT5;GALNT14;GALNT15;GALNT16;GALNT17;GALNT3;GALNT5;GALNT6;GALNT9;GALNTL5;GALNTL6;GCNT3;LARGE1;MUC1;MUC12;MUC13;MUC16;MUC17;MUC19;MUC2;MUC20;MUC3A;MUC4;MUC5AC;MUC5B;MUC6;POMGNT1;POMT2;SEMA5A;SEMA5B;SPON1;ST3GAL2;ST6GAL1;ST6GALNAC2;ST…
R-HSA-9662360	Sensory processing of sound by inner hair cells of the cochlea	http://reactome.org/PathwayBrowser/#/R-HSA-9662360	0.513117	1.79672	0	0.000596828	54	./Project_wg_result1750002599_GSEA/R_HSA_9662360.png	36	6711;9132;140469;117531;8927;2036;161497;117532;4647;4478;25861;9478;53405;23136;5357;6709;491;3778;129446;6855;10083;9254;9381;65217;5962;64787;776;6804;51168;27445;259236;783;7430;83715;5864;286262	ATP2B2;BSN;CABP1;CACNA1D;CACNA2D2;CACNB2;CLIC5;EPB41L1;EPB41L3;EPS8L2;ESPN;EZR;KCNMA1;KCNQ4;MSN;MYO15A;MYO3B;MYO7A;OTOF;PCDH15;PCLO;PLS1;RAB3A;RDX;SPTAN1;SPTBN1;STRC;STX1A;SYP;TMC1;TMC2;TMIE;TPRN;USH1C;WHRN;XIRP2
R-HSA-3906995	Diseases associated with O-glycosylation of proteins	http://reactome.org/PathwayBrowser/#/R-HSA-3906995	0.494143	1.81079	0	0.000530833	63	./Project_wg_result1750002599_GSEA/R_HSA_3906995.png	45	56999;170692;80731;9037;81792;170689;54437;9719;171019;170690;79875;4854;56667;9508;80070;170691;4588;11173;29954;7058;55901;11095;11174;727897;200958;57188;4583;283463;4586;4582;92949;4584;10071;2591;55624;94025;4585;140453;9215;4855;54507;81794;339366;9507;10418	ADAMTS10;ADAMTS12;ADAMTS15;ADAMTS16;ADAMTS17;ADAMTS18;ADAMTS19;ADAMTS20;ADAMTS3;ADAMTS4;ADAMTS6;ADAMTS7;ADAMTS8;ADAMTS9;ADAMTSL1;ADAMTSL2;ADAMTSL3;ADAMTSL4;ADAMTSL5;GALNT3;LARGE1;MUC1;MUC12;MUC13;MUC16;MUC17;MUC19;MUC2;MUC20;MUC3A;MUC4;MUC5AC;MUC5B;MUC6;NOTCH3;NOTCH4;POMGNT1;POMT2;SEMA5A;SEMA5B;SPON1;THBS2;THSD1;THSD4;THSD7B
R-HSA-112315	Transmission across Chemical Synapses	http://reactome.org/PathwayBrowser/#/R-HSA-112315	0.434566	1.81911	0	0.000473199	216	./Project_wg_result1750002599_GSEA/R_HSA_112315.png	111	2904;4137;114;6582;2890;3772;1137;1134;116443;6714;785;2567;2752;5924;2893;54331;815;2569;10368;6539;6531;2899;3765;6511;2036;781;3084;1136;6580;6857;5923;2561;816;2557;814;1143;2900;6854;170572;2902;2741;6812;2774;5582;2562;1141;2891;1740;2892;1144;18;2570;53632;3759;6506;782;8224;6532;57576;3763;777;5579;1139;10381;2903;6529;2901;83988;113457;774;23426;8497;59283;2550;9254;22843;22999;773;1741;…	ABAT;ACTN2;ADCY2;ADCY5;ADCY8;CACNA1A;CACNA1B;CACNA1E;CACNA2D1;CACNA2D2;CACNB1;CACNB4;CACNG3;CACNG8;CAMK2A;CAMK2B;CAMK4;CHRNA1;CHRNA2;CHRNA3;CHRNA4;CHRNA7;CHRNB2;CHRNB4;CHRND;DLG2;DLG3;EPB41L1;ERBB4;GABBR1;GABRA1;GABRA2;GABRA3;GABRA4;GABRB2;GABRB3;GABRG2;GABRG3;GABRR1;GABRR2;GAD1;GLRA1;GLRB;GLUL;GNAI1;GNAL;GNB2;GNG12;GNG2;GNG4;GRIA1;GRIA2;GRIA3;GRIA4;GRIK1;GRIK3;GRIK4;GRIK5;GRIN1;GRIN2A;GRIN2B;GRI…
R-HSA-425407	SLC-mediated transmembrane transport	http://reactome.org/PathwayBrowser/#/R-HSA-425407	0.440417	1.82344	0	0.000462137	197	./Project_wg_result1750002599_GSEA/R_HSA_425407.png	89	123041;6570;6582;23428;6556;9154;10864;11309;6578;159963;6559;6557;6521;9498;9153;6564;9056;6530;6539;8170;6531;126969;6511;169026;6563;153201;92745;57282;117247;64078;57153;64849;6580;9376;57127;10568;57835;9843;6536;6569;6508;83697;83733;6534;84102;81031;6527;115584;115111;6553;54716;6543;285195;26266;283375;284129;6581;6506;6513;85414;9152;146802;23657;6529;6549;204962;222962;6547;7780;25769;6…	HEPH;RHBG;SLC11A1;SLC12A1;SLC12A3;SLC12A5;SLC12A6;SLC13A3;SLC13A4;SLC14A1;SLC14A2;SLC15A1;SLC16A10;SLC16A2;SLC18A1;SLC1A1;SLC1A2;SLC1A6;SLC1A7;SLC22A1;SLC22A2;SLC22A3;SLC22A7;SLC22A8;SLC24A2;SLC24A4;SLC25A18;SLC25A6;SLC26A11;SLC26A7;SLC26A9;SLC28A1;SLC28A2;SLC28A3;SLC29A4;SLC2A1;SLC2A10;SLC2A14;SLC30A10;SLC30A2;SLC30A3;SLC30A8;SLC34A1;SLC34A2;SLC36A2;SLC38A5;SLC39A5;SLC3A1;SLC41A2;SLC44A2;SLC44A3…
R-HSA-163125	Post-translational modification: synthesis of GPI-anchored proteins	http://reactome.org/PathwayBrowser/#/R-HSA-163125	0.507737	1.83917	0	0.000360323	60	./Project_wg_result1750002599_GSEA/R_HSA_163125.png	30	50863;84628;161357;2350;7070;4045;7512;53942;8875;22854;646627;2813;2822;2215;1043;147719;353091;146183;284348;4978;4061;51227;349667;7007;257194;5329;4241;51299;266727;80328	CD52;CNTN5;FCGR3B;FOLR2;GP2;GPLD1;LSAMP;LY6E;LYPD4;LYPD5;LYPD8;MDGA1;MDGA2;MELTF;NEGR1;NRN1;NTM;NTNG1;NTNG2;OPCML;OTOA;PIGP;PLAUR;RAET1G;RTN4RL2;TECTA;THY1;ULBP2;VNN2;XPNPEP2
R-HSA-156827	L13a-mediated translational silencing of Ceruloplasmin expression	http://reactome.org/PathwayBrowser/#/R-HSA-156827	0.47136	1.84193	0	0.000358312	110	./Project_wg_result1750002599_GSEA/R_HSA_156827.png	76	6164;6187;6123;6189;6142;3646;6134;6193;6207;6232;6223;6170;6159;6229;25873;6136;6157;6222;6202;6208;6167;6204;6191;6137;6234;6133;6144;6160;6132;6210;3921;6205;6194;4736;6138;6130;6156;6135;6122;6188;6203;6141;6217;6158;6125;6206;11224;6146;23521;6235;6152;6201;8667;6168;6224;6129;6154;8665;7311;6233;6161;2197;9045;6169;51386;6175;6147;6209;6165;6181;6155;6176;6230;8664;6124;6128	EIF3D;EIF3E;EIF3F;EIF3H;EIF3L;FAU;RPL10;RPL10A;RPL11;RPL12;RPL13;RPL13A;RPL14;RPL15;RPL18;RPL18A;RPL21;RPL22;RPL23A;RPL24;RPL26;RPL27;RPL27A;RPL28;RPL29;RPL3;RPL30;RPL31;RPL32;RPL34;RPL35;RPL35A;RPL36;RPL37;RPL37A;RPL38;RPL39;RPL3L;RPL4;RPL5;RPL6;RPL7;RPL7A;RPL8;RPL9;RPLP0;RPLP1;RPLP2;RPS10;RPS11;RPS12;RPS13;RPS14;RPS15;RPS15A;RPS16;RPS18;RPS19;RPS2;RPS20;RPS24;RPS25;RPS27;RPS27A;RPS28;RPS29;RPS3…
R-HSA-373760	L1CAM interactions	http://reactome.org/PathwayBrowser/#/R-HSA-373760	0.483682	1.89	0	9.58924e-05	108	./Project_wg_result1750002599_GSEA/R_HSA_373760.png	53	6711;6710;3785;6336;10752;6326;11280;6456;6327;6714;3672;287;6323;55800;6332;3786;4897;27255;3680;6712;3674;6328;2048;1463;6335;286;6329;1272;8506;8828;9252;4478;6330;3673;3897;6709;284217;10381;6331;57731;113457;1956;1741;10382;5595;5962;23114;6334;100133941;6900;8515;6324;3912	ANK1;ANK2;CD24;CHL1;CNTN1;CNTN2;CNTN6;CNTNAP1;DLG3;EGFR;EPHB2;ITGA1;ITGA10;ITGA2;ITGA2B;ITGA9;KCNQ2;KCNQ3;L1CAM;LAMA1;LAMB1;MAPK3;MSN;NCAN;NFASC;NRCAM;NRP2;RDX;RPS6KA5;SCN10A;SCN11A;SCN1A;SCN1B;SCN2A;SCN2B;SCN3A;SCN3B;SCN4A;SCN4B;SCN5A;SCN7A;SCN8A;SCN9A;SH3GL2;SPTAN1;SPTB;SPTBN1;SPTBN2;SPTBN4;SRC;TUBA3D;TUBB3;TUBB4A
R-HSA-198933	Immunoregulatory interactions between a Lymphoid and a non-Lymphoid cell	http://reactome.org/PathwayBrowser/#/R-HSA-198933	0.490801	1.90014	0	8.49332e-05	97	./Project_wg_result1750002599_GSEA/R_HSA_198933.png	64	947;11027;999;54210;146894;1281;10225;56253;285852;7412;1280;909;1278;120425;910;911;2209;3134;7087;933;925;3812;135250;126014;27180;10666;11314;3683;79865;3802;342510;10990;3133;11006;79465;6402;80329;57823;1308;8174;114836;339390;3385;3135;2214;23547;959;27036;259197;958;5819;1277;919;353514;124599;10870;2213;930;29992;10859;3105;3107;89858;340205	CD19;CD1A;CD1B;CD1C;CD22;CD226;CD247;CD300A;CD300E;CD300LB;CD300LG;CD34;CD40;CD40LG;CD8A;CD96;CDH1;CLEC4G;COL17A1;COL1A1;COL1A2;COL2A1;COL3A1;CRTAM;FCGR1A;FCGR2B;FCGR3A;HCST;HLA-A;HLA-C;HLA-E;HLA-F;HLA-G;ICAM3;ICAM5;ITGAL;JAML;KIR2DL1;KIR3DL2;LILRA2;LILRA4;LILRA5;LILRB1;LILRB4;LILRB5;MADCAM1;NCR3;NECTIN2;OSCAR;PILRA;RAET1E;SELL;SIGLEC12;SIGLEC7;SIGLEC9;SLAMF6;SLAMF7;TREM1;TREML1;TREML2;TREML4;ULB…
R-HSA-1442490	Collagen degradation	http://reactome.org/PathwayBrowser/#/R-HSA-1442490	0.54342	1.92394	0	8.7862e-05	53	./Project_wg_result1750002599_GSEA/R_HSA_1442490.png	34	50509;1301;1284;1281;1280;1278;1306;1290;1288;136227;1294;1508;1307;1305;1509;1292;164656;84570;1295;1282;4327;1297;7373;131873;1286;1303;1308;256076;1302;1289;1310;1293;4323;1277	COL11A1;COL11A2;COL12A1;COL13A1;COL14A1;COL15A1;COL16A1;COL17A1;COL19A1;COL1A1;COL1A2;COL25A1;COL26A1;COL2A1;COL3A1;COL4A1;COL4A2;COL4A4;COL4A6;COL5A1;COL5A2;COL5A3;COL6A2;COL6A3;COL6A5;COL6A6;COL7A1;COL8A1;COL9A1;CTSB;CTSD;MMP14;MMP19;TMPRSS6
R-HSA-373080	Class B/2 (Secretin family receptors)	http://reactome.org/PathwayBrowser/#/R-HSA-373080	0.544118	1.92813	0	9.09999e-05	53	./Project_wg_result1750002599_GSEA/R_HSA_373080.png	40	133;2740;2692;54331;7474;30817;117;7482;6469;84658;5746;796;8643;1392;797;7434;1395;7473;6344;5727;7433;6608;8322;89780;79924;7976;2783;55970;2786;54361;1604;2696;7483;2788;2535;8326;7477;7855;2778;10681	ADCYAP1R1;ADGRE2;ADGRE3;ADM;ADM2;CALCA;CALCB;CD55;CRH;CRHR2;FZD2;FZD3;FZD4;FZD5;FZD9;GHRHR;GIPR;GLP1R;GNAS;GNB2;GNB5;GNG12;GNG2;GNG4;GNG7;PTCH1;PTCH2;PTH2R;SCTR;SHH;SMO;VIPR1;VIPR2;WNT2B;WNT3;WNT3A;WNT4;WNT5A;WNT7B;WNT9A
R-HSA-2408522	Selenoamino acid metabolism	http://reactome.org/PathwayBrowser/#/R-HSA-2408522	0.496653	1.95229	0	1.57284e-05	113	./Project_wg_result1750002599_GSEA/R_HSA_2408522.png	78	6164;6187;6123;6189;6142;6134;6193;6207;6232;6223;6170;6159;6229;25873;6136;6157;6222;6202;6208;6167;6204;6191;6137;6234;6133;6144;6160;6132;6210;3921;6205;6194;4736;6138;6130;6156;6135;6122;6188;6203;6141;6217;6158;6125;6206;11224;2936;6146;23521;6235;6152;6201;6168;6224;1491;6129;6154;7311;6233;6161;2197;7296;9045;6169;6175;6147;6209;6165;6181;51091;6155;6176;6230;1615;6124;6128;118672;6143	CTH;DARS1;FAU;GSR;PSTK;RPL10;RPL10A;RPL11;RPL12;RPL13;RPL13A;RPL14;RPL15;RPL18;RPL18A;RPL19;RPL21;RPL22;RPL23A;RPL24;RPL26;RPL27;RPL27A;RPL28;RPL29;RPL3;RPL30;RPL31;RPL32;RPL34;RPL35;RPL35A;RPL36;RPL37;RPL37A;RPL38;RPL39;RPL3L;RPL4;RPL5;RPL6;RPL7;RPL7A;RPL8;RPL9;RPLP0;RPLP1;RPLP2;RPS10;RPS11;RPS12;RPS13;RPS14;RPS15;RPS15A;RPS16;RPS18;RPS19;RPS2;RPS20;RPS24;RPS25;RPS27;RPS27A;RPS28;RPS29;RPS3;RPS3…
R-HSA-9709957	Sensory Perception	http://reactome.org/PathwayBrowser/#/R-HSA-9709957	0.482912	1.95838	0	1.63333e-05	161	./Project_wg_result1750002599_GSEA/R_HSA_9709957.png	86	6711;9132;6326;140469;1645;6327;2911;5145;3949;441670;54795;117531;9227;81472;6340;6328;391109;8927;2036;57101;6295;401992;6335;161497;1879;1259;117532;65055;2868;4647;6383;2774;4478;25861;9478;6330;375611;6011;8644;53405;23136;5357;151056;5947;3759;6709;491;338;83875;64220;6017;3778;340990;145226;2934;129446;6855;10083;24;3710;9254;29850;4036;5158;6339;9381;348;26020;221914;65217;5962;343171;633…	ABCA4;AKR1C1;AKR1C3;ANO2;APOB;APOE;ATP2B2;BCO2;BSN;CABP1;CACNA1D;CACNA2D2;CLIC5;CNGA1;CNGB1;DHRS3;EBF1;EPB41L1;EPB41L3;EPS8L2;GNAL;GPC2;GRK1;GRK4;GRM1;GRM4;GSN;GUCA1B;HSD17B6;ITPR3;KCNJ2;KCNMA1;KCNQ4;LDLR;LRAT;LRP10;LRP2;MSN;MYO15A;MYO3B;MYO7A;NMT2;OR10K1;OR2C3;OR2T2;OR2W3;OR4M1;OTOF;OTOG;PCDH15;PDE6A;PDE6B;PLB1;PLS1;RBP1;RDH12;RDX;REEP1;RGS9;RLBP1;SAG;SCN1B;SCN2A;SCN2B;SCN3A;SCN4B;SCN9A;SCNN1A;S…
R-HSA-975956	Nonsense Mediated Decay (NMD) independent of the Exon Junction Complex (EJC)	http://reactome.org/PathwayBrowser/#/R-HSA-975956	0.51676	1.97996	0	1.69866e-05	94	./Project_wg_result1750002599_GSEA/R_HSA_975956.png	69	6164;6187;6123;6189;6142;6134;6193;6207;6232;6223;6170;6159;6229;25873;6136;6157;6222;6202;6208;6167;6204;6191;6137;6234;6133;6144;6160;6132;6210;3921;6205;6194;4736;6138;6130;6156;6135;6122;6188;6203;6141;6217;6158;6125;6206;11224;6146;23521;6235;6152;6201;6168;6224;6129;6154;7311;6233;6161;2197;9045;6169;6175;6147;6209;6165;6181;6155;6176;6230	FAU;RPL10;RPL10A;RPL11;RPL12;RPL13;RPL13A;RPL14;RPL15;RPL18;RPL18A;RPL21;RPL22;RPL23A;RPL24;RPL26;RPL27;RPL27A;RPL28;RPL29;RPL3;RPL30;RPL31;RPL32;RPL34;RPL35;RPL35A;RPL36;RPL37;RPL37A;RPL38;RPL39;RPL3L;RPL5;RPL7;RPL7A;RPL8;RPL9;RPLP0;RPLP1;RPLP2;RPS10;RPS11;RPS12;RPS13;RPS14;RPS15;RPS15A;RPS16;RPS18;RPS19;RPS2;RPS20;RPS24;RPS25;RPS27;RPS27A;RPS28;RPS29;RPS3;RPS3A;RPS4X;RPS5;RPS6;RPS7;RPS8;RPS9;RP…
R-HSA-9633012	Response of EIF2AK4 (GCN2) to amino acid deficiency	http://reactome.org/PathwayBrowser/#/R-HSA-9633012	0.515796	1.99073	0	1.76944e-05	100	./Project_wg_result1750002599_GSEA/R_HSA_9633012.png	81	6164;6187;6123;6189;6142;6134;6193;6207;6232;6223;6170;6159;6229;25873;6136;6157;6222;6202;6208;6167;6204;6191;6137;6234;6133;6144;6160;6132;6210;3921;6205;6194;4736;6138;6130;6156;6135;6122;6188;6203;6141;6217;6158;6125;6206;11224;6146;23521;6235;6152;6201;6168;6224;6129;6154;7311;1051;6233;6161;2197;9045;6169;6175;6147;6209;6165;6181;6155;6176;6230;6124;6128;6143;467;9349;6228;6192;6171;440;621…	ASNS;ATF3;ATF4;CEBPB;FAU;RPL10;RPL10A;RPL11;RPL12;RPL13;RPL13A;RPL14;RPL15;RPL18;RPL18A;RPL19;RPL21;RPL22;RPL23;RPL23A;RPL24;RPL26;RPL27;RPL27A;RPL28;RPL29;RPL3;RPL30;RPL31;RPL32;RPL34;RPL35;RPL35A;RPL36;RPL37;RPL37A;RPL38;RPL39;RPL3L;RPL4;RPL41;RPL5;RPL6;RPL7;RPL7A;RPL8;RPL9;RPLP0;RPLP1;RPLP2;RPS10;RPS11;RPS12;RPS13;RPS14;RPS15;RPS15A;RPS16;RPS17;RPS18;RPS19;RPS2;RPS20;RPS23;RPS24;RPS25;RPS27;RP…
R-HSA-375276	Peptide ligand-binding receptors	http://reactome.org/PathwayBrowser/#/R-HSA-375276	0.52421	1.99312	0	1.84637e-05	85	./Project_wg_result1750002599_GSEA/R_HSA_375276.png	58	4985;6753;183;624;3792;1234;59350;1889;414062;3827;4829;2829;553;301;6752;5021;6348;10316;2587;1238;8862;6869;1910;7200;2693;4986;2357;9034;5368;1907;10803;2919;57007;9718;58191;728;2358;3576;4988;1232;4923;1230;27202;2921;6368;3061;2149;1524;6367;7504;50865;9283;6865;2151;9002;2852;347148;56477	ACKR2;ACKR3;AGT;ANXA1;APLN;AVPR1B;BDKRB2;C5AR1;C5AR2;CCL22;CCL23;CCL28;CCL3;CCL3L3;CCR1;CCR3;CCR5;CCR9;CCRL2;CX3CR1;CXCL1;CXCL16;CXCL3;CXCL8;ECE1;ECE2;EDN2;EDNRB;F2R;F2RL2;F2RL3;FPR1;FPR2;GALR1;GHSR;GPER1;GPR37L1;HCRTR1;HEBP1;KEL;KNG1;NMBR;NMUR1;NTSR1;OPRD1;OPRK1;OPRM1;OXTR;PNOC;QRFP;RXFP1;SSTR2;SSTR3;TACR1;TACR2;TRH;XCR1;XK
R-HSA-112316	Neuronal System	http://reactome.org/PathwayBrowser/#/R-HSA-112316	0.468293	1.99775	0	1.9303e-05	325	./Project_wg_result1750002599_GSEA/R_HSA_112316.png	177	2904;9132;3785;4137;3737;114;6582;9229;2890;3772;3749;9379;10021;9312;22871;1137;9066;3752;2911;1134;116443;91683;6714;3786;785;2567;2752;5924;93107;2893;54331;815;2569;10060;143425;3775;10368;6539;3787;6531;2899;27133;3765;6511;2036;80059;781;90134;3776;27012;3084;1136;3756;6580;6857;5923;2561;816;2557;814;1143;22941;3788;2900;6854;58512;170572;2902;2741;6812;2774;2915;5582;2562;1141;2891;1740;2…	ABAT;ABCC8;ABCC9;ACTN2;ADCY2;ADCY5;ADCY8;APBA3;CACNA1A;CACNA1B;CACNA1E;CACNA2D1;CACNA2D2;CACNB1;CACNB4;CACNG3;CACNG8;CAMK2A;CAMK2B;CAMK4;CHRNA1;CHRNA2;CHRNA3;CHRNA4;CHRNA7;CHRNB2;CHRNB4;CHRND;DLG2;DLG3;DLGAP1;DLGAP3;DLGAP4;EPB41L1;EPB41L3;EPB41L5;ERBB4;GABBR1;GABRA1;GABRA2;GABRA3;GABRA4;GABRB2;GABRB3;GABRG2;GABRG3;GABRR1;GABRR2;GAD1;GJC1;GLRA1;GLRB;GLUL;GNAI1;GNAL;GNB2;GNG12;GNG2;GNG4;GRIA1;GRIA2…
R-HSA-5576891	Cardiac conduction	http://reactome.org/PathwayBrowser/#/R-HSA-5576891	0.518451	1.99793	0	2.02222e-05	101	./Project_wg_result1750002599_GSEA/R_HSA_5576891.png	66	6336;6326;11280;10345;3752;6327;2258;56660;6323;55800;6332;4311;30820;815;10060;3775;6328;6910;3776;487;844;7137;6335;816;30818;6329;492;6330;53826;6543;2626;10008;480;51305;2259;845;4842;3759;782;491;6331;3757;775;54207;1760;4881;7220;3710;59283;9254;6547;4882;3751;56659;3753;6334;10699;6262;6324;477;6263;5566;481;6261;25937;80333	ABCC9;ATP1A2;ATP1A4;ATP1B1;ATP2A1;ATP2B2;ATP2B3;CACNA1C;CACNA2D2;CACNB1;CACNG8;CAMK2A;CAMK2B;CASQ1;CASQ2;CORIN;DMPK;FGF13;FGF14;FXYD6;GATA4;ITPR3;KCND2;KCND3;KCNE1;KCNE3;KCNH2;KCNIP1;KCNIP3;KCNIP4;KCNJ2;KCNK1;KCNK10;KCNK12;KCNK13;KCNK2;KCNK9;MME;NOS1;NPR1;NPR2;PRKACA;RYR1;RYR2;RYR3;SCN10A;SCN11A;SCN1A;SCN1B;SCN2A;SCN2B;SCN3A;SCN3B;SCN4A;SCN4B;SCN5A;SCN7A;SCN8A;SCN9A;SLC8A2;SLC8A3;TBX5;TNNI3;TRDN;…
R-HSA-1799339	SRP-dependent cotranslational protein targeting to membrane	http://reactome.org/PathwayBrowser/#/R-HSA-1799339	0.510314	2.00326	0	2.12333e-05	111	./Project_wg_result1750002599_GSEA/R_HSA_1799339.png	72	6164;6187;6123;6189;6142;6134;6193;6207;6232;6223;6170;6159;6229;25873;6136;6157;6222;6202;6208;6167;6204;6191;6137;6234;6133;6144;6160;6132;6210;3921;6746;6748;6205;6194;4736;6138;6130;6156;6135;6122;6188;6203;6141;6217;6158;1650;6125;6206;11224;6146;23521;6235;6152;6201;6168;6224;6129;6154;7311;6233;6161;2197;9045;6169;6175;6147;6209;6165;6181;6155;6176;6230	DDOST;FAU;RPL10;RPL10A;RPL11;RPL12;RPL13;RPL13A;RPL14;RPL15;RPL18;RPL18A;RPL21;RPL22;RPL23A;RPL24;RPL26;RPL27;RPL27A;RPL28;RPL29;RPL3;RPL30;RPL31;RPL32;RPL34;RPL35;RPL35A;RPL36;RPL37;RPL37A;RPL38;RPL39;RPL3L;RPL5;RPL7;RPL7A;RPL8;RPL9;RPLP0;RPLP1;RPLP2;RPS10;RPS11;RPS12;RPS13;RPS14;RPS15;RPS15A;RPS16;RPS18;RPS19;RPS2;RPS20;RPS24;RPS25;RPS27;RPS27A;RPS28;RPS29;RPS3;RPS3A;RPS4X;RPS5;RPS6;RPS7;RPS8;R…
R-HSA-216083	Integrin cell surface interactions	http://reactome.org/PathwayBrowser/#/R-HSA-216083	0.543881	2.0093	0	2.23508e-05	75	./Project_wg_result1750002599_GSEA/R_HSA_216083.png	46	50509;3681;1284;999;3672;3693;3696;1281;3680;7412;1280;1278;3674;1290;1311;1288;1294;2200;7087;3675;2335;2243;50848;1307;7450;1305;3673;3683;1292;22801;1295;1282;6696;1297;131873;1286;3371;58494;8174;960;256076;3679;3385;1289;8515;1293	CD44;CDH1;COL13A1;COL16A1;COL1A2;COL2A1;COL3A1;COL4A1;COL4A2;COL4A4;COL4A6;COL5A1;COL5A2;COL5A3;COL6A2;COL6A3;COL6A5;COL6A6;COL7A1;COL8A1;COL9A1;COMP;F11R;FBN1;FGA;FN1;ICAM3;ICAM5;ITGA1;ITGA10;ITGA11;ITGA2;ITGA2B;ITGA3;ITGA7;ITGA9;ITGAD;ITGAL;ITGB5;ITGB8;JAM2;MADCAM1;SPP1;TNC;VCAM1;VWF
R-HSA-373076	Class A/1 (Rhodopsin-like receptors)	http://reactome.org/PathwayBrowser/#/R-HSA-373076	0.499835	2.0222	0	2.35926e-05	148	./Project_wg_result1750002599_GSEA/R_HSA_373076.png	95	4985;6753;5724;183;624;3792;1234;59350;1813;1889;1129;414062;9890;140;5733;3827;1268;2867;1240;4829;155;4935;2829;553;301;6752;56670;5021;6348;2492;10316;2587;1238;151;8862;6869;134;1910;8477;5739;9294;7253;7200;1903;2693;221391;148;4986;2357;1902;9034;5368;23596;1907;10803;2919;1133;57007;9718;58191;728;2358;3576;3360;4988;1232;4923;2859;1230;27202;23566;2921;6368;1131;57121;3061;2846;154;64748;…	ACKR2;ACKR3;ADORA1;ADORA3;ADRA1A;ADRA2B;ADRB2;ADRB3;AGT;ANXA1;APLN;AVPR1B;BDKRB2;C5AR1;C5AR2;CCL22;CCL23;CCL28;CCL3;CCL3L3;CCR1;CCR3;CCR5;CCR9;CCRL2;CHRM2;CHRM3;CHRM5;CMKLR1;CNR1;CX3CR1;CXCL1;CXCL16;CXCL3;CXCL8;DRD2;ECE1;ECE2;EDN2;EDNRB;F2R;F2RL2;F2RL3;FFAR2;FPR1;FPR2;FSHR;GALR1;GHSR;GNRH1;GPER1;GPR143;GPR35;GPR37L1;GPR55;GPR65;HCRTR1;HEBP1;HRH1;HTR1B;HTR4;KEL;KNG1;LPAR1;LPAR3;LPAR4;LPAR5;NMBR;NM…
R-HSA-397014	Muscle contraction	http://reactome.org/PathwayBrowser/#/R-HSA-397014	0.497516	2.0253	0	2.49804e-05	160	./Project_wg_result1750002599_GSEA/R_HSA_397014.png	101	6336;7135;4638;6326;11280;10345;3752;4703;6327;2258;3672;3693;56660;6323;55800;6332;4311;30820;815;10060;4621;25802;3775;7140;7273;6328;6910;4629;10580;3776;487;844;70;7137;6335;4606;816;89;30818;301;6329;8912;492;302;6330;53826;58;6543;2626;10008;800;480;51305;2259;845;4842;3759;4607;782;491;1674;4604;493829;6331;3757;775;54207;1760;4881;7220;3710;59283;9254;8911;6547;4882;7139;72;3751;56659;891…	ABCC9;ACTA1;ACTC1;ACTG2;ACTN2;ACTN3;ANXA1;ANXA2;ATP1A2;ATP1A4;ATP1B1;ATP2A1;ATP2B2;ATP2B3;CACNA1C;CACNA1G;CACNA1H;CACNA1I;CACNA2D2;CACNB1;CACNG8;CALD1;CAMK2A;CAMK2B;CASQ1;CASQ2;CORIN;DES;DMD;DMPK;DYSF;FGF13;FGF14;FXYD6;GATA4;ITGA1;ITGB5;ITPR3;KCND2;KCND3;KCNE1;KCNE3;KCNH2;KCNIP1;KCNIP3;KCNIP4;KCNJ2;KCNK1;KCNK10;KCNK12;KCNK13;KCNK2;KCNK9;LMOD1;MME;MYBPC1;MYBPC2;MYBPC3;MYH11;MYH3;MYH6;MYL6B;MYLK;NE…
R-HSA-375165	NCAM signaling for neurite out-growth	http://reactome.org/PathwayBrowser/#/R-HSA-375165	0.564464	2.02602	0	2.65416e-05	59	./Project_wg_result1750002599_GSEA/R_HSA_375165.png	35	6711;50509;6710;1284;6714;8128;785;1281;6712;5747;1280;1290;1463;8912;9252;2534;1292;6709;782;57731;775;1282;8911;1297;131873;1286;8913;256076;5595;5623;5621;1289;6900;776;1293	CACNA1C;CACNA1D;CACNA1G;CACNA1H;CACNA1I;CACNB1;CACNB4;CNTN2;COL2A1;COL3A1;COL4A1;COL4A2;COL4A4;COL5A1;COL5A2;COL5A3;COL6A2;COL6A3;COL6A5;COL6A6;COL9A1;FYN;MAPK3;NCAN;PRNP;PSPN;PTK2;RPS6KA5;SPTAN1;SPTB;SPTBN1;SPTBN2;SPTBN4;SRC;ST8SIA2
R-HSA-3000171	Non-integrin membrane-ECM interactions	http://reactome.org/PathwayBrowser/#/R-HSA-3000171	0.572146	2.02995	0	2.83111e-05	54	./Project_wg_result1750002599_GSEA/R_HSA_3000171.png	35	50509;1301;1284;3693;1281;3913;780;1280;1278;1290;10319;1288;2335;6383;3691;5155;3673;5154;284217;1282;3918;1286;3910;3371;3908;3909;1302;3914;1289;3912;4921;6382;1277;1756;9378	COL11A1;COL11A2;COL1A1;COL1A2;COL2A1;COL3A1;COL4A1;COL4A2;COL4A4;COL4A6;COL5A1;COL5A2;COL5A3;DDR1;DDR2;DMD;FN1;ITGA2;ITGB4;ITGB5;LAMA1;LAMA2;LAMA3;LAMA4;LAMB1;LAMB2;LAMB3;LAMC2;LAMC3;NRXN1;PDGFA;PDGFB;SDC1;SDC2;TNC
R-HSA-72689	Formation of a pool of free 40S subunits	http://reactome.org/PathwayBrowser/#/R-HSA-72689	0.529912	2.05073	0	0	100	./Project_wg_result1750002599_GSEA/R_HSA_72689.png	76	6164;6187;6123;6189;6142;3646;6134;6193;6207;6232;6223;6170;6159;6229;25873;6136;6157;6222;6202;6208;6167;6204;6191;6137;6234;6133;6144;6160;6132;6210;3921;6205;6194;4736;6138;6130;6156;6135;6122;6188;6203;6141;6217;6158;6125;6206;11224;6146;23521;6235;6152;6201;8667;6168;6224;6129;6154;8665;7311;6233;6161;2197;9045;6169;51386;6175;6147;6209;6165;6181;6155;6176;6230;8664;6124;6128	EIF3D;EIF3E;EIF3F;EIF3H;EIF3L;FAU;RPL10;RPL10A;RPL11;RPL12;RPL13;RPL13A;RPL14;RPL15;RPL18;RPL18A;RPL21;RPL22;RPL23A;RPL24;RPL26;RPL27;RPL27A;RPL28;RPL29;RPL3;RPL30;RPL31;RPL32;RPL34;RPL35;RPL35A;RPL36;RPL37;RPL37A;RPL38;RPL39;RPL3L;RPL4;RPL5;RPL6;RPL7;RPL7A;RPL8;RPL9;RPLP0;RPLP1;RPLP2;RPS10;RPS11;RPS12;RPS13;RPS14;RPS15;RPS15A;RPS16;RPS18;RPS19;RPS2;RPS20;RPS24;RPS25;RPS27;RPS27A;RPS28;RPS29;RPS3…
R-HSA-72764	Eukaryotic Translation Termination	http://reactome.org/PathwayBrowser/#/R-HSA-72764	0.549947	2.10582	0	0	92	./Project_wg_result1750002599_GSEA/R_HSA_72764.png	71	6164;6187;6123;6189;6142;6134;6193;6207;6232;6223;6170;6159;6229;25873;6136;6157;6222;6202;6208;6167;6204;6191;6137;6234;6133;6144;6160;6132;6210;3921;6205;6194;4736;6138;6130;6156;6135;6122;6188;6203;6141;6217;6158;6125;6206;11224;6146;23521;6235;6152;6201;6168;6224;6129;6154;7311;6233;6161;2197;9045;6169;6175;6147;6209;6165;6181;6155;6176;6230;6124;6128	FAU;RPL10;RPL10A;RPL11;RPL12;RPL13;RPL13A;RPL14;RPL15;RPL18;RPL18A;RPL21;RPL22;RPL23A;RPL24;RPL26;RPL27;RPL27A;RPL28;RPL29;RPL3;RPL30;RPL31;RPL32;RPL34;RPL35;RPL35A;RPL36;RPL37;RPL37A;RPL38;RPL39;RPL3L;RPL4;RPL5;RPL6;RPL7;RPL7A;RPL8;RPL9;RPLP0;RPLP1;RPLP2;RPS10;RPS11;RPS12;RPS13;RPS14;RPS15;RPS15A;RPS16;RPS18;RPS19;RPS2;RPS20;RPS24;RPS25;RPS27;RPS27A;RPS28;RPS29;RPS3;RPS3A;RPS4X;RPS5;RPS6;RPS7;RP…
R-HSA-2022090	Assembly of collagen fibrils and other multimeric structures	http://reactome.org/PathwayBrowser/#/R-HSA-2022090	0.596456	2.11151	0	0	54	./Project_wg_result1750002599_GSEA/R_HSA_2022090.png	37	50509;7837;1301;1284;5339;1281;255631;1280;1278;1306;1290;1288;1294;1508;7093;3691;1292;1295;1282;3918;1297;7373;131873;1286;1303;1308;1515;256076;3909;1302;4015;85301;3914;1289;1293;4017;1277	COL11A1;COL11A2;COL12A1;COL14A1;COL15A1;COL17A1;COL1A1;COL1A2;COL24A1;COL27A1;COL2A1;COL3A1;COL4A1;COL4A2;COL4A4;COL4A6;COL5A1;COL5A2;COL5A3;COL6A2;COL6A3;COL6A5;COL6A6;COL7A1;COL8A1;COL9A1;CTSB;CTSV;ITGB4;LAMA3;LAMB3;LAMC2;LOX;LOXL2;PLEC;PXDN;TLL2
R-HSA-1474228	Degradation of the extracellular matrix	http://reactome.org/PathwayBrowser/#/R-HSA-1474228	0.537135	2.11769	0	0	116	./Project_wg_result1750002599_GSEA/R_HSA_1474228.png	67	50509;10753;176;56999;1301;1284;999;170692;3817;4325;1281;1280;170690;1278;1306;63827;1290;1288;5340;1634;136227;1294;147968;1508;2200;7093;2335;26254;440854;1307;1305;11095;1509;726;2006;92291;1292;164656;84570;1295;1282;3918;4327;6696;1297;7373;131873;84467;1286;1303;1308;1515;960;388743;256076;222663;3909;1302;3914;1289;1310;1293;3912;4323;23385;11131;1277	ACAN;ADAMTS16;ADAMTS18;ADAMTS8;ADAMTS9;BCAN;CAPN11;CAPN12;CAPN13;CAPN14;CAPN5;CAPN8;CAPN9;CD44;CDH1;COL11A1;COL11A2;COL12A1;COL13A1;COL14A1;COL15A1;COL16A1;COL17A1;COL19A1;COL1A1;COL1A2;COL25A1;COL26A1;COL2A1;COL3A1;COL4A1;COL4A2;COL4A4;COL4A6;COL5A1;COL5A2;COL5A3;COL6A2;COL6A3;COL6A5;COL6A6;COL7A1;COL8A1;COL9A1;CTSB;CTSD;CTSV;DCN;ELN;FBN1;FBN3;FN1;KLK2;LAMA3;LAMB1;LAMB3;LAMC2;MMP14;MMP16;MMP19;N…
R-HSA-500792	GPCR ligand binding	http://reactome.org/PathwayBrowser/#/R-HSA-500792	0.511866	2.14091	0	0	214	./Project_wg_result1750002599_GSEA/R_HSA_500792.png	129	2918;4985;6753;2911;133;2916;2740;2692;5724;183;624;3792;54331;2912;1234;7474;59350;1813;1889;2917;30817;1129;117;414062;7482;9890;140;5733;3827;1268;2867;1240;6469;84658;4829;155;4935;5746;796;8643;1392;2829;553;301;6752;56670;5021;797;7434;6348;2915;2492;10316;2587;1238;151;1395;8862;6869;134;1910;8477;5739;9294;7473;6344;7253;5727;7200;1903;2693;221391;148;7433;4986;2357;1902;9034;5368;23596;1…	ACKR2;ACKR3;ADCYAP1R1;ADGRE2;ADGRE3;ADM;ADM2;ADORA1;ADORA3;ADRA1A;ADRA2B;ADRB2;ADRB3;AGT;ANXA1;APLN;AVPR1B;BDKRB2;C5AR1;C5AR2;CALCA;CALCB;CCL22;CCL23;CCL3;CCL3L3;CCR1;CCR3;CCR5;CCR9;CCRL2;CD55;CHRM2;CHRM3;CHRM5;CMKLR1;CNR1;CRH;CRHR2;CX3CR1;CXCL1;CXCL16;CXCL3;CXCL8;DRD2;ECE1;ECE2;EDN2;EDNRB;F2R;FFAR2;FPR1;FPR2;FSHR;FZD3;FZD4;GABBR1;GALR1;GHRHR;GHSR;GIPR;GLP1R;GNB2;GNG12;GNG2;GNG4;GNRH1;GPR143;GPR3…
R-HSA-2408557	Selenocysteine synthesis	http://reactome.org/PathwayBrowser/#/R-HSA-2408557	0.563795	2.15351	0	0	92	./Project_wg_result1750002599_GSEA/R_HSA_2408557.png	74	6164;6187;6123;6189;6142;6134;6193;6207;6232;6223;6170;6159;6229;25873;6136;6157;6222;6202;6208;6167;6204;6191;6137;6234;6133;6144;6160;6132;6210;3921;6205;6194;4736;6138;6130;6156;6135;6122;6188;6203;6141;6217;6158;6125;6206;11224;6146;23521;6235;6152;6201;6168;6224;6129;6154;7311;6233;6161;2197;9045;6169;6175;6147;6209;6165;6181;51091;6155;6176;6230;6124;6128;118672;6143	FAU;PSTK;RPL10;RPL10A;RPL11;RPL12;RPL13;RPL13A;RPL14;RPL15;RPL18;RPL18A;RPL19;RPL21;RPL22;RPL23A;RPL24;RPL26;RPL27;RPL27A;RPL28;RPL29;RPL3;RPL30;RPL31;RPL32;RPL34;RPL35;RPL35A;RPL36;RPL37;RPL37A;RPL38;RPL39;RPL3L;RPL4;RPL5;RPL6;RPL7;RPL7A;RPL8;RPL9;RPLP0;RPLP1;RPLP2;RPS10;RPS11;RPS12;RPS13;RPS14;RPS15;RPS15A;RPS16;RPS18;RPS19;RPS2;RPS20;RPS24;RPS25;RPS27;RPS27A;RPS28;RPS29;RPS3;RPS3A;RPS4X;RPS5;R…
R-HSA-3000178	ECM proteoglycans	http://reactome.org/PathwayBrowser/#/R-HSA-3000178	0.594653	2.17751	0	0	65	./Project_wg_result1750002599_GSEA/R_HSA_3000178.png	45	50509;176;1284;3693;1281;3913;3680;1758;1280;1278;3674;63827;1290;1311;2331;1288;1634;1463;2335;6678;7148;4593;5054;3673;4146;7043;1292;284217;1282;1297;131873;63923;1286;3910;3371;3908;7042;256076;3909;3679;4038;1289;7143;1293;3912	ACAN;BCAN;COL1A2;COL2A1;COL3A1;COL4A1;COL4A2;COL4A4;COL4A6;COL5A1;COL5A2;COL5A3;COL6A2;COL6A3;COL6A5;COL6A6;COL9A1;COMP;DCN;DMP1;FMOD;FN1;ITGA2;ITGA2B;ITGA7;ITGA9;ITGB5;LAMA1;LAMA2;LAMA3;LAMA4;LAMB1;LAMB2;LRP4;MATN1;MUSK;NCAN;SERPINE1;SPARC;TGFB2;TGFB3;TNC;TNN;TNR;TNXB
R-HSA-156842	Eukaryotic Translation Elongation	http://reactome.org/PathwayBrowser/#/R-HSA-156842	0.57145	2.1862	0	0	91	./Project_wg_result1750002599_GSEA/R_HSA_156842.png	72	1917;6164;6187;6123;6189;6142;6134;6193;6207;6232;6223;6170;6159;6229;25873;6136;6157;6222;6202;6208;6167;6204;6191;6137;6234;6133;6144;6160;6132;6210;1915;3921;6205;6194;1938;4736;6138;6130;6156;6135;6122;6188;6203;6141;6217;6158;6125;6206;11224;6146;23521;6235;6152;6201;6168;6224;6129;6154;7311;6233;6161;2197;9045;6169;6175;6147;6209;6165;6181;6155;6176;6230	EEF1A1;EEF1A2;EEF2;FAU;RPL10;RPL10A;RPL11;RPL12;RPL13;RPL13A;RPL14;RPL15;RPL18;RPL18A;RPL21;RPL22;RPL23A;RPL24;RPL26;RPL27;RPL27A;RPL28;RPL29;RPL3;RPL30;RPL31;RPL32;RPL34;RPL35;RPL35A;RPL36;RPL37;RPL37A;RPL38;RPL39;RPL3L;RPL5;RPL7;RPL7A;RPL8;RPL9;RPLP0;RPLP1;RPLP2;RPS10;RPS11;RPS12;RPS13;RPS14;RPS15;RPS15A;RPS16;RPS18;RPS19;RPS2;RPS20;RPS24;RPS25;RPS27;RPS27A;RPS28;RPS29;RPS3;RPS3A;RPS4X;RPS5;RPS…
R-HSA-192823	Viral mRNA Translation	http://reactome.org/PathwayBrowser/#/R-HSA-192823	0.576422	2.19793	0	0	88	./Project_wg_result1750002599_GSEA/R_HSA_192823.png	71	6164;6187;6123;6189;6142;6134;6193;6207;6232;6223;6170;6159;6229;25873;6136;6157;6222;6202;6208;6167;6204;6191;6137;6234;6133;6144;6160;6132;6210;3921;6205;6194;4736;6138;6130;6156;6135;6122;6188;6203;6141;6217;6158;6125;6206;11224;6146;23521;6235;6152;6201;6168;6224;6129;6154;7311;6233;6161;2197;9045;6169;6175;6147;6209;6165;6181;6155;6176;6230;6124;6128	FAU;RPL10;RPL10A;RPL11;RPL12;RPL13;RPL13A;RPL14;RPL15;RPL18;RPL18A;RPL21;RPL22;RPL23A;RPL24;RPL26;RPL27;RPL27A;RPL28;RPL29;RPL3;RPL30;RPL31;RPL32;RPL34;RPL35;RPL35A;RPL36;RPL37;RPL37A;RPL38;RPL39;RPL3L;RPL4;RPL5;RPL6;RPL7;RPL7A;RPL8;RPL9;RPLP0;RPLP1;RPLP2;RPS10;RPS11;RPS12;RPS13;RPS14;RPS15;RPS15A;RPS16;RPS18;RPS19;RPS2;RPS20;RPS24;RPS25;RPS27;RPS27A;RPS28;RPS29;RPS3;RPS3A;RPS4X;RPS5;RPS6;RPS7;RP…
R-HSA-156902	Peptide chain elongation	http://reactome.org/PathwayBrowser/#/R-HSA-156902	0.587879	2.23713	0	0	88	./Project_wg_result1750002599_GSEA/R_HSA_156902.png	73	6164;6187;6123;6189;6142;6134;6193;6207;6232;6223;6170;6159;6229;25873;6136;6157;6222;6202;6208;6167;6204;6191;6137;6234;6133;6144;6160;6132;6210;1915;3921;6205;6194;1938;4736;6138;6130;6156;6135;6122;6188;6203;6141;6217;6158;6125;6206;11224;6146;23521;6235;6152;6201;6168;6224;6129;6154;7311;6233;6161;2197;9045;6169;6175;6147;6209;6165;6181;6155;6176;6230;6124;6128	EEF1A1;EEF2;FAU;RPL10;RPL10A;RPL11;RPL12;RPL13;RPL13A;RPL14;RPL15;RPL18;RPL18A;RPL21;RPL22;RPL23A;RPL24;RPL26;RPL27;RPL27A;RPL28;RPL29;RPL3;RPL30;RPL31;RPL32;RPL34;RPL35;RPL35A;RPL36;RPL37;RPL37A;RPL38;RPL39;RPL3L;RPL4;RPL5;RPL6;RPL7;RPL7A;RPL8;RPL9;RPLP0;RPLP1;RPLP2;RPS10;RPS11;RPS12;RPS13;RPS14;RPS15;RPS15A;RPS16;RPS18;RPS19;RPS2;RPS20;RPS24;RPS25;RPS27;RPS27A;RPS28;RPS29;RPS3;RPS3A;RPS4X;RPS5;…
R-HSA-1474290	Collagen formation	http://reactome.org/PathwayBrowser/#/R-HSA-1474290	0.597857	2.2391	0	0	82	./Project_wg_result1750002599_GSEA/R_HSA_1474290.png	56	50509;7837;1301;1284;23127;5339;57642;81578;1281;8974;255631;1280;1278;1306;1290;1288;340267;9508;26577;136227;1294;1508;55214;7093;1307;10536;3691;1305;1292;5033;84570;5352;1295;1282;3918;1297;7373;131873;1286;1303;1308;283208;169044;1515;256076;3909;1302;4015;85301;3914;1289;871;1310;1293;4017;1277	ADAMTS3;COL11A1;COL11A2;COL12A1;COL13A1;COL14A1;COL15A1;COL16A1;COL17A1;COL19A1;COL1A1;COL1A2;COL20A1;COL21A1;COL22A1;COL24A1;COL25A1;COL26A1;COL27A1;COL28A1;COL2A1;COL3A1;COL4A1;COL4A2;COL4A4;COL4A6;COL5A1;COL5A2;COL5A3;COL6A2;COL6A3;COL6A5;COL6A6;COL7A1;COL8A1;COL9A1;COLGALT2;CTSB;CTSV;ITGB4;LAMA3;LAMB3;LAMC2;LOX;LOXL2;P3H2;P3H3;P4HA1;P4HA2;P4HA3;PCOLCE2;PLEC;PLOD2;PXDN;SERPINH1;TLL2
R-HSA-1650814	Collagen biosynthesis and modifying enzymes	http://reactome.org/PathwayBrowser/#/R-HSA-1650814	0.624828	2.26415	0	0	64	./Project_wg_result1750002599_GSEA/R_HSA_1650814.png	45	50509;1301;1284;23127;57642;81578;1281;8974;255631;1280;1278;1306;1290;1288;340267;9508;26577;136227;1294;55214;7093;1307;10536;1305;1292;5033;84570;5352;1295;1282;1297;7373;131873;1286;1303;1308;283208;169044;256076;1302;85301;1289;871;1310;1293	ADAMTS3;COL11A1;COL11A2;COL12A1;COL13A1;COL14A1;COL15A1;COL16A1;COL17A1;COL19A1;COL1A2;COL20A1;COL21A1;COL22A1;COL24A1;COL25A1;COL26A1;COL27A1;COL28A1;COL2A1;COL3A1;COL4A1;COL4A2;COL4A4;COL4A6;COL5A1;COL5A2;COL5A3;COL6A2;COL6A3;COL6A5;COL6A6;COL7A1;COL8A1;COL9A1;COLGALT2;P3H2;P3H3;P4HA1;P4HA2;P4HA3;PCOLCE2;PLOD2;SERPINH1;TLL2
R-HSA-1296071	Potassium Channels	http://reactome.org/PathwayBrowser/#/R-HSA-1296071	0.613552	2.26552	0	0	74	./Project_wg_result1750002599_GSEA/R_HSA_1296071.png	51	9132;3785;3737;3772;3749;10021;9312;3752;3786;93107;54331;10060;3775;3787;27133;3765;90134;3776;27012;3756;3788;348980;3745;51305;56479;3782;3759;3763;3778;3757;54207;3790;3746;2550;6833;27345;57657;3751;131096;56659;23415;9196;3783;2783;55970;3766;3780;7881;2786;3762;23416	ABCC8;ABCC9;GABBR1;GNB2;GNG12;GNG2;GNG4;HCN1;HCN3;HCN4;KCNA2;KCNAB1;KCNAB3;KCNB1;KCNB2;KCNC1;KCNC4;KCND2;KCND3;KCNG4;KCNH1;KCNH2;KCNH3;KCNH4;KCNH5;KCNH7;KCNH8;KCNJ10;KCNJ15;KCNJ2;KCNJ5;KCNJ6;KCNJ9;KCNK1;KCNK10;KCNK13;KCNK2;KCNK9;KCNMA1;KCNMB4;KCNN1;KCNN3;KCNN4;KCNQ2;KCNQ3;KCNQ4;KCNQ5;KCNS1;KCNS2;KCNS3;KCNV1
R-HSA-1474244	Extracellular matrix organization	http://reactome.org/PathwayBrowser/#/R-HSA-1474244	0.538974	2.27267	0	0	249	./Project_wg_result1750002599_GSEA/R_HSA_1474244.png	148	50509;4053;10753;7837;3681;176;2192;56999;1301;1284;999;170692;23127;3672;3817;3693;5339;57642;4325;81578;3696;1281;8974;3913;3680;10516;4052;780;255631;7412;1758;1280;170690;1278;3674;1306;63827;1290;1311;10319;2331;1288;340267;9508;5340;1634;26577;4054;136227;1463;1294;147968;1508;2200;7087;55214;3675;7093;22795;2335;8728;2243;6678;26254;440854;50848;1307;7148;2199;4593;6383;10536;8038;2202;745…	ACAN;ADAM12;ADAM19;ADAMTS16;ADAMTS18;ADAMTS3;ADAMTS8;ADAMTS9;BCAN;BMP4;CAPN11;CAPN12;CAPN13;CAPN14;CAPN5;CAPN8;CAPN9;CD44;CDH1;CEACAM1;CEACAM6;COL11A1;COL11A2;COL12A1;COL13A1;COL14A1;COL15A1;COL16A1;COL17A1;COL19A1;COL1A1;COL1A2;COL20A1;COL21A1;COL22A1;COL24A1;COL25A1;COL26A1;COL27A1;COL28A1;COL2A1;COL3A1;COL4A1;COL4A2;COL4A4;COL4A6;COL5A1;COL5A2;COL5A3;COL6A2;COL6A3;COL6A5;COL6A6;COL7A1;COL8A1;C…

## Sheet: TOP REAcWEIGHTED COVERAGE
Gene Set	Description	Size	Leading Edge Number	ES	NES	P Value	FDR
R-HSA-1474244	Extracellular matrix organization	249	148	0.53897	2.2674	<2.2e-16	<2.2e-16
R-HSA-397014	Muscle contraction	160	101	0.49752	2.0221	<2.2e-16	0.0003451
R-HSA-112316	Neuronal System	325	177	0.46829	1.9897	<2.2e-16	0.00032361
R-HSA-9709957	Sensory Perception	161	86	0.48291	1.9614	<2.2e-16	0.00039207
R-HSA-198933	Immunoregulatory interactions between a Lymphoid & a non-Lymphoid cell	97	64	0.4908	1.8912	<2.2e-16	0.00049553
R-HSA-425407	SLC-mediated transmembrane transport	197	89	0.44042	1.8195	<2.2e-16	0.00086198
R-HSA-5173105	O-linked glycosylation	98	58	0.45696	1.7427	<2.2e-16	0.0019215
R-HSA-1500931	Cell-Cell communication	126	64	0.43543	1.7271	<2.2e-16	0.0019701
R-HSA-372790	Signaling by GPCR	433	216	0.3947	1.7061	<2.2e-16	0.0024465
R-HSA-1852241	Organelle biogenesis and maintenance	273	100	-0.33935	-1.9068	<2.2e-16	0.0001616
R-HSA-5368287	Mitochondrial translation	92	53	-0.40724	-1.93	<2.2e-16	6.5884e-05
R-HSA-3700989	Transcriptional Regulation by TP53	350	136	-0.35431	-2.051	<2.2e-16	<2.2e-16
R-HSA-5689880	Ub-specific processing proteases	184	94	-0.3859	-2.0512	<2.2e-16	<2.2e-16
R-HSA-72306	tRNA processing	106	67	-0.48587	-2.4195	<2.2e-16	<2.2e-16
R-HSA-73894	DNA Repair	320	166	-0.54	-3.0502	<2.2e-16	<2.2e-16
R-HSA-3247509	Chromatin modifying enzymes	249	132	-0.55282	-3.0713	<2.2e-16	<2.2e-16
R-HSA-1640170	Cell Cycle	649	348	-0.5477	-3.3743	<2.2e-16	<2.2e-16
R-HSA-72203	Processing of Capped Intron-Containing Pre-mRNA	279	160	-0.65777	-3.6402	<2.2e-16	<2.2e-16

## Sheet: kegg
geneSet	description	link	enrichmentScore	normalizedEnrichmentScore	pValue	FDR	size	plotPath	leadingEdgeNum	leadingEdgeId	Leading%	userId
hsa04080	Neuroactive ligand-receptor interaction	http://www.kegg.jp/kegg-bin/show_pathway?hsa04080+2904+2895+2890+4142+1137+2918+4985+6753+2911+1134+116443+133+2916+2740+2692+5724+183+2567+624+2893+2912+2569+59350+1813+2917+1129+117+2899+140+2564+5733+3827+1268+5340+4829+155+7068+5746+1136+796+2561+1392+2557+1143+553+2690+6752+2900+5021+2902+797+2741+7434+2915+2492+10316+2562+2587+399968+1141+151+2891+7425+1395+8862+2892+1144+6869+134+1910+2570…	0.564965	2.31423	0	0	186	./Project_wg_result1728735150_GSEA/hsa04080.png	114	2904;2895;2890;4142;1137;2918;4985;6753;2911;1134;116443;133;2916;2740;2692;5724;183;2567;624;2893;2912;2569;59350;1813;2917;1129;117;2899;140;2564;5733;3827;1268;5340;4829;155;7068;5746;1136;796;2561;1392;2557;1143;553;2690;6752;2900;5021;2902;797;2741;7434;2915;2492;10316;2562;2587;399968;1141;151;2891;7425;1395;8862;2892;1144;6869;134;1910;2570;5739;9294;6344;7253;7200;1903;2693;148;7433;4986;…	61.2903	ADCYAP1R1;ADM;ADM2;ADORA1;ADORA3;ADRA1A;ADRA2B;ADRB2;ADRB3;AGT;APLN;AVPR1B;BDKRB2;C5AR1;CALCA;CALCB;CHRM2;CHRM3;CHRM5;CHRNA1;CHRNA3;CHRNA4;CHRNA7;CHRNB1;CHRNB2;CHRNB4;CHRND;CNR1;CRH;CRHR2;DRD2;EDN2;EDNRB;FPR1;FPR2;FSHR;GABBR1;GABRA1;GABRA2;GABRA3;GABRA4;GABRB2;GABRB3;GABRE;GABRG2;GABRG3;GABRR1;GABRR2;GALR1;GHR;GHRHR;GHSR;GLP1R;GLRA1;GPR35;GRIA1;GRIA2;GRIA3;GRIA4;GRID2;GRIK1;GRIK3;GRIK4;GRIK5;GRIN…
hsa04974	Protein digestion and absorption	http://www.kegg.jp/kegg-bin/show_pathway?hsa04974+50509+23428+1301+1284+57642+81578+4311+1803+1281+6564+9056+255631+7512+1280+1278+1306+1290+1288+340267+153201+285641+136227+1294+117247+1307+643834+1305+6543+10008+480+2006+1292+84570+5646+1295+1282+1297+7373+131873+1286+6547+6505+1303+1308+169044+256076+1302+85301+6519+1289+3783+1310+1293+477+1277+481	0.604579	2.22551	0	0	77	./Project_wg_result1728735150_GSEA/hsa04974.png	56	50509;23428;1301;1284;57642;81578;4311;1803;1281;6564;9056;255631;7512;1280;1278;1306;1290;1288;340267;153201;285641;136227;1294;117247;1307;643834;1305;6543;10008;480;2006;1292;84570;5646;1295;1282;1297;7373;131873;1286;6547;6505;1303;1308;169044;256076;1302;85301;6519;1289;3783;1310;1293;477;1277;481	72.7273	ATP1A2;ATP1A4;ATP1B1;COL11A1;COL11A2;COL12A1;COL13A1;COL14A1;COL15A1;COL16A1;COL17A1;COL19A1;COL1A1;COL1A2;COL20A1;COL21A1;COL22A1;COL24A1;COL25A1;COL26A1;COL27A1;COL28A1;COL2A1;COL3A1;COL4A1;COL4A2;COL4A4;COL4A6;COL5A1;COL5A2;COL5A3;COL6A2;COL6A3;COL6A5;COL6A6;COL7A1;COL8A1;COL9A1;DPP4;ELN;KCNE3;KCNN4;MME;PGA3;PRSS3;SLC15A1;SLC16A10;SLC1A1;SLC36A2;SLC36A3;SLC3A1;SLC7A7;SLC7A8;SLC8A2;SLC8A3;XPNPE…
hsa04512	ECM-receptor interaction	http://www.kegg.jp/kegg-bin/show_pathway?hsa04512+1284+22798+3672+3693+341640+3696+3913+3680+1758+1280+1278+3674+1311+10319+1288+3675+2335+9900+9899+7148+7058+7450+3691+3673+22987+1292+158326+22801+284217+80144+1282+3918+255743+6696+1297+131873+63923+1286+3910+3371+3908+960+256076+3909+3679+3914+5649+7143+8515+1293+1101+3912+6382+1277	0.583981	2.18757	0	0	79	./Project_wg_result1728735150_GSEA/hsa04512.png	54	1284;22798;3672;3693;341640;3696;3913;3680;1758;1280;1278;3674;1311;10319;1288;3675;2335;9900;9899;7148;7058;7450;3691;3673;22987;1292;158326;22801;284217;80144;1282;3918;255743;6696;1297;131873;63923;1286;3910;3371;3908;960;256076;3909;3679;3914;5649;7143;8515;1293;1101;3912;6382;1277	68.3544	CD44;CHAD;COL1A1;COL1A2;COL2A1;COL4A1;COL4A2;COL4A4;COL4A6;COL6A2;COL6A3;COL6A5;COL6A6;COL9A1;COMP;DMP1;FN1;FRAS1;FREM1;FREM2;ITGA1;ITGA10;ITGA11;ITGA2;ITGA2B;ITGA3;ITGA7;ITGA9;ITGB4;ITGB5;ITGB8;LAMA1;LAMA2;LAMA3;LAMA4;LAMB1;LAMB2;LAMB3;LAMB4;LAMC2;LAMC3;NPNT;RELN;SDC1;SPP1;SV2A;SV2B;SV2C;THBS2;TNC;TNN;TNR;TNXB;VWF
hsa05150	Staphylococcus aureus infection	http://www.kegg.jp/kegg-bin/show_pathway?hsa05150+3075+3113+2212+5724+1675+3119+3122+3117+717+5340+3111+2209+3857+2215+3109+629+716+6403+3683+9103+2204+2357+820+5648+3123+728+3108+2358+3115+2214+3866+714+715+712+3127+2213	0.643977	2.15485	0	0.000208616	44	./Project_wg_result1728735150_GSEA/hsa05150.png	36	3075;3113;2212;5724;1675;3119;3122;3117;717;5340;3111;2209;3857;2215;3109;629;716;6403;3683;9103;2204;2357;820;5648;3123;728;3108;2358;3115;2214;3866;714;715;712;3127;2213	81.8182	C1QA;C1QC;C1R;C1S;C2;C5AR1;CAMP;CFB;CFD;CFH;FCAR;FCGR1A;FCGR2A;FCGR2B;FCGR2C;FCGR3A;FCGR3B;FPR1;FPR2;HLA-DMA;HLA-DMB;HLA-DOA;HLA-DPA1;HLA-DPB1;HLA-DQA1;HLA-DQB1;HLA-DRA;HLA-DRB1;HLA-DRB5;ITGAL;KRT15;KRT9;MASP1;PLG;PTAFR;SELP
hsa04514	Cell adhesion molecules	http://www.kegg.jp/kegg-bin/show_pathway?hsa04514+947+84628+9379+22871+5797+9019+999+5010+3113+1001+4897+3696+1002+3119+3680+940+7412+3122+79679+3117+57863+1003+6401+3111+3134+152404+22854+933+925+25945+3109+1272+50848+10666+8506+6383+6403+1013+80381+57689+3897+3683+201633+29126+23705+3133+6402+923+9069+9369+80380+5789+942+84631+58494+3123+3108+8174+257194+4359+23114+3385+3135+26047+3115+920+6900…	0.518862	2.05956	0	0.000500678	124	./Project_wg_result1728735150_GSEA/hsa04514.png	83	947;84628;9379;22871;5797;9019;999;5010;3113;1001;4897;3696;1002;3119;3680;940;7412;3122;79679;3117;57863;1003;6401;3111;3134;152404;22854;933;925;25945;3109;1272;50848;10666;8506;6383;6403;1013;80381;57689;3897;3683;201633;29126;23705;3133;6402;923;9069;9369;80380;5789;942;84631;58494;3123;3108;8174;257194;4359;23114;3385;3135;26047;3115;920;6900;959;149461;958;6382;5819;51208;9378;26050;3127;46…	66.9355	CADM1;CADM3;CD22;CD226;CD274;CD276;CD28;CD34;CD4;CD40;CD40LG;CD6;CD86;CD8A;CDH1;CDH15;CDH3;CDH4;CDH5;CLDN11;CLDN12;CLDN18;CLDN19;CLDN5;CNTN1;CNTN2;CNTNAP1;CNTNAP2;F11R;HLA-A;HLA-C;HLA-DMA;HLA-DMB;HLA-DOA;HLA-DPA1;HLA-DPB1;HLA-DQA1;HLA-DQB1;HLA-DRA;HLA-DRB1;HLA-DRB5;HLA-E;HLA-F;HLA-G;ICAM3;IGSF11;ITGA9;ITGAL;ITGB8;JAM2;L1CAM;LRRC4B;LRRC4C;MADCAM1;MPZ;MPZL1;NCAM1;NECTIN2;NECTIN3;NEGR1;NEO1;NFASC;NL…
hsa05033	Nicotine addiction	http://www.kegg.jp/kegg-bin/show_pathway?hsa05033+2904+2890+1137+116443+2567+2893+2569+2564+2561+2557+2902+2562+1141+2891+2892+2570+1139+2903+774+773+2555+2554+2556+2566	0.665149	2.05055	0.00132626	0.000695386	28	./Project_wg_result1728735150_GSEA/hsa05033.png	24	2904;2890;1137;116443;2567;2893;2569;2564;2561;2557;2902;2562;1141;2891;2892;2570;1139;2903;774;773;2555;2554;2556;2566	85.7143	CACNA1A;CACNA1B;CHRNA4;CHRNA7;CHRNB2;GABRA1;GABRA2;GABRA3;GABRA4;GABRB2;GABRB3;GABRE;GABRG2;GABRG3;GABRR1;GABRR2;GRIA1;GRIA2;GRIA3;GRIA4;GRIN1;GRIN2A;GRIN2B;GRIN3A
hsa04610	Complement and coagulation cascades	http://www.kegg.jp/kegg-bin/show_pathway?hsa04610+3075+725+5104+1675+624+1378+5270+462+717+3827+1380+5340+710+722+1191+5265+7035+2243+629+1379+2157+716+732+730+2161+7450+5054+966+729+5648+728+5329+2153+5327+714+715+1604+712+2149+2151+2+9002+733	0.566512	2.0485	0	0.000596045	60	./Project_wg_result1728735150_GSEA/hsa04610.png	43	3075;725;5104;1675;624;1378;5270;462;717;3827;1380;5340;710;722;1191;5265;7035;2243;629;1379;2157;716;732;730;2161;7450;5054;966;729;5648;728;5329;2153;5327;714;715;1604;712;2149;2151;2;9002;733	71.6667	A2M;BDKRB2;C1QA;C1QC;C1R;C1S;C2;C4BPA;C4BPB;C5AR1;C6;C7;C8B;C8G;CD55;CD59;CFB;CFD;CFH;CLU;CR1;CR1L;CR2;F12;F2R;F2RL2;F2RL3;F5;F8;FGA;KNG1;MASP1;PLAT;PLAUR;PLG;SERPINA1;SERPINA5;SERPINC1;SERPINE1;SERPINE2;SERPING1;TFPI;VWF
hsa04060	Cytokine-cytokine receptor interaction	http://www.kegg.jp/kegg-bin/show_pathway?hsa04060+23495+9173+163702+3554+1234+26525+3557+3600+7124+3977+4049+414062+53832+658+943+3460+8794+1896+269+3568+8807+2829+9560+2690+8718+8793+3624+7850+6348+7292+8809+133396+3575+90+3561+50615+9966+3560+3594+8740+1271+7043+84818+130399+652+3953+29949+10803+2919+246778+94+57007+7046+3601+8792+7042+3553+58191+3576+1435+1232+920+64109+1230+132014+8797+4352+3…	0.502767	2.02568	0	0.000521539	150	./Project_wg_result1728735150_GSEA/hsa04060.png	109	23495;9173;163702;3554;1234;26525;3557;3600;7124;3977;4049;414062;53832;658;943;3460;8794;1896;269;3568;8807;2829;9560;2690;8718;8793;3624;7850;6348;7292;8809;133396;3575;90;3561;50615;9966;3560;3594;8740;1271;7043;84818;130399;652;3953;29949;10803;2919;246778;94;57007;7046;3601;8792;7042;3553;58191;3576;1435;1232;920;64109;1230;132014;8797;4352;353500;959;2921;8600;9180;3604;6368;3603;958;2057;9…	72.6667	ACKR3;ACVR1;ACVR1B;ACVR1C;ACVR2B;ACVRL1;AMHR2;BMP4;BMP8A;BMPR1B;CCL2;CCL22;CCL23;CCL28;CCL3;CCL3L3;CCL4L2;CCL5;CCR1;CCR3;CCR5;CCR9;CD4;CD40;CD40LG;CD70;CLCF1;CNTFR;CRLF2;CSF1;CSF2RA;CX3CR1;CXCL1;CXCL16;CXCL17;CXCL2;CXCL3;CXCL8;EBI3;EDA;EPOR;GDF7;GHR;IFNAR1;IFNGR2;IFNLR1;IL10RB;IL12RB1;IL15;IL15RA;IL16;IL17RC;IL17RE;IL18;IL18R1;IL18RAP;IL19;IL1A;IL1B;IL1R1;IL1R2;IL1RAP;IL1RL1;IL1RN;IL20RA;IL21R;IL…
hsa05332	Graft-versus-host disease	http://www.kegg.jp/kegg-bin/show_pathway?hsa05332+3113+3119+940+7124+3122+3117+3111+3134+3812+3109+115653+3802+3133+942+3123+3553+3108+3135+3115+3127+3552+3105+3107	0.664948	2.01158	0	0.000463591	24	./Project_wg_result1728735150_GSEA/hsa05332.png	23	3113;3119;940;7124;3122;3117;3111;3134;3812;3109;115653;3802;3133;942;3123;3553;3108;3135;3115;3127;3552;3105;3107	95.8333	CD28;CD86;HLA-A;HLA-C;HLA-DMA;HLA-DMB;HLA-DOA;HLA-DPA1;HLA-DPB1;HLA-DQA1;HLA-DQB1;HLA-DRA;HLA-DRB1;HLA-DRB5;HLA-E;HLA-F;HLA-G;IL1A;IL1B;KIR2DL1;KIR3DL2;KIR3DL3;TNF
hsa04940	Type I diabetes mellitus	http://www.kegg.jp/kegg-bin/show_pathway?hsa04940+3113+5798+3119+940+7124+3122+3117+4049+3111+3134+3109+3133+942+3123+3553+3108+2571+3135+3115+5799+3127+1363+3552+3105+3107	0.645765	2.00575	0	0.000417231	28	./Project_wg_result1728735150_GSEA/hsa04940.png	25	3113;5798;3119;940;7124;3122;3117;4049;3111;3134;3109;3133;942;3123;3553;3108;2571;3135;3115;5799;3127;1363;3552;3105;3107	89.2857	CD28;CD86;CPE;GAD1;HLA-A;HLA-C;HLA-DMA;HLA-DMB;HLA-DOA;HLA-DPA1;HLA-DPB1;HLA-DQA1;HLA-DQB1;HLA-DRA;HLA-DRB1;HLA-DRB5;HLA-E;HLA-F;HLA-G;IL1A;IL1B;LTA;PTPRN;PTPRN2;TNF
hsa00591	Linoleic acid metabolism	http://www.kegg.jp/kegg-bin/show_pathway?hsa00591+64600+123745+5322+283748+246+11145+8398+1571+151056+8605	0.749377	1.99215	0	0.000455162	15	./Project_wg_result1728735150_GSEA/hsa00591.png	10	64600;123745;5322;283748;246;11145;8398;1571;151056;8605	66.6667	ALOX15;CYP2E1;PLA2G2F;PLA2G4C;PLA2G4D;PLA2G4E;PLA2G5;PLA2G6;PLAAT3;PLB1
hsa05320	Autoimmune thyroid disease	http://www.kegg.jp/kegg-bin/show_pathway?hsa05320+3113+3119+940+3122+3117+3111+3134+7038+7173+3109+7253+3133+942+3123+3108+3135+3115+959+958+3127+3105+3107	0.664301	1.95734	0	0.00048677	23	./Project_wg_result1728735150_GSEA/hsa05320.png	22	3113;3119;940;3122;3117;3111;3134;7038;7173;3109;7253;3133;942;3123;3108;3135;3115;959;958;3127;3105;3107	95.6522	CD28;CD40;CD40LG;CD86;HLA-A;HLA-C;HLA-DMA;HLA-DMB;HLA-DOA;HLA-DPA1;HLA-DPB1;HLA-DQA1;HLA-DQB1;HLA-DRA;HLA-DRB1;HLA-DRB5;HLA-E;HLA-F;HLA-G;TG;TPO;TSHR
hsa00590	Arachidonic acid metabolism	http://www.kegg.jp/kegg-bin/show_pathway?hsa00590+2687+11283+1555+64600+123745+5322+5730+283748+5740+4051+246+11145+8398+8644+1571+6916+151056+8605	0.585953	1.95656	0	0.000449326	40	./Project_wg_result1728735150_GSEA/hsa00590.png	18	2687;11283;1555;64600;123745;5322;5730;283748;5740;4051;246;11145;8398;8644;1571;6916;151056;8605	45	AKR1C3;ALOX15;CYP2B6;CYP2E1;CYP4F3;CYP4F8;GGT5;PLA2G2F;PLA2G4C;PLA2G4D;PLA2G4E;PLA2G5;PLA2G6;PLAAT3;PLB1;PTGDS;PTGIS;TBXAS1
hsa00982	Drug metabolism	http://www.kegg.jp/kegg-bin/show_pathway?hsa00982+316+10941+1555+1549+2328+2946+119391+2947+1571+2326+4257+2941+222+2949+1577+9446+2329	0.623826	1.94473	0	0.000655649	28	./Project_wg_result1728735150_GSEA/hsa00982.png	17	316;10941;1555;1549;2328;2946;119391;2947;1571;2326;4257;2941;222;2949;1577;9446;2329	60.7143	ALDH3B2;AOX1;CYP2A7;CYP2B6;CYP2E1;CYP3A5;FMO1;FMO3;FMO4;GSTA4;GSTM2;GSTM3;GSTM5;GSTO1;GSTO2;MGST1;UGT2A1
hsa00350	Tyrosine metabolism	http://www.kegg.jp/kegg-bin/show_pathway?hsa00350+316+1644+8639+137362+7173+1638+3081+314+222+259307+3242	0.662709	1.93517	0	0.000778832	20	./Project_wg_result1728735150_GSEA/hsa00350.png	11	316;1644;8639;137362;7173;1638;3081;314;222;259307;3242	55	ALDH3B2;AOC2;AOC3;AOX1;DCT;DDC;GOT1L1;HGD;HPD;IL4I1;TPO
hsa05330	Allograft rejection	http://www.kegg.jp/kegg-bin/show_pathway?hsa05330+3113+3119+940+7124+3122+3117+3111+3134+3109+3133+942+3123+3108+3135+3115+959+958+3127+3105+3107	0.662915	1.93385	0	0.000730155	21	./Project_wg_result1728735150_GSEA/hsa05330.png	20	3113;3119;940;7124;3122;3117;3111;3134;3109;3133;942;3123;3108;3135;3115;959;958;3127;3105;3107	95.2381	CD28;CD40;CD40LG;CD86;HLA-A;HLA-C;HLA-DMA;HLA-DMB;HLA-DOA;HLA-DPA1;HLA-DPB1;HLA-DQA1;HLA-DQB1;HLA-DRA;HLA-DRB1;HLA-DRB5;HLA-E;HLA-F;HLA-G;TNF
hsa03320	PPAR signaling pathway	http://www.kegg.jp/kegg-bin/show_pathway?hsa03320+364+123+126129+6258+23305+6256+8309+4199+10580+9370+9415+33+5105+5468+3158+6319+2173+51129+3157+5467+23205+2167+10062	0.525034	1.88915	0	0.00117807	60	./Project_wg_result1728735150_GSEA/hsa03320.png	23	364;123;126129;6258;23305;6256;8309;4199;10580;9370;9415;33;5105;5468;3158;6319;2173;51129;3157;5467;23205;2167;10062	38.3333	ACADL;ACOX2;ACSBG1;ACSL6;ADIPOQ;ANGPTL4;AQP7;CPT1C;FABP4;FABP7;FADS2;HMGCS1;HMGCS2;ME1;NR1H3;PCK1;PLIN2;PPARD;PPARG;RXRA;RXRG;SCD;SORBS1
hsa05310	Asthma	http://www.kegg.jp/kegg-bin/show_pathway?hsa05310+3113+3119+7124+3122+3117+8288+3111+3109+3123+3108+6037+3115+959+958+3127	0.68812	1.8826	0.00142857	0.00125169	16	./Project_wg_result1728735150_GSEA/hsa05310.png	15	3113;3119;7124;3122;3117;8288;3111;3109;3123;3108;6037;3115;959;958;3127	93.75	CD40;CD40LG;EPX;HLA-DMA;HLA-DMB;HLA-DOA;HLA-DPA1;HLA-DPB1;HLA-DQA1;HLA-DQB1;HLA-DRA;HLA-DRB1;HLA-DRB5;RNASE3;TNF
hsa05412	Arrhythmogenic right ventricular cardiomyopathy	http://www.kegg.jp/kegg-bin/show_pathway?hsa05412+3672+3693+785+3696+6444+1496+1832+3680+10368+3674+781+8082+487+3675+6442+89+3691+83439+1824+51176+3673+6543+5318+778+4842+782+1674+22801+284217+3728+775+59283+9254+6547+3908+6645+3679+6262+8515+776	0.512181	1.88019	0	0.00118582	70	./Project_wg_result1728735150_GSEA/hsa05412.png	40	3672;3693;785;3696;6444;1496;1832;3680;10368;3674;781;8082;487;3675;6442;89;3691;83439;1824;51176;3673;6543;5318;778;4842;782;1674;22801;284217;3728;775;59283;9254;6547;3908;6645;3679;6262;8515;776	57.1429	ACTN3;ATP2A1;CACNA1C;CACNA1D;CACNA1F;CACNA2D1;CACNA2D2;CACNB1;CACNB4;CACNG3;CACNG8;CTNNA2;DES;DSC2;DSP;ITGA1;ITGA10;ITGA11;ITGA2;ITGA2B;ITGA3;ITGA7;ITGA9;ITGB4;ITGB5;ITGB8;JUP;LAMA1;LAMA2;LEF1;NOS1;PKP2;RYR2;SGCA;SGCD;SLC8A2;SLC8A3;SNTB2;SSPN;TCF7L1
hsa00980	Metabolism of xenobiotics by cytochrome P450	http://www.kegg.jp/kegg-bin/show_pathway?hsa00980+10941+1645+1555+1549+1572+2946+3290+119391+2947+1571+4257+374875+2941+222+2949+1577+2052+9446	0.573602	1.87913	0	0.00125169	35	./Project_wg_result1728735150_GSEA/hsa00980.png	18	10941;1645;1555;1549;1572;2946;3290;119391;2947;1571;4257;374875;2941;222;2949;1577;2052;9446	51.4286	AKR1C1;ALDH3B2;CYP2A7;CYP2B6;CYP2E1;CYP2F1;CYP3A5;EPHX1;GSTA4;GSTM2;GSTM3;GSTM5;GSTO1;GSTO2;HSD11B1;HSD11B1L;MGST1;UGT2A1
hsa04640	Hematopoietic cell lineage	http://www.kegg.jp/kegg-bin/show_pathway?hsa04640+947+3113+3672+3554+4311+1378+931+3119+7124+3122+913+3117+909+3674+910+911+1380+3111+2209+3568+3675+933+925+3109+1379+7850+3575+2208+3673+929+966+2323+4254+3123+3553+3108+951+960+1435+3115+920+100133941+3815+2057+1604+3127+928+1438+930+3552+3581	0.502376	1.86683	0	0.00139077	70	./Project_wg_result1728735150_GSEA/hsa04640.png	51	947;3113;3672;3554;4311;1378;931;3119;7124;3122;913;3117;909;3674;910;911;1380;3111;2209;3568;3675;933;925;3109;1379;7850;3575;2208;3673;929;966;2323;4254;3123;3553;3108;951;960;1435;3115;920;100133941;3815;2057;1604;3127;928;1438;930;3552;3581	72.8571	CD14;CD19;CD1A;CD1B;CD1C;CD1E;CD22;CD24;CD34;CD37;CD4;CD44;CD55;CD59;CD8A;CD9;CR1;CR1L;CR2;CSF1;CSF2RA;EPOR;FCER2;FCGR1A;FLT3LG;HLA-DMA;HLA-DMB;HLA-DOA;HLA-DPA1;HLA-DPB1;HLA-DQA1;HLA-DQB1;HLA-DRA;HLA-DRB1;HLA-DRB5;IL1A;IL1B;IL1R1;IL1R2;IL5RA;IL7R;IL9R;ITGA1;ITGA2;ITGA2B;ITGA3;KIT;KITLG;MME;MS4A1;TNF
hsa00592	alpha-Linolenic acid metabolism	http://www.kegg.jp/kegg-bin/show_pathway?hsa00592+64600+9415+123745+5322+283748+11145+8398+151056+8605	0.674762	1.85889	0.00139082	0.00147928	17	./Project_wg_result1728735150_GSEA/hsa00592.png	9	64600;9415;123745;5322;283748;11145;8398;151056;8605	52.9412	FADS2;PLA2G2F;PLA2G4C;PLA2G4D;PLA2G4E;PLA2G5;PLA2G6;PLAAT3;PLB1
hsa04950	Maturity onset diabetes of the young	http://www.kegg.jp/kegg-bin/show_pathway?hsa04950+5313+3175+5080+222546+2494+3172+6928+4825+3110+3651	0.68886	1.8448	0.001443	0.00185033	15	./Project_wg_result1728735150_GSEA/hsa04950.png	10	5313;3175;5080;222546;2494;3172;6928;4825;3110;3651	66.6667	HNF1B;HNF4A;MNX1;NKX6-1;NR5A2;ONECUT1;PAX6;PDX1;PKLR;RFX6
hsa04727	GABAergic synapse	http://www.kegg.jp/kegg-bin/show_pathway?hsa04727+114+6714+2567+2752+54331+2569+6539+2564+92745+2561+2557+9001+5582+2562+18+2570+778+3763+5579+775+6529+774+2550+773+2775+6540+2571+108+2555+111+57468+2783+2770+55970+776+2554+5334+2556+2786+2566+5566+779+6538	0.49887	1.83829	0.00118203	0.00194708	71	./Project_wg_result1728735150_GSEA/hsa04727.png	43	114;6714;2567;2752;54331;2569;6539;2564;92745;2561;2557;9001;5582;2562;18;2570;778;3763;5579;775;6529;774;2550;773;2775;6540;2571;108;2555;111;57468;2783;2770;55970;776;2554;5334;2556;2786;2566;5566;779;6538	60.5634	ABAT;ADCY2;ADCY5;ADCY8;CACNA1A;CACNA1B;CACNA1C;CACNA1D;CACNA1F;CACNA1S;GABBR1;GABRA1;GABRA2;GABRA3;GABRA4;GABRB2;GABRB3;GABRE;GABRG2;GABRG3;GABRR1;GABRR2;GAD1;GLUL;GNAI1;GNAO1;GNB2;GNG12;GNG2;GNG4;HAP1;KCNJ6;PLCL1;PRKACA;PRKCB;PRKCG;SLC12A5;SLC38A5;SLC6A1;SLC6A11;SLC6A12;SLC6A13;SRC
hsa05204	Chemical carcinogenesis	http://www.kegg.jp/kegg-bin/show_pathway?hsa05204+10941+64816+1549+2946+3290+119391+2947+1571+4257+374875+2941+2949+1646+1577+2052+9446+9+6799+5743+873+6817+2950	0.593945	1.82864	0.00136054	0.00206947	28	./Project_wg_result1728735150_GSEA/hsa05204.png	22	10941;64816;1549;2946;3290;119391;2947;1571;4257;374875;2941;2949;1646;1577;2052;9446;9;6799;5743;873;6817;2950	78.5714	AKR1C2;CBR1;CYP2A7;CYP2E1;CYP3A43;CYP3A5;EPHX1;GSTA4;GSTM2;GSTM3;GSTM5;GSTO1;GSTO2;GSTP1;HSD11B1;HSD11B1L;MGST1;NAT1;PTGS2;SULT1A1;SULT1A2;UGT2A1
hsa02010	ABC transporters	http://www.kegg.jp/kegg-bin/show_pathway?hsa02010+8714+1080+10060+23457+10350+10351+368+1244+26154+94160+8647+340273+64137+10057+225+10349+5244+24+6833+5243+9429+10058+85320+154664+9619	0.536795	1.82663	0	0.00205406	42	./Project_wg_result1728735150_GSEA/hsa02010.png	25	8714;1080;10060;23457;10350;10351;368;1244;26154;94160;8647;340273;64137;10057;225;10349;5244;24;6833;5243;9429;10058;85320;154664;9619	59.5238	ABCA10;ABCA12;ABCA13;ABCA4;ABCA8;ABCA9;ABCB1;ABCB11;ABCB4;ABCB5;ABCB6;ABCB9;ABCC11;ABCC12;ABCC2;ABCC3;ABCC5;ABCC6;ABCC8;ABCC9;ABCD2;ABCG1;ABCG2;ABCG4;CFTR
hsa04061	Viral protein interaction with cytokine and cytokine receptor	http://www.kegg.jp/kegg-bin/show_pathway?hsa04061+1234+7124+4049+414062+53832+8794+8807+2829+9560+8793+6348+8809+3561+3560+8740+29949+10803+2919+57007+3576+1435+1232+1230+8797+2921+6368+7133+1524+6367	0.530259	1.81861	0	0.00234886	48	./Project_wg_result1728735150_GSEA/hsa04061.png	29	1234;7124;4049;414062;53832;8794;8807;2829;9560;8793;6348;8809;3561;3560;8740;29949;10803;2919;57007;3576;1435;1232;1230;8797;2921;6368;7133;1524;6367	60.4167	ACKR3;CCL22;CCL23;CCL3;CCL3L3;CCL4L2;CCR1;CCR3;CCR5;CCR9;CSF1;CX3CR1;CXCL1;CXCL3;CXCL8;IL18R1;IL18RAP;IL19;IL20RA;IL2RB;IL2RG;LTA;TNF;TNFRSF10A;TNFRSF10C;TNFRSF10D;TNFRSF1B;TNFSF14;XCR1
hsa05323	Rheumatoid arthritis	http://www.kegg.jp/kegg-bin/show_pathway?hsa05323+3113+3119+940+3600+7124+3122+3117+414062+3111+284+3109+245972+6348+2353+3683+50617+7010+7043+2919+2321+942+8792+3123+7042+3553+3108+3576+1435+3115+525+2921+8600+7422+4050+3127+3552+1514+7040+3606+10673+51561+2920+51382+6352+6347+523+526+537+3689	0.487918	1.80662	0	0.0026226	70	./Project_wg_result1728735150_GSEA/hsa05323.png	49	3113;3119;940;3600;7124;3122;3117;414062;3111;284;3109;245972;6348;2353;3683;50617;7010;7043;2919;2321;942;8792;3123;7042;3553;3108;3576;1435;3115;525;2921;8600;7422;4050;3127;3552;1514;7040;3606;10673;51561;2920;51382;6352;6347;523;526;537;3689	70	ANGPT1;ATP6AP1;ATP6V0A4;ATP6V0D2;ATP6V1A;ATP6V1B1;ATP6V1B2;ATP6V1D;CCL2;CCL3;CCL3L3;CCL5;CD28;CD86;CSF1;CTSL;CXCL1;CXCL2;CXCL3;CXCL8;FLT1;FOS;HLA-DMA;HLA-DMB;HLA-DOA;HLA-DPA1;HLA-DPB1;HLA-DQA1;HLA-DQB1;HLA-DRA;HLA-DRB1;HLA-DRB5;IL15;IL18;IL1A;IL1B;IL23A;ITGAL;ITGB2;LTB;TEK;TGFB1;TGFB2;TGFB3;TNF;TNFRSF11A;TNFSF11;TNFSF13B;VEGFA
hsa04020	Calcium signaling pathway	http://www.kegg.jp/kegg-bin/show_pathway?hsa04020+2904+91807+4915+114+2324+5156+4638+5159+10345+2769+2911+116443+5724+624+815+57172+1950+2263+1129+2246+5733+155+5136+487+844+4843+84812+2264+816+814+553+4846+8912+5021+492+2902+2774+2915+5582+5332+5155+6869+51196+1910+6543+778+8877+845+4842+113026+4776+7423+491+5333+148+777+5579+1139+5154+4233+775+2903+774+3710+3082+2321+8911+8822+1133+1956+773+654…	0.434556	1.78964	0	0.00368315	197	./Project_wg_result1728735150_GSEA/hsa04020.png	106	2904;91807;4915;114;2324;5156;4638;5159;10345;2769;2911;116443;5724;624;815;57172;1950;2263;1129;2246;5733;155;5136;487;844;4843;84812;2264;816;814;553;4846;8912;5021;492;2902;2774;2915;5582;5332;5155;6869;51196;1910;6543;778;8877;845;4842;113026;4776;7423;491;5333;148;777;5579;1139;5154;4233;775;2903;774;3710;3082;2321;8911;8822;1133;1956;773;6547;3270;4486;293;56848;3360;85366;8913;108;2066;206…	53.8071	ADCY2;ADCY8;ADRA1A;ADRB2;ADRB3;ATP2A1;ATP2B2;ATP2B3;AVPR1B;BDKRB2;C4orf3;CACNA1A;CACNA1B;CACNA1C;CACNA1D;CACNA1E;CACNA1F;CACNA1G;CACNA1H;CACNA1I;CACNA1S;CAMK1G;CAMK2A;CAMK2B;CAMK4;CASQ1;CASQ2;CHRM2;CHRM3;CHRM5;CHRNA7;EDNRB;EGF;EGFR;ERBB2;ERBB3;ERBB4;F2R;FGF1;FGF17;FGFR2;FGFR3;FGFR4;FLT1;FLT4;GNA11;GNA15;GNAL;GRIN1;GRIN2A;GRIN2B;GRIN3A;GRM1;GRM5;HGF;HRC;HTR4;ITPR3;KDR;MET;MST1R;MYLK;MYLK2;MYLK3;NF…
hsa05410	Hypertrophic cardiomyopathy	http://www.kegg.jp/kegg-bin/show_pathway?hsa05410+3672+3693+785+183+3696+6444+3680+7124+10368+7273+3674+781+8082+487+70+7137+3675+6442+3691+1636+3673+6543+53632+778+4842+4607+7043+782+1674+22801+284217+4625+775+59283+9254+6547+3908+7042+7139+6645+3679+6262+4624+8515+776	0.478743	1.78736	0	0.00364382	79	./Project_wg_result1728735150_GSEA/hsa05410.png	45	3672;3693;785;183;3696;6444;3680;7124;10368;7273;3674;781;8082;487;70;7137;3675;6442;3691;1636;3673;6543;53632;778;4842;4607;7043;782;1674;22801;284217;4625;775;59283;9254;6547;3908;7042;7139;6645;3679;6262;4624;8515;776	56.962	ACE;ACTC1;AGT;ATP2A1;CACNA1C;CACNA1D;CACNA1F;CACNA2D1;CACNA2D2;CACNB1;CACNB4;CACNG3;CACNG8;DES;ITGA1;ITGA10;ITGA11;ITGA2;ITGA2B;ITGA3;ITGA7;ITGA9;ITGB4;ITGB5;ITGB8;LAMA1;LAMA2;MYBPC3;MYH6;MYH7;NOS1;PRKAG3;RYR2;SGCA;SGCD;SLC8A2;SLC8A3;SNTB2;SSPN;TGFB2;TGFB3;TNF;TNNI3;TNNT2;TTN
hsa03010	Ribosome	http://www.kegg.jp/kegg-bin/show_pathway?hsa03010+6164+6187+6123+6189+6142+6134+6193+6207+6232+6223+6170+6159+51187+6229+25873+6136+6157+6222+6202+6208+6167+6204+6191+6137+6234+6133+6144+6160+6132+6210+3921+6205+6194+4736+6138+6130+6156+6135+6122+6188+6203+6141+6217+6158+6125+6206+11224+6146+23521+6235+6152+6201+6168+6224+6129+6154+7311+6233+6161+2197+9045+6169+6175+6147+6209+6165+6181+6155+6176+…	0.450426	1.77928	0	0.00409156	129	./Project_wg_result1728735150_GSEA/hsa03010.png	79	6164;6187;6123;6189;6142;6134;6193;6207;6232;6223;6170;6159;51187;6229;25873;6136;6157;6222;6202;6208;6167;6204;6191;6137;6234;6133;6144;6160;6132;6210;3921;6205;6194;4736;6138;6130;6156;6135;6122;6188;6203;6141;6217;6158;6125;6206;11224;6146;23521;6235;6152;6201;6168;6224;6129;6154;7311;6233;6161;2197;9045;6169;6175;6147;6209;6165;6181;6155;6176;6230;6124;6128;6143;29093;9349;6228;51116;6192;6171	61.2403	FAU;MRPL22;MRPS2;RPL10;RPL10A;RPL11;RPL12;RPL13;RPL13A;RPL14;RPL15;RPL18;RPL18A;RPL19;RPL21;RPL22;RPL23;RPL23A;RPL24;RPL26;RPL27;RPL27A;RPL28;RPL29;RPL3;RPL30;RPL31;RPL32;RPL34;RPL35;RPL35A;RPL36;RPL37;RPL37A;RPL38;RPL39;RPL3L;RPL4;RPL41;RPL5;RPL6;RPL7;RPL7A;RPL8;RPL9;RPLP0;RPLP1;RPLP2;RPS10;RPS11;RPS12;RPS13;RPS14;RPS15;RPS15A;RPS16;RPS18;RPS19;RPS2;RPS20;RPS23;RPS24;RPS25;RPS27;RPS27A;RPS28;RPS…
hsa04510	Focal adhesion	http://www.kegg.jp/kegg-bin/show_pathway?hsa04510+91807+1729+2324+5156+4638+1284+5159+22798+6714+3672+3693+3696+3480+858+3913+3680+29780+1950+5747+1280+1278+3674+1311+10319+5602+1288+399694+9564+5923+3675+2335+1793+7148+7058+55742+5582+7450+5063+3691+5155+3673+2534+1292+7408+7423+595+5579+22801+5154+2013+284217+894+387+4233+1282+3918+857+6696+3082+2321+1297+131873+1956+63923+1286+3910+3371+3908+8…	0.424237	1.75995	0	0.00573693	187	./Project_wg_result1728735150_GSEA/hsa04510.png	90	91807;1729;2324;5156;4638;1284;5159;22798;6714;3672;3693;3696;3480;858;3913;3680;29780;1950;5747;1280;1278;3674;1311;10319;5602;1288;399694;9564;5923;3675;2335;1793;7148;7058;55742;5582;7450;5063;3691;5155;3673;2534;1292;7408;7423;595;5579;22801;5154;2013;284217;894;387;4233;1282;3918;857;6696;3082;2321;1297;131873;1956;63923;1286;3910;3371;3908;8394;85366;2012;256076;56924;5595;3909;896;3679;779…	48.1283	BCAR1;CAV1;CAV2;CCND1;CCND2;CCND3;CDC42;CHAD;COL1A2;COL2A1;COL4A1;COL4A2;COL4A4;COL4A6;COL6A2;COL6A3;COL6A5;COL6A6;COL9A1;COMP;DIAPH1;DOCK1;EGF;EGFR;EMP1;EMP2;ERBB2;FLNC;FLT1;FLT4;FN1;FYN;HGF;IGF1R;ITGA1;ITGA10;ITGA11;ITGA2;ITGA2B;ITGA3;ITGA7;ITGA9;ITGB4;ITGB5;ITGB8;LAMA1;LAMA2;LAMA3;LAMA4;LAMB1;LAMB2;LAMB3;LAMB4;LAMC2;LAMC3;MAPK10;MAPK3;MET;MYLK;MYLK2;MYLK3;PAK3;PAK6;PARVA;PARVB;PDGFA;PDGFB;PDGF…
hsa04672	Intestinal immune network for IgA production	http://www.kegg.jp/kegg-bin/show_pathway?hsa04672+23495+5284+3113+3119+940+3600+3122+3117+3111+3109+10803+942+3601+3123+3108+8174+3115+959+958+3127+9020+7040+56477+10673	0.555618	1.75431	0.00262812	0.00604353	32	./Project_wg_result1728735150_GSEA/hsa04672.png	24	23495;5284;3113;3119;940;3600;3122;3117;3111;3109;10803;942;3601;3123;3108;8174;3115;959;958;3127;9020;7040;56477;10673	75	CCL28;CCR9;CD28;CD40;CD40LG;CD86;HLA-DMA;HLA-DMB;HLA-DOA;HLA-DPA1;HLA-DPB1;HLA-DQA1;HLA-DQB1;HLA-DRA;HLA-DRB1;HLA-DRB5;IL15;IL15RA;MADCAM1;MAP3K14;PIGR;TGFB1;TNFRSF13B;TNFSF13B
hsa05144	Malaria	http://www.kegg.jp/kegg-bin/show_pathway?hsa05144+1378+7124+7412+1311+6401+1379+6383+7058+6403+3683+7043+4233+3082+7042+3553+3576+4615+959+958+6382	0.528068	1.75182	0.0013089	0.0059885	37	./Project_wg_result1728735150_GSEA/hsa05144.png	20	1378;7124;7412;1311;6401;1379;6383;7058;6403;3683;7043;4233;3082;7042;3553;3576;4615;959;958;6382	54.0541	CD40;CD40LG;COMP;CR1;CR1L;CXCL8;HGF;IL1B;ITGAL;MET;MYD88;SDC1;SDC2;SELE;SELP;TGFB2;TGFB3;THBS2;TNF;VCAM1
hsa05321	Inflammatory bowel disease	http://www.kegg.jp/kegg-bin/show_pathway?hsa05321+3113+3119+7124+3122+3117+3111+3460+8807+64127+3109+8809+6095+3561+50615+3594+7043+6097+4094+3123+7042+3553+3108+3115+6775+3127+7100+50943+3552	0.509601	1.74519	0.00125471	0.00627039	45	./Project_wg_result1728735150_GSEA/hsa05321.png	28	3113;3119;7124;3122;3117;3111;3460;8807;64127;3109;8809;6095;3561;50615;3594;7043;6097;4094;3123;7042;3553;3108;3115;6775;3127;7100;50943;3552	62.2222	FOXP3;HLA-DMA;HLA-DMB;HLA-DOA;HLA-DPA1;HLA-DPB1;HLA-DQA1;HLA-DQB1;HLA-DRA;HLA-DRB1;HLA-DRB5;IFNGR2;IL12RB1;IL18R1;IL18RAP;IL1A;IL1B;IL21R;IL2RG;MAF;NOD2;RORA;RORC;STAT4;TGFB2;TGFB3;TLR5;TNF
hsa05031	Amphetamine addiction	http://www.kegg.jp/kegg-bin/show_pathway?hsa05031+2904+6570+2890+1644+116443+2893+815+6531+90993+816+814+84152+2902+84699+5582+2353+2891+2892+9586+5579+775+2903	0.486217	1.73892	0.002457	0.00669888	58	./Project_wg_result1728735150_GSEA/hsa05031.png	22	2904;6570;2890;1644;116443;2893;815;6531;90993;816;814;84152;2902;84699;5582;2353;2891;2892;9586;5579;775;2903	37.931	CACNA1C;CAMK2A;CAMK2B;CAMK4;CREB3L1;CREB3L3;CREB5;DDC;FOS;GRIA1;GRIA2;GRIA3;GRIA4;GRIN1;GRIN2A;GRIN2B;GRIN3A;PPP1R1B;PRKCB;PRKCG;SLC18A1;SLC6A3
hsa00830	Retinol metabolism	http://www.kegg.jp/kegg-bin/show_pathway?hsa00830+316+10941+195814+9227+1555+1549+339761+220+145226+216+8854+1577+8228+9249+8630+54884	0.560844	1.72797	0	0.0073974	27	./Project_wg_result1728735150_GSEA/hsa00830.png	16	316;10941;195814;9227;1555;1549;339761;220;145226;216;8854;1577;8228;9249;8630;54884	59.2593	ALDH1A1;ALDH1A2;ALDH1A3;AOX1;CYP27C1;CYP2A7;CYP2B6;CYP3A5;DHRS3;HSD17B6;LRAT;PNPLA4;RDH12;RETSAT;SDR16C5;UGT2A1
hsa00140	Steroid hormone biosynthesis	http://www.kegg.jp/kegg-bin/show_pathway?hsa00140+1588+10941+1645+3294+79154+3290+8644+1571+3293+374875+51478+1646+1577+6715+8630+1581+51144+51170+7923	0.564345	1.72274	0.00404858	0.00777368	26	./Project_wg_result1728735150_GSEA/hsa00140.png	19	1588;10941;1645;3294;79154;3290;8644;1571;3293;374875;51478;1646;1577;6715;8630;1581;51144;51170;7923	73.0769	AKR1C1;AKR1C2;AKR1C3;CYP19A1;CYP2E1;CYP3A5;CYP7A1;DHRS11;HSD11B1;HSD11B1L;HSD17B11;HSD17B12;HSD17B2;HSD17B3;HSD17B6;HSD17B7;HSD17B8;SRD5A1;UGT2A1
hsa05414	Dilated cardiomyopathy	http://www.kegg.jp/kegg-bin/show_pathway?hsa05414+114+3672+3693+785+183+3696+6444+3680+7124+10368+7273+3674+781+8082+487+70+7137+3675+6442+3691+3673+6543+778+4842+4607+7043+782+1674+22801+284217+4625+775+59283+9254+6547+3908+7042+7139+6645+108+3679+111+6262+4624+8515+776	0.450556	1.71504	0.00228833	0.00834463	86	./Project_wg_result1728735150_GSEA/hsa05414.png	46	114;3672;3693;785;183;3696;6444;3680;7124;10368;7273;3674;781;8082;487;70;7137;3675;6442;3691;3673;6543;778;4842;4607;7043;782;1674;22801;284217;4625;775;59283;9254;6547;3908;7042;7139;6645;108;3679;111;6262;4624;8515;776	53.4884	ACTC1;ADCY2;ADCY5;ADCY8;AGT;ATP2A1;CACNA1C;CACNA1D;CACNA1F;CACNA2D1;CACNA2D2;CACNB1;CACNB4;CACNG3;CACNG8;DES;ITGA1;ITGA10;ITGA11;ITGA2;ITGA2B;ITGA3;ITGA7;ITGA9;ITGB4;ITGB5;ITGB8;LAMA1;LAMA2;MYBPC3;MYH6;MYH7;NOS1;RYR2;SGCA;SGCD;SLC8A2;SLC8A3;SNTB2;SSPN;TGFB2;TGFB3;TNF;TNNI3;TNNT2;TTN
hsa04742	Taste transduction	http://www.kegg.jp/kegg-bin/show_pathway?hsa04742+114+10021+6326+2911+6340+6328+5136+6335+2557+170572+5332+342372+40+775+3710+2550+29850+773+2555+6337+2914+2554+5137+2556+1131+5566	0.50874	1.71131	0.00254453	0.00853238	42	./Project_wg_result1728735150_GSEA/hsa04742.png	26	114;10021;6326;2911;6340;6328;5136;6335;2557;170572;5332;342372;40;775;3710;2550;29850;773;2555;6337;2914;2554;5137;2556;1131;5566	61.9048	ADCY8;ASIC2;CACNA1A;CACNA1C;CHRM3;GABBR1;GABRA1;GABRA2;GABRA3;GABRA4;GRM1;GRM4;HCN4;HTR3C;ITPR3;PDE1A;PDE1C;PKD1L3;PLCB4;PRKACA;SCN2A;SCN3A;SCN9A;SCNN1A;SCNN1G;TRPM5
hsa05030	Cocaine addiction	http://www.kegg.jp/kegg-bin/show_pathway?hsa05030+2904+6570+1644+116443+2912+627+1813+6531+90993+84152+2902+84699+2891+9586+2903+111+10488+8787+2770	0.50301	1.7087	0.00249377	0.00877204	41	./Project_wg_result1728735150_GSEA/hsa05030.png	19	2904;6570;1644;116443;2912;627;1813;6531;90993;84152;2902;84699;2891;9586;2903;111;10488;8787;2770	46.3415	ADCY5;BDNF;CREB3;CREB3L1;CREB3L3;CREB5;DDC;DRD2;GNAI1;GRIA2;GRIN1;GRIN2A;GRIN2B;GRIN3A;GRM2;PPP1R1B;RGS9;SLC18A1;SLC6A3
hsa00260	Glycine, serine and threonine metabolism	http://www.kegg.jp/kegg-bin/show_pathway?hsa00260+8639+64902+1610+1757+5223+2731+189+29958+55349+314+10993+51268+501+26227+6472+1491+211+669+2628	0.528996	1.69125	0.00125471	0.0104507	33	./Project_wg_result1728735150_GSEA/hsa00260.png	19	8639;64902;1610;1757;5223;2731;189;29958;55349;314;10993;51268;501;26227;6472;1491;211;669;2628	57.5758	AGXT;AGXT2;ALAS1;ALDH7A1;AOC2;AOC3;BPGM;CHDH;CTH;DAO;DMGDH;GATM;GLDC;PGAM1;PHGDH;PIPOX;SARDH;SDS;SHMT2
hsa04724	Glutamatergic synapse	http://www.kegg.jp/kegg-bin/show_pathway?hsa04724+2904+114+9229+2890+2918+2911+116443+2916+2752+2893+54331+2912+2917+2899+6511+123745+22941+2900+283748+2902+2915+85358+5582+5332+2891+2892+6506+8605+5579+775+2903+2901+7220+3710+773+6505+2775+6512+108+5595+255189+111+2897+2783+2770+2914+55970+776+9762	0.43313	1.69	0	0.0104017	102	./Project_wg_result1728735150_GSEA/hsa04724.png	49	2904;114;9229;2890;2918;2911;116443;2916;2752;2893;54331;2912;2917;2899;6511;123745;22941;2900;283748;2902;2915;85358;5582;5332;2891;2892;6506;8605;5579;775;2903;2901;7220;3710;773;6505;2775;6512;108;5595;255189;111;2897;2783;2770;2914;55970;776;9762	48.0392	ADCY2;ADCY5;ADCY8;CACNA1A;CACNA1C;CACNA1D;DLGAP1;GLUL;GNAI1;GNAO1;GNB2;GNG12;GNG2;GRIA1;GRIA2;GRIA3;GRIA4;GRIK1;GRIK3;GRIK4;GRIK5;GRIN1;GRIN2A;GRIN2B;GRIN3A;GRM1;GRM2;GRM4;GRM5;GRM6;GRM7;GRM8;ITPR3;LZTS3;MAPK3;PLA2G4C;PLA2G4D;PLA2G4E;PLA2G4F;PLCB4;PRKCB;PRKCG;SHANK2;SHANK3;SLC1A1;SLC1A2;SLC1A6;SLC1A7;TRPC1
hsa00360	Phenylalanine metabolism	http://www.kegg.jp/kegg-bin/show_pathway?hsa00360+1644+8639+137362+314+222+259307+3242+5053	0.662209	1.67921	0.0121396	0.0117583	12	./Project_wg_result1728735150_GSEA/hsa00360.png	8	1644;8639;137362;314;222;259307;3242;5053	66.6667	ALDH3B2;AOC2;AOC3;DDC;GOT1L1;HPD;IL4I1;PAH
hsa05032	Morphine addiction	http://www.kegg.jp/kegg-bin/show_pathway?hsa05032+114+2567+54331+2569+3765+8622+2564+5136+2561+2557+2868+27115+5582+2562+134+2570+3763+5579+774+2550+773+2775+50940+108+4988+2555+111+2783+2770+55970+2554+5137+10846+5143+2556+2869+2786+3762+2566+5566	0.447311	1.66194	0.00234742	0.0143713	72	./Project_wg_result1728735150_GSEA/hsa05032.png	40	114;2567;54331;2569;3765;8622;2564;5136;2561;2557;2868;27115;5582;2562;134;2570;3763;5579;774;2550;773;2775;50940;108;4988;2555;111;2783;2770;55970;2554;5137;10846;5143;2556;2869;2786;3762;2566;5566	55.5556	ADCY2;ADCY5;ADCY8;ADORA1;CACNA1A;CACNA1B;GABBR1;GABRA1;GABRA2;GABRA3;GABRA4;GABRB2;GABRB3;GABRE;GABRG2;GABRG3;GABRR1;GABRR2;GNAI1;GNAO1;GNB2;GNG12;GNG2;GNG4;GRK4;GRK5;KCNJ5;KCNJ6;KCNJ9;OPRM1;PDE10A;PDE11A;PDE1A;PDE1C;PDE4C;PDE7B;PDE8B;PRKACA;PRKCB;PRKCG
hsa05171	Coronavirus disease	http://www.kegg.jp/kegg-bin/show_pathway?hsa05171+4142+2212+5603+6164+1675+7124+7113+6187+717+6123+5602+6189+6142+6134+6193+2243+6207+6232+6223+629+6170+716+6159+732+730+5582+2353+7450+6403+1636+51187+6229+25873+4938+6136+6157+6222+6202+6208+6167+6204+6191+6137+6234+6133+6144+6160+5579+6132+6210+729+3921+6205+5648+6194+4736+1956+6138+3553+6130+6156+6135+6122+728+6188+3576+6203+6141+6217+5595+6158…	0.402495	1.65759	0	0.0147482	189	./Project_wg_result1728735150_GSEA/hsa05171.png	107	4142;2212;5603;6164;1675;7124;7113;6187;717;6123;5602;6189;6142;6134;6193;2243;6207;6232;6223;629;6170;716;6159;732;730;5582;2353;7450;6403;1636;51187;6229;25873;4938;6136;6157;6222;6202;6208;6167;6204;6191;6137;6234;6133;6144;6160;5579;6132;6210;729;3921;6205;5648;6194;4736;1956;6138;3553;6130;6156;6135;6122;728;6188;3576;6203;6141;6217;5595;6158;6125;6206;11224;4615;6146;23521;6235;6152;6201;61…	56.6138	ACE;C1QA;C1QC;C1R;C1S;C2;C5AR1;C6;C7;C8B;C8G;CFB;CFD;CXCL8;EGFR;FAU;FCGR2A;FGA;FOS;IL1B;MAPK10;MAPK13;MAPK3;MAS1;MASP1;MX1;MYD88;NFKBIB;OAS1;OAS2;PIK3R2;PRKCB;PRKCG;RPL10;RPL10A;RPL11;RPL12;RPL13;RPL13A;RPL14;RPL15;RPL18;RPL18A;RPL21;RPL22;RPL23A;RPL24;RPL26;RPL27;RPL27A;RPL28;RPL29;RPL3;RPL30;RPL31;RPL32;RPL34;RPL35;RPL35A;RPL36;RPL37;RPL37A;RPL38;RPL39;RPL3L;RPL5;RPL7;RPL7A;RPL8;RPL9;RPLP0;RPLP…
hsa04721	Synaptic vesicle cycle	http://www.kegg.jp/kegg-bin/show_pathway?hsa04721+6570+10814+6530+6539+6531+6511+6857+6536+112755+245972+6812+6534+50617+6506+6532+9152+6529+774+22999+773+6505+23025+440279+6512+6540	0.444671	1.64022	0.00361882	0.0172574	67	./Project_wg_result1728735150_GSEA/hsa04721.png	25	6570;10814;6530;6539;6531;6511;6857;6536;112755;245972;6812;6534;50617;6506;6532;9152;6529;774;22999;773;6505;23025;440279;6512;6540	37.3134	ATP6V0A4;ATP6V0D2;CACNA1A;CACNA1B;CPLX2;RIMS1;SLC18A1;SLC1A1;SLC1A2;SLC1A6;SLC1A7;SLC6A1;SLC6A12;SLC6A13;SLC6A2;SLC6A3;SLC6A4;SLC6A5;SLC6A7;SLC6A9;STX1B;STXBP1;SYT1;UNC13A;UNC13C
hsa05146	Amoebiasis	http://www.kegg.jp/kegg-bin/show_pathway?hsa05146+1284+338382+22798+2769+3554+1281+3913+7124+913+5747+909+1278+10319+910+911+1288+4843+5273+2335+7850+2774+732+5582+5332+929+5272+7043+5579+284217+1282+3918+4583+2919+1286+3910+3908+7042+3553+3576+3909+3914+2767+2921+3912+1277+5566	0.430365	1.6387	0.00114416	0.017263	88	./Project_wg_result1728735150_GSEA/hsa05146.png	46	1284;338382;22798;2769;3554;1281;3913;7124;913;5747;909;1278;10319;910;911;1288;4843;5273;2335;7850;2774;732;5582;5332;929;5272;7043;5579;284217;1282;3918;4583;2919;1286;3910;3908;7042;3553;3576;3909;3914;2767;2921;3912;1277;5566	52.2727	C8B;CD14;CD1A;CD1B;CD1C;CD1E;COL1A1;COL1A2;COL3A1;COL4A1;COL4A2;COL4A4;COL4A6;CXCL1;CXCL3;CXCL8;FN1;GNA11;GNA15;GNAL;IL1B;IL1R1;IL1R2;LAMA1;LAMA2;LAMA3;LAMA4;LAMB1;LAMB2;LAMB3;LAMB4;LAMC2;LAMC3;MUC2;NOS2;PLCB4;PRKACA;PRKCB;PRKCG;PTK2;RAB7B;SERPINB10;SERPINB9;TGFB2;TGFB3;TNF
hsa04976	Bile secretion	http://www.kegg.jp/kegg-bin/show_pathway?hsa04976+8714+114+10864+10941+9971+6256+1080+3949+6580+9376+1244+57835+8647+480+6344+6513+5244+5243+8671+9429+108+2052+6523+111+477+5566+481+1581+3156+478+200931+10998	0.466863	1.63819	0.00252207	0.0170128	50	./Project_wg_result1728735150_GSEA/hsa04976.png	32	8714;114;10864;10941;9971;6256;1080;3949;6580;9376;1244;57835;8647;480;6344;6513;5244;5243;8671;9429;108;2052;6523;111;477;5566;481;1581;3156;478;200931;10998	64	ABCB1;ABCB11;ABCB4;ABCC2;ABCC3;ABCG2;ADCY2;ADCY5;ADCY8;ATP1A2;ATP1A3;ATP1A4;ATP1B1;CFTR;CYP7A1;EPHX1;HMGCR;LDLR;NR1H4;PRKACA;RXRA;SCTR;SLC22A1;SLC22A7;SLC22A8;SLC27A5;SLC2A1;SLC4A4;SLC4A5;SLC51A;SLC5A1;UGT2A1
hsa04360	Axon guidance	http://www.kegg.jp/kegg-bin/show_pathway?hsa04360+9723+84628+285220+6714+55740+9037+815+7869+7474+54437+2045+5747+56896+84448+658+2048+6469+10500+22854+5590+10371+816+25791+22885+10509+57522+2044+2049+5364+5063+9901+8633+56963+57689+7224+3897+1946+2534+6585+5727+4776+137970+7222+2047+10505+6586+2043+1945+387+80031+4233+1969+7220+3983+56920+10512+6608+91584+6092+223117+64221+56924+5595+5362+6405+1…	0.400305	1.63744	0	0.0169062	166	./Project_wg_result1728735150_GSEA/hsa04360.png	77	9723;84628;285220;6714;55740;9037;815;7869;7474;54437;2045;5747;56896;84448;658;2048;6469;10500;22854;5590;10371;816;25791;22885;10509;57522;2044;2049;5364;5063;9901;8633;56963;57689;7224;3897;1946;2534;6585;5727;4776;137970;7222;2047;10505;6586;2043;1945;387;80031;4233;1969;7220;3983;56920;10512;6608;91584;6092;223117;64221;56924;5595;5362;6405;1948;1942;1630;7976;2770;9353;998;2051;57715;50855;…	46.3855	ABLIM1;ABLIM2;ABLIM3;BMPR1B;CAMK2A;CAMK2B;CDC42;DCC;DPYSL5;EFNA1;EFNA4;EFNA5;EFNB2;ENAH;EPHA2;EPHA4;EPHA5;EPHA6;EPHA7;EPHB1;EPHB2;EPHB3;EPHB6;FYN;FZD3;GNAI1;L1CAM;LRRC4C;MAPK3;MET;NFATC4;NGEF;NTNG1;NTNG2;PAK3;PAK6;PARD6A;PLXNA2;PLXNA4;PLXNB1;PRKCZ;PTCH1;PTK2;RGMA;RHOA;ROBO2;ROBO3;SEMA3A;SEMA3B;SEMA3C;SEMA3D;SEMA3E;SEMA3F;SEMA3G;SEMA4B;SEMA4F;SEMA4G;SEMA5A;SEMA5B;SEMA6C;SEMA6D;SHH;SLIT1;SLIT2;SLIT…
hsa00910	Nitrogen metabolism	http://www.kegg.jp/kegg-bin/show_pathway?hsa00910+763+2752+1373+23632+767+771+377677+766+11238+759	0.624497	1.63205	0.0100287	0.0176383	14	./Project_wg_result1728735150_GSEA/hsa00910.png	10	763;2752;1373;23632;767;771;377677;766;11238;759	71.4286	CA1;CA12;CA13;CA14;CA5A;CA5B;CA7;CA8;CPS1;GLUL
hsa04911	Insulin secretion	http://www.kegg.jp/kegg-bin/show_pathway?hsa04911+11069+114+157855+2740+815+54795+117+9699+90993+816+84699+5582+5332+480+778+3782+9586+6513+5579+3778+775+3710+3651+6833+27345+108+111+10488+6262+3783+2767+776+3780+6804+477+1131+5566+481+779	0.440353	1.62411	0.00358852	0.0191606	69	./Project_wg_result1728735150_GSEA/hsa04911.png	39	11069;114;157855;2740;815;54795;117;9699;90993;816;84699;5582;5332;480;778;3782;9586;6513;5579;3778;775;3710;3651;6833;27345;108;111;10488;6262;3783;2767;776;3780;6804;477;1131;5566;481;779	56.5217	ABCC8;ADCY2;ADCY5;ADCY8;ADCYAP1R1;ATP1A2;ATP1A4;ATP1B1;CACNA1C;CACNA1D;CACNA1F;CACNA1S;CAMK2A;CAMK2B;CHRM3;CREB3;CREB3L1;CREB3L3;CREB5;GLP1R;GNA11;ITPR3;KCNMA1;KCNMB4;KCNN1;KCNN3;KCNN4;KCNU1;PDX1;PLCB4;PRKACA;PRKCB;PRKCG;RAPGEF4;RIMS2;RYR2;SLC2A1;STX1A;TRPM4
hsa04024	cAMP signaling pathway	http://www.kegg.jp/kegg-bin/show_pathway?hsa04024+2904+11069+4301+114+64411+2890+10021+116443+1080+2740+2893+815+54714+2737+627+1813+64399+1129+117+5602+5733+2867+3776+487+90993+7137+1392+816+814+84152+1259+6752+56670+5021+492+2902+7434+84699+2492+2353+2891+1395+2892+134+51196+480+778+7253+5727+9586+491+2693+64091+10411+387+1907+775+2903+2735+4881+2550+55811+3360+108+5595+111+10488+7074+6262+2770…	0.392022	1.61409	0	0.0209718	177	./Project_wg_result1728735150_GSEA/hsa04024.png	84	2904;11069;4301;114;64411;2890;10021;116443;1080;2740;2893;815;54714;2737;627;1813;64399;1129;117;5602;5733;2867;3776;487;90993;7137;1392;816;814;84152;1259;6752;56670;5021;492;2902;7434;84699;2492;2353;2891;1395;2892;134;51196;480;778;7253;5727;9586;491;2693;64091;10411;387;1907;775;2903;2735;4881;2550;55811;3360;108;5595;111;10488;7074;6262;2770;776;10846;5143;5465;477;1258;154;5566;481;779;590…	47.4576	ADCY10;ADCY2;ADCY5;ADCY8;ADCYAP1R1;ADORA1;ADRB2;AFDN;ARAP3;ATP1A2;ATP1A4;ATP1B1;ATP2A1;ATP2B2;ATP2B3;BDNF;CACNA1C;CACNA1D;CACNA1F;CACNA1S;CAMK2A;CAMK2B;CAMK4;CFTR;CHRM2;CNGA1;CNGB1;CNGB3;CREB3;CREB3L1;CREB3L3;CREB5;CRH;CRHR2;DRD2;EDN2;F2R;FFAR2;FOS;FSHR;GABBR1;GHSR;GIPR;GLI1;GLI3;GLP1R;GNAI1;GRIA1;GRIA2;GRIA3;GRIA4;GRIN1;GRIN2A;GRIN2B;GRIN3A;HCN4;HHIP;HTR4;KCNK2;MAPK10;MAPK3;NPR1;OXTR;PDE10A;PDE4…
hsa00250	Alanine, aspartate and glutamate metabolism	http://www.kegg.jp/kegg-bin/show_pathway?hsa00250+445+2752+64902+137362+284716+1373+8528+122622+9945+18+189+259307+2571	0.500058	1.59947	0.0101781	0.0244621	34	./Project_wg_result1728735150_GSEA/hsa00250.png	13	445;2752;64902;137362;284716;1373;8528;122622;9945;18;189;259307;2571	38.2353	ABAT;ADSS1;AGXT;AGXT2;ASS1;CPS1;DDO;GAD1;GFPT2;GLUL;GOT1L1;IL4I1;RIMKLA
hsa05416	Viral myocarditis	http://www.kegg.jp/kegg-bin/show_pathway?hsa05416+3113+6444+3119+940+3122+3117+8082+3111+3134+6442+3109+3683+2534+4842+595+3133+284217+4625+857+942+3908+3123+3108+6645+3135+3115+4624+959+958+1756+1604+3127+3105+3107+5879	0.45049	1.59941	0.00365854	0.0240325	57	./Project_wg_result1728735150_GSEA/hsa05416.png	35	3113;6444;3119;940;3122;3117;8082;3111;3134;6442;3109;3683;2534;4842;595;3133;284217;4625;857;942;3908;3123;3108;6645;3135;3115;4624;959;958;1756;1604;3127;3105;3107;5879	61.4035	CAV1;CCND1;CD28;CD40;CD40LG;CD55;CD86;DMD;FYN;HLA-A;HLA-C;HLA-DMA;HLA-DMB;HLA-DOA;HLA-DPA1;HLA-DPB1;HLA-DQA1;HLA-DQB1;HLA-DRA;HLA-DRB1;HLA-DRB5;HLA-E;HLA-F;HLA-G;ITGAL;LAMA1;LAMA2;MYH6;MYH7;NOS1;RAC1;SGCA;SGCD;SNTB2;SSPN
hsa00770	Pantothenate and CoA biosynthesis	http://www.kegg.jp/kegg-bin/show_pathway?hsa00770+339896+5167+5169+1807+8875+51733	0.557564	1.59473	0.0202977	0.024721	20	./Project_wg_result1728735150_GSEA/hsa00770.png	6	339896;5167;5169;1807;8875;51733	30	DPYS;ENPP1;ENPP3;GADL1;UPB1;VNN2
hsa04151	PI3K-Akt signaling pathway	http://www.kegg.jp/kegg-bin/show_pathway?hsa04151+4915+5521+2324+5156+1284+5159+22798+6256+3672+3693+3696+3480+54331+3481+3913+3680+627+1950+5747+2263+1280+1129+1278+3674+2246+1311+10319+1288+1026+5105+2538+90993+5526+284+3675+2264+2335+2690+4846+7148+7058+84699+3575+7450+3691+5155+3561+10110+3673+64223+3560+1946+7010+1292+9586+7423+595+1902+54541+2323+22801+5154+284217+894+1945+4233+1969+1282+39…	0.374304	1.59075	0	0.0255756	280	./Project_wg_result1728735150_GSEA/hsa04151.png	134	4915;5521;2324;5156;1284;5159;22798;6256;3672;3693;3696;3480;54331;3481;3913;3680;627;1950;5747;2263;1280;1129;1278;3674;2246;1311;10319;1288;1026;5105;2538;90993;5526;284;3675;2264;2335;2690;4846;7148;7058;84699;3575;7450;3691;5155;3561;10110;3673;64223;3560;1946;7010;1292;9586;7423;595;1902;54541;2323;22801;5154;284217;894;1945;4233;1969;1282;3918;4254;6194;6696;3082;2321;1297;131873;8822;1956;…	47.8571	ANGPT1;BDNF;CCND1;CCND2;CCND3;CD19;CDKN1A;CHAD;CHRM2;COL1A1;COL1A2;COL2A1;COL4A1;COL4A2;COL4A4;COL4A6;COL6A2;COL6A3;COL6A5;COL6A6;COL9A1;COMP;CREB3;CREB3L1;CREB3L3;CREB5;CRTC2;CSF1;DDIT4;EFNA1;EFNA4;EFNA5;EGF;EGFR;EPHA2;EPOR;ERBB2;ERBB3;ERBB4;F2R;FGF1;FGF17;FGFR2;FGFR3;FGFR4;FLT1;FLT3LG;FLT4;FN1;G6PC1;GHR;GNB2;GNG12;GNG2;GNG4;HGF;IGF1R;IGF2;IL2RB;IL2RG;IL7R;IRS1;ITGA1;ITGA10;ITGA11;ITGA2;ITGA2B;I…
hsa04014	Ras signaling pathway	http://www.kegg.jp/kegg-bin/show_pathway?hsa04014+2904+4915+4301+2324+5156+8437+25780+5159+8831+51365+3480+5924+54331+3481+627+1950+2263+64600+2246+5602+399694+123745+5322+9771+284+5923+2264+283748+2902+5582+7535+5063+11145+5155+8398+51196+27040+1946+7010+283455+7423+8605+5579+2323+5154+23179+1945+387+4233+1969+2903+4254+3082+2321+8822+1956+115727+64926+4303+56924+5595+1435+1942+255189+7039+4914+…	0.382428	1.57978	0	0.0283861	187	./Project_wg_result1728735150_GSEA/hsa04014.png	84	2904;4915;4301;2324;5156;8437;25780;5159;8831;51365;3480;5924;54331;3481;627;1950;2263;64600;2246;5602;399694;123745;5322;9771;284;5923;2264;283748;2902;5582;7535;5063;11145;5155;8398;51196;27040;1946;7010;283455;7423;8605;5579;2323;5154;23179;1945;387;4233;1969;2903;4254;3082;2321;8822;1956;115727;64926;4303;56924;5595;1435;1942;255189;7039;4914;7074;2783;55970;53358;2113;3815;998;2114;2786;5566…	44.9198	AFDN;ANGPT1;BDNF;CDC42;CSF1;EFNA1;EFNA4;EFNA5;EGF;EGFR;EPHA2;ETS1;ETS2;FGF1;FGF17;FGFR2;FGFR3;FGFR4;FLT1;FLT3LG;FLT4;FOXO4;GNB2;GNG12;GNG2;GNG4;GRIN1;GRIN2A;GRIN2B;HGF;IGF1R;IGF2;KDR;KIT;KITLG;KSR1;KSR2;LAT;MAPK10;MAPK3;MET;NTRK1;NTRK2;PAK3;PAK6;PDGFA;PDGFB;PDGFC;PDGFRA;PDGFRB;PLA1A;PLA2G2F;PLA2G4C;PLA2G4D;PLA2G4E;PLA2G4F;PLA2G5;PLA2G6;PLAAT3;PLCE1;PRKACA;PRKCB;PRKCG;RAB5B;RAP1A;RAPGEF5;RASA3;RAS…
hsa04614	Renin-angiotensin system	http://www.kegg.jp/kegg-bin/show_pathway?hsa04614+4142+5972+3817+183+4311+2028+1636+3816	0.564033	1.57539	0.0207469	0.0293194	17	./Project_wg_result1728735150_GSEA/hsa04614.png	8	4142;5972;3817;183;4311;2028;1636;3816	47.0588	ACE;AGT;ENPEP;KLK1;KLK2;MAS1;MME;REN
hsa04713	Circadian entrainment	http://www.kegg.jp/kegg-bin/show_pathway?hsa04713+2904+114+2890+2893+54331+815+5593+117+3765+816+9722+8912+2902+9252+5582+2353+5332+2891+2892+4842+3763+5579+775+2903+3710+8911+2775+55811+8913+108+5595+111+6262+2783+2770+55970+776+2786+3762+6263+5566+5187+6261	0.415697	1.57451	0.00115875	0.0291088	80	./Project_wg_result1728735150_GSEA/hsa04713.png	43	2904;114;2890;2893;54331;815;5593;117;3765;816;9722;8912;2902;9252;5582;2353;5332;2891;2892;4842;3763;5579;775;2903;3710;8911;2775;55811;8913;108;5595;111;6262;2783;2770;55970;776;2786;3762;6263;5566;5187;6261	53.75	ADCY10;ADCY2;ADCY5;ADCY8;ADCYAP1R1;CACNA1C;CACNA1D;CACNA1G;CACNA1H;CACNA1I;CAMK2A;CAMK2B;FOS;GNAI1;GNAO1;GNB2;GNG12;GNG2;GNG4;GRIA1;GRIA2;GRIA3;GRIA4;GRIN1;GRIN2A;GRIN2B;ITPR3;KCNJ5;KCNJ6;KCNJ9;MAPK3;NOS1;NOS1AP;PER1;PLCB4;PRKACA;PRKCB;PRKCG;PRKG2;RPS6KA5;RYR1;RYR2;RYR3
hsa05140	Leishmaniasis	http://www.kegg.jp/kegg-bin/show_pathway?hsa05140+4688+1917+65108+3113+2212+5603+1378+3119+7124+3122+3117+3111+2209+4843+3460+2215+3109+1379+2353+9103+7043+5579+1915+3123+7042+3553+3108+5595+3115+5777+2214	0.430212	1.56371	0.00831354	0.0322021	67	./Project_wg_result1728735150_GSEA/hsa05140.png	31	4688;1917;65108;3113;2212;5603;1378;3119;7124;3122;3117;3111;2209;4843;3460;2215;3109;1379;2353;9103;7043;5579;1915;3123;7042;3553;3108;5595;3115;5777;2214	46.2687	CR1;CR1L;EEF1A1;EEF1A2;FCGR1A;FCGR2A;FCGR2C;FCGR3A;FCGR3B;FOS;HLA-DMA;HLA-DMB;HLA-DOA;HLA-DPA1;HLA-DPB1;HLA-DQA1;HLA-DQB1;HLA-DRA;HLA-DRB1;IFNGR2;IL1B;MAPK13;MAPK3;MARCKSL1;NCF2;NOS2;PRKCB;PTPN6;TGFB2;TGFB3;TNF
hsa00430	Taurine and hypotaurine metabolism	http://www.kegg.jp/kegg-bin/show_pathway?hsa00430+339896+2687+2328+2326+2571+2329+2686+1036	0.601533	1.5538	0.0314371	0.0348859	12	./Project_wg_result1728735150_GSEA/hsa00430.png	8	339896;2687;2328;2326;2571;2329;2686;1036	66.6667	CDO1;FMO1;FMO3;FMO4;GAD1;GADL1;GGT5;GGT7
hsa04726	Serotonergic synapse	http://www.kegg.jp/kegg-bin/show_pathway?hsa04726+6570+1644+54331+3765+123745+2561+170572+283748+5582+2562+5332+121278+246+778+6532+3763+8605+5579+10411+775+774+7220+3710+773+2775+3751+3360+5595+255189+111+7166+2783+2770+55970+776+5743+2786+3762+5566+779	0.402696	1.54665	0.0102506	0.0371005	81	./Project_wg_result1728735150_GSEA/hsa04726.png	40	6570;1644;54331;3765;123745;2561;170572;283748;5582;2562;5332;121278;246;778;6532;3763;8605;5579;10411;775;774;7220;3710;773;2775;3751;3360;5595;255189;111;7166;2783;2770;55970;776;5743;2786;3762;5566;779	49.3827	ADCY5;ALOX15;CACNA1A;CACNA1B;CACNA1C;CACNA1D;CACNA1F;CACNA1S;DDC;GABRB2;GABRB3;GNAI1;GNAO1;GNB2;GNG12;GNG2;GNG4;HTR3C;HTR4;ITPR3;KCND2;KCNJ5;KCNJ6;KCNJ9;MAPK3;PLA2G4C;PLA2G4D;PLA2G4E;PLA2G4F;PLCB4;PRKACA;PRKCB;PRKCG;PTGS2;RAPGEF3;SLC18A1;SLC6A4;TPH1;TPH2;TRPC1
hsa00220	Arginine biosynthesis	http://www.kegg.jp/kegg-bin/show_pathway?hsa00220+445+2752+137362+1373+4843+4846+4842	0.547196	1.54495	0.0268817	0.0371727	19	./Project_wg_result1728735150_GSEA/hsa00220.png	7	445;2752;137362;1373;4843;4846;4842	36.8421	ASS1;CPS1;GLUL;GOT1L1;NOS1;NOS2;NOS3
hsa00534	Glycosaminoglycan biosynthesis	http://www.kegg.jp/kegg-bin/show_pathway?hsa00534+2131+9957+2134+266722+3340	0.537952	1.54126	0.0293296	0.0380387	19	./Project_wg_result1728735150_GSEA/hsa00534.png	5	2131;9957;2134;266722;3340	26.3158	EXT1;EXTL1;HS3ST1;HS6ST3;NDST1
hsa03050	Proteasome	http://www.kegg.jp/kegg-bin/show_pathway?hsa03050+5689+5717+11047+5700+5691+5719+5688+5699+5702+10197+5706+5685+23198+10213+5708+5714+5684+9861+5718+5713+5720+5707+5721+5695	-0.377233	-1.60738	0.0149254	0.0459945	43	./Project_wg_result1728735150_GSEA/hsa03050.png	24	5689;5717;11047;5700;5691;5719;5688;5699;5702;10197;5706;5685;23198;10213;5708;5714;5684;9861;5718;5713;5720;5707;5721;5695	55.814	ADRM1;PSMA3;PSMA4;PSMA7;PSMB1;PSMB10;PSMB3;PSMB7;PSMC1;PSMC3;PSMC6;PSMD1;PSMD11;PSMD12;PSMD13;PSMD14;PSMD2;PSMD6;PSMD7;PSMD8;PSME1;PSME2;PSME3;PSME4
hsa04115	p53 signaling pathway	http://www.kegg.jp/kegg-bin/show_pathway?hsa04115+637+1017+898+317+545+55367+1111+54205+9134+4193+143686+6241+7161+1021+472+4194	-0.357836	-1.63496	0.00719424	0.0378994	69	./Project_wg_result1728735150_GSEA/hsa04115.png	16	637;1017;898;317;545;55367;1111;54205;9134;4193;143686;6241;7161;1021;472;4194	23.1884	APAF1;ATM;ATR;BID;CCNE1;CCNE2;CDK2;CDK6;CHEK1;CYCS;MDM2;MDM4;PIDD1;RRM2;SESN3;TP73
hsa05220	Chronic myeloid leukemia	http://www.kegg.jp/kegg-bin/show_pathway?hsa05220+4790+3845+5925+5594+4609+6654+6655+25+51426+4088+1398+5605+5970+4089+10000+1399+1871+1019+1488+867+1870+1487+3065+369+5894+207+5781+6777+3066+5293+1869+5295+4193+3551+1021+861+5291	-0.358771	-1.65777	0	0.0336526	75	./Project_wg_result1728735150_GSEA/hsa05220.png	37	4790;3845;5925;5594;4609;6654;6655;25;51426;4088;1398;5605;5970;4089;10000;1399;1871;1019;1488;867;1870;1487;3065;369;5894;207;5781;6777;3066;5293;1869;5295;4193;3551;1021;861;5291	49.3333	ABL1;AKT1;AKT3;ARAF;CBL;CDK4;CDK6;CRK;CRKL;CTBP1;CTBP2;E2F1;E2F2;E2F3;HDAC1;HDAC2;IKBKB;KRAS;MAP2K2;MAPK1;MDM2;MYC;NFKB1;PIK3CB;PIK3CD;PIK3R1;POLK;PTPN11;RAF1;RB1;RELA;RUNX1;SMAD3;SMAD4;SOS1;SOS2;STAT5B
hsa04141	Protein processing in endoplasmic reticulum	http://www.kegg.jp/kegg-bin/show_pathway?hsa04141+23471+10483+55666+5609+9532+6500+7323+80331+6396+51619+9695+79139+9709+7841+56681+9632+10113+64374+9871+10905+7353+22872+1649+6400+3312+824+22926+29927+4121+573+6184+81567+55768+4217+1965+3309+9373+55741+7415+11253+201595+55829+10273+54788+4780+3326+3703+9601+5611+54431+7095+27248+3320+10294+10525+811+64215+55757+80267+51726+23645+22824+10130+6238…	-0.325319	-1.71021	0	0.0242371	158	./Project_wg_result1728735150_GSEA/hsa04141.png	73	23471;10483;55666;5609;9532;6500;7323;80331;6396;51619;9695;79139;9709;7841;56681;9632;10113;64374;9871;10905;7353;22872;1649;6400;3312;824;22926;29927;4121;573;6184;81567;55768;4217;1965;3309;9373;55741;7415;11253;201595;55829;10273;54788;4780;3326;3703;9601;5611;54431;7095;27248;3320;10294;10525;811;64215;55757;80267;51726;23645;22824;10130;6238;11231;10299;8720;8454;7327;7184;23190;3998;56886	46.2025	ATF6;BAG1;BAG2;CALR;CAPN2;CUL1;DDIT3;DERL1;DNAJA2;DNAJB11;DNAJB12;DNAJC1;DNAJC10;DNAJC3;DNAJC5;EDEM1;EDEM2;EDEM3;EIF2S1;ERLEC1;HERPUD1;HSP90AA1;HSP90AB1;HSP90B1;HSPA4L;HSPA5;HSPA8;HYOU1;LMAN1;MAN1A1;MAN1A2;MAN1B1;MAP2K7;MAP3K5;MARCHF6;MBTPS1;MOGS;NFE2L2;NGLY1;NPLOC4;PDIA4;PDIA6;PLAA;PPP1R15A;PREB;RPN1;RRBP1;SAR1A;SEC13;SEC23B;SEC24C;SEC24D;SEC31A;SEC61A1;SEC62;SEC63;SEL1L;SELENOS;SIL1;SKP1;STT3A;…
hsa00310	Lysine degradation	http://www.kegg.jp/kegg-bin/show_pathway?hsa00310+7799+9757+219+55904+4297+84444+38+9739+29072+23067+54904+2146+79813+8085+55870+58508+1743+3030+83852+7468+85007	-0.389743	-1.72094	0	0.0232481	60	./Project_wg_result1728735150_GSEA/hsa00310.png	21	7799;9757;219;55904;4297;84444;38;9739;29072;23067;54904;2146;79813;8085;55870;58508;1743;3030;83852;7468;85007	35	ACAT1;ALDH1B1;ASH1L;DLST;DOT1L;EHMT1;EZH2;HADHA;KMT2A;KMT2B;KMT2C;KMT2D;KMT2E;NSD2;NSD3;PHYKPL;PRDM2;SETD1A;SETD1B;SETD2;SETDB2
hsa00970	Aminoacyl-tRNA biosynthesis	http://www.kegg.jp/kegg-bin/show_pathway?hsa00970+124454+54938+6897+23438+5859+2193+92935+55278+4141+16+51067+7407+57038+23395+7453+5917+3376+10056+283459+4677+79587+55699+2058+55157+51520+57505	-0.413889	-1.73684	0	0.0205004	44	./Project_wg_result1728735150_GSEA/hsa00970.png	26	124454;54938;6897;23438;5859;2193;92935;55278;4141;16;51067;7407;57038;23395;7453;5917;3376;10056;283459;4677;79587;55699;2058;55157;51520;57505	59.0909	AARS1;AARS2;CARS2;DARS2;EARS2;EPRS1;FARSA;FARSB;GATC;HARS2;IARS1;IARS2;LARS1;LARS2;MARS1;MARS2;NARS1;QARS1;QRSL1;RARS1;RARS2;SARS2;TARS1;VARS1;WARS1;YARS2
hsa03020	RNA polymerase	http://www.kegg.jp/kegg-bin/show_pathway?hsa03020+5441+171568+84172+11128+5439+9533+55718+27297+5433+84265+246721+51728+5431+661+548644+221830+10623+25885+5430	-0.462493	-1.75289	0.00444444	0.0190417	33	./Project_wg_result1728735150_GSEA/hsa03020.png	19	5441;171568;84172;11128;5439;9533;55718;27297;5433;84265;246721;51728;5431;661;548644;221830;10623;25885;5430	57.5758	CRCP;POLR1A;POLR1B;POLR1C;POLR1F;POLR2A;POLR2B;POLR2D;POLR2J;POLR2J2;POLR2J3;POLR2L;POLR3A;POLR3C;POLR3D;POLR3E;POLR3GL;POLR3H;POLR3K
hsa04914	Progesterone-mediated oocyte maturation	http://www.kegg.jp/kegg-bin/show_pathway?hsa04914+109+699+996+369+441273+3326+5894+207+6300+890+107+729597+8379+3320+4085+64682+6793+1017+132864+1432+3835+5293+993+6197+5295+29882+51433+5140+9088+29945+115+5291	-0.369357	-1.82564	0	0.0116197	93	./Project_wg_result1728735150_GSEA/hsa04914.png	32	109;699;996;369;441273;3326;5894;207;6300;890;107;729597;8379;3320;4085;64682;6793;1017;132864;1432;3835;5293;993;6197;5295;29882;51433;5140;9088;29945;115;5291	34.4086	ADCY1;ADCY3;ADCY9;AKT1;ANAPC1;ANAPC2;ANAPC4;ANAPC5;ARAF;BUB1;CCNA2;CDC25A;CDC27;CDK2;CPEB2;HSP90AA1;HSP90AB1;KIF22;MAD1L1;MAD2L1;MAPK12;MAPK14;PDE3B;PIK3CB;PIK3CD;PIK3R1;PKMYT1;RAF1;RPS6KA3;SPDYE2;SPDYE6;STK10
hsa04120	Ubiquitin mediated proteolysis	http://www.kegg.jp/kegg-bin/show_pathway?hsa04120+6500+26259+10054+7323+9063+51619+1161+8916+4591+7325+8881+7314+7329+8453+51434+92912+64326+55236+26091+27339+55284+8452+1642+867+10273+3093+9320+996+7318+8554+9690+64682+11059+7337+63893+55294+6502+8924+9354+23295+51366+23759+8451+8065+10055+57448+8454+7327+4193+29882+51433+10075+672+29945+8925	-0.381837	-1.93627	0	0.00429282	133	./Project_wg_result1728735150_GSEA/hsa04120.png	55	6500;26259;10054;7323;9063;51619;1161;8916;4591;7325;8881;7314;7329;8453;51434;92912;64326;55236;26091;27339;55284;8452;1642;867;10273;3093;9320;996;7318;8554;9690;64682;11059;7337;63893;55294;6502;8924;9354;23295;51366;23759;8451;8065;10055;57448;8454;7327;4193;29882;51433;10075;672;29945;8925	41.3534	ANAPC1;ANAPC2;ANAPC4;ANAPC5;ANAPC7;BIRC6;BRCA1;CBL;CDC16;CDC27;COP1;CUL1;CUL2;CUL3;CUL4A;CUL5;DDB1;ERCC8;FBXW7;FBXW8;HERC1;HERC2;HERC3;HERC4;HUWE1;MDM2;MGRN1;PIAS1;PIAS2;PPIL2;PRPF19;SAE1;SKP1;SKP2;STUB1;TRIM37;TRIP12;UBA2;UBA6;UBA7;UBB;UBE2D3;UBE2D4;UBE2E2;UBE2G2;UBE2I;UBE2K;UBE2O;UBE2Q2;UBE2W;UBE3A;UBE3C;UBE4A;UBR5;WWP1
hsa03060	Protein export	http://www.kegg.jp/kegg-bin/show_pathway?hsa03060+6729+6734+29927+6728+3309+6731+7095+6726+60559+11231	-0.545495	-1.94729	0	0.00454534	23	./Project_wg_result1728735150_GSEA/hsa03060.png	10	6729;6734;29927;6728;3309;6731;7095;6726;60559;11231	43.4783	HSPA5;SEC61A1;SEC62;SEC63;SPCS3;SRP19;SRP54;SRP72;SRP9;SRPRA
hsa03450	Non-homologous end-joining	http://www.kegg.jp/kegg-bin/show_pathway?hsa03450+2547+27434+64421+10111+7520+2237+5591+4361	-0.671554	-1.95083	0	0.00482942	12	./Project_wg_result1728735150_GSEA/hsa03450.png	8	2547;27434;64421;10111;7520;2237;5591;4361	66.6667	DCLRE1C;FEN1;MRE11;POLM;PRKDC;RAD50;XRCC5;XRCC6
hsa04613	Neutrophil extracellular trap formation	http://www.kegg.jp/kegg-bin/show_pathway?hsa04613+7099+8340+8367+8360+83933+3684+3065+8339+8338+5894+207+8970+6300+8361+2811+8344+8347+8349+8350+8357+653604+8364+8336+8968+8969+8335+8294+4689+3015+3066+79792+1432+60+5293+6850+1535+92815+1536+2475+8355+8342+8520+85236+8332+8356+8345+317772+10533+8348+8331+3014+5295+94239+8346+85235+3012+3018+5336+440689+3146+5291+5330	-0.366004	-1.95471	0	0.00502873	158	./Project_wg_result1728735150_GSEA/hsa04613.png	62	7099;8340;8367;8360;83933;3684;3065;8339;8338;5894;207;8970;6300;8361;2811;8344;8347;8349;8350;8357;653604;8364;8336;8968;8969;8335;8294;4689;3015;3066;79792;1432;60;5293;6850;1535;92815;1536;2475;8355;8342;8520;85236;8332;8356;8345;317772;10533;8348;8331;3014;5295;94239;8346;85235;3012;3018;5336;440689;3146;5291;5330	39.2405	ACTB;AKT1;ATG7;CYBA;CYBB;GP1BA;GSDMD;H2AC11;H2AC12;H2AC14;H2AC16;H2AC17;H2AC20;H2AC21;H2AC25;H2AC4;H2AC8;H2AX;H2AZ1;H2AZ2;H2BC10;H2BC11;H2BC12;H2BC13;H2BC14;H2BC17;H2BC18;H2BC21;H2BC3;H2BC4;H2BC6;H2BC8;H2BC9;H3C1;H3C10;H3C12;H3C13;H3C7;H3C8;H4C3;H4C4;H4C5;H4C6;H4C9;HAT1;HDAC1;HDAC10;HDAC2;HMGB1;ITGAM;MAPK12;MAPK14;MTOR;NCF4;PIK3CB;PIK3CD;PIK3R1;PLCB2;PLCG2;RAF1;SYK;TLR4
hsa03018	RNA degradation	http://www.kegg.jp/kegg-bin/show_pathway?hsa03018+5214+9337+51010+80349+4849+51691+25804+167227+3329+5211+9652+57472+4848+10200+6499+1656+9125+26986+170506+87178+118460+23644+5073+5394+115752+54464+255967+23404+3313+23517+5393+22803+22894+8761+23019	-0.438174	-2.06569	0	0.00170837	74	./Project_wg_result1728735150_GSEA/hsa03018.png	35	5214;9337;51010;80349;4849;51691;25804;167227;3329;5211;9652;57472;4848;10200;6499;1656;9125;26986;170506;87178;118460;23644;5073;5394;115752;54464;255967;23404;3313;23517;5393;22803;22894;8761;23019	47.2973	CNOT1;CNOT2;CNOT3;CNOT6;CNOT8;CNOT9;DCP2;DDX6;DHX36;DIS3;DIS3L;EDC4;EXOSC10;EXOSC2;EXOSC3;EXOSC6;EXOSC9;HSPA9;HSPD1;LSM4;LSM8;MPHOSPH6;MTREX;PABPC1;PABPC4;PAN3;PARN;PFKL;PFKP;PNPT1;SKIC2;SKIC3;SKIC8;XRN1;XRN2
hsa03083	Polycomb repressive complex	http://www.kegg.jp/kegg-bin/show_pathway?hsa03083+22955+83746+84333+54554+10336+8535+9212+1387+10600+10138+171023+3065+26147+8314+2033+11335+23466+85015+3054+114785+5928+57666+22992+3066+3720+10238+5931+80012+57713+22823+7027+2146+84678+55252+23512+221937+54880+23269+84458+8473	-0.475892	-2.2974	0	0	83	./Project_wg_result1728735150_GSEA/hsa03083.png	40	22955;83746;84333;54554;10336;8535;9212;1387;10600;10138;171023;3065;26147;8314;2033;11335;23466;85015;3054;114785;5928;57666;22992;3066;3720;10238;5931;80012;57713;22823;7027;2146;84678;55252;23512;221937;54880;23269;84458;8473	48.1928	ASXL1;ASXL2;AURKB;BAP1;BCOR;CBX3;CBX4;CBX6;CREBBP;DCAF7;EP300;EZH2;FBRSL1;FOXK1;HCFC1;HDAC1;HDAC2;JARID2;KDM2A;KDM2B;L3MBTL2;LCOR;MBD6;MGA;MTF2;OGT;PCGF3;PCGF5;PHC3;PHF19;RBBP4;RBBP7;SCMH1;SFMBT2;SUZ12;TFDP1;USP16;USP45;WDR5B;YAF2
hsa03015	mRNA surveillance pathway	http://www.kegg.jp/kegg-bin/show_pathway?hsa03015+80335+81608+9775+2107+5529+11051+8106+1479+51692+55339+23708+2733+26986+11052+51585+23283+1478+53981+5520+8732+23435+26528+79869+65109+10189+65110+2935+22916+23049+4686+10767+26019+10921+29894+8189+8761+22985+56000+5411+7919+10250+2521	-0.490357	-2.30848	0	0	87	./Project_wg_result1728735150_GSEA/hsa03015.png	42	80335;81608;9775;2107;5529;11051;8106;1479;51692;55339;23708;2733;26986;11052;51585;23283;1478;53981;5520;8732;23435;26528;79869;65109;10189;65110;2935;22916;23049;4686;10767;26019;10921;29894;8189;8761;22985;56000;5411;7919;10250;2521	48.2759	ACIN1;ALYREF;CPSF1;CPSF2;CPSF3;CPSF6;CPSF7;CSTF2;CSTF2T;CSTF3;DAZAP1;DDX39B;EIF4A3;ETF1;FIP1L1;FUS;GLE1;GSPT1;GSPT2;HBS1L;NCBP1;NCBP2;NUDT21;NXF3;PABPC1;PABPC4;PABPN1;PCF11;PNN;PPP2R2A;PPP2R5E;RNGTT;RNPS1;SMG1;SRRM1;SYMPK;TARDBP;UPF2;UPF3A;UPF3B;WDR33;WDR82
hsa03420	Nucleotide excision repair	http://www.kegg.jp/kegg-bin/show_pathway?hsa03420+6118+728340+1161+5427+2967+2068+5982+5425+7507+4331+5433+2073+6117+7508+246721+1642+5431+548644+5983+57654+10714+2071+5981+8451+5111+54107+5424+3978+5984+5430+5426	-0.53842	-2.36365	0	0	59	./Project_wg_result1728735150_GSEA/hsa03420.png	31	6118;728340;1161;5427;2967;2068;5982;5425;7507;4331;5433;2073;6117;7508;246721;1642;5431;548644;5983;57654;10714;2071;5981;8451;5111;54107;5424;3978;5984;5430;5426	52.5424	CUL4A;DDB1;ERCC2;ERCC3;ERCC5;ERCC8;GTF2H2C;GTF2H3;LIG1;MNAT1;PCNA;POLD1;POLD2;POLD3;POLE;POLE2;POLE3;POLR2A;POLR2B;POLR2D;POLR2J2;POLR2J3;RFC1;RFC2;RFC3;RFC4;RPA1;RPA2;UVSSA;XPA;XPC
hsa03440	Homologous recombination	http://www.kegg.jp/kegg-bin/show_pathway?hsa03440+5425+4683+6117+580+5893+80198+5888+25788+83990+10111+7517+51720+7516+675+79184+5932+10714+8438+11073+5424+672+641+472+4361	-0.598595	-2.45505	0	0	41	./Project_wg_result1728735150_GSEA/hsa03440.png	24	5425;4683;6117;580;5893;80198;5888;25788;83990;10111;7517;51720;7516;675;79184;5932;10714;8438;11073;5424;672;641;472;4361	58.5366	ATM;BARD1;BLM;BRCA1;BRCA2;BRCC3;BRIP1;MRE11;MUS81;NBN;POLD1;POLD2;POLD3;RAD50;RAD51;RAD52;RAD54B;RAD54L;RBBP8;RPA1;TOPBP1;UIMC1;XRCC2;XRCC3
hsa03430	Mismatch repair	http://www.kegg.jp/kegg-bin/show_pathway?hsa03430+5983+4436+10714+5981+9156+5111+2956+5424+3978+5984	-0.689137	-2.48386	0	0	23	./Project_wg_result1728735150_GSEA/hsa03430.png	10	5983;4436;10714;5981;9156;5111;2956;5424;3978;5984	43.4783	EXO1;LIG1;MSH2;MSH6;PCNA;POLD1;POLD3;RFC1;RFC3;RFC4
hsa03460	Fanconi anemia pathway	http://www.kegg.jp/kegg-bin/show_pathway?hsa03460+80010+51455+6117+84126+29089+84464+201254+5429+80198+5888+197342+83990+2187+2189+675+545+22909+2177+2175+9894+57697+55215+5980+7398+672+641	-0.557673	-2.4942	0	0	51	./Project_wg_result1728735150_GSEA/hsa03460.png	26	80010;51455;6117;84126;29089;84464;201254;5429;80198;5888;197342;83990;2187;2189;675;545;22909;2177;2175;9894;57697;55215;5980;7398;672;641	50.9804	ATR;ATRIP;BLM;BRCA1;BRCA2;BRIP1;CENPX;EME2;FAN1;FANCA;FANCB;FANCD2;FANCG;FANCI;FANCM;MUS81;POLH;RAD51;REV1;REV3L;RMI1;RPA1;SLX4;TELO2;UBE2T;USP1
hsa03410	Base excision repair	http://www.kegg.jp/kegg-bin/show_pathway?hsa03410+328+5983+5428+4968+10714+5981+7374+5111+54107+142+5424+2237+3978+5984+11232+3146+5426+143	-0.618951	-2.57211	0	0	44	./Project_wg_result1728735150_GSEA/hsa03410.png	18	328;5983;5428;4968;10714;5981;7374;5111;54107;142;5424;2237;3978;5984;11232;3146;5426;143	40.9091	APEX1;FEN1;HMGB1;LIG1;OGG1;PARP1;PARP4;PCNA;POLD1;POLD3;POLE;POLE3;POLG;POLG2;RFC1;RFC3;RFC4;UNG
hsa03008	Ribosome biogenesis in eukaryotes	http://www.kegg.jp/kegg-bin/show_pathway?hsa03008+55813+51096+79631+23560+5901+9790+7514+1457+10813+55226+65083+55341+9724+10199+27341+23160+57455+10885+1736+4931+84128+29889+54464+54552+10528+26354+134430+22803+23195+55127+55131+51602+56000+29102	-0.581633	-2.64847	0	0	72	./Project_wg_result1728735150_GSEA/hsa03008.png	34	55813;51096;79631;23560;5901;9790;7514;1457;10813;55226;65083;55341;9724;10199;27341;23160;57455;10885;1736;4931;84128;29889;54464;54552;10528;26354;134430;22803;23195;55127;55131;51602;56000;29102	47.2222	BMS1;CSNK2A1;DKC1;DROSHA;EFL1;GNL2;GNL3;GNL3L;GTPBP4;HEATR1;LSG1;MDN1;MPHOSPH10;NAT10;NOL6;NOP56;NOP58;NVL;NXF3;RAN;RBM28;REXO1;RRP7A;UTP14A;UTP14C;UTP18;UTP6;WDR3;WDR36;WDR43;WDR75;XPO1;XRN1;XRN2
hsa04110	Cell cycle	http://www.kegg.jp/kegg-bin/show_pathway?hsa04110+7534+9319+1871+157570+5529+9212+55869+114799+23595+113130+1019+1387+25836+5885+699+1870+10926+3065+996+2932+9184+890+2033+4998+10403+81620+7465+8379+7272+4085+64682+23047+1017+898+23383+23594+545+6502+90381+1111+7529+3066+10274+9134+8317+57082+23244+26271+7027+4174+993+701+8318+990+5111+8454+1869+4193+1663+29882+4171+51433+5933+4172+9088+29945+417…	-0.5175	-2.70225	0	0	152	./Project_wg_result1728735150_GSEA/hsa04110.png	75	7534;9319;1871;157570;5529;9212;55869;114799;23595;113130;1019;1387;25836;5885;699;1870;10926;3065;996;2932;9184;890;2033;4998;10403;81620;7465;8379;7272;4085;64682;23047;1017;898;23383;23594;545;6502;90381;1111;7529;3066;10274;9134;8317;57082;23244;26271;7027;4174;993;701;8318;990;5111;8454;1869;4193;1663;29882;4171;51433;5933;4172;9088;29945;4173;1021;472;5591;8243;9126;4175;4176;546	49.3421	ANAPC1;ANAPC2;ANAPC4;ANAPC5;ATM;ATR;ATRX;AURKB;BUB1;BUB1B;BUB3;CCNA2;CCNE1;CCNE2;CDC25A;CDC27;CDC45;CDC6;CDC7;CDCA5;CDK2;CDK4;CDK6;CDT1;CHEK1;CREBBP;CUL1;DBF4;DDX11;E2F1;E2F2;E2F3;EP300;ESCO1;ESCO2;FBXO5;GSK3B;HDAC1;HDAC2;HDAC8;KNL1;MAD1L1;MAD2L1;MAU2;MCM2;MCM3;MCM4;MCM5;MCM6;MCM7;MDM2;NDC80;NIPBL;ORC1;ORC3;ORC6;PCNA;PDS5A;PDS5B;PKMYT1;PPP2R5E;PRKDC;RAD21;RBL1;SKP2;SMC1A;SMC3;STAG1;TFDP1;TICRR;TR…
hsa03082	ATP-dependent chromatin remodeling	http://www.kegg.jp/kegg-bin/show_pathway?hsa03082+10847+3065+11176+8338+86+80314+6605+55274+54891+54815+8089+9112+26122+51773+196528+6601+10856+8607+8336+54617+6760+8969+8335+5928+2186+8295+3015+8467+3066+6597+51377+60+29117+92815+1108+5931+65980+283899+8332+317772+57634+54107+8331+9031+3014+55193+94239+8289+57492+85235+3012+6599	-0.572187	-2.83923	0	0	107	./Project_wg_result1728735150_GSEA/hsa03082.png	52	10847;3065;11176;8338;86;80314;6605;55274;54891;54815;8089;9112;26122;51773;196528;6601;10856;8607;8336;54617;6760;8969;8335;5928;2186;8295;3015;8467;3066;6597;51377;60;29117;92815;1108;5931;65980;283899;8332;317772;57634;54107;8331;9031;3014;55193;94239;8289;57492;85235;3012;6599	48.5981	ACTB;ACTL6A;ARID1A;ARID1B;ARID2;BAZ1B;BAZ2A;BPTF;BRD7;BRD9;CHD4;EP400;EPC1;EPC2;GATAD2A;H2AC11;H2AC12;H2AC14;H2AC16;H2AC17;H2AC20;H2AC21;H2AC25;H2AC4;H2AC8;H2AX;H2AZ1;H2AZ2;HDAC1;HDAC2;INO80;INO80D;INO80E;MTA1;PBRM1;PHF10;POLE3;RBBP4;RBBP7;RSF1;RUVBL1;RUVBL2;SMARCA4;SMARCA5;SMARCC1;SMARCC2;SMARCE1;SRCAP;SS18;TRRAP;UCHL5;YEATS4
hsa03013	Nucleocytoplasmic transport	http://www.kegg.jp/kegg-bin/show_pathway?hsa03013+22794+129401+9688+4927+6396+5976+53371+8563+3839+23633+9818+23636+7329+23039+9972+387082+3836+55161+79023+51194+9775+23534+5901+10527+79902+7514+23214+11260+348995+2733+10762+51808+57510+23279+23511+3843+55706+64328+5905+55746+23165+65109+8021+10189+5903+3837+30000+4928+65110+9883+9984+22916+100101267+25909+4686+1434+11097+26019+10526+10921+22985+…	-0.5856	-2.91424	0	0	103	./Project_wg_result1728735150_GSEA/hsa03013.png	71	22794;129401;9688;4927;6396;5976;53371;8563;3839;23633;9818;23636;7329;23039;9972;387082;3836;55161;79023;51194;9775;23534;5901;10527;79902;7514;23214;11260;348995;2733;10762;51808;57510;23279;23511;3843;55706;64328;5905;55746;23165;65109;8021;10189;5903;3837;30000;4928;65110;9883;9984;22916;100101267;25909;4686;1434;11097;26019;10526;10921;22985;9631;57122;55705;56000;57187;5411;7919;10250;23225…	68.932	ACIN1;AHCTF1;ALYREF;CASC3;CSE1L;DDX39B;EIF4A3;GLE1;IPO11;IPO5;IPO7;IPO8;IPO9;KPNA1;KPNA3;KPNA6;KPNB1;NCBP1;NCBP2;NDC1;NUP107;NUP133;NUP153;NUP155;NUP160;NUP188;NUP205;NUP210;NUP214;NUP35;NUP37;NUP42;NUP43;NUP50;NUP54;NUP58;NUP62;NUP85;NUP88;NUP93;NUP98;NXF3;PHAX;PNN;POM121;POM121C;RAN;RANBP2;RANGAP1;RNPS1;SEC13;SRRM1;SUMO4;THOC1;THOC2;THOC5;TMEM33;TNPO2;TNPO3;TPR;UBE2I;UPF1;UPF2;UPF3A;UPF3B;XPO1;…
hsa03030	DNA replication	http://www.kegg.jp/kegg-bin/show_pathway?hsa03030+5983+5557+23649+10714+246243+5981+79621+4174+5111+54107+5422+5424+2237+3978+5984+4171+4172+4173+5426+4175+4176	-0.768277	-3.04357	0	0	36	./Project_wg_result1728735150_GSEA/hsa03030.png	21	5983;5557;23649;10714;246243;5981;79621;4174;5111;54107;5422;5424;2237;3978;5984;4171;4172;4173;5426;4175;4176	58.3333	FEN1;LIG1;MCM2;MCM3;MCM4;MCM5;MCM6;MCM7;PCNA;POLA1;POLA2;POLD1;POLD3;POLE;POLE3;PRIM1;RFC1;RFC3;RFC4;RNASEH1;RNASEH2B
hsa03040	Spliceosome	http://www.kegg.jp/kegg-bin/show_pathway?hsa03040+24148+3312+51691+10262+9092+25804+6631+10285+27339+9775+51729+6632+56259+10713+8449+6636+153527+3183+22827+6626+6428+23450+9416+22938+10992+9410+11338+3190+10523+9785+6628+84991+4670+10189+26121+6627+1655+10946+6432+10594+9984+22916+6634+9129+4686+29896+7307+220988+1665+988+6427+22985+10291+9716+6625+23350+6430+10915+6429+23451+58517+6426+55119+57…	-0.652637	-3.26545	0	0	128	./Project_wg_result1728735150_GSEA/hsa03040.png	74	24148;3312;51691;10262;9092;25804;6631;10285;27339;9775;51729;6632;56259;10713;8449;6636;153527;3183;22827;6626;6428;23450;9416;22938;10992;9410;11338;3190;10523;9785;6628;84991;4670;10189;26121;6627;1655;10946;6432;10594;9984;22916;6634;9129;4686;29896;7307;220988;1665;988;6427;22985;10291;9716;6625;23350;6430;10915;6429;23451;58517;6426;55119;57187;10772;11325;6434;55660;3192;9879;6431;23020;79…	57.8125	ACIN1;ALYREF;AQR;CDC5L;CHERP;CTNNBL1;DDX23;DDX39B;DDX42;DDX46;DDX5;DHX15;DHX16;DHX38;EIF4A3;FUS;HNRNPA3;HNRNPC;HNRNPK;HNRNPM;HNRNPU;HSPA8;LSM4;LSM8;NCBP1;NCBP2;PRPF19;PRPF3;PRPF31;PRPF38B;PRPF40A;PRPF6;PRPF8;PUF60;RBM17;RBM25;SART1;SF3A1;SF3A3;SF3B1;SF3B2;SF3B3;SF3B4;SMNDC1;SNRNP200;SNRNP40;SNRNP70;SNRPA;SNRPA1;SNRPB;SNRPC;SNRPD1;SNRPD3;SNRPF;SNW1;SRSF1;SRSF10;SRSF2;SRSF3;SRSF4;SRSF5;SRSF6;SRSF7;…

## Sheet: keggweighted cover
Gene Set	Description	Size	Leading Edge Number	ES	NES	P Value	FDR
hsa04080	Neuroactive ligand-receptor interaction	186	114	0.56496	2.3142	<2.2e-16	<2.2e-16
hsa04514	Cell adhesion molecules	124	83	0.51886	2.0596	<2.2e-16	0.00050068
hsa04060	Cytokine-cytokine receptor interaction	150	109	0.50277	2.0257	<2.2e-16	0.00052154
hsa05171	Coronavirus disease	189	107	0.40249	1.6576	<2.2e-16	0.014748
hsa04360	Axon guidance	166	77	0.4003	1.6374	<2.2e-16	0.016906
hsa04151	PI3K-Akt signaling pathway	280	134	0.3743	1.5908	<2.2e-16	0.025576
hsa04141	Protein processing in endoplasmic reticulum	158	73	-0.32532	-1.7102	<2.2e-16	0.024237
hsa04110	Cell cycle	152	75	-0.5175	-2.7022	<2.2e-16	<2.2e-16
hsa03013	Nucleocytoplasmic transport	103	71	-0.5856	-2.9142	<2.2e-16	<2.2e-16
hsa03040	Spliceosome	128	74	-0.65264	-3.2654	<2.2e-16	<2.2e-16

## Sheet: reactome
geneSet	description	link	enrichmentScore	normalizedEnrichmentScore	pValue	FDR	size	plotPath	leadingEdgeNum	leadingEdgeId	userId
R-HSA-1296071	Potassium Channels	http://reactome.org/PathwayBrowser/#/R-HSA-1296071	0.613552	2.29036	0	0	74	./Project_wg_result1728734240_GSEA/R_HSA_1296071.png	51	9132;3785;3737;3772;3749;10021;9312;3752;3786;93107;54331;10060;3775;3787;27133;3765;90134;3776;27012;3756;3788;348980;3745;51305;56479;3782;3759;3763;3778;3757;54207;3790;3746;2550;6833;27345;57657;3751;131096;56659;23415;9196;3783;2783;55970;3766;3780;7881;2786;3762;23416	ABCC8;ABCC9;GABBR1;GNB2;GNG12;GNG2;GNG4;HCN1;HCN3;HCN4;KCNA2;KCNAB1;KCNAB3;KCNB1;KCNB2;KCNC1;KCNC4;KCND2;KCND3;KCNG4;KCNH1;KCNH2;KCNH3;KCNH4;KCNH5;KCNH7;KCNH8;KCNJ10;KCNJ15;KCNJ2;KCNJ5;KCNJ6;KCNJ9;KCNK1;KCNK10;KCNK13;KCNK2;KCNK9;KCNMA1;KCNMB4;KCNN1;KCNN3;KCNN4;KCNQ2;KCNQ3;KCNQ4;KCNQ5;KCNS1;KCNS2;KCNS3;KCNV1
R-HSA-1474244	Extracellular matrix organization	http://reactome.org/PathwayBrowser/#/R-HSA-1474244	0.538974	2.27218	0	0	249	./Project_wg_result1728734240_GSEA/R_HSA_1474244.png	148	50509;4053;10753;7837;3681;176;2192;56999;1301;1284;999;170692;23127;3672;3817;3693;5339;57642;4325;81578;3696;1281;8974;3913;3680;10516;4052;780;255631;7412;1758;1280;170690;1278;3674;1306;63827;1290;1311;10319;2331;1288;340267;9508;5340;1634;26577;4054;136227;1463;1294;147968;1508;2200;7087;55214;3675;7093;22795;2335;8728;2243;6678;26254;440854;50848;1307;7148;2199;4593;6383;10536;8038;2202;745…	ACAN;ADAM12;ADAM19;ADAMTS16;ADAMTS18;ADAMTS3;ADAMTS8;ADAMTS9;BCAN;BMP4;CAPN11;CAPN12;CAPN13;CAPN14;CAPN5;CAPN8;CAPN9;CD44;CDH1;CEACAM1;CEACAM6;COL11A1;COL11A2;COL12A1;COL13A1;COL14A1;COL15A1;COL16A1;COL17A1;COL19A1;COL1A1;COL1A2;COL20A1;COL21A1;COL22A1;COL24A1;COL25A1;COL26A1;COL27A1;COL28A1;COL2A1;COL3A1;COL4A1;COL4A2;COL4A4;COL4A6;COL5A1;COL5A2;COL5A3;COL6A2;COL6A3;COL6A5;COL6A6;COL7A1;COL8A1;C…
R-HSA-1474290	Collagen formation	http://reactome.org/PathwayBrowser/#/R-HSA-1474290	0.597857	2.26463	0	0	82	./Project_wg_result1728734240_GSEA/R_HSA_1474290.png	56	50509;7837;1301;1284;23127;5339;57642;81578;1281;8974;255631;1280;1278;1306;1290;1288;340267;9508;26577;136227;1294;1508;55214;7093;1307;10536;3691;1305;1292;5033;84570;5352;1295;1282;3918;1297;7373;131873;1286;1303;1308;283208;169044;1515;256076;3909;1302;4015;85301;3914;1289;871;1310;1293;4017;1277	ADAMTS3;COL11A1;COL11A2;COL12A1;COL13A1;COL14A1;COL15A1;COL16A1;COL17A1;COL19A1;COL1A1;COL1A2;COL20A1;COL21A1;COL22A1;COL24A1;COL25A1;COL26A1;COL27A1;COL28A1;COL2A1;COL3A1;COL4A1;COL4A2;COL4A4;COL4A6;COL5A1;COL5A2;COL5A3;COL6A2;COL6A3;COL6A5;COL6A6;COL7A1;COL8A1;COL9A1;COLGALT2;CTSB;CTSV;ITGB4;LAMA3;LAMB3;LAMC2;LOX;LOXL2;P3H2;P3H3;P4HA1;P4HA2;P4HA3;PCOLCE2;PLEC;PLOD2;PXDN;SERPINH1;TLL2
R-HSA-445095	Interaction between L1 and Ankyrins	http://reactome.org/PathwayBrowser/#/R-HSA-445095	0.705384	2.2624	0	0	31	./Project_wg_result1728734240_GSEA/R_HSA_445095.png	23	6711;6710;3785;6336;6326;11280;6327;287;6323;55800;6332;3786;4897;6712;6328;6335;286;6329;6330;3897;6709;6331;57731	ANK1;ANK2;KCNQ2;KCNQ3;L1CAM;NRCAM;SCN10A;SCN11A;SCN1A;SCN2A;SCN2B;SCN3A;SCN3B;SCN4A;SCN4B;SCN5A;SCN7A;SCN9A;SPTAN1;SPTB;SPTBN1;SPTBN2;SPTBN4
R-HSA-1650814	Collagen biosynthesis and modifying enzymes	http://reactome.org/PathwayBrowser/#/R-HSA-1650814	0.624828	2.25637	0	0	64	./Project_wg_result1728734240_GSEA/R_HSA_1650814.png	45	50509;1301;1284;23127;57642;81578;1281;8974;255631;1280;1278;1306;1290;1288;340267;9508;26577;136227;1294;55214;7093;1307;10536;1305;1292;5033;84570;5352;1295;1282;1297;7373;131873;1286;1303;1308;283208;169044;256076;1302;85301;1289;871;1310;1293	ADAMTS3;COL11A1;COL11A2;COL12A1;COL13A1;COL14A1;COL15A1;COL16A1;COL17A1;COL19A1;COL1A2;COL20A1;COL21A1;COL22A1;COL24A1;COL25A1;COL26A1;COL27A1;COL28A1;COL2A1;COL3A1;COL4A1;COL4A2;COL4A4;COL4A6;COL5A1;COL5A2;COL5A3;COL6A2;COL6A3;COL6A5;COL6A6;COL7A1;COL8A1;COL9A1;COLGALT2;P3H2;P3H3;P4HA1;P4HA2;P4HA3;PCOLCE2;PLOD2;SERPINH1;TLL2
R-HSA-156902	Peptide chain elongation	http://reactome.org/PathwayBrowser/#/R-HSA-156902	0.587879	2.24992	0	0	88	./Project_wg_result1728734240_GSEA/R_HSA_156902.png	73	6164;6187;6123;6189;6142;6134;6193;6207;6232;6223;6170;6159;6229;25873;6136;6157;6222;6202;6208;6167;6204;6191;6137;6234;6133;6144;6160;6132;6210;1915;3921;6205;6194;1938;4736;6138;6130;6156;6135;6122;6188;6203;6141;6217;6158;6125;6206;11224;6146;23521;6235;6152;6201;6168;6224;6129;6154;7311;6233;6161;2197;9045;6169;6175;6147;6209;6165;6181;6155;6176;6230;6124;6128	EEF1A1;EEF2;FAU;RPL10;RPL10A;RPL11;RPL12;RPL13;RPL13A;RPL14;RPL15;RPL18;RPL18A;RPL21;RPL22;RPL23A;RPL24;RPL26;RPL27;RPL27A;RPL28;RPL29;RPL3;RPL30;RPL31;RPL32;RPL34;RPL35;RPL35A;RPL36;RPL37;RPL37A;RPL38;RPL39;RPL3L;RPL4;RPL5;RPL6;RPL7;RPL7A;RPL8;RPL9;RPLP0;RPLP1;RPLP2;RPS10;RPS11;RPS12;RPS13;RPS14;RPS15;RPS15A;RPS16;RPS18;RPS19;RPS2;RPS20;RPS24;RPS25;RPS27;RPS27A;RPS28;RPS29;RPS3;RPS3A;RPS4X;RPS5;…
R-HSA-5693554	Resolution of D-loop Structures through Synthesis-Dependent Strand Annealing (SDSA)	http://reactome.org/PathwayBrowser/#/R-HSA-5693554	-0.652069	-2.37644	0	0	27	./Project_wg_result1728734240_GSEA/R_HSA_5693554.png	19	5892;4683;10635;51750;80010;580;5888;83990;10111;7517;7516;675;5932;9156;672;641;472;4361;7486	ATM;BARD1;BLM;BRCA1;BRCA2;BRIP1;EXO1;MRE11;NBN;RAD50;RAD51;RAD51AP1;RAD51D;RBBP8;RMI1;RTEL1;WRN;XRCC2;XRCC3
R-HSA-3371556	Cellular response to heat stress	http://reactome.org/PathwayBrowser/#/R-HSA-3371556	-0.509304	-2.3766	0	0	86	./Project_wg_result1728734240_GSEA/R_HSA_3371556.png	57	9532;129401;9688;4927;6396;5594;53371;6118;9261;10013;3297;818;9818;23636;51182;9972;9529;3312;9530;79023;573;7266;6117;23411;79902;1387;3309;348995;7415;3308;10762;23279;3326;23511;2932;55706;2033;55746;23165;3320;27000;8021;5903;4928;9883;57805;545;57521;22824;3313;2475;11097;9631;57122;472;23225;7175	ATM;ATR;BAG1;BAG2;BAG4;BAG5;CAMK2G;CCAR2;CREBBP;DNAJC2;DNAJC7;EP300;GSK3B;HDAC6;HSF1;HSP90AA1;HSP90AB1;HSPA14;HSPA4;HSPA4L;HSPA5;HSPA8;HSPA9;MAPK1;MAPKAPK2;MTOR;NDC1;NUP107;NUP133;NUP153;NUP155;NUP160;NUP188;NUP205;NUP210;NUP214;NUP35;NUP37;NUP42;NUP43;NUP50;NUP54;NUP58;NUP62;NUP85;NUP88;NUP93;NUP98;POM121;RANBP2;RPA1;RPA2;RPTOR;SEC13;SIRT1;TPR;VCP
R-HSA-162599	Late Phase of HIV Life Cycle	http://reactome.org/PathwayBrowser/#/R-HSA-162599	-0.469388	-2.38026	0	0	130	./Project_wg_result1728734240_GSEA/R_HSA_162599.png	74	5439;55048;25920;2965;9150;51652;902;6874;6882;1025;8178;129401;9688;4927;6396;53371;9525;6879;4836;10015;9818;23636;7314;79643;27183;2967;2068;9972;83860;6827;79023;51616;6908;2957;6829;6880;4331;5433;5901;79902;7514;348995;10762;5431;904;23279;23511;55706;6924;8732;89853;5905;55746;23165;8021;5903;4928;9883;22916;2071;5902;4686;11097;905;2963;6749;9631;57122;5430;6873;11198;6872;23225;7175	CCNH;CCNT1;CCNT2;CDK9;CHMP3;CHMP6;CTDP1;ELL;ELOA;ERCC2;ERCC3;GTF2A1;GTF2F2;GTF2H1;GTF2H3;MNAT1;MVB12B;NCBP1;NCBP2;NDC1;NELFB;NMT1;NUP107;NUP133;NUP153;NUP155;NUP160;NUP188;NUP205;NUP210;NUP214;NUP35;NUP37;NUP42;NUP43;NUP50;NUP54;NUP58;NUP62;NUP85;NUP88;NUP93;NUP98;PDCD6IP;POLR2A;POLR2B;POLR2D;POLR2J;POM121;RAN;RANBP1;RANBP2;RANGAP1;RNGTT;SEC13;SSRP1;SUPT16H;SUPT4H1;SUPT5H;TAF1;TAF11;TAF2;TAF3;TAF…
R-HSA-5617472	Activation of anterior HOX genes in hindbrain development during early embryogenesis	http://reactome.org/PathwayBrowser/#/R-HSA-5617472	-0.484831	-2.38185	0	0	98	./Project_wg_result1728734240_GSEA/R_HSA_5617472.png	55	8366;79447;55766;3021;8202;8365;3013;8354;5433;8343;22976;1387;9125;8340;8367;63925;8360;5431;8339;8338;8970;23054;8361;2033;8344;8347;8349;8350;8357;653604;8364;10664;8968;8335;5928;8294;5931;8355;8342;2146;85236;8356;8345;23512;8348;8331;8085;3014;58508;94239;8346;3012;5430;3018;9611	CNOT9;CREBBP;CTCF;EP300;EZH2;H2AC14;H2AC20;H2AC4;H2AC7;H2AC8;H2AJ;H2AX;H2AZ2;H2BC10;H2BC11;H2BC12;H2BC13;H2BC14;H2BC17;H2BC21;H2BC3;H2BC4;H2BC6;H2BC7;H2BC8;H2BC9;H3-3B;H3C1;H3C10;H3C11;H3C12;H3C13;H3C7;H3C8;H4C2;H4C3;H4C4;H4C5;H4C6;H4C8;H4C9;KMT2C;KMT2D;NCOA3;NCOA6;NCOR1;PAGR1;PAXIP1;POLR2A;POLR2B;POLR2D;RBBP4;RBBP7;SUZ12;ZNF335
R-HSA-5619507	Activation of HOX genes during differentiation	http://reactome.org/PathwayBrowser/#/R-HSA-5619507	-0.484831	-2.38185	0	0	98	./Project_wg_result1728734240_GSEA/R_HSA_5619507.png	55	8366;79447;55766;3021;8202;8365;3013;8354;5433;8343;22976;1387;9125;8340;8367;63925;8360;5431;8339;8338;8970;23054;8361;2033;8344;8347;8349;8350;8357;653604;8364;10664;8968;8335;5928;8294;5931;8355;8342;2146;85236;8356;8345;23512;8348;8331;8085;3014;58508;94239;8346;3012;5430;3018;9611	CNOT9;CREBBP;CTCF;EP300;EZH2;H2AC14;H2AC20;H2AC4;H2AC7;H2AC8;H2AJ;H2AX;H2AZ2;H2BC10;H2BC11;H2BC12;H2BC13;H2BC14;H2BC17;H2BC21;H2BC3;H2BC4;H2BC6;H2BC7;H2BC8;H2BC9;H3-3B;H3C1;H3C10;H3C11;H3C12;H3C13;H3C7;H3C8;H4C2;H4C3;H4C4;H4C5;H4C6;H4C8;H4C9;KMT2C;KMT2D;NCOA3;NCOA6;NCOR1;PAGR1;PAXIP1;POLR2A;POLR2B;POLR2D;RBBP4;RBBP7;SUZ12;ZNF335
R-HSA-176974	Unwinding of DNA	http://reactome.org/PathwayBrowser/#/R-HSA-176974	-0.834614	-2.38613	0	0	12	./Project_wg_result1728734240_GSEA/R_HSA_176974.png	10	9837;84515;51659;4174;8318;4171;4172;4173;4175;4176	CDC45;GINS1;GINS2;MCM2;MCM3;MCM4;MCM5;MCM6;MCM7;MCM8
R-HSA-5625740	RHO GTPases activate PKNs	http://reactome.org/PathwayBrowser/#/R-HSA-5625740	-0.515693	-2.39415	0	0	78	./Project_wg_result1728734240_GSEA/R_HSA_5625740.png	47	55766;3021;8365;7534;3013;4637;8354;10398;8343;10499;8340;8367;8360;8339;8338;5058;8970;23028;8361;10627;8344;8347;8349;8350;8357;653604;8364;8968;8335;8294;5586;7529;4627;8355;8342;85236;8356;8345;4659;8348;8331;3014;94239;8346;3012;3018;4660	H2AC14;H2AC20;H2AC4;H2AC7;H2AC8;H2AJ;H2AX;H2AZ2;H2BC10;H2BC11;H2BC12;H2BC13;H2BC14;H2BC17;H2BC21;H2BC3;H2BC4;H2BC6;H2BC7;H2BC8;H2BC9;H3-3B;H3C1;H3C10;H3C11;H3C12;H3C13;H3C7;H3C8;H4C3;H4C4;H4C5;H4C6;H4C8;H4C9;KDM1A;MYH9;MYL12A;MYL6;MYL9;NCOA2;PAK1;PKN2;PPP1R12A;PPP1R12B;YWHAB;YWHAZ
R-HSA-69186	Lagging Strand Synthesis	http://reactome.org/PathwayBrowser/#/R-HSA-69186	-0.721242	-2.39827	0	0	20	./Project_wg_result1728734240_GSEA/R_HSA_69186.png	11	5983;5557;23649;10714;5981;5111;5422;5424;2237;3978;5984	FEN1;LIG1;PCNA;POLA1;POLA2;POLD1;POLD3;PRIM1;RFC1;RFC3;RFC4
R-HSA-6782210	Gap-filling DNA repair synthesis and ligation in TC-NER	http://reactome.org/PathwayBrowser/#/R-HSA-6782210	-0.536687	-2.3991	0	0	62	./Project_wg_result1728734240_GSEA/R_HSA_6782210.png	32	3150;6118;3980;1161;5427;51426;7314;2967;2068;5982;5425;27339;4331;5433;6117;1642;5431;2033;5983;57654;10714;2071;5981;8451;5111;54107;9716;5424;3978;5984;5430;5426	AQR;CUL4A;DDB1;EP300;ERCC2;ERCC3;ERCC8;GTF2H3;HMGN1;LIG1;LIG3;MNAT1;PCNA;POLD1;POLD2;POLD3;POLE;POLE2;POLE3;POLK;POLR2A;POLR2B;POLR2D;PRPF19;RFC1;RFC2;RFC3;RFC4;RPA1;RPA2;UBB;UVSSA
R-HSA-9709603	Impaired BRCA2 binding to PALB2	http://reactome.org/PathwayBrowser/#/R-HSA-9709603	-0.662821	-2.40392	0	0	24	./Project_wg_result1728734240_GSEA/R_HSA_9709603.png	17	5892;4683;10635;80010;580;5888;83990;10111;7516;675;5932;9156;672;641;472;4361;7486	ATM;BARD1;BLM;BRCA1;BRCA2;BRIP1;EXO1;MRE11;NBN;RAD50;RAD51;RAD51AP1;RAD51D;RBBP8;RMI1;WRN;XRCC2
R-HSA-2980766	Nuclear Envelope Breakdown	http://reactome.org/PathwayBrowser/#/R-HSA-2980766	-0.574789	-2.41021	0	0	51	./Project_wg_result1728734240_GSEA/R_HSA_2980766.png	33	23592;129401;9688;4927;6396;53371;140609;9818;23636;9972;79023;79902;348995;10762;23279;23511;55706;55746;23165;8021;5903;9663;4928;9883;7443;11097;91754;7112;9631;57122;4001;23225;7175	LEMD3;LMNB1;LPIN2;NDC1;NEK7;NEK9;NUP107;NUP133;NUP153;NUP155;NUP160;NUP188;NUP205;NUP210;NUP214;NUP35;NUP37;NUP42;NUP43;NUP50;NUP54;NUP58;NUP62;NUP85;NUP88;NUP93;NUP98;POM121;RANBP2;SEC13;TMPO;TPR;VRK1
R-HSA-72306	tRNA processing	http://reactome.org/PathwayBrowser/#/R-HSA-72306	-0.485871	-2.4144	0	0	106	./Project_wg_result1728734240_GSEA/R_HSA_72306.png	67	116461;113179;83480;11102;10556;55621;54901;221078;10557;51493;55039;127253;10940;3028;129401;51002;9688;4927;6396;53371;23536;129450;134637;51095;9692;80746;63892;10898;81890;9818;23636;60528;1653;9972;79023;5901;79902;54888;54482;11260;348995;10762;55006;23279;23511;54931;1478;55706;54517;55746;23165;2058;8021;10785;5903;55644;80324;4928;9883;11097;55253;29894;54802;9631;57122;23225;7175	ADAT1;ADAT2;ADAT3;CDKAL1;CPSF1;CPSF4;CSTF2;DDX1;ELAC2;EPRS1;HSD17B10;NDC1;NSUN2;NSUN6;NUP107;NUP133;NUP153;NUP155;NUP160;NUP188;NUP205;NUP210;NUP214;NUP35;NUP37;NUP42;NUP43;NUP50;NUP54;NUP58;NUP62;NUP85;NUP88;NUP93;NUP98;OSGEP;POM121;POP1;PRORP;PUS1;PUS3;PUS7;QTRT1;RAN;RANBP2;RPP14;RPP30;RPP38;RTCB;SEC13;THADA;TPR;TPRKB;TRIT1;TRMT1;TRMT10C;TRMT12;TRMT13;TRMT61B;TRNT1;TSEN15;TSEN2;TYW1;TYW3;TYW5;W…
R-HSA-73893	DNA Damage Bypass	http://reactome.org/PathwayBrowser/#/R-HSA-73893	-0.573605	-2.41483	0	0	48	./Project_wg_result1728734240_GSEA/R_HSA_73893.png	27	5427;51426;7314;7353;5982;5425;51455;9768;6117;7415;1642;5429;7318;9100;5983;10714;5981;8451;5980;5111;54107;51514;7706;5424;5984;7398;5426	CUL4A;DDB1;DTL;PCLAF;PCNA;POLD1;POLD2;POLD3;POLE;POLE2;POLE3;POLH;POLK;REV1;REV3L;RFC1;RFC2;RFC3;RFC4;RPA1;TRIM25;UBA7;UBB;UFD1;USP1;USP10;VCP
R-HSA-180786	Extension of Telomeres	http://reactome.org/PathwayBrowser/#/R-HSA-180786	-0.579102	-2.42989	0	0	50	./Project_wg_result1728734240_GSEA/R_HSA_180786.png	29	65057;5558;5982;5425;51750;6117;54921;54386;79075;890;5983;1017;10856;8607;1736;5557;23649;10714;5981;5111;5422;5424;2237;3978;5984;63922;641;55291;7486	ACD;BLM;CCNA2;CDK2;CHTF18;CHTF8;DKC1;DSCC1;FEN1;LIG1;PCNA;POLA1;POLA2;POLD1;POLD2;POLD3;PPP6R3;PRIM1;PRIM2;RFC1;RFC2;RFC3;RFC4;RPA1;RTEL1;RUVBL1;RUVBL2;TERF2IP;WRN
R-HSA-3214842	HDMs demethylate histones	http://reactome.org/PathwayBrowser/#/R-HSA-3214842	-0.600404	-2.43558	0	0	39	./Project_wg_result1728734240_GSEA/R_HSA_3214842.png	20	8367;8360;23133;23028;8361;8350;8357;653604;8364;8968;8294;22992;7404;8355;84678;5927;8356;51780;8284;9682	H3C1;H3C10;H3C12;H3C13;H3C7;H3C8;H4C3;H4C4;H4C5;H4C6;H4C9;KDM1A;KDM2A;KDM2B;KDM3B;KDM4A;KDM5A;KDM5D;PHF8;UTY
R-HSA-2467813	Separation of Sister Chromatids	http://reactome.org/PathwayBrowser/#/R-HSA-2467813	-0.462829	-2.44091	0	0	179	./Project_wg_result1728734240_GSEA/R_HSA_2467813.png	98	5699;5702;5515;64946;5711;10197;91687;5706;79980;5685;23198;6396;10213;25936;11004;5708;57405;8881;151246;55055;7314;5714;55839;23063;1781;5684;79023;348235;10726;5529;9212;55869;79172;140735;113130;79902;54908;7514;348995;51143;23122;9861;332;5885;699;5718;54821;3619;996;5713;23279;5720;9184;5707;10403;5721;5695;5905;8379;55746;6249;4085;64682;23047;5903;1062;64105;4928;10383;147841;401541;10274…	AHCTF1;ANAPC1;ANAPC2;ANAPC4;ANAPC5;AURKB;BIRC5;BUB1;BUB1B;BUB3;CDC16;CDC27;CDCA5;CENPC;CENPE;CENPF;CENPH;CENPK;CENPL;CENPM;CENPN;CENPO;CENPP;CENPT;CENPU;CKAP5;CLASP1;CLASP2;CLIP1;DSN1;DYNC1H1;DYNC1I2;DYNC1LI1;DYNC1LI2;DYNLL2;ERCC6L;HDAC8;INCENP;KIF2A;KIF2C;KNL1;KNTC1;MAD1L1;MAD2L1;MAPRE1;NDC80;NSL1;NUDC;NUP107;NUP133;NUP160;NUP37;NUP43;NUP85;NUP98;PDS5A;PDS5B;PPP2CA;PPP2R5E;PSMA3;PSMA4;PSMB10;PSM…
R-HSA-2559582	Senescence-Associated Secretory Phenotype (SASP)	http://reactome.org/PathwayBrowser/#/R-HSA-2559582	-0.50791	-2.44158	0	0	92	./Project_wg_result1728734240_GSEA/R_HSA_2559582.png	50	8881;7314;5970;8366;55766;3021;8365;3013;8354;1019;8343;8340;8367;8360;8339;8338;996;8970;8361;890;8344;8347;8349;8350;8357;64682;653604;1017;8364;8968;8335;8294;8355;8342;85236;8356;79813;8345;6197;8348;8331;3014;94239;8346;29882;3012;51433;3018;29945;1021	ANAPC1;ANAPC2;ANAPC4;ANAPC5;CCNA2;CDC16;CDC27;CDK2;CDK4;CDK6;EHMT1;H2AC14;H2AC20;H2AC4;H2AC7;H2AC8;H2AJ;H2AX;H2AZ2;H2BC10;H2BC11;H2BC12;H2BC13;H2BC14;H2BC17;H2BC21;H2BC3;H2BC4;H2BC6;H2BC7;H2BC8;H2BC9;H3-3B;H3C1;H3C10;H3C11;H3C12;H3C13;H3C7;H3C8;H4C2;H4C3;H4C4;H4C5;H4C6;H4C8;H4C9;RELA;RPS6KA3;UBB
R-HSA-5696398	Nucleotide Excision Repair	http://reactome.org/PathwayBrowser/#/R-HSA-5696398	-0.510116	-2.46166	0	0	108	./Project_wg_result1728734240_GSEA/R_HSA_5696398.png	54	8178;3150;6118;3980;1161;10987;5427;2873;51426;7314;7329;2967;2068;5982;4798;5425;7507;27339;8533;4331;5433;2073;6117;9318;7508;1642;10038;7336;5431;86;54891;8554;2033;85015;5983;8607;54617;57654;10714;60;2071;5981;8451;283899;5111;54107;9716;142;5424;3978;5984;5430;5426;9557	ACTB;ACTL6A;AQR;CHD1L;COPS2;COPS3;COPS5;CUL4A;DDB1;ELL;EP300;ERCC2;ERCC3;ERCC5;ERCC8;GPS1;GTF2H3;HMGN1;INO80;INO80D;INO80E;LIG1;LIG3;MNAT1;NFRKB;PARP1;PARP2;PCNA;PIAS1;POLD1;POLD2;POLD3;POLE;POLE2;POLE3;POLK;POLR2A;POLR2B;POLR2D;PRPF19;RFC1;RFC2;RFC3;RFC4;RPA1;RPA2;RUVBL1;UBB;UBE2I;UBE2V2;USP45;UVSSA;XPA;XPC
R-HSA-69052	Switching of origins to a post-replicative state	http://reactome.org/PathwayBrowser/#/R-HSA-69052	-0.514136	-2.46366	0	0	89	./Project_wg_result1728734240_GSEA/R_HSA_69052.png	29	5718;996;5713;5720;890;5707;4998;5721;5695;81620;64682;1017;51053;898;84515;23594;6502;9134;4174;990;8454;29882;4171;51433;4172;29945;4173;4175;4176	ANAPC1;ANAPC2;ANAPC4;ANAPC5;CCNA2;CCNE1;CCNE2;CDC27;CDC6;CDK2;CDT1;CUL1;GMNN;MCM2;MCM3;MCM4;MCM5;MCM6;MCM7;MCM8;ORC1;ORC6;PSMB7;PSMD1;PSMD12;PSMD7;PSME1;PSME2;SKP2
R-HSA-2565942	Regulation of PLK1 Activity at G2/M Transition	http://reactome.org/PathwayBrowser/#/R-HSA-2565942	-0.524791	-2.46578	0	0	87	./Project_wg_result1728734240_GSEA/R_HSA_2565942.png	34	79441;22897;23354;7283;55835;55142;1639;3320;10733;10383;54801;22919;11190;8481;22994;55755;23332;9738;203068;9814;4659;1453;84131;8454;5108;22995;55125;9793;1778;4660;4957;5116;10142;11064	AKAP9;CCP110;CDK5RAP2;CENPJ;CEP131;CEP152;CEP164;CEP192;CEP250;CEP78;CKAP5;CLASP1;CNTRL;CSNK1D;CUL1;DCTN1;DYNC1H1;HAUS2;HAUS3;HAUS5;HAUS6;HSP90AA1;MAPRE1;ODF2;OFD1;PCM1;PCNT;PLK4;PPP1R12A;PPP1R12B;SFI1;TUBB;TUBB4B;TUBG1
R-HSA-5696399	Global Genome Nucleotide Excision Repair (GG-NER)	http://reactome.org/PathwayBrowser/#/R-HSA-5696399	-0.528132	-2.46591	0	0	83	./Project_wg_result1728734240_GSEA/R_HSA_5696399.png	42	10987;5427;2873;51426;7314;7329;2967;2068;5982;4798;5425;7507;8533;4331;2073;6117;9318;7508;1642;10038;7336;86;54891;8554;85015;5983;8607;54617;10714;60;2071;5981;8451;283899;5111;54107;142;5424;3978;5984;5426;9557	ACTB;ACTL6A;CHD1L;COPS2;COPS3;COPS5;CUL4A;DDB1;ERCC2;ERCC3;ERCC5;GPS1;GTF2H3;INO80;INO80D;INO80E;LIG1;MNAT1;NFRKB;PARP1;PARP2;PCNA;PIAS1;POLD1;POLD2;POLD3;POLE;POLE2;POLE3;POLK;RFC1;RFC2;RFC3;RFC4;RPA1;RUVBL1;UBB;UBE2I;UBE2V2;USP45;XPA;XPC
R-HSA-380320	Recruitment of NuMA to mitotic centrosomes	http://reactome.org/PathwayBrowser/#/R-HSA-380320	-0.524762	-2.46883	0	0	87	./Project_wg_result1728734240_GSEA/R_HSA_380320.png	35	79441;22897;23354;7283;55835;55142;1639;3320;10733;10383;10426;54801;22919;11190;8481;22994;55755;23332;9738;203068;84617;9814;1453;84131;4926;5108;85378;22995;55125;9793;1778;4957;5116;10142;11064	AKAP9;CCP110;CDK5RAP2;CENPJ;CEP131;CEP152;CEP164;CEP192;CEP250;CEP78;CKAP5;CLASP1;CNTRL;CSNK1D;DCTN1;DYNC1H1;HAUS2;HAUS3;HAUS5;HAUS6;HSP90AA1;MAPRE1;NUMA1;ODF2;OFD1;PCM1;PCNT;PLK4;SFI1;TUBB;TUBB4B;TUBB6;TUBG1;TUBGCP3;TUBGCP6
R-HSA-77595	Processing of Intronless Pre-mRNAs	http://reactome.org/PathwayBrowser/#/R-HSA-77595	-0.716597	-2.47471	0	0	20	./Project_wg_result1728734240_GSEA/R_HSA_77595.png	16	81608;11051;8106;1479;51692;55339;11052;51585;23283;1478;53981;79869;22916;4686;29894;8189	CPSF1;CPSF2;CPSF3;CPSF6;CPSF7;CSTF2;CSTF2T;CSTF3;FIP1L1;NCBP1;NCBP2;NUDT21;PABPN1;PCF11;SYMPK;WDR33
R-HSA-1538133	G0 and Early G1	http://reactome.org/PathwayBrowser/#/R-HSA-1538133	-0.660901	-2.48313	0	0	27	./Project_wg_result1728734240_GSEA/R_HSA_1538133.png	15	3065;890;7153;1017;898;5928;9134;1859;7027;993;990;5111;4605;1869;5933	CCNA2;CCNE1;CCNE2;CDC25A;CDC6;CDK2;DYRK1A;E2F1;HDAC1;MYBL2;PCNA;RBBP4;RBL1;TFDP1;TOP2A
R-HSA-174411	Polymerase switching on the C-strand of the telomere	http://reactome.org/PathwayBrowser/#/R-HSA-174411	-0.700883	-2.48835	0	0	25	./Project_wg_result1728734240_GSEA/R_HSA_174411.png	18	80169;65057;5558;5982;5425;54921;54386;79075;5983;5557;23649;10714;5981;5111;5422;5424;5984;63922	ACD;CHTF18;CHTF8;CTC1;DSCC1;PCNA;POLA1;POLA2;POLD1;POLD2;POLD3;PRIM1;PRIM2;RFC1;RFC2;RFC3;RFC4;TERF2IP
R-HSA-8953854	Metabolism of RNA	http://reactome.org/PathwayBrowser/#/R-HSA-8953854	-0.413928	-2.49217	0	0	705	./Project_wg_result1728734240_GSEA/R_HSA_8953854.png	307	81890;11017;9818;58509;10969;9337;23636;51010;60625;60528;80349;7314;81875;63932;5714;10436;1653;2967;1974;1454;4849;27043;2068;22868;9972;23481;24148;3312;5684;10605;7534;51691;54555;1994;10262;9092;4236;81608;9277;11193;25804;6631;79023;55813;51096;167227;10285;27339;9775;57647;2107;51729;4839;11051;6166;8568;25929;96764;9652;6829;88745;8106;4331;5433;6632;9589;79622;5901;9790;56259;1479;4848;2…	ACIN1;ADAR;AKT1;ALYREF;ANP32A;AQR;BMS1;BOP1;C9orf78;CACTIN;CCAR1;CDC5L;CHERP;CLNS1A;CNOT1;CNOT11;CNOT2;CNOT3;CNOT8;CNOT9;CPSF1;CPSF2;CPSF3;CPSF6;CPSF7;CSNK1D;CSNK1E;CSTF2;CSTF2T;CSTF3;CTNNBL1;CWC22;CWC25;CWC27;CWF19L2;DCP2;DDX1;DDX21;DDX23;DDX39A;DDX39B;DDX42;DDX46;DDX49;DDX5;DDX6;DHX15;DHX16;DHX35;DHX37;DHX38;DHX9;DIS3;DKC1;DNAJC8;EBNA1BP2;EDC4;EIF4A1;EIF4A2;EIF4A3;EIF4G1;ELAC2;ELAVL1;EMG1;EPRS1…
R-HSA-9648025	EML4 and NUDC in mitotic spindle formation	http://reactome.org/PathwayBrowser/#/R-HSA-9648025	-0.500344	-2.49272	0	0	108	./Project_wg_result1728734240_GSEA/R_HSA_9648025.png	54	79023;348235;10726;5529;9212;79172;140735;79902;54908;7514;27436;348995;51143;23122;332;699;54821;3619;23279;9184;10403;5905;8379;55746;6249;4085;5903;1062;64105;4928;10383;147841;401541;79019;22919;25909;55920;3796;57082;23332;701;91754;84617;11130;1063;80152;57122;9793;1778;1783;1060;79682;57551;9735	AHCTF1;AURKB;BIRC5;BUB1;BUB1B;BUB3;CENPC;CENPE;CENPF;CENPK;CENPM;CENPO;CENPP;CENPT;CENPU;CKAP5;CLASP1;CLASP2;CLIP1;DYNC1H1;DYNC1LI1;DYNC1LI2;DYNLL2;EML4;ERCC6L;INCENP;KIF2A;KNL1;KNTC1;MAD1L1;MAD2L1;MAPRE1;NDC80;NEK9;NUDC;NUP107;NUP133;NUP160;NUP37;NUP43;NUP85;NUP98;PPP2R5E;RANBP2;RANGAP1;RCC2;SKA2;SPC24;SPDL1;TAOK1;TUBB4B;TUBB6;XPO1;ZWINT
R-HSA-170822	Regulation of Glucokinase by Glucokinase Regulatory Protein	http://reactome.org/PathwayBrowser/#/R-HSA-170822	-0.65487	-2.49688	0	0	30	./Project_wg_result1728734240_GSEA/R_HSA_170822.png	26	129401;9688;4927;6396;53371;9818;23636;9972;79023;79902;348995;10762;23279;23511;55706;55746;23165;8021;5903;4928;9883;11097;9631;57122;23225;7175	NDC1;NUP107;NUP133;NUP153;NUP155;NUP160;NUP188;NUP205;NUP210;NUP214;NUP35;NUP37;NUP42;NUP43;NUP50;NUP54;NUP58;NUP62;NUP85;NUP88;NUP93;NUP98;POM121;RANBP2;SEC13;TPR
R-HSA-5619107	Defective TPR may confer susceptibility towards thyroid papillary carcinoma (TPC)	http://reactome.org/PathwayBrowser/#/R-HSA-5619107	-0.65487	-2.49688	0	0	30	./Project_wg_result1728734240_GSEA/R_HSA_5619107.png	26	129401;9688;4927;6396;53371;9818;23636;9972;79023;79902;348995;10762;23279;23511;55706;55746;23165;8021;5903;4928;9883;11097;9631;57122;23225;7175	NDC1;NUP107;NUP133;NUP153;NUP155;NUP160;NUP188;NUP205;NUP210;NUP214;NUP35;NUP37;NUP42;NUP43;NUP50;NUP54;NUP58;NUP62;NUP85;NUP88;NUP93;NUP98;POM121;RANBP2;SEC13;TPR
R-HSA-5693565	Recruitment and ATM-mediated phosphorylation of repair and signaling proteins at DNA double strand breaks	http://reactome.org/PathwayBrowser/#/R-HSA-5693565	-0.554673	-2.49879	0	0	71	./Project_wg_result1728734240_GSEA/R_HSA_5693565.png	37	8343;580;8340;8367;8360;7336;7158;8339;8970;8361;8314;8344;8347;8349;10111;51720;8364;79184;9656;8294;8924;8467;165918;5536;8342;85236;8345;8348;9031;3014;8346;3018;672;472;7468;4361;9682	ATM;BAP1;BARD1;BAZ1B;BRCA1;BRCC3;H2AX;H2BC10;H2BC11;H2BC12;H2BC13;H2BC14;H2BC17;H2BC21;H2BC3;H2BC4;H2BC6;H2BC7;H2BC8;H2BC9;H4C3;H4C4;H4C5;H4C6;H4C9;HERC2;KDM4A;MDC1;MRE11;NSD2;PPP5C;RAD50;RNF168;SMARCA5;TP53BP1;UBE2V2;UIMC1
R-HSA-453279	Mitotic G1 phase and G1/S transition	http://reactome.org/PathwayBrowser/#/R-HSA-453279	-0.4864	-2.50004	0	0	147	./Project_wg_result1728734240_GSEA/R_HSA_453279.png	54	5718;1870;10926;3065;5713;5720;7083;207;890;5520;5707;4998;5721;5695;81620;7153;7465;1017;51053;898;5557;84515;23594;5928;6502;23649;9134;1859;8317;26271;7027;4174;993;8318;990;5111;54107;8454;4605;5422;55388;1869;3717;1719;4171;6241;5933;4172;7298;4173;1021;5426;4175;4176	AKT1;CCNA2;CCNE1;CCNE2;CDC25A;CDC45;CDC6;CDC7;CDK2;CDK6;CDT1;CUL1;DBF4;DHFR;DYRK1A;E2F1;E2F2;FBXO5;GMNN;HDAC1;JAK2;MCM10;MCM2;MCM3;MCM4;MCM5;MCM6;MCM7;MCM8;MYBL2;ORC1;ORC6;PCNA;POLA1;POLA2;POLE;POLE3;PPP2R2A;PRIM1;PSMB7;PSMD1;PSMD12;PSMD7;PSME1;PSME2;RBBP4;RBL1;RRM2;SKP2;TFDP1;TK1;TOP2A;TYMS;WEE1
R-HSA-9615933	Postmitotic nuclear pore complex (NPC) reformation	http://reactome.org/PathwayBrowser/#/R-HSA-9615933	-0.69604	-2.50146	0	0	27	./Project_wg_result1728734240_GSEA/R_HSA_9615933.png	23	129401;9688;6396;53371;9818;23636;7329;79023;5901;79902;348995;23279;23511;55706;5905;55746;23165;3837;4928;9883;25909;9631;57122	AHCTF1;KPNB1;NDC1;NUP107;NUP133;NUP155;NUP160;NUP188;NUP205;NUP35;NUP37;NUP43;NUP54;NUP58;NUP62;NUP85;NUP93;NUP98;POM121;RAN;RANGAP1;SEC13;UBE2I
R-HSA-5685938	HDR through Single Strand Annealing (SSA)	http://reactome.org/PathwayBrowser/#/R-HSA-5685938	-0.617797	-2.50496	0	0	37	./Project_wg_result1728734240_GSEA/R_HSA_5685938.png	24	25;5810;5884;5982;4683;80010;6117;84126;580;5893;5888;83990;10111;5983;545;5932;11073;9156;5984;672;641;472;4361;7486	ABL1;ATM;ATR;ATRIP;BARD1;BLM;BRCA1;BRIP1;EXO1;MRE11;NBN;RAD1;RAD17;RAD50;RAD51;RAD52;RBBP8;RFC2;RFC3;RFC4;RMI1;RPA1;TOPBP1;WRN
R-HSA-1221632	Meiotic synapsis	http://reactome.org/PathwayBrowser/#/R-HSA-1221632	-0.575374	-2.50578	0	0	65	./Project_wg_result1728734240_GSEA/R_HSA_1221632.png	42	65057;7329;27127;8366;55766;8365;3013;8343;10388;8340;8367;25777;8360;54386;5885;8339;8338;8970;8361;8344;8347;8349;11083;8364;8335;545;8294;10274;8342;85236;8345;8348;8331;3014;94239;8346;3012;3018;672;4001;8243;9126	ACD;ATR;BRCA1;DIDO1;H2AC14;H2AC20;H2AC4;H2AC7;H2AC8;H2AJ;H2AX;H2AZ2;H2BC10;H2BC11;H2BC12;H2BC13;H2BC14;H2BC17;H2BC21;H2BC3;H2BC4;H2BC6;H2BC7;H2BC8;H2BC9;H4C2;H4C3;H4C4;H4C5;H4C6;H4C8;H4C9;LMNB1;RAD21;SMC1A;SMC1B;SMC3;STAG1;SUN2;SYCP2;TERF2IP;UBE2I
R-HSA-9821993	Replacement of protamines by nucleosomes in the male pronucleus	http://reactome.org/PathwayBrowser/#/R-HSA-9821993	-0.649311	-2.51337	0	0	34	./Project_wg_result1728734240_GSEA/R_HSA_9821993.png	23	8366;3021;8365;8343;8340;8367;8360;8339;8970;8361;8344;8347;8349;8364;8294;6732;8342;85236;8345;8348;3014;8346;3018	H2AX;H2BC10;H2BC11;H2BC12;H2BC13;H2BC14;H2BC17;H2BC21;H2BC3;H2BC4;H2BC6;H2BC7;H2BC8;H2BC9;H3-3B;H4C2;H4C3;H4C4;H4C5;H4C6;H4C8;H4C9;SRPK1
R-HSA-5693606	DNA Double Strand Break Response	http://reactome.org/PathwayBrowser/#/R-HSA-5693606	-0.55107	-2.51474	0	0	72	./Project_wg_result1728734240_GSEA/R_HSA_5693606.png	37	8343;580;8340;8367;8360;7336;7158;8339;8970;8361;8314;8344;8347;8349;10111;51720;8364;79184;9656;8294;8924;8467;165918;5536;8342;85236;8345;8348;9031;3014;8346;3018;672;472;7468;4361;9682	ATM;BAP1;BARD1;BAZ1B;BRCA1;BRCC3;H2AX;H2BC10;H2BC11;H2BC12;H2BC13;H2BC14;H2BC17;H2BC21;H2BC3;H2BC4;H2BC6;H2BC7;H2BC8;H2BC9;H4C3;H4C4;H4C5;H4C6;H4C9;HERC2;KDM4A;MDC1;MRE11;NSD2;PPP5C;RAD50;RNF168;SMARCA5;TP53BP1;UBE2V2;UIMC1
R-HSA-429914	Deadenylation-dependent mRNA decay	http://reactome.org/PathwayBrowser/#/R-HSA-429914	-0.585729	-2.52132	0	0	55	./Project_wg_result1728734240_GSEA/R_HSA_429914.png	30	9337;51010;80349;1974;4849;10605;25804;167227;9775;9652;4848;23318;6499;1656;9125;26986;79670;55571;118460;1981;23644;5073;54464;255967;23404;10767;5393;22894;23019;1973	CNOT1;CNOT11;CNOT2;CNOT3;CNOT8;CNOT9;DCP2;DDX6;DIS3;EDC4;EIF4A1;EIF4A2;EIF4A3;EIF4G1;EXOSC2;EXOSC3;EXOSC6;EXOSC9;HBS1L;LSM4;PABPC1;PAIP1;PAN3;PARN;SKIC2;SKIC3;SKIC8;TUT4;TUT7;XRN1
R-HSA-69206	G1/S Transition	http://reactome.org/PathwayBrowser/#/R-HSA-69206	-0.501629	-2.52416	0	0	131	./Project_wg_result1728734240_GSEA/R_HSA_69206.png	47	5718;10926;3065;5713;5720;7083;207;890;5707;4998;5721;5695;81620;7465;1017;51053;898;5557;84515;23594;5928;6502;23649;9134;8317;26271;7027;4174;993;8318;990;5111;54107;8454;5422;55388;1869;1719;4171;6241;5933;4172;7298;4173;5426;4175;4176	AKT1;CCNA2;CCNE1;CCNE2;CDC25A;CDC45;CDC6;CDC7;CDK2;CDT1;CUL1;DBF4;DHFR;E2F1;FBXO5;GMNN;HDAC1;MCM10;MCM2;MCM3;MCM4;MCM5;MCM6;MCM7;MCM8;ORC1;ORC6;PCNA;POLA1;POLA2;POLE;POLE3;PRIM1;PSMB7;PSMD1;PSMD12;PSMD7;PSME1;PSME2;RBBP4;RBL1;RRM2;SKP2;TFDP1;TK1;TYMS;WEE1
R-HSA-4570464	SUMOylation of RNA binding proteins	http://reactome.org/PathwayBrowser/#/R-HSA-4570464	-0.618163	-2.52972	0	0	46	./Project_wg_result1728734240_GSEA/R_HSA_4570464.png	33	129401;9688;4927;6396;53371;9818;23636;7329;22955;9972;79023;8535;79902;3183;348995;10762;23279;23511;55706;55746;3190;23165;8021;5903;4928;9883;80012;11097;9631;57122;51602;23225;7175	CBX4;HNRNPC;HNRNPK;NDC1;NOP58;NUP107;NUP133;NUP153;NUP155;NUP160;NUP188;NUP205;NUP210;NUP214;NUP35;NUP37;NUP42;NUP43;NUP50;NUP54;NUP58;NUP62;NUP85;NUP88;NUP93;NUP98;PHC3;POM121;RANBP2;SCMH1;SEC13;TPR;UBE2I
R-HSA-9772755	Formation of WDR5-containing histone-modifying complexes	http://reactome.org/PathwayBrowser/#/R-HSA-9772755	-0.622486	-2.54291	0	0	40	./Project_wg_result1728734240_GSEA/R_HSA_9772755.png	27	55683;1810;5929;30827;55617;29915;79447;80335;2648;54934;22976;84148;26993;23054;284058;9757;4297;51230;3054;9739;26009;8085;58508;51105;11168;259282;8473	AKAP8L;BOD1L1;CXXC1;DR1;HCFC1;HCFC2;KANSL1;KANSL2;KANSL3;KAT2A;KAT8;KMT2A;KMT2B;KMT2C;KMT2D;NCOA6;OGT;PAGR1;PAXIP1;PHF20;PHF20L1;PSIP1;RBBP5;SETD1A;TASP1;WDR82;ZZZ3
R-HSA-9675136	Diseases of DNA Double-Strand Break Repair	http://reactome.org/PathwayBrowser/#/R-HSA-9675136	-0.614928	-2.54619	0	0	41	./Project_wg_result1728734240_GSEA/R_HSA_9675136.png	26	5810;5884;5892;5982;4683;10635;80010;6117;84126;580;5888;83990;10111;5983;7516;675;545;5932;11073;9156;5984;672;641;472;4361;7486	ATM;ATR;ATRIP;BARD1;BLM;BRCA1;BRCA2;BRIP1;EXO1;MRE11;NBN;RAD1;RAD17;RAD50;RAD51;RAD51AP1;RAD51D;RBBP8;RFC2;RFC3;RFC4;RMI1;RPA1;TOPBP1;WRN;XRCC2
R-HSA-9701190	Defective homologous recombination repair (HRR) due to BRCA2 loss of function	http://reactome.org/PathwayBrowser/#/R-HSA-9701190	-0.614928	-2.54619	0	0	41	./Project_wg_result1728734240_GSEA/R_HSA_9701190.png	26	5810;5884;5892;5982;4683;10635;80010;6117;84126;580;5888;83990;10111;5983;7516;675;545;5932;11073;9156;5984;672;641;472;4361;7486	ATM;ATR;ATRIP;BARD1;BLM;BRCA1;BRCA2;BRIP1;EXO1;MRE11;NBN;RAD1;RAD17;RAD50;RAD51;RAD51AP1;RAD51D;RBBP8;RFC2;RFC3;RFC4;RMI1;RPA1;TOPBP1;WRN;XRCC2
R-HSA-5693616	Presynaptic phase of homologous DNA pairing and strand exchange	http://reactome.org/PathwayBrowser/#/R-HSA-5693616	-0.627763	-2.54702	0	0	40	./Project_wg_result1728734240_GSEA/R_HSA_5693616.png	26	5810;5884;5892;5982;4683;80010;6117;84126;580;5888;83990;10111;5983;7516;675;545;5932;1111;11073;9156;5984;672;641;472;4361;7486	ATM;ATR;ATRIP;BARD1;BLM;BRCA1;BRCA2;BRIP1;CHEK1;EXO1;MRE11;NBN;RAD1;RAD17;RAD50;RAD51;RAD51D;RBBP8;RFC2;RFC3;RFC4;RMI1;RPA1;TOPBP1;WRN;XRCC2
R-HSA-176033	Interactions of Vpr with host cellular proteins	http://reactome.org/PathwayBrowser/#/R-HSA-176033	-0.645233	-2.54956	0	0	36	./Project_wg_result1728734240_GSEA/R_HSA_176033.png	28	129401;9688;4927;6396;53371;9818;23636;9972;3836;79023;79902;348995;10762;23279;23511;55706;55746;23165;8021;5903;4928;9883;11097;9631;57122;11168;23225;7175	KPNA1;NDC1;NUP107;NUP133;NUP153;NUP155;NUP160;NUP188;NUP205;NUP210;NUP214;NUP35;NUP37;NUP42;NUP43;NUP50;NUP54;NUP58;NUP62;NUP85;NUP88;NUP93;NUP98;POM121;PSIP1;RANBP2;SEC13;TPR
R-HSA-3108232	SUMO E3 ligases SUMOylate target proteins	http://reactome.org/PathwayBrowser/#/R-HSA-3108232	-0.492312	-2.56538	0	0	177	./Project_wg_result1728734240_GSEA/R_HSA_3108232.png	83	6117;7690;4869;7508;79902;10499;1387;3183;348995;2908;10762;8367;5893;8360;332;9612;5885;7158;1487;3065;3619;23279;23511;57591;55706;8361;8554;2033;9112;5905;7153;55746;1788;3190;23165;8204;8021;6304;7181;5903;8364;1655;4928;9883;9656;23314;8294;6294;8924;25942;3066;10274;165918;6670;10210;80012;11097;9641;5610;23512;5111;9189;79677;23137;9631;57122;4193;142;51602;672;23468;641;7150;1786;9994;824…	BIRC5;BLM;BRCA1;CASP8AP2;CBX5;CREBBP;CTBP1;DDX17;DDX5;DNMT1;DNMT3A;EIF2AK2;EP300;H4C3;H4C4;H4C5;H4C6;H4C9;HDAC1;HDAC2;HERC2;HNRNPC;HNRNPK;IKBKE;INCENP;MDC1;MDM2;MRTFA;MTA1;NCOA2;NCOR2;NDC1;NOP58;NPM1;NR2C1;NR3C1;NRIP1;NUP107;NUP133;NUP155;NUP160;NUP188;NUP205;NUP210;NUP214;NUP42;NUP43;NUP50;NUP85;NUP98;PARP1;PCNA;PHC3;PIAS1;POM121;RAD21;RAD52;RANBP2;RANGAP1;RNF168;RPA1;SAFB;SATB1;SATB2;SIN3A;SMC1…
R-HSA-2990846	SUMOylation	http://reactome.org/PathwayBrowser/#/R-HSA-2990846	-0.49396	-2.57082	0	0	183	./Project_wg_result1728734240_GSEA/R_HSA_2990846.png	85	6117;7690;4869;7508;79902;10499;1387;3183;348995;2908;10762;8367;5893;8360;332;9612;5885;7158;1487;3065;3619;23279;23511;57591;55706;8361;8554;2033;9112;5905;7153;55746;1788;3190;23165;8204;8021;6304;7181;5903;8364;1655;4928;9883;9656;23314;8294;6294;8924;25942;3066;10274;165918;6670;10210;80012;11097;9641;205564;5610;23512;10055;5111;9189;79677;23137;9631;57122;4193;142;51602;672;23468;641;7150;…	BIRC5;BLM;BRCA1;CASP8AP2;CBX5;CREBBP;CTBP1;DDX17;DDX5;DNMT1;DNMT3A;EIF2AK2;EP300;H4C3;H4C4;H4C5;H4C6;H4C9;HDAC1;HDAC2;HERC2;HNRNPC;HNRNPK;IKBKE;INCENP;MDC1;MDM2;MRTFA;MTA1;NCOA2;NCOR2;NDC1;NOP58;NPM1;NR2C1;NR3C1;NRIP1;NUP107;NUP133;NUP155;NUP160;NUP188;NUP205;NUP210;NUP214;NUP42;NUP43;NUP50;NUP85;NUP98;PARP1;PCNA;PHC3;PIAS1;POM121;RAD21;RAD52;RANBP2;RANGAP1;RNF168;RPA1;SAE1;SAFB;SATB1;SATB2;SENP5…
R-HSA-75067	Processing of Capped Intronless Pre-mRNA	http://reactome.org/PathwayBrowser/#/R-HSA-75067	-0.686702	-2.57282	0	0	29	./Project_wg_result1728734240_GSEA/R_HSA_75067.png	20	81608;11051;8106;1479;51692;55339;6636;11052;51585;23283;1478;53981;79869;6628;22916;7884;6634;4686;29894;8189	CPSF1;CPSF2;CPSF3;CPSF6;CPSF7;CSTF2;CSTF2T;CSTF3;FIP1L1;NCBP1;NCBP2;NUDT21;PABPN1;PCF11;SLBP;SNRPB;SNRPD3;SNRPF;SYMPK;WDR33
R-HSA-5693568	Resolution of D-loop Structures through Holliday Junction Intermediates	http://reactome.org/PathwayBrowser/#/R-HSA-5693568	-0.660344	-2.57676	0	0	32	./Project_wg_result1728734240_GSEA/R_HSA_5693568.png	23	5892;4683;10635;80010;580;84464;348654;80198;5888;197342;83990;10111;7517;7516;675;5932;9156;672;641;23514;472;4361;7486	ATM;BARD1;BLM;BRCA1;BRCA2;BRIP1;EME2;EXO1;GEN1;MRE11;MUS81;NBN;RAD50;RAD51;RAD51AP1;RAD51D;RBBP8;RMI1;SLX4;SPIDR;WRN;XRCC2;XRCC3
R-HSA-9709570	Impaired BRCA2 binding to RAD51	http://reactome.org/PathwayBrowser/#/R-HSA-9709570	-0.65733	-2.57704	0	0	35	./Project_wg_result1728734240_GSEA/R_HSA_9709570.png	23	5810;5884;5982;4683;80010;6117;84126;580;5888;83990;10111;5983;675;545;5932;11073;9156;5984;672;641;472;4361;7486	ATM;ATR;ATRIP;BARD1;BLM;BRCA1;BRCA2;BRIP1;EXO1;MRE11;NBN;RAD1;RAD17;RAD50;RAD51;RBBP8;RFC2;RFC3;RFC4;RMI1;RPA1;TOPBP1;WRN
R-HSA-8939236	RUNX1 regulates transcription of genes involved in differentiation of HSCs	http://reactome.org/PathwayBrowser/#/R-HSA-8939236	-0.518331	-2.57811	0	0	110	./Project_wg_result1728734240_GSEA/R_HSA_8939236.png	69	902;8368;5699;5702;5711;10197;5706;5685;23198;10213;6929;8341;5708;3017;25;7314;5714;8366;55766;5684;3021;8365;3013;6688;8354;4331;8343;8340;9861;8367;8360;5718;8339;8338;5713;5720;8970;8361;6938;865;5707;8344;5721;8347;5695;8349;8350;8357;653604;4297;8364;8968;8335;8294;8355;8342;85236;8356;8345;4602;8348;8331;3014;94239;8346;3012;3018;7161;861	ABL1;CBFB;CCNH;H2AC14;H2AC20;H2AC4;H2AC7;H2AC8;H2AJ;H2AX;H2AZ2;H2BC10;H2BC11;H2BC12;H2BC13;H2BC14;H2BC15;H2BC17;H2BC21;H2BC3;H2BC4;H2BC5;H2BC6;H2BC7;H2BC8;H2BC9;H3-3B;H3C1;H3C10;H3C11;H3C12;H3C13;H3C7;H3C8;H4C13;H4C2;H4C3;H4C4;H4C5;H4C6;H4C8;H4C9;KMT2A;MNAT1;MYB;PSMA3;PSMA4;PSMB10;PSMB7;PSMC3;PSMC6;PSMD1;PSMD12;PSMD14;PSMD2;PSMD5;PSMD6;PSMD7;PSMD8;PSME1;PSME2;PSME3;PSME4;RUNX1;SPI1;TCF12;TCF3;TP7…
R-HSA-72165	mRNA Splicing - Minor Pathway	http://reactome.org/PathwayBrowser/#/R-HSA-72165	-0.618947	-2.58032	0	0	49	./Project_wg_result1728734240_GSEA/R_HSA_72165.png	24	5433;6632;79622;6636;23450;5431;9416;10992;9410;6628;55599;6432;10594;22916;6634;4686;6427;2963;23451;5430;6426;11325;6431;23020	DDX23;DDX42;GTF2F2;NCBP1;NCBP2;POLR2A;POLR2B;POLR2D;PRPF8;RNPC3;SF3B1;SF3B2;SF3B3;SNRNP200;SNRNP25;SNRNP40;SNRPB;SNRPD1;SNRPD3;SNRPF;SRSF1;SRSF2;SRSF6;SRSF7
R-HSA-6784531	tRNA processing in the nucleus	http://reactome.org/PathwayBrowser/#/R-HSA-6784531	-0.593763	-2.58275	0	0	56	./Project_wg_result1728734240_GSEA/R_HSA_6784531.png	36	10940;129401;9688;4927;6396;53371;51095;80746;10898;9818;23636;60528;1653;9972;79023;5901;79902;11260;348995;10762;23279;23511;1478;55706;55746;23165;8021;5903;4928;9883;11097;29894;9631;57122;23225;7175	CPSF1;CPSF4;CSTF2;DDX1;ELAC2;NDC1;NUP107;NUP133;NUP153;NUP155;NUP160;NUP188;NUP205;NUP210;NUP214;NUP35;NUP37;NUP42;NUP43;NUP50;NUP54;NUP58;NUP62;NUP85;NUP88;NUP93;NUP98;POM121;POP1;RAN;RANBP2;SEC13;TPR;TRNT1;TSEN2;XPOT
R-HSA-5693537	Resolution of D-Loop Structures	http://reactome.org/PathwayBrowser/#/R-HSA-5693537	-0.662688	-2.58963	0	0	33	./Project_wg_result1728734240_GSEA/R_HSA_5693537.png	24	5892;4683;10635;51750;80010;580;84464;348654;80198;5888;197342;83990;10111;7517;7516;675;5932;9156;672;641;23514;472;4361;7486	ATM;BARD1;BLM;BRCA1;BRCA2;BRIP1;EME2;EXO1;GEN1;MRE11;MUS81;NBN;RAD50;RAD51;RAD51AP1;RAD51D;RBBP8;RMI1;RTEL1;SLX4;SPIDR;WRN;XRCC2;XRCC3
R-HSA-3214841	PKMTs methylate histone lysines	http://reactome.org/PathwayBrowser/#/R-HSA-3214841	-0.57696	-2.59031	0	0	60	./Project_wg_result1728734240_GSEA/R_HSA_3214841.png	38	5970;8366;9869;8365;51111;6839;79918;8354;8367;64754;8360;64324;8361;9757;8350;8357;653604;4297;8364;84444;9739;8968;5928;8294;29072;54904;5931;8355;2146;8356;79813;23512;8085;55870;55729;58508;83852;7468	ASH1L;ATF7IP;DOT1L;EHMT1;EZH2;H3C1;H3C10;H3C11;H3C12;H3C13;H3C7;H3C8;H4C2;H4C3;H4C4;H4C5;H4C6;H4C8;H4C9;KMT2A;KMT2B;KMT2C;KMT2D;KMT5B;NSD1;NSD2;NSD3;RBBP4;RBBP7;RELA;SETD1A;SETD2;SETD6;SETDB1;SETDB2;SMYD3;SUV39H1;SUZ12
R-HSA-2555396	Mitotic Metaphase and Anaphase	http://reactome.org/PathwayBrowser/#/R-HSA-2555396	-0.478044	-2.59802	0	0	222	./Project_wg_result1728734240_GSEA/R_HSA_2555396.png	122	5699;5702;5515;64946;5711;10197;23592;91687;5706;79980;129401;9688;5685;23198;6396;10213;53371;25936;11004;5708;57405;9818;23636;8881;151246;55055;7314;79643;7329;5714;55839;27183;23063;1781;5684;79023;348235;10726;5529;9212;55869;79172;140735;113130;5901;79902;54908;7514;348995;51143;23122;9861;332;5885;699;5718;54821;3619;996;5713;23279;5720;200014;23511;9184;55706;5520;5707;10403;5721;5695;979…	AHCTF1;ANAPC1;ANAPC2;ANAPC4;ANAPC5;ANKLE2;AURKB;BIRC5;BUB1;BUB1B;BUB3;CC2D1B;CDC16;CDC27;CDCA5;CENPC;CENPE;CENPF;CENPH;CENPK;CENPL;CENPM;CENPN;CENPO;CENPP;CENPT;CENPU;CHMP6;CKAP5;CLASP1;CLASP2;CLIP1;DSN1;DYNC1H1;DYNC1I2;DYNC1LI1;DYNC1LI2;DYNLL2;ERCC6L;FBXO5;HDAC8;INCENP;IST1;KIF2A;KIF2C;KNL1;KNTC1;KPNB1;LEMD3;LMNB1;MAD1L1;MAD2L1;MAPRE1;NDC1;NDC80;NSL1;NUDC;NUP107;NUP133;NUP155;NUP160;NUP188;NUP20…
R-HSA-68882	Mitotic Anaphase	http://reactome.org/PathwayBrowser/#/R-HSA-68882	-0.475803	-2.60152	0	0	221	./Project_wg_result1728734240_GSEA/R_HSA_68882.png	121	5699;5702;5515;64946;5711;10197;23592;91687;5706;79980;129401;9688;5685;23198;6396;10213;53371;25936;11004;5708;57405;9818;23636;8881;151246;55055;7314;79643;7329;5714;55839;27183;23063;1781;5684;79023;348235;10726;5529;9212;55869;79172;140735;113130;5901;79902;54908;7514;348995;51143;23122;9861;332;5885;699;5718;54821;3619;996;5713;23279;5720;200014;23511;9184;55706;5520;5707;10403;5721;5695;979…	AHCTF1;ANAPC1;ANAPC2;ANAPC4;ANAPC5;ANKLE2;AURKB;BIRC5;BUB1;BUB1B;BUB3;CC2D1B;CDC16;CDC27;CDCA5;CENPC;CENPE;CENPF;CENPH;CENPK;CENPL;CENPM;CENPN;CENPO;CENPP;CENPT;CENPU;CHMP6;CKAP5;CLASP1;CLASP2;CLIP1;DSN1;DYNC1H1;DYNC1I2;DYNC1LI1;DYNC1LI2;DYNLL2;ERCC6L;HDAC8;INCENP;IST1;KIF2A;KIF2C;KNL1;KNTC1;KPNB1;LEMD3;LMNB1;MAD1L1;MAD2L1;MAPRE1;NDC1;NDC80;NSL1;NUDC;NUP107;NUP133;NUP155;NUP160;NUP188;NUP205;NUP3…
R-HSA-69205	G1/S-Specific Transcription	http://reactome.org/PathwayBrowser/#/R-HSA-69205	-0.713732	-2.60714	0	0	28	./Project_wg_result1728734240_GSEA/R_HSA_69205.png	17	3065;7083;4998;81620;898;5928;26271;7027;8318;990;5111;5422;1869;1719;6241;5933;7298	CCNE1;CDC45;CDC6;CDT1;DHFR;E2F1;FBXO5;HDAC1;ORC1;PCNA;POLA1;RBBP4;RBL1;RRM2;TFDP1;TK1;TYMS
R-HSA-2500257	Resolution of Sister Chromatid Cohesion	http://reactome.org/PathwayBrowser/#/R-HSA-2500257	-0.518055	-2.62783	0	0	117	./Project_wg_result1728734240_GSEA/R_HSA_2500257.png	60	79023;348235;10726;5529;9212;55869;79172;140735;113130;79902;54908;7514;348995;51143;23122;332;5885;699;54821;3619;23279;9184;10403;5905;8379;55746;6249;4085;23047;5903;1062;64105;4928;10383;147841;401541;10274;79019;22919;25909;55920;3796;57082;23244;23332;701;84617;11130;1063;80152;57122;9793;1778;1783;1060;79682;57551;8243;9126;9735	AHCTF1;AURKB;BIRC5;BUB1;BUB1B;BUB3;CDCA5;CENPC;CENPE;CENPF;CENPK;CENPM;CENPO;CENPP;CENPT;CENPU;CKAP5;CLASP1;CLASP2;CLIP1;DYNC1H1;DYNC1LI1;DYNC1LI2;DYNLL2;ERCC6L;HDAC8;INCENP;KIF2A;KNL1;KNTC1;MAD1L1;MAD2L1;MAPRE1;NDC80;NUDC;NUP107;NUP133;NUP160;NUP37;NUP43;NUP85;NUP98;PDS5A;PDS5B;PPP2R5E;RAD21;RANBP2;RANGAP1;RCC2;SKA2;SMC1A;SMC3;SPC24;SPDL1;STAG1;TAOK1;TUBB4B;TUBB6;XPO1;ZWINT
R-HSA-201722	Formation of the beta-catenin:TCF transactivating complex	http://reactome.org/PathwayBrowser/#/R-HSA-201722	-0.564231	-2.62849	0	0	74	./Project_wg_result1728734240_GSEA/R_HSA_201722.png	47	6932;8366;55766;79577;3021;8365;3013;8354;8343;1387;8340;8367;8360;3065;8339;8338;7091;8970;8361;2033;8344;8347;8349;8350;8357;653604;8364;8607;8968;123169;8335;8295;8294;6597;8355;8342;85236;8356;8345;8348;8331;8085;3014;94239;8346;3012;3018	CDC73;CREBBP;EP300;H2AC14;H2AC20;H2AC4;H2AC7;H2AC8;H2AJ;H2AX;H2AZ2;H2BC10;H2BC11;H2BC12;H2BC13;H2BC14;H2BC17;H2BC21;H2BC3;H2BC4;H2BC6;H2BC7;H2BC8;H2BC9;H3-3B;H3C1;H3C10;H3C11;H3C12;H3C13;H3C7;H3C8;H4C2;H4C3;H4C4;H4C5;H4C6;H4C8;H4C9;HDAC1;KMT2D;LEO1;RUVBL1;SMARCA4;TCF7;TLE4;TRRAP
R-HSA-9018519	Estrogen-dependent gene expression	http://reactome.org/PathwayBrowser/#/R-HSA-9018519	-0.507304	-2.6297	0	0	128	./Project_wg_result1728734240_GSEA/R_HSA_9018519.png	72	23112;8366;192670;55766;3021;8202;8365;192669;3276;3013;5469;6908;2957;8354;5433;8343;10499;1387;8340;8367;8360;5885;5431;3065;8339;904;8338;26523;3326;8970;23028;8361;865;2033;8344;8347;7764;8349;8204;3320;8350;8357;653604;27161;8364;1655;8968;5451;8335;8294;10274;8355;8342;85236;8356;8345;27327;4602;8348;8331;2963;6667;3014;1105;94239;8346;3012;5430;3018;8243;9126;861	AGO1;AGO2;AGO3;AGO4;CBFB;CCNT1;CHD1;CREBBP;DDX5;EP300;GTF2A1;GTF2F2;H2AC14;H2AC20;H2AC4;H2AC7;H2AC8;H2AJ;H2AX;H2AZ2;H2BC10;H2BC11;H2BC12;H2BC13;H2BC14;H2BC17;H2BC21;H2BC3;H2BC4;H2BC6;H2BC7;H2BC8;H2BC9;H3-3B;H3C1;H3C10;H3C11;H3C12;H3C13;H3C7;H3C8;H4C2;H4C3;H4C4;H4C5;H4C6;H4C8;H4C9;HDAC1;HSP90AA1;HSP90AB1;KDM1A;MED1;MYB;NCOA2;NCOA3;NRIP1;POLR2A;POLR2B;POLR2D;POU2F1;PRMT1;RAD21;RUNX1;SMC1A;SMC3;SP1;…
R-HSA-5693579	Homologous DNA Pairing and Strand Exchange	http://reactome.org/PathwayBrowser/#/R-HSA-5693579	-0.624072	-2.63781	0	0	43	./Project_wg_result1728734240_GSEA/R_HSA_5693579.png	28	5810;5884;5892;5982;4683;10635;80010;6117;84126;580;5888;83990;10111;5983;7517;7516;675;545;5932;1111;11073;9156;5984;672;641;472;4361;7486	ATM;ATR;ATRIP;BARD1;BLM;BRCA1;BRCA2;BRIP1;CHEK1;EXO1;MRE11;NBN;RAD1;RAD17;RAD50;RAD51;RAD51AP1;RAD51D;RBBP8;RFC2;RFC3;RFC4;RMI1;RPA1;TOPBP1;WRN;XRCC2;XRCC3
R-HSA-9675135	Diseases of DNA repair	http://reactome.org/PathwayBrowser/#/R-HSA-9675135	-0.599509	-2.64114	0	0	51	./Project_wg_result1728734240_GSEA/R_HSA_9675135.png	33	7156;6118;79728;79661;5810;5884;5892;5982;4683;10635;80010;6117;84126;580;5888;83990;10111;5983;4436;7516;675;545;5932;4968;11073;9156;2956;5984;672;641;472;4361;7486	ATM;ATR;ATRIP;BARD1;BLM;BRCA1;BRCA2;BRIP1;EXO1;MRE11;MSH2;MSH6;NBN;NEIL1;OGG1;PALB2;RAD1;RAD17;RAD50;RAD51;RAD51AP1;RAD51D;RBBP8;RFC2;RFC3;RFC4;RMI1;RPA1;RPA2;TOP3A;TOPBP1;WRN;XRCC2
R-HSA-141424	Amplification of signal from the kinetochores	http://reactome.org/PathwayBrowser/#/R-HSA-141424	-0.547635	-2.64493	0	0	93	./Project_wg_result1728734240_GSEA/R_HSA_141424.png	50	79023;348235;10726;5529;9212;79172;140735;79902;54908;7514;348995;51143;23122;332;699;54821;3619;23279;9184;10403;5905;8379;55746;6249;4085;5903;1062;64105;4928;147841;401541;79019;22919;25909;55920;3796;57082;23332;701;11130;1063;80152;57122;9793;1778;1783;1060;79682;57551;9735	AHCTF1;AURKB;BIRC5;BUB1;BUB1B;BUB3;CENPC;CENPE;CENPF;CENPK;CENPM;CENPO;CENPP;CENPT;CENPU;CKAP5;CLASP1;CLASP2;CLIP1;DYNC1H1;DYNC1LI1;DYNC1LI2;DYNLL2;ERCC6L;INCENP;KIF2A;KNL1;KNTC1;MAD1L1;MAD2L1;MAPRE1;NDC80;NUDC;NUP107;NUP133;NUP160;NUP37;NUP43;NUP85;NUP98;PPP2R5E;RANBP2;RANGAP1;RCC2;SKA2;SPC24;SPDL1;TAOK1;XPO1;ZWINT
R-HSA-141444	Amplification of signal from unattached kinetochores via a MAD2 inhibitory signal	http://reactome.org/PathwayBrowser/#/R-HSA-141444	-0.547635	-2.64493	0	0	93	./Project_wg_result1728734240_GSEA/R_HSA_141444.png	50	79023;348235;10726;5529;9212;79172;140735;79902;54908;7514;348995;51143;23122;332;699;54821;3619;23279;9184;10403;5905;8379;55746;6249;4085;5903;1062;64105;4928;147841;401541;79019;22919;25909;55920;3796;57082;23332;701;11130;1063;80152;57122;9793;1778;1783;1060;79682;57551;9735	AHCTF1;AURKB;BIRC5;BUB1;BUB1B;BUB3;CENPC;CENPE;CENPF;CENPK;CENPM;CENPO;CENPP;CENPT;CENPU;CKAP5;CLASP1;CLASP2;CLIP1;DYNC1H1;DYNC1LI1;DYNC1LI2;DYNLL2;ERCC6L;INCENP;KIF2A;KNL1;KNTC1;MAD1L1;MAD2L1;MAPRE1;NDC80;NUDC;NUP107;NUP133;NUP160;NUP37;NUP43;NUP85;NUP98;PPP2R5E;RANBP2;RANGAP1;RCC2;SKA2;SPC24;SPDL1;TAOK1;XPO1;ZWINT
R-HSA-174417	Telomere C-strand (Lagging Strand) Synthesis	http://reactome.org/PathwayBrowser/#/R-HSA-174417	-0.692302	-2.64779	0	0	33	./Project_wg_result1728734240_GSEA/R_HSA_174417.png	23	80169;65057;5558;5982;5425;6117;54921;54386;79075;5983;5557;23649;10714;5981;5111;5422;5424;2237;3978;5984;63922;641;7486	ACD;BLM;CHTF18;CHTF8;CTC1;DSCC1;FEN1;LIG1;PCNA;POLA1;POLA2;POLD1;POLD2;POLD3;PRIM1;PRIM2;RFC1;RFC2;RFC3;RFC4;RPA1;TERF2IP;WRN
R-HSA-2559580	Oxidative Stress Induced Senescence	http://reactome.org/PathwayBrowser/#/R-HSA-2559580	-0.537837	-2.64909	0	0	106	./Project_wg_result1728734240_GSEA/R_HSA_2559580.png	63	7314;23112;8366;22955;192670;55766;3021;8365;192669;1871;3013;8535;8354;4217;1019;8343;8340;8367;8360;8550;1870;8339;8338;26523;8970;8361;8344;8347;8349;23466;8350;8357;653604;50488;8364;8968;8335;5928;8294;1432;9448;5931;80012;8355;8342;7027;2146;85236;8356;8345;23512;27327;8348;8331;3014;1869;94239;4193;8346;3012;3018;1021;4194	AGO1;AGO3;AGO4;CBX4;CBX6;CDK4;CDK6;E2F1;E2F2;E2F3;EZH2;H2AC14;H2AC20;H2AC4;H2AC7;H2AC8;H2AJ;H2AX;H2AZ2;H2BC10;H2BC11;H2BC12;H2BC13;H2BC14;H2BC17;H2BC21;H2BC3;H2BC4;H2BC6;H2BC7;H2BC8;H2BC9;H3-3B;H3C1;H3C10;H3C11;H3C12;H3C13;H3C7;H3C8;H4C2;H4C3;H4C4;H4C5;H4C6;H4C8;H4C9;MAP3K5;MAP4K4;MAPK14;MAPKAPK5;MDM2;MDM4;MINK1;PHC3;RBBP4;RBBP7;SCMH1;SUZ12;TFDP1;TNRC6A;TNRC6B;UBB
R-HSA-8953750	Transcriptional Regulation by E2F6	http://reactome.org/PathwayBrowser/#/R-HSA-8953750	-0.677719	-2.65004	0	0	34	./Project_wg_result1728734240_GSEA/R_HSA_8953750.png	19	80314;5888;11335;317;5928;5932;1111;5931;80012;8317;7027;2146;79813;23512;1869;6241;672;23468;23269	APAF1;BRCA1;CBX3;CBX5;CDC7;CHEK1;E2F1;EHMT1;EPC1;EZH2;MGA;PHC3;RAD51;RBBP4;RBBP7;RBBP8;RRM2;SUZ12;TFDP1
R-HSA-3301854	Nuclear Pore Complex (NPC) Disassembly	http://reactome.org/PathwayBrowser/#/R-HSA-3301854	-0.686064	-2.65207	0	0	35	./Project_wg_result1728734240_GSEA/R_HSA_3301854.png	28	129401;9688;4927;6396;53371;140609;9818;23636;9972;79023;79902;348995;10762;23279;23511;55706;55746;23165;8021;5903;4928;9883;11097;91754;9631;57122;23225;7175	NDC1;NEK7;NEK9;NUP107;NUP133;NUP153;NUP155;NUP160;NUP188;NUP205;NUP210;NUP214;NUP35;NUP37;NUP42;NUP43;NUP50;NUP54;NUP58;NUP62;NUP85;NUP88;NUP93;NUP98;POM121;RANBP2;SEC13;TPR
R-HSA-380259	Loss of Nlp from mitotic centrosomes	http://reactome.org/PathwayBrowser/#/R-HSA-380259	-0.582271	-2.65733	0	0	69	./Project_wg_result1728734240_GSEA/R_HSA_380259.png	31	79441;22897;23354;7283;55835;55142;1639;3320;10733;10383;54801;22919;11190;8481;22994;55755;23332;9738;203068;9814;1453;84131;5108;22995;55125;9793;1778;4957;5116;10142;11064	AKAP9;CCP110;CDK5RAP2;CENPJ;CEP131;CEP152;CEP164;CEP192;CEP250;CEP78;CKAP5;CLASP1;CNTRL;CSNK1D;DCTN1;DYNC1H1;HAUS2;HAUS3;HAUS5;HAUS6;HSP90AA1;MAPRE1;ODF2;OFD1;PCM1;PCNT;PLK4;SFI1;TUBB;TUBB4B;TUBG1
R-HSA-380284	Loss of proteins required for interphase microtubule organization from the centrosome	http://reactome.org/PathwayBrowser/#/R-HSA-380284	-0.582271	-2.65733	0	0	69	./Project_wg_result1728734240_GSEA/R_HSA_380284.png	31	79441;22897;23354;7283;55835;55142;1639;3320;10733;10383;54801;22919;11190;8481;22994;55755;23332;9738;203068;9814;1453;84131;5108;22995;55125;9793;1778;4957;5116;10142;11064	AKAP9;CCP110;CDK5RAP2;CENPJ;CEP131;CEP152;CEP164;CEP192;CEP250;CEP78;CKAP5;CLASP1;CNTRL;CSNK1D;DCTN1;DYNC1H1;HAUS2;HAUS3;HAUS5;HAUS6;HSP90AA1;MAPRE1;ODF2;OFD1;PCM1;PCNT;PLK4;SFI1;TUBB;TUBB4B;TUBG1
R-HSA-5625886	Activated PKN1 stimulates transcription of AR (androgen receptor) regulated genes KLK2 and KLK3	http://reactome.org/PathwayBrowser/#/R-HSA-5625886	-0.632076	-2.65764	0	0	52	./Project_wg_result1728734240_GSEA/R_HSA_5625886.png	38	8366;55766;3021;8365;3013;8354;8343;10499;8340;8367;8360;8339;8338;8970;23028;8361;8344;8347;8349;8350;8357;653604;8364;8968;8335;8294;8355;8342;85236;8356;8345;8348;8331;3014;94239;8346;3012;3018	H2AC14;H2AC20;H2AC4;H2AC7;H2AC8;H2AJ;H2AX;H2AZ2;H2BC10;H2BC11;H2BC12;H2BC13;H2BC14;H2BC17;H2BC21;H2BC3;H2BC4;H2BC6;H2BC7;H2BC8;H2BC9;H3-3B;H3C1;H3C10;H3C11;H3C12;H3C13;H3C7;H3C8;H4C2;H4C3;H4C4;H4C5;H4C6;H4C8;H4C9;KDM1A;NCOA2
R-HSA-8854518	AURKA Activation by TPX2	http://reactome.org/PathwayBrowser/#/R-HSA-8854518	-0.580283	-2.66966	0	0	72	./Project_wg_result1728734240_GSEA/R_HSA_8854518.png	32	79441;22897;23354;22974;7283;55835;55142;1639;3320;10733;10383;54801;22919;11190;8481;22994;55755;23332;9738;203068;9814;1453;84131;5108;22995;55125;9793;1778;4957;5116;10142;11064	AKAP9;CCP110;CDK5RAP2;CENPJ;CEP131;CEP152;CEP164;CEP192;CEP250;CEP78;CKAP5;CLASP1;CNTRL;CSNK1D;DCTN1;DYNC1H1;HAUS2;HAUS3;HAUS5;HAUS6;HSP90AA1;MAPRE1;ODF2;OFD1;PCM1;PCNT;PLK4;SFI1;TPX2;TUBB;TUBB4B;TUBG1
R-HSA-2559583	Cellular Senescence	http://reactome.org/PathwayBrowser/#/R-HSA-2559583	-0.507661	-2.67175	0	0	173	./Project_wg_result1728734240_GSEA/R_HSA_2559583.png	92	8881;65057;7314;23112;5970;8366;22955;192670;55766;3021;8365;192669;3397;1871;4683;3013;8535;8354;4217;1019;8343;3007;8340;8367;8360;54386;8550;1870;8339;8338;26523;996;8970;8361;890;8344;8347;8349;23466;8350;8357;10111;64682;653604;29855;50488;1017;898;8364;8968;8335;5928;3006;8294;1432;9134;9448;5931;80012;8355;8342;7027;2146;3008;85236;3009;8356;79813;8345;6197;57634;23512;27327;23523;8348;833…	ACD;AGO1;AGO3;AGO4;ANAPC1;ANAPC2;ANAPC4;ANAPC5;ATM;CABIN1;CBX4;CBX6;CCNA2;CCNE1;CCNE2;CDC16;CDC27;CDK2;CDK4;CDK6;E2F1;E2F2;E2F3;EHMT1;EP400;EZH2;H1-2;H1-3;H1-4;H1-5;H2AC14;H2AC20;H2AC4;H2AC7;H2AC8;H2AJ;H2AX;H2AZ2;H2BC10;H2BC11;H2BC12;H2BC13;H2BC14;H2BC17;H2BC21;H2BC3;H2BC4;H2BC6;H2BC7;H2BC8;H2BC9;H3-3B;H3C1;H3C10;H3C11;H3C12;H3C13;H3C7;H3C8;H4C2;H4C3;H4C4;H4C5;H4C6;H4C8;H4C9;ID1;LMNB1;MAP3K5;MAP4…
R-HSA-69618	Mitotic Spindle Checkpoint	http://reactome.org/PathwayBrowser/#/R-HSA-69618	-0.545486	-2.67336	0	0	109	./Project_wg_result1728734240_GSEA/R_HSA_69618.png	55	79023;348235;10726;5529;9212;79172;140735;79902;54908;7514;348995;51143;23122;332;699;54821;3619;996;23279;9184;10403;5905;8379;55746;6249;4085;64682;5903;1062;64105;4928;147841;401541;79019;22919;25909;55920;3796;57082;23332;701;11130;1063;80152;57122;9793;1778;1783;29882;1060;51433;79682;57551;29945;9735	AHCTF1;ANAPC1;ANAPC2;ANAPC4;ANAPC5;AURKB;BIRC5;BUB1;BUB1B;BUB3;CDC27;CENPC;CENPE;CENPF;CENPK;CENPM;CENPO;CENPP;CENPT;CENPU;CKAP5;CLASP1;CLASP2;CLIP1;DYNC1H1;DYNC1LI1;DYNC1LI2;DYNLL2;ERCC6L;INCENP;KIF2A;KNL1;KNTC1;MAD1L1;MAD2L1;MAPRE1;NDC80;NUDC;NUP107;NUP133;NUP160;NUP37;NUP43;NUP85;NUP98;PPP2R5E;RANBP2;RANGAP1;RCC2;SKA2;SPC24;SPDL1;TAOK1;XPO1;ZWINT
R-HSA-380270	Recruitment of mitotic centrosome proteins and complexes	http://reactome.org/PathwayBrowser/#/R-HSA-380270	-0.567595	-2.68168	0	0	81	./Project_wg_result1728734240_GSEA/R_HSA_380270.png	35	79441;22897;23354;7283;55835;55142;1639;3320;10733;984;10383;10426;54801;22919;11190;8481;22994;55755;23332;9738;203068;9814;1453;84131;728642;5108;85378;22995;55125;9793;1778;4957;5116;10142;11064	AKAP9;CCP110;CDK11A;CDK11B;CDK5RAP2;CENPJ;CEP131;CEP152;CEP164;CEP192;CEP250;CEP78;CKAP5;CLASP1;CNTRL;CSNK1D;DCTN1;DYNC1H1;HAUS2;HAUS3;HAUS5;HAUS6;HSP90AA1;MAPRE1;ODF2;OFD1;PCM1;PCNT;PLK4;SFI1;TUBB;TUBB4B;TUBG1;TUBGCP3;TUBGCP6
R-HSA-380287	Centrosome maturation	http://reactome.org/PathwayBrowser/#/R-HSA-380287	-0.567595	-2.68168	0	0	81	./Project_wg_result1728734240_GSEA/R_HSA_380287.png	35	79441;22897;23354;7283;55835;55142;1639;3320;10733;984;10383;10426;54801;22919;11190;8481;22994;55755;23332;9738;203068;9814;1453;84131;728642;5108;85378;22995;55125;9793;1778;4957;5116;10142;11064	AKAP9;CCP110;CDK11A;CDK11B;CDK5RAP2;CENPJ;CEP131;CEP152;CEP164;CEP192;CEP250;CEP78;CKAP5;CLASP1;CNTRL;CSNK1D;DCTN1;DYNC1H1;HAUS2;HAUS3;HAUS5;HAUS6;HSP90AA1;MAPRE1;ODF2;OFD1;PCM1;PCNT;PLK4;SFI1;TUBB;TUBB4B;TUBG1;TUBGCP3;TUBGCP6
R-HSA-168325	Viral Messenger RNA Synthesis	http://reactome.org/PathwayBrowser/#/R-HSA-168325	-0.666687	-2.68394	0	0	42	./Project_wg_result1728734240_GSEA/R_HSA_168325.png	30	129401;9688;4927;6396;53371;9818;23636;9972;79023;5433;79902;348995;10762;5431;23279;23511;55706;55746;23165;8021;5903;4928;9883;11097;2963;9631;57122;5430;23225;7175	GTF2F2;NDC1;NUP107;NUP133;NUP153;NUP155;NUP160;NUP188;NUP205;NUP210;NUP214;NUP35;NUP37;NUP42;NUP43;NUP50;NUP54;NUP58;NUP62;NUP85;NUP88;NUP93;NUP98;POLR2A;POLR2B;POLR2D;POM121;RANBP2;SEC13;TPR
R-HSA-9616222	Transcriptional regulation of granulopoiesis	http://reactome.org/PathwayBrowser/#/R-HSA-9616222	-0.579958	-2.69862	0	0	75	./Project_wg_result1728734240_GSEA/R_HSA_9616222.png	50	55766;3021;8365;3013;6688;8354;1019;8343;8340;8367;8360;8339;8338;8970;8361;1385;865;2033;8344;8347;8349;8350;8357;653604;4297;1017;8364;1441;8968;8335;8294;3570;8355;8342;7027;85236;7913;8356;8345;4602;8348;8331;3014;1869;94239;8346;3012;3018;2672;861	CBFB;CDK2;CDK4;CREB1;CSF3R;DEK;E2F1;EP300;GFI1;H2AC14;H2AC20;H2AC4;H2AC7;H2AC8;H2AJ;H2AX;H2AZ2;H2BC10;H2BC11;H2BC12;H2BC13;H2BC14;H2BC17;H2BC21;H2BC3;H2BC4;H2BC6;H2BC7;H2BC8;H2BC9;H3-3B;H3C1;H3C10;H3C11;H3C12;H3C13;H3C7;H3C8;H4C3;H4C4;H4C5;H4C6;H4C8;H4C9;IL6R;KMT2A;MYB;RUNX1;SPI1;TFDP1
R-HSA-3232142	SUMOylation of ubiquitinylation proteins	http://reactome.org/PathwayBrowser/#/R-HSA-3232142	-0.690593	-2.70169	0	0	38	./Project_wg_result1728734240_GSEA/R_HSA_3232142.png	31	129401;9688;4927;9063;6396;53371;5987;9818;23636;7329;9972;79023;79902;348995;10762;23279;23511;55706;8554;55746;23165;8021;5903;4928;9883;11097;9631;57122;4193;23225;7175	MDM2;NDC1;NUP107;NUP133;NUP153;NUP155;NUP160;NUP188;NUP205;NUP210;NUP214;NUP35;NUP37;NUP42;NUP43;NUP50;NUP54;NUP58;NUP62;NUP85;NUP88;NUP93;NUP98;PIAS1;PIAS2;POM121;RANBP2;SEC13;TPR;TRIM27;UBE2I
R-HSA-110328	Recognition and association of DNA glycosylase with site containing an affected pyrimidine	http://reactome.org/PathwayBrowser/#/R-HSA-110328	-0.633244	-2.70646	0	0	51	./Project_wg_result1728734240_GSEA/R_HSA_110328.png	36	8341;79661;6996;3017;65057;8366;55766;8365;3013;8343;8340;8367;8360;54386;8339;8338;8970;8361;8344;8347;8349;8364;8335;8294;4968;7374;8342;85236;8345;8348;8331;3014;94239;8346;3012;3018	ACD;H2AC14;H2AC20;H2AC4;H2AC7;H2AC8;H2AJ;H2AX;H2AZ2;H2BC10;H2BC11;H2BC12;H2BC13;H2BC14;H2BC15;H2BC17;H2BC21;H2BC3;H2BC4;H2BC5;H2BC6;H2BC7;H2BC8;H2BC9;H4C2;H4C3;H4C4;H4C5;H4C6;H4C8;H4C9;NEIL1;OGG1;TDG;TERF2IP;UNG
R-HSA-110329	Cleavage of the damaged pyrimidine	http://reactome.org/PathwayBrowser/#/R-HSA-110329	-0.633244	-2.70646	0	0	51	./Project_wg_result1728734240_GSEA/R_HSA_110329.png	36	8341;79661;6996;3017;65057;8366;55766;8365;3013;8343;8340;8367;8360;54386;8339;8338;8970;8361;8344;8347;8349;8364;8335;8294;4968;7374;8342;85236;8345;8348;8331;3014;94239;8346;3012;3018	ACD;H2AC14;H2AC20;H2AC4;H2AC7;H2AC8;H2AJ;H2AX;H2AZ2;H2BC10;H2BC11;H2BC12;H2BC13;H2BC14;H2BC15;H2BC17;H2BC21;H2BC3;H2BC4;H2BC5;H2BC6;H2BC7;H2BC8;H2BC9;H4C2;H4C3;H4C4;H4C5;H4C6;H4C8;H4C9;NEIL1;OGG1;TDG;TERF2IP;UNG
R-HSA-73928	Depyrimidination	http://reactome.org/PathwayBrowser/#/R-HSA-73928	-0.633244	-2.70646	0	0	51	./Project_wg_result1728734240_GSEA/R_HSA_73928.png	36	8341;79661;6996;3017;65057;8366;55766;8365;3013;8343;8340;8367;8360;54386;8339;8338;8970;8361;8344;8347;8349;8364;8335;8294;4968;7374;8342;85236;8345;8348;8331;3014;94239;8346;3012;3018	ACD;H2AC14;H2AC20;H2AC4;H2AC7;H2AC8;H2AJ;H2AX;H2AZ2;H2BC10;H2BC11;H2BC12;H2BC13;H2BC14;H2BC15;H2BC17;H2BC21;H2BC3;H2BC4;H2BC5;H2BC6;H2BC7;H2BC8;H2BC9;H4C2;H4C3;H4C4;H4C5;H4C6;H4C8;H4C9;NEIL1;OGG1;TDG;TERF2IP;UNG
R-HSA-180910	Vpr-mediated nuclear import of PICs	http://reactome.org/PathwayBrowser/#/R-HSA-180910	-0.70328	-2.71875	0	0	33	./Project_wg_result1728734240_GSEA/R_HSA_180910.png	28	129401;9688;4927;6396;53371;9818;23636;9972;3836;79023;79902;348995;10762;23279;23511;55706;55746;23165;8021;5903;4928;9883;11097;9631;57122;11168;23225;7175	KPNA1;NDC1;NUP107;NUP133;NUP153;NUP155;NUP160;NUP188;NUP205;NUP210;NUP214;NUP35;NUP37;NUP42;NUP43;NUP50;NUP54;NUP58;NUP62;NUP85;NUP88;NUP93;NUP98;POM121;PSIP1;RANBP2;SEC13;TPR
R-HSA-1912422	Pre-NOTCH Expression and Processing	http://reactome.org/PathwayBrowser/#/R-HSA-1912422	-0.570433	-2.72013	0	0	94	./Project_wg_result1728734240_GSEA/R_HSA_1912422.png	59	23112;9794;8366;192670;6400;55766;3021;8365;192669;1871;55534;3013;2648;8354;8343;1387;8340;8367;8360;10959;8339;8338;26523;22938;8970;8361;2033;8344;8347;8349;8350;8357;653604;27161;8364;8968;8335;489;23509;8294;8355;8342;7027;85236;8356;8345;27327;8348;488;8331;3014;1869;94239;8346;3012;3018;6487;861;4853	AGO1;AGO2;AGO3;AGO4;ATP2A2;ATP2A3;CREBBP;E2F1;E2F3;EP300;H2AC14;H2AC20;H2AC4;H2AC7;H2AC8;H2AJ;H2AX;H2AZ2;H2BC10;H2BC11;H2BC12;H2BC13;H2BC14;H2BC17;H2BC21;H2BC3;H2BC4;H2BC6;H2BC7;H2BC8;H2BC9;H3-3B;H3C1;H3C10;H3C11;H3C12;H3C13;H3C7;H3C8;H4C2;H4C3;H4C4;H4C5;H4C6;H4C8;H4C9;KAT2A;MAML1;MAML3;NOTCH2;POFUT1;RUNX1;SEL1L;SNW1;ST3GAL3;TFDP1;TMED2;TNRC6A;TNRC6B
R-HSA-73929	Base-Excision Repair, AP Site Formation	http://reactome.org/PathwayBrowser/#/R-HSA-73929	-0.629199	-2.72326	0	0	53	./Project_wg_result1728734240_GSEA/R_HSA_73929.png	36	8341;79661;6996;3017;65057;8366;55766;8365;3013;8343;8340;8367;8360;54386;8339;8338;8970;8361;8344;8347;8349;8364;8335;8294;4968;7374;8342;85236;8345;8348;8331;3014;94239;8346;3012;3018	ACD;H2AC14;H2AC20;H2AC4;H2AC7;H2AC8;H2AJ;H2AX;H2AZ2;H2BC10;H2BC11;H2BC12;H2BC13;H2BC14;H2BC15;H2BC17;H2BC21;H2BC3;H2BC4;H2BC5;H2BC6;H2BC7;H2BC8;H2BC9;H4C2;H4C3;H4C4;H4C5;H4C6;H4C8;H4C9;NEIL1;OGG1;TDG;TERF2IP;UNG
R-HSA-4085377	SUMOylation of SUMOylation proteins	http://reactome.org/PathwayBrowser/#/R-HSA-4085377	-0.699722	-2.72994	0	0	34	./Project_wg_result1728734240_GSEA/R_HSA_4085377.png	28	129401;9688;4927;6396;53371;9818;23636;7329;9972;79023;79902;348995;10762;23279;23511;55706;55746;23165;8021;5903;4928;9883;10210;11097;9631;57122;23225;7175	NDC1;NUP107;NUP133;NUP153;NUP155;NUP160;NUP188;NUP205;NUP210;NUP214;NUP35;NUP37;NUP42;NUP43;NUP50;NUP54;NUP58;NUP62;NUP85;NUP88;NUP93;NUP98;POM121;RANBP2;SEC13;TOPORS;TPR;UBE2I
R-HSA-168333	NEP/NS2 Interacts with the Cellular Export Machinery	http://reactome.org/PathwayBrowser/#/R-HSA-168333	-0.718217	-2.7516	0	0	31	./Project_wg_result1728734240_GSEA/R_HSA_168333.png	28	129401;9688;4927;6396;53371;9818;23636;9972;79023;5901;79902;7514;348995;10762;23279;23511;55706;55746;23165;8021;5903;4928;9883;11097;9631;57122;23225;7175	NDC1;NUP107;NUP133;NUP153;NUP155;NUP160;NUP188;NUP205;NUP210;NUP214;NUP35;NUP37;NUP42;NUP43;NUP50;NUP54;NUP58;NUP62;NUP85;NUP88;NUP93;NUP98;POM121;RAN;RANBP2;SEC13;TPR;XPO1
R-HSA-168271	Transport of Ribonucleoproteins into the Host Nucleus	http://reactome.org/PathwayBrowser/#/R-HSA-168271	-0.718306	-2.7532	0	0	31	./Project_wg_result1728734240_GSEA/R_HSA_168271.png	28	129401;9688;4927;6396;53371;9818;23636;9972;3836;79023;79902;348995;10762;23279;23511;55706;55746;23165;8021;5903;3837;4928;9883;11097;9631;57122;23225;7175	KPNA1;KPNB1;NDC1;NUP107;NUP133;NUP153;NUP155;NUP160;NUP188;NUP205;NUP210;NUP214;NUP35;NUP37;NUP42;NUP43;NUP50;NUP54;NUP58;NUP62;NUP85;NUP88;NUP93;NUP98;POM121;RANBP2;SEC13;TPR
R-HSA-168276	NS1 Mediated Effects on Host Pathways	http://reactome.org/PathwayBrowser/#/R-HSA-168276	-0.685539	-2.76173	0	0	39	./Project_wg_result1728734240_GSEA/R_HSA_168276.png	32	129401;9688;4927;6396;53371;3839;10898;9818;23636;9972;3836;79023;8106;79902;348995;10762;23279;23511;55706;55746;23165;8021;5903;3837;4928;9883;11097;5610;9631;57122;23225;7175	CPSF4;EIF2AK2;KPNA1;KPNA3;KPNB1;NDC1;NUP107;NUP133;NUP153;NUP155;NUP160;NUP188;NUP205;NUP210;NUP214;NUP35;NUP37;NUP42;NUP43;NUP50;NUP54;NUP58;NUP62;NUP85;NUP88;NUP93;NUP98;PABPN1;POM121;RANBP2;SEC13;TPR
R-HSA-165054	Rev-mediated nuclear export of HIV RNA	http://reactome.org/PathwayBrowser/#/R-HSA-165054	-0.709596	-2.76484	0	0	34	./Project_wg_result1728734240_GSEA/R_HSA_165054.png	30	129401;9688;4927;6396;53371;9818;23636;9972;79023;5901;79902;7514;348995;10762;23279;23511;55706;5905;55746;23165;8021;5903;4928;9883;5902;11097;9631;57122;23225;7175	NDC1;NUP107;NUP133;NUP153;NUP155;NUP160;NUP188;NUP205;NUP210;NUP214;NUP35;NUP37;NUP42;NUP43;NUP50;NUP54;NUP58;NUP62;NUP85;NUP88;NUP93;NUP98;POM121;RAN;RANBP1;RANBP2;RANGAP1;SEC13;TPR;XPO1
R-HSA-159227	Transport of the SLBP independent Mature mRNA	http://reactome.org/PathwayBrowser/#/R-HSA-159227	-0.707471	-2.76792	0	0	34	./Project_wg_result1728734240_GSEA/R_HSA_159227.png	29	129401;9688;4927;6396;53371;9818;23636;9972;79023;79902;348995;10762;23279;23511;55706;55746;23165;8021;10189;5903;4928;9883;22916;4686;11097;9631;57122;23225;7175	ALYREF;NCBP1;NCBP2;NDC1;NUP107;NUP133;NUP153;NUP155;NUP160;NUP188;NUP205;NUP210;NUP214;NUP35;NUP37;NUP42;NUP43;NUP50;NUP54;NUP58;NUP62;NUP85;NUP88;NUP93;NUP98;POM121;RANBP2;SEC13;TPR
R-HSA-191859	snRNP Assembly	http://reactome.org/PathwayBrowser/#/R-HSA-191859	-0.634485	-2.76933	0	0	53	./Project_wg_result1728734240_GSEA/R_HSA_191859.png	39	129401;9688;4927;6396;53371;6635;50628;9818;23636;9972;79023;25929;96764;6632;79902;6636;1207;348995;10762;51808;79760;23279;23511;55706;55746;23165;6628;8021;5903;4928;9883;22916;6634;4686;11097;9631;57122;23225;7175	CLNS1A;GEMIN4;GEMIN5;GEMIN7;NCBP1;NCBP2;NDC1;NUP107;NUP133;NUP153;NUP155;NUP160;NUP188;NUP205;NUP210;NUP214;NUP35;NUP37;NUP42;NUP43;NUP50;NUP54;NUP58;NUP62;NUP85;NUP88;NUP93;NUP98;PHAX;POM121;RANBP2;SEC13;SNRPB;SNRPD1;SNRPD3;SNRPE;SNRPF;TGS1;TPR
R-HSA-194441	Metabolism of non-coding RNA	http://reactome.org/PathwayBrowser/#/R-HSA-194441	-0.634485	-2.76933	0	0	53	./Project_wg_result1728734240_GSEA/R_HSA_194441.png	39	129401;9688;4927;6396;53371;6635;50628;9818;23636;9972;79023;25929;96764;6632;79902;6636;1207;348995;10762;51808;79760;23279;23511;55706;55746;23165;6628;8021;5903;4928;9883;22916;6634;4686;11097;9631;57122;23225;7175	CLNS1A;GEMIN4;GEMIN5;GEMIN7;NCBP1;NCBP2;NDC1;NUP107;NUP133;NUP153;NUP155;NUP160;NUP188;NUP205;NUP210;NUP214;NUP35;NUP37;NUP42;NUP43;NUP50;NUP54;NUP58;NUP62;NUP85;NUP88;NUP93;NUP98;PHAX;POM121;RANBP2;SEC13;SNRPB;SNRPD1;SNRPD3;SNRPE;SNRPF;TGS1;TPR
R-HSA-3371453	Regulation of HSF1-mediated heat shock response	http://reactome.org/PathwayBrowser/#/R-HSA-3371453	-0.597609	-2.77307	0	0	68	./Project_wg_result1728734240_GSEA/R_HSA_3371453.png	48	9532;129401;9688;4927;6396;5594;53371;6118;9261;3297;9818;23636;51182;9972;9529;3312;9530;79023;573;7266;6117;23411;79902;3309;348995;3308;10762;23279;23511;2932;55706;55746;23165;27000;8021;5903;4928;9883;57805;545;22824;3313;11097;9631;57122;472;23225;7175	ATM;ATR;BAG1;BAG2;BAG4;BAG5;CCAR2;DNAJC2;DNAJC7;GSK3B;HSF1;HSPA14;HSPA4;HSPA4L;HSPA5;HSPA8;HSPA9;MAPK1;MAPKAPK2;NDC1;NUP107;NUP133;NUP153;NUP155;NUP160;NUP188;NUP205;NUP210;NUP214;NUP35;NUP37;NUP42;NUP43;NUP50;NUP54;NUP58;NUP62;NUP85;NUP88;NUP93;NUP98;POM121;RANBP2;RPA1;RPA2;SEC13;SIRT1;TPR
R-HSA-1500620	Meiosis	http://reactome.org/PathwayBrowser/#/R-HSA-1500620	-0.584487	-2.77308	0	0	96	./Project_wg_result1728734240_GSEA/R_HSA_1500620.png	64	65057;7329;27127;8366;55766;4439;3021;8365;84057;4683;3013;8354;6117;1019;8343;10388;8340;8367;25777;8360;54386;5885;8339;8338;8970;8361;5888;8344;8347;8349;8350;8357;10111;11083;653604;1017;8364;8968;675;8335;545;5932;8294;10274;8355;8342;29893;85236;8356;8345;8348;8331;3014;94239;8346;3012;3018;672;641;4001;472;8243;9126;4361	ACD;ATM;ATR;BLM;BRCA1;BRCA2;CDK2;CDK4;DIDO1;H2AC14;H2AC20;H2AC4;H2AC7;H2AC8;H2AJ;H2AX;H2AZ2;H2BC10;H2BC11;H2BC12;H2BC13;H2BC14;H2BC17;H2BC21;H2BC3;H2BC4;H2BC6;H2BC7;H2BC8;H2BC9;H3-3B;H3C1;H3C10;H3C11;H3C12;H3C13;H3C7;H3C8;H4C2;H4C3;H4C4;H4C5;H4C6;H4C8;H4C9;LMNB1;MND1;MRE11;MSH5;NBN;PSMC3IP;RAD21;RAD50;RAD51;RBBP8;RPA1;SMC1A;SMC1B;SMC3;STAG1;SUN2;SYCP2;TERF2IP;UBE2I
R-HSA-168274	Export of Viral Ribonucleoproteins from Nucleus	http://reactome.org/PathwayBrowser/#/R-HSA-168274	-0.711648	-2.77467	0	0	33	./Project_wg_result1728734240_GSEA/R_HSA_168274.png	28	129401;9688;4927;6396;53371;9818;23636;9972;79023;5901;79902;7514;348995;10762;23279;23511;55706;55746;23165;8021;5903;4928;9883;11097;9631;57122;23225;7175	NDC1;NUP107;NUP133;NUP153;NUP155;NUP160;NUP188;NUP205;NUP210;NUP214;NUP35;NUP37;NUP42;NUP43;NUP50;NUP54;NUP58;NUP62;NUP85;NUP88;NUP93;NUP98;POM121;RAN;RANBP2;SEC13;TPR;XPO1
R-HSA-69242	S Phase	http://reactome.org/PathwayBrowser/#/R-HSA-69242	-0.527335	-2.77924	0	0	160	./Project_wg_result1728734240_GSEA/R_HSA_69242.png	93	5699;5702;5711;10197;6500;5706;5925;5685;23198;1874;10213;6118;4609;4149;5708;5427;5934;8881;7314;5714;5558;23063;10000;5982;5684;157570;5425;84296;114799;23595;4331;6117;113130;1019;9861;5885;5718;996;5713;5720;207;2932;890;9837;5707;4998;5721;5695;81620;7465;64682;5983;23047;1017;51053;898;5557;84515;23594;5928;6502;23649;10274;51659;10714;9134;5981;23244;7027;4174;993;8318;990;5111;54107;8454;…	AKT1;AKT3;ANAPC1;ANAPC2;ANAPC4;ANAPC5;CCNA2;CCNE1;CCNE2;CDC16;CDC25A;CDC27;CDC45;CDC6;CDCA5;CDK2;CDK4;CDT1;CUL1;E2F1;E2F4;ESCO1;ESCO2;FEN1;GINS1;GINS2;GINS4;GMNN;GSK3B;LIG1;MAX;MCM2;MCM3;MCM4;MCM5;MCM6;MCM7;MCM8;MNAT1;MYC;ORC1;ORC3;ORC6;PCNA;PDS5A;PDS5B;POLA1;POLA2;POLD1;POLD2;POLD3;POLE;POLE2;POLE3;PRIM1;PRIM2;PSMA3;PSMA4;PSMB10;PSMB7;PSMC3;PSMC6;PSMD1;PSMD12;PSMD14;PSMD2;PSMD5;PSMD6;PSMD7;PSMD8…
R-HSA-180746	Nuclear import of Rev protein	http://reactome.org/PathwayBrowser/#/R-HSA-180746	-0.708871	-2.78035	0	0	33	./Project_wg_result1728734240_GSEA/R_HSA_180746.png	29	129401;9688;4927;6396;53371;9818;23636;9972;79023;5901;4869;79902;348995;10762;23279;23511;55706;55746;23165;8021;5903;3837;4928;9883;11097;9631;57122;23225;7175	KPNB1;NDC1;NPM1;NUP107;NUP133;NUP153;NUP155;NUP160;NUP188;NUP205;NUP210;NUP214;NUP35;NUP37;NUP42;NUP43;NUP50;NUP54;NUP58;NUP62;NUP85;NUP88;NUP93;NUP98;POM121;RAN;RANBP2;SEC13;TPR
R-HSA-176187	Activation of ATR in response to replication stress	http://reactome.org/PathwayBrowser/#/R-HSA-176187	-0.693428	-2.79326	0	0	37	./Project_wg_result1728734240_GSEA/R_HSA_176187.png	24	23595;6117;84126;10926;4998;5983;1017;84515;23594;545;1111;8317;4174;993;8318;990;55388;5984;4171;63967;4172;4173;4175;4176	ATR;ATRIP;CDC25A;CDC45;CDC6;CDC7;CDK2;CHEK1;CLSPN;DBF4;MCM10;MCM2;MCM3;MCM4;MCM5;MCM6;MCM7;MCM8;ORC1;ORC3;ORC6;RFC3;RFC4;RPA1
R-HSA-4615885	SUMOylation of DNA replication proteins	http://reactome.org/PathwayBrowser/#/R-HSA-4615885	-0.680319	-2.79616	0	0	45	./Project_wg_result1728734240_GSEA/R_HSA_4615885.png	35	129401;9688;4927;6396;53371;9818;23636;7329;9972;79023;9212;79902;348995;10762;332;3619;23279;23511;55706;5905;7153;55746;23165;8021;5903;4928;9883;11097;5111;9631;57122;7150;7155;23225;7175	AURKB;BIRC5;INCENP;NDC1;NUP107;NUP133;NUP153;NUP155;NUP160;NUP188;NUP205;NUP210;NUP214;NUP35;NUP37;NUP42;NUP43;NUP50;NUP54;NUP58;NUP62;NUP85;NUP88;NUP93;NUP98;PCNA;POM121;RANBP2;RANGAP1;SEC13;TOP1;TOP2A;TOP2B;TPR;UBE2I
R-HSA-211000	Gene Silencing by RNA	http://reactome.org/PathwayBrowser/#/R-HSA-211000	-0.559128	-2.80383	0	0	117	./Project_wg_result1728734240_GSEA/R_HSA_211000.png	77	9818;23636;60528;23112;8366;192670;9972;55766;3021;8365;192669;79023;3013;7257;8354;5433;5901;79902;8343;348995;8340;10762;8367;7247;8360;5431;8339;143689;8338;26523;57510;23279;8970;23511;55706;8361;8344;8347;8349;55746;23165;3320;8350;8357;8021;653604;27161;5903;8364;23405;4928;8968;9883;8335;8294;54487;11097;8355;8342;10526;85236;8356;8345;27327;8348;8331;3014;9631;57122;94239;8346;3012;5430;3…	AGO1;AGO2;AGO3;AGO4;DGCR8;DICER1;DROSHA;ELAC2;H2AC14;H2AC20;H2AC4;H2AC7;H2AC8;H2AJ;H2AX;H2AZ2;H2BC10;H2BC11;H2BC12;H2BC13;H2BC14;H2BC17;H2BC21;H2BC3;H2BC4;H2BC6;H2BC7;H2BC8;H2BC9;H3-3B;H3C1;H3C10;H3C11;H3C12;H3C13;H3C7;H3C8;H4C2;H4C3;H4C4;H4C5;H4C6;H4C8;H4C9;HSP90AA1;IPO8;NDC1;NUP107;NUP133;NUP153;NUP155;NUP160;NUP188;NUP205;NUP210;NUP214;NUP37;NUP42;NUP43;NUP50;NUP58;NUP62;NUP85;NUP98;PIWIL4;POL…
R-HSA-4551638	SUMOylation of chromatin organization proteins	http://reactome.org/PathwayBrowser/#/R-HSA-4551638	-0.622446	-2.80778	0	0	67	./Project_wg_result1728734240_GSEA/R_HSA_4551638.png	47	129401;9688;4927;9063;6396;53371;9818;23636;7329;8366;22955;83746;9972;8365;79023;8535;79902;348995;10762;8367;8360;3065;23279;23511;55706;8361;8554;55746;23165;8021;6304;5903;8364;4928;9883;23314;8294;3066;80012;11097;23512;9189;9631;57122;23468;23225;7175	CBX4;CBX5;H4C2;H4C3;H4C4;H4C5;H4C6;H4C8;H4C9;HDAC1;HDAC2;L3MBTL2;NDC1;NUP107;NUP133;NUP153;NUP155;NUP160;NUP188;NUP205;NUP210;NUP214;NUP35;NUP37;NUP42;NUP43;NUP50;NUP54;NUP58;NUP62;NUP85;NUP88;NUP93;NUP98;PHC3;PIAS1;PIAS2;POM121;RANBP2;SATB1;SATB2;SCMH1;SEC13;SUZ12;TPR;UBE2I;ZBED1
R-HSA-69239	Synthesis of DNA	http://reactome.org/PathwayBrowser/#/R-HSA-69239	-0.570276	-2.81502	0	0	118	./Project_wg_result1728734240_GSEA/R_HSA_69239.png	45	5718;996;5713;5720;890;9837;5707;4998;5721;5695;81620;64682;5983;1017;51053;898;5557;84515;23594;6502;23649;51659;10714;9134;5981;4174;8318;990;5111;54107;8454;5422;5424;2237;29882;3978;5984;4171;51433;4172;29945;4173;5426;4175;4176	ANAPC1;ANAPC2;ANAPC4;ANAPC5;CCNA2;CCNE1;CCNE2;CDC27;CDC45;CDC6;CDK2;CDT1;CUL1;FEN1;GINS1;GINS2;GMNN;LIG1;MCM2;MCM3;MCM4;MCM5;MCM6;MCM7;MCM8;ORC1;ORC6;PCNA;POLA1;POLA2;POLD1;POLD3;POLE;POLE3;PRIM1;PSMB7;PSMD1;PSMD12;PSMD7;PSME1;PSME2;RFC1;RFC3;RFC4;SKP2
R-HSA-171306	Packaging Of Telomere Ends	http://reactome.org/PathwayBrowser/#/R-HSA-171306	-0.700133	-2.82249	0	0	42	./Project_wg_result1728734240_GSEA/R_HSA_171306.png	31	3017;65057;8366;55766;8365;3013;8343;8340;8367;8360;54386;8339;8338;8970;8361;8344;8347;8349;8364;8335;8294;8342;85236;8345;8348;8331;3014;94239;8346;3012;3018	ACD;H2AC14;H2AC20;H2AC4;H2AC7;H2AC8;H2AJ;H2AX;H2AZ2;H2BC10;H2BC11;H2BC12;H2BC13;H2BC14;H2BC17;H2BC21;H2BC3;H2BC4;H2BC5;H2BC6;H2BC7;H2BC8;H2BC9;H4C2;H4C3;H4C4;H4C5;H4C6;H4C8;H4C9;TERF2IP
R-HSA-159230	Transport of the SLBP Dependant Mature mRNA	http://reactome.org/PathwayBrowser/#/R-HSA-159230	-0.708287	-2.8299	0	0	35	./Project_wg_result1728734240_GSEA/R_HSA_159230.png	30	129401;9688;4927;6396;53371;9818;23636;9972;79023;79902;348995;10762;23279;23511;55706;55746;23165;8021;10189;5903;4928;9883;22916;7884;4686;11097;9631;57122;23225;7175	ALYREF;NCBP1;NCBP2;NDC1;NUP107;NUP133;NUP153;NUP155;NUP160;NUP188;NUP205;NUP210;NUP214;NUP35;NUP37;NUP42;NUP43;NUP50;NUP54;NUP58;NUP62;NUP85;NUP88;NUP93;NUP98;POM121;RANBP2;SEC13;SLBP;TPR
R-HSA-5685942	HDR through Homologous Recombination (HRR)	http://reactome.org/PathwayBrowser/#/R-HSA-5685942	-0.617243	-2.83059	0	0	66	./Project_wg_result1728734240_GSEA/R_HSA_5685942.png	49	7156;6118;146956;79728;5427;51426;5810;7314;5884;5892;5982;5425;4683;10635;51750;80010;6117;84126;580;84464;348654;5429;80198;5888;197342;83990;10111;5983;7517;7516;675;545;5932;1111;10714;5981;11073;9156;5111;54107;5424;5984;672;641;23514;472;4361;5426;7486	ATM;ATR;ATRIP;BARD1;BLM;BRCA1;BRCA2;BRIP1;CHEK1;EME1;EME2;EXO1;GEN1;MRE11;MUS81;NBN;PALB2;PCNA;POLD1;POLD2;POLD3;POLE;POLE2;POLE3;POLH;POLK;RAD1;RAD17;RAD50;RAD51;RAD51AP1;RAD51D;RBBP8;RFC1;RFC2;RFC3;RFC4;RMI1;RPA1;RPA2;RTEL1;SLX4;SPIDR;TOP3A;TOPBP1;UBB;WRN;XRCC2;XRCC3
R-HSA-3108214	SUMOylation of DNA damage response and repair proteins	http://reactome.org/PathwayBrowser/#/R-HSA-3108214	-0.61287	-2.8315	0	0	75	./Project_wg_result1728734240_GSEA/R_HSA_3108214.png	50	129401;9688;4927;9063;6396;53371;6996;54780;9818;23636;7329;22955;9972;79023;8535;6117;7508;79902;348995;10762;5893;5885;23279;23511;55706;8554;55746;23165;8021;5903;4928;9883;9656;8924;10274;165918;80012;11097;79677;23137;9631;57122;142;672;641;8243;9126;7486;23225;7175	BLM;BRCA1;CBX4;HERC2;MDC1;NDC1;NSMCE4A;NUP107;NUP133;NUP153;NUP155;NUP160;NUP188;NUP205;NUP210;NUP214;NUP35;NUP37;NUP42;NUP43;NUP50;NUP54;NUP58;NUP62;NUP85;NUP88;NUP93;NUP98;PARP1;PHC3;PIAS1;PIAS2;POM121;RAD21;RAD52;RANBP2;RNF168;RPA1;SCMH1;SEC13;SMC1A;SMC3;SMC5;SMC6;STAG1;TDG;TPR;UBE2I;WRN;XPC
R-HSA-177243	Interactions of Rev with host cellular proteins	http://reactome.org/PathwayBrowser/#/R-HSA-177243	-0.710638	-2.83724	0	0	36	./Project_wg_result1728734240_GSEA/R_HSA_177243.png	32	129401;9688;4927;6396;53371;9818;23636;9972;79023;5901;4869;79902;7514;348995;10762;23279;23511;55706;5905;55746;23165;8021;5903;3837;4928;9883;5902;11097;9631;57122;23225;7175	KPNB1;NDC1;NPM1;NUP107;NUP133;NUP153;NUP155;NUP160;NUP188;NUP205;NUP210;NUP214;NUP35;NUP37;NUP42;NUP43;NUP50;NUP54;NUP58;NUP62;NUP85;NUP88;NUP93;NUP98;POM121;RAN;RANBP1;RANBP2;RANGAP1;SEC13;TPR;XPO1
R-HSA-1912408	Pre-NOTCH Transcription and Translation	http://reactome.org/PathwayBrowser/#/R-HSA-1912408	-0.613384	-2.87658	0	0	78	./Project_wg_result1728734240_GSEA/R_HSA_1912408.png	53	23112;9794;8366;192670;55766;3021;8365;192669;1871;55534;3013;2648;8354;8343;1387;8340;8367;8360;8339;8338;26523;22938;8970;8361;2033;8344;8347;8349;8350;8357;653604;27161;8364;8968;8335;8294;8355;8342;7027;85236;8356;8345;27327;8348;8331;3014;1869;94239;8346;3012;3018;861;4853	AGO1;AGO2;AGO3;AGO4;CREBBP;E2F1;E2F3;EP300;H2AC14;H2AC20;H2AC4;H2AC7;H2AC8;H2AJ;H2AX;H2AZ2;H2BC10;H2BC11;H2BC12;H2BC13;H2BC14;H2BC17;H2BC21;H2BC3;H2BC4;H2BC6;H2BC7;H2BC8;H2BC9;H3-3B;H3C1;H3C10;H3C11;H3C12;H3C13;H3C7;H3C8;H4C2;H4C3;H4C4;H4C5;H4C6;H4C8;H4C9;KAT2A;MAML1;MAML3;NOTCH2;RUNX1;SNW1;TFDP1;TNRC6A;TNRC6B
R-HSA-9670095	Inhibition of DNA recombination at telomere	http://reactome.org/PathwayBrowser/#/R-HSA-9670095	-0.670555	-2.88015	0	0	57	./Project_wg_result1728734240_GSEA/R_HSA_9670095.png	35	65057;8366;55766;3021;8365;3013;5433;8343;8340;8367;8360;54386;5431;8339;8338;8970;8361;8344;8347;8349;8364;8335;8294;8342;85236;8345;8348;8331;3014;94239;8346;3012;5430;3018;546	ACD;ATRX;H2AC14;H2AC20;H2AC4;H2AC7;H2AC8;H2AJ;H2AX;H2AZ2;H2BC10;H2BC11;H2BC12;H2BC13;H2BC14;H2BC17;H2BC21;H2BC3;H2BC4;H2BC6;H2BC7;H2BC8;H2BC9;H3-3B;H4C2;H4C3;H4C4;H4C5;H4C6;H4C8;H4C9;POLR2A;POLR2B;POLR2D;TERF2IP
R-HSA-73864	RNA Polymerase I Transcription	http://reactome.org/PathwayBrowser/#/R-HSA-73864	-0.600862	-2.89726	0	0	94	./Project_wg_result1728734240_GSEA/R_HSA_73864.png	55	2967;8366;2068;55766;3021;8365;3013;2648;6908;8354;4331;8343;8340;8367;8360;3065;8339;8338;8970;8361;54815;8344;8347;9112;11335;8349;8350;8357;653604;8364;221830;8968;8335;5928;8294;3066;2071;9013;1108;5931;8355;8342;25885;85236;8356;8345;8348;7343;8331;3014;94239;8346;3012;79101;3018	CBX3;CHD4;ERCC2;ERCC3;GATAD2A;GTF2H3;H2AC14;H2AC20;H2AC4;H2AC7;H2AC8;H2AJ;H2AX;H2AZ2;H2BC10;H2BC11;H2BC12;H2BC13;H2BC14;H2BC17;H2BC21;H2BC3;H2BC4;H2BC6;H2BC7;H2BC8;H2BC9;H3-3B;H3C1;H3C10;H3C11;H3C12;H3C13;H3C7;H3C8;H4C2;H4C3;H4C4;H4C5;H4C6;H4C8;H4C9;HDAC1;HDAC2;KAT2A;MNAT1;MTA1;POLR1A;POLR1F;RBBP4;RBBP7;TAF1C;TAF1D;TBP;UBTF
R-HSA-73894	DNA Repair	http://reactome.org/PathwayBrowser/#/R-HSA-73894	-0.540001	-2.89927	0	0	320	./Project_wg_result1728734240_GSEA/R_HSA_73894.png	166	2873;25;51426;65057;5810;7314;7329;7353;5884;2967;8366;2068;5892;55766;2140;5982;4798;8365;2547;5425;7507;4683;64858;3013;27339;10635;8533;51750;80010;4331;5433;51455;9768;2073;6117;84126;9318;7508;11284;8343;27434;22976;580;29089;84464;7415;8340;8367;1642;10038;5893;8360;54386;7336;5431;7158;54962;201254;348654;8339;5429;8338;80198;86;7318;8970;9100;54891;8361;64421;8314;890;8554;5888;2033;8344;…	ABL1;ACD;ACTB;ACTL6A;APEX1;AQR;ASCC2;ASCC3;ATM;ATR;ATRIP;BAP1;BARD1;BAZ1B;BLM;BRCA1;BRCA2;BRCC3;BRIP1;CCNA2;CDK2;CENPX;CHD1L;CHEK1;CLSPN;COPS2;COPS3;CUL4A;DCLRE1B;DCLRE1C;DDB1;DTL;EME2;EP300;ERCC2;ERCC3;ERCC5;EXO1;EYA3;FAN1;FANCA;FANCB;FANCD2;FANCG;FANCI;FANCM;FEN1;GEN1;GPS1;GTF2H3;H2AC14;H2AC20;H2AC4;H2AC7;H2AC8;H2AJ;H2AX;H2AZ2;H2BC10;H2BC11;H2BC12;H2BC13;H2BC14;H2BC17;H2BC21;H2BC3;H2BC4;H2BC6;H…
R-HSA-110330	Recognition and association of DNA glycosylase with site containing an affected purine	http://reactome.org/PathwayBrowser/#/R-HSA-110330	-0.691763	-2.90608	0	0	46	./Project_wg_result1728734240_GSEA/R_HSA_110330.png	32	3017;65057;8366;55766;8365;3013;8343;8340;8367;8360;54386;8339;8338;8970;8361;8344;8347;8349;8364;8335;8294;4968;8342;85236;8345;8348;8331;3014;94239;8346;3012;3018	ACD;H2AC14;H2AC20;H2AC4;H2AC7;H2AC8;H2AJ;H2AX;H2AZ2;H2BC10;H2BC11;H2BC12;H2BC13;H2BC14;H2BC17;H2BC21;H2BC3;H2BC4;H2BC5;H2BC6;H2BC7;H2BC8;H2BC9;H4C2;H4C3;H4C4;H4C5;H4C6;H4C8;H4C9;OGG1;TERF2IP
R-HSA-110331	Cleavage of the damaged purine	http://reactome.org/PathwayBrowser/#/R-HSA-110331	-0.691763	-2.90608	0	0	46	./Project_wg_result1728734240_GSEA/R_HSA_110331.png	32	3017;65057;8366;55766;8365;3013;8343;8340;8367;8360;54386;8339;8338;8970;8361;8344;8347;8349;8364;8335;8294;4968;8342;85236;8345;8348;8331;3014;94239;8346;3012;3018	ACD;H2AC14;H2AC20;H2AC4;H2AC7;H2AC8;H2AJ;H2AX;H2AZ2;H2BC10;H2BC11;H2BC12;H2BC13;H2BC14;H2BC17;H2BC21;H2BC3;H2BC4;H2BC5;H2BC6;H2BC7;H2BC8;H2BC9;H4C2;H4C3;H4C4;H4C5;H4C6;H4C8;H4C9;OGG1;TERF2IP
R-HSA-73927	Depurination	http://reactome.org/PathwayBrowser/#/R-HSA-73927	-0.691763	-2.90608	0	0	46	./Project_wg_result1728734240_GSEA/R_HSA_73927.png	32	3017;65057;8366;55766;8365;3013;8343;8340;8367;8360;54386;8339;8338;8970;8361;8344;8347;8349;8364;8335;8294;4968;8342;85236;8345;8348;8331;3014;94239;8346;3012;3018	ACD;H2AC14;H2AC20;H2AC4;H2AC7;H2AC8;H2AJ;H2AX;H2AZ2;H2BC10;H2BC11;H2BC12;H2BC13;H2BC14;H2BC17;H2BC21;H2BC3;H2BC4;H2BC5;H2BC6;H2BC7;H2BC8;H2BC9;H4C2;H4C3;H4C4;H4C5;H4C6;H4C8;H4C9;OGG1;TERF2IP
R-HSA-3214858	RMTs methylate histone arginines	http://reactome.org/PathwayBrowser/#/R-HSA-3214858	-0.649629	-2.91156	0	0	63	./Project_wg_result1728734240_GSEA/R_HSA_3214858.png	44	55766;8365;8329;3276;3013;8354;1019;54496;55170;8367;8360;8338;86;6605;8361;1788;196528;8350;8357;653604;6601;8364;8336;8968;8969;8335;8294;6597;92815;5931;8355;8332;8356;317772;8331;3014;55193;94239;8289;3717;57492;85235;3012;6599	ACTL6A;ARID1A;ARID1B;ARID2;CDK4;DNMT3A;H2AC11;H2AC12;H2AC13;H2AC14;H2AC16;H2AC17;H2AC20;H2AC21;H2AC25;H2AC4;H2AC7;H2AC8;H2AJ;H2AX;H2AZ2;H3C1;H3C10;H3C11;H3C12;H3C13;H3C7;H3C8;H4C3;H4C4;H4C5;H4C6;H4C8;H4C9;JAK2;PBRM1;PRMT1;PRMT6;PRMT7;RBBP7;SMARCA4;SMARCC1;SMARCC2;SMARCE1
R-HSA-8936459	RUNX1 regulates genes involved in megakaryocyte differentiation and platelet function	http://reactome.org/PathwayBrowser/#/R-HSA-8936459	-0.633382	-2.92116	0	0	78	./Project_wg_result1728734240_GSEA/R_HSA_8936459.png	55	23112;8366;192670;55766;3021;8365;192669;3276;3013;8354;10398;8343;55170;8340;8367;8360;3065;8339;8338;26523;8970;8361;865;2033;2811;8344;8347;8349;9757;8350;8357;653604;4297;8364;9739;8968;8335;8294;25942;8355;8342;85236;8356;8345;27327;8348;8331;8085;3014;58508;94239;8346;3012;3018;861	AGO1;AGO3;AGO4;CBFB;EP300;GP1BA;H2AC14;H2AC20;H2AC4;H2AC7;H2AC8;H2AJ;H2AX;H2AZ2;H2BC10;H2BC11;H2BC12;H2BC13;H2BC14;H2BC17;H2BC21;H2BC3;H2BC4;H2BC6;H2BC7;H2BC8;H2BC9;H3-3B;H3C1;H3C10;H3C11;H3C12;H3C13;H3C7;H3C8;H4C2;H4C3;H4C4;H4C5;H4C6;H4C8;H4C9;HDAC1;KMT2A;KMT2B;KMT2C;KMT2D;MYL9;PRMT1;PRMT6;RUNX1;SETD1A;SIN3A;TNRC6A;TNRC6B
R-HSA-68962	Activation of the pre-replicative complex	http://reactome.org/PathwayBrowser/#/R-HSA-68962	-0.756356	-2.925	0	0	33	./Project_wg_result1728734240_GSEA/R_HSA_68962.png	21	4998;81620;1017;51053;5557;84515;23594;23649;8317;4174;8318;990;54107;5422;55388;4171;4172;4173;5426;4175;4176	CDC45;CDC6;CDC7;CDK2;CDT1;GMNN;MCM10;MCM2;MCM3;MCM4;MCM5;MCM6;MCM7;MCM8;ORC1;ORC6;POLA1;POLA2;POLE;POLE3;PRIM1
R-HSA-69190	DNA strand elongation	http://reactome.org/PathwayBrowser/#/R-HSA-69190	-0.764031	-2.9413	0	0	32	./Project_wg_result1728734240_GSEA/R_HSA_69190.png	20	5983;5557;84515;23649;51659;10714;5981;4174;8318;5111;5422;5424;2237;3978;5984;4171;4172;4173;4175;4176	CDC45;FEN1;GINS2;LIG1;MCM2;MCM3;MCM4;MCM5;MCM6;MCM7;MCM8;PCNA;POLA1;POLA2;POLD1;POLD3;PRIM1;RFC1;RFC3;RFC4
R-HSA-68867	Assembly of the pre-replicative complex	http://reactome.org/PathwayBrowser/#/R-HSA-68867	-0.582018	-2.94255	0	0	127	./Project_wg_result1728734240_GSEA/R_HSA_68867.png	67	8881;7314;5714;8366;55766;5684;3021;8365;3836;3013;23595;8354;8343;8340;9861;8367;8360;5718;8339;8338;996;5713;5720;8970;8361;5707;4998;8344;5721;8347;5695;81620;8349;8350;8357;64682;653604;51053;8364;3837;84515;8968;8335;23594;8294;8355;8342;4174;85236;8356;8345;990;8348;8331;3014;94239;8346;29882;3012;4171;51433;3018;4172;29945;4173;4175;4176	ANAPC1;ANAPC2;ANAPC4;ANAPC5;CDC16;CDC27;CDC6;CDT1;GMNN;H2AC14;H2AC20;H2AC4;H2AC7;H2AC8;H2AJ;H2AX;H2AZ2;H2BC10;H2BC11;H2BC12;H2BC13;H2BC14;H2BC17;H2BC21;H2BC3;H2BC4;H2BC6;H2BC7;H2BC8;H2BC9;H3-3B;H3C1;H3C10;H3C11;H3C12;H3C13;H3C7;H3C8;H4C2;H4C3;H4C4;H4C5;H4C6;H4C8;H4C9;KPNA1;KPNB1;MCM2;MCM3;MCM4;MCM5;MCM6;MCM7;MCM8;ORC1;ORC3;ORC6;PSMA3;PSMB7;PSMD1;PSMD12;PSMD6;PSMD7;PSMD8;PSME1;PSME2;UBB
R-HSA-9645723	Diseases of programmed cell death	http://reactome.org/PathwayBrowser/#/R-HSA-9645723	-0.624874	-2.9443	0	0	86	./Project_wg_result1728734240_GSEA/R_HSA_9645723.png	55	8366;5558;708;55766;3021;8365;824;3013;8354;8343;841;10018;8340;8367;8360;8339;8338;831;8970;8361;11035;8344;8347;8349;1788;8350;8357;653604;8364;5557;8968;8335;5928;23649;8294;5931;8355;8342;2146;85236;993;8356;8345;23512;8348;8331;5422;3014;94239;8346;197259;3012;3018;1786;4001	BCL2L11;C1QBP;CAPN2;CASP8;CAST;CDC25A;DNMT1;DNMT3A;EZH2;H2AC14;H2AC20;H2AC4;H2AC7;H2AC8;H2AJ;H2AX;H2AZ2;H2BC10;H2BC11;H2BC12;H2BC13;H2BC14;H2BC17;H2BC21;H2BC3;H2BC4;H2BC6;H2BC7;H2BC8;H2BC9;H3-3B;H3C1;H3C10;H3C11;H3C12;H3C13;H3C7;H3C8;H4C2;H4C3;H4C4;H4C5;H4C6;H4C8;H4C9;LMNB1;MLKL;POLA1;POLA2;PRIM1;PRIM2;RBBP4;RBBP7;RIPK3;SUZ12
R-HSA-73884	Base Excision Repair	http://reactome.org/PathwayBrowser/#/R-HSA-73884	-0.620629	-2.94852	0	0	82	./Project_wg_result1728734240_GSEA/R_HSA_73884.png	56	6118;3980;8341;79661;6996;5427;3017;65057;8366;55766;5982;8365;5425;3013;6117;11284;8343;8340;8367;10038;8360;54386;8339;8338;8970;8361;8344;8347;8349;328;5983;8364;8335;8294;4968;10714;5981;7374;8342;85236;8345;8348;5111;54107;8331;3014;94239;8346;142;5424;2237;3012;3978;5984;3018;5426	ACD;APEX1;FEN1;H2AC14;H2AC20;H2AC4;H2AC7;H2AC8;H2AJ;H2AX;H2AZ2;H2BC10;H2BC11;H2BC12;H2BC13;H2BC14;H2BC15;H2BC17;H2BC21;H2BC3;H2BC4;H2BC5;H2BC6;H2BC7;H2BC8;H2BC9;H4C2;H4C3;H4C4;H4C5;H4C6;H4C8;H4C9;LIG1;LIG3;NEIL1;OGG1;PARP1;PARP2;PCNA;PNKP;POLD1;POLD2;POLD3;POLE;POLE2;POLE3;RFC1;RFC2;RFC3;RFC4;RPA1;RPA2;TDG;TERF2IP;UNG
R-HSA-2559586	DNA Damage/Telomere Stress Induced Senescence	http://reactome.org/PathwayBrowser/#/R-HSA-2559586	-0.644545	-2.94983	0	0	69	./Project_wg_result1728734240_GSEA/R_HSA_2559586.png	39	3007;8340;8367;8360;54386;8339;8338;8970;8361;890;8344;8347;8349;10111;29855;1017;898;8364;8335;3006;8294;9134;8342;3008;85236;3009;8345;57634;23523;8348;8331;3014;94239;8346;3012;3018;4001;472;4361	ATM;CABIN1;CCNA2;CCNE1;CCNE2;CDK2;EP400;H1-2;H1-3;H1-4;H1-5;H2AC14;H2AC20;H2AC4;H2AC8;H2AX;H2AZ2;H2BC10;H2BC11;H2BC12;H2BC13;H2BC14;H2BC17;H2BC21;H2BC3;H2BC4;H2BC6;H2BC8;H2BC9;H4C3;H4C4;H4C5;H4C6;H4C9;LMNB1;MRE11;RAD50;TERF2IP;UBN1
R-HSA-68877	Mitotic Prometaphase	http://reactome.org/PathwayBrowser/#/R-HSA-68877	-0.554084	-2.95939	0	0	194	./Project_wg_result1728734240_GSEA/R_HSA_68877.png	111	114791;151246;55055;55839;9662;1454;27175;55559;23063;80184;1781;5577;79023;348235;10726;5529;9212;55869;79172;140735;7840;113130;79902;55722;54908;7514;27436;1457;348995;51143;23122;332;9918;5885;79441;699;54821;3619;22897;23279;23354;9184;7283;55835;10403;5905;8379;55746;55142;6249;1639;3320;4085;23047;5903;10733;1062;64105;4928;10383;147841;401541;10426;23397;10274;79019;10592;54801;22919;1119…	AHCTF1;AKAP9;ALMS1;AURKB;BIRC5;BUB1;BUB1B;BUB3;CCP110;CDCA5;CDK5RAP2;CENPC;CENPE;CENPF;CENPJ;CENPK;CENPM;CENPN;CENPO;CENPP;CENPT;CENPU;CEP131;CEP135;CEP152;CEP164;CEP192;CEP250;CEP290;CEP72;CEP78;CKAP5;CLASP1;CLASP2;CLIP1;CNTRL;CSNK1D;CSNK1E;CSNK2A1;DCTN1;DYNC1H1;DYNC1I2;DYNC1LI1;DYNC1LI2;DYNLL2;EML4;ERCC6L;HAUS2;HAUS3;HAUS5;HAUS6;HAUS7;HDAC8;HSP90AA1;INCENP;KIF2A;KNL1;KNTC1;MAD1L1;MAD2L1;MAPRE1;…
R-HSA-159231	Transport of Mature mRNA Derived from an Intronless Transcript	http://reactome.org/PathwayBrowser/#/R-HSA-159231	-0.711148	-2.96016	0	0	41	./Project_wg_result1728734240_GSEA/R_HSA_159231.png	36	129401;9688;4927;6396;53371;10898;9818;23636;9972;81608;79023;79902;51692;55339;348995;10762;23279;23511;55706;53981;55746;23165;8021;10189;5903;4928;9883;22916;4686;11097;29894;8189;9631;57122;23225;7175	ALYREF;CPSF1;CPSF2;CPSF3;CPSF4;FIP1L1;NCBP1;NCBP2;NDC1;NUP107;NUP133;NUP153;NUP155;NUP160;NUP188;NUP205;NUP210;NUP214;NUP35;NUP37;NUP42;NUP43;NUP50;NUP54;NUP58;NUP62;NUP85;NUP88;NUP93;NUP98;POM121;RANBP2;SEC13;SYMPK;TPR;WDR33
R-HSA-5693532	DNA Double-Strand Break Repair	http://reactome.org/PathwayBrowser/#/R-HSA-5693532	-0.573226	-2.96401	0	0	160	./Project_wg_result1728734240_GSEA/R_HSA_5693532.png	99	25;51426;5810;7314;7329;5884;8366;5892;2140;5982;8365;2547;5425;4683;10635;51750;80010;6117;84126;8343;27434;22976;580;84464;8340;8367;10038;5893;8360;7336;7158;54962;348654;8339;5429;80198;8970;8361;64421;8314;890;5888;8344;197342;6047;8347;8349;83990;10111;5983;7517;51720;1017;8364;7516;675;79184;545;9656;5932;8294;8924;1111;8467;10714;165918;5981;5536;8342;85236;11073;7520;10721;9156;8345;8348…	ABL1;ATM;ATR;ATRIP;BAP1;BARD1;BAZ1B;BLM;BRCA1;BRCA2;BRCC3;BRIP1;CCNA2;CDK2;CHEK1;CLSPN;DCLRE1C;EME2;EXO1;EYA3;FEN1;GEN1;H2AX;H2BC10;H2BC11;H2BC12;H2BC13;H2BC14;H2BC17;H2BC21;H2BC3;H2BC4;H2BC6;H2BC7;H2BC8;H2BC9;H4C2;H4C3;H4C4;H4C5;H4C6;H4C8;H4C9;HERC2;KDM4A;MDC1;MRE11;MUS81;NBN;NSD2;PARP1;PARP2;PAXIP1;PCNA;POLD1;POLD2;POLD3;POLE;POLE3;POLH;POLK;POLM;POLQ;PPP5C;PRKDC;RAD1;RAD17;RAD50;RAD51;RAD51AP1…
R-HSA-73854	RNA Polymerase I Promoter Clearance	http://reactome.org/PathwayBrowser/#/R-HSA-73854	-0.61099	-2.97309	0	0	93	./Project_wg_result1728734240_GSEA/R_HSA_73854.png	55	2967;8366;2068;55766;3021;8365;3013;2648;6908;8354;4331;8343;8340;8367;8360;3065;8339;8338;8970;8361;54815;8344;8347;9112;11335;8349;8350;8357;653604;8364;221830;8968;8335;5928;8294;3066;2071;9013;1108;5931;8355;8342;25885;85236;8356;8345;8348;7343;8331;3014;94239;8346;3012;79101;3018	CBX3;CHD4;ERCC2;ERCC3;GATAD2A;GTF2H3;H2AC14;H2AC20;H2AC4;H2AC7;H2AC8;H2AJ;H2AX;H2AZ2;H2BC10;H2BC11;H2BC12;H2BC13;H2BC14;H2BC17;H2BC21;H2BC3;H2BC4;H2BC6;H2BC7;H2BC8;H2BC9;H3-3B;H3C1;H3C10;H3C11;H3C12;H3C13;H3C7;H3C8;H4C2;H4C3;H4C4;H4C5;H4C6;H4C8;H4C9;HDAC1;HDAC2;KAT2A;MNAT1;MTA1;POLR1A;POLR1F;RBBP4;RBBP7;TAF1C;TAF1D;TBP;UBTF
R-HSA-73728	RNA Polymerase I Promoter Opening	http://reactome.org/PathwayBrowser/#/R-HSA-73728	-0.703896	-2.98084	0	0	48	./Project_wg_result1728734240_GSEA/R_HSA_73728.png	37	8366;55766;3021;8365;3013;8354;8343;8340;8367;8360;8339;8338;8970;8361;8344;8347;8349;8350;8357;653604;8364;8968;8335;8294;8355;8342;85236;8356;8345;8348;7343;8331;3014;94239;8346;3012;3018	H2AC14;H2AC20;H2AC4;H2AC7;H2AC8;H2AJ;H2AX;H2AZ2;H2BC10;H2BC11;H2BC12;H2BC13;H2BC14;H2BC17;H2BC21;H2BC3;H2BC4;H2BC6;H2BC7;H2BC8;H2BC9;H3-3B;H3C1;H3C10;H3C11;H3C12;H3C13;H3C7;H3C8;H4C2;H4C3;H4C4;H4C5;H4C6;H4C8;H4C9;UBTF
R-HSA-5693607	Processing of DNA double-strand break ends	http://reactome.org/PathwayBrowser/#/R-HSA-5693607	-0.63362	-2.98884	0	0	91	./Project_wg_result1728734240_GSEA/R_HSA_5693607.png	59	5810;7314;7329;5884;8366;5982;8365;4683;80010;6117;84126;8343;580;8340;8367;8360;7336;7158;54962;8339;8970;8361;890;8344;6047;8347;8349;83990;10111;5983;51720;1017;8364;79184;545;9656;5932;8294;8924;1111;165918;8342;85236;11073;9156;8345;8348;8914;3014;8346;5984;3018;63967;672;641;472;7468;4361;7486	ATM;ATR;ATRIP;BARD1;BLM;BRCA1;BRCC3;BRIP1;CCNA2;CDK2;CHEK1;CLSPN;EXO1;H2AX;H2BC10;H2BC11;H2BC12;H2BC13;H2BC14;H2BC17;H2BC21;H2BC3;H2BC4;H2BC6;H2BC7;H2BC8;H2BC9;H4C2;H4C3;H4C4;H4C5;H4C6;H4C8;H4C9;HERC2;MDC1;MRE11;NBN;NSD2;RAD1;RAD17;RAD50;RBBP8;RFC2;RFC3;RFC4;RMI1;RNF168;RNF4;RPA1;TIMELESS;TIPIN;TOPBP1;TP53BP1;UBB;UBE2I;UBE2V2;UIMC1;WRN
R-HSA-9609646	HCMV Infection	http://reactome.org/PathwayBrowser/#/R-HSA-9609646	-0.582081	-2.99103	0	0	137	./Project_wg_result1728734240_GSEA/R_HSA_9609646.png	84	9818;23636;79643;27183;8366;9972;1781;10951;8365;8329;10155;79023;3013;11267;8354;140735;79902;8343;348995;51143;8340;10762;8367;8360;9612;8339;8338;23279;8970;3688;23511;55706;8361;1385;8344;8347;89853;8349;55746;3190;23165;8350;8357;8021;653604;5903;8364;8336;4928;8968;10383;9883;8969;8335;5928;8294;92815;5931;11097;8355;8342;51028;2146;85236;8332;84617;8356;8345;317772;23512;8348;8331;9631;571…	CBX1;CHMP6;CREB1;DYNC1H1;DYNC1I2;DYNC1LI1;DYNC1LI2;DYNLL2;EZH2;H2AC11;H2AC12;H2AC13;H2AC14;H2AC16;H2AC17;H2AC20;H2AC21;H2AC25;H2AC4;H2AC7;H2AC8;H2BC10;H2BC11;H2BC12;H2BC13;H2BC14;H2BC17;H2BC18;H2BC21;H2BC3;H2BC4;H2BC6;H2BC7;H2BC8;H2BC9;H3C1;H3C10;H3C11;H3C12;H3C13;H3C7;H3C8;H4C2;H4C3;H4C4;H4C5;H4C6;H4C8;H4C9;HNRNPK;ITGB1;MVB12B;NCOR1;NCOR2;NDC1;NUP107;NUP133;NUP153;NUP155;NUP160;NUP188;NUP205;NUP…
R-HSA-157579	Telomere Maintenance	http://reactome.org/PathwayBrowser/#/R-HSA-157579	-0.630591	-3.0104	0	0	101	./Project_wg_result1728734240_GSEA/R_HSA_157579.png	61	8366;5558;55766;5982;3021;8365;5425;3013;51750;5433;6117;54921;8343;8340;8367;8360;54386;5431;79075;8339;8338;8970;8361;890;8344;8347;8349;5983;1017;10856;8364;8607;1736;5557;8335;23649;8294;10714;5981;8342;85236;8345;8348;5111;8331;5422;3014;94239;8346;5424;2237;3012;3978;5984;5430;3018;63922;641;55291;7486;546	ATRX;BLM;CCNA2;CDK2;CHTF18;CHTF8;DKC1;DSCC1;FEN1;H2AC14;H2AC20;H2AC4;H2AC7;H2AC8;H2AJ;H2AX;H2AZ2;H2BC10;H2BC11;H2BC12;H2BC13;H2BC14;H2BC17;H2BC21;H2BC3;H2BC4;H2BC6;H2BC7;H2BC8;H2BC9;H3-3B;H4C2;H4C3;H4C4;H4C5;H4C6;H4C8;H4C9;LIG1;PCNA;POLA1;POLA2;POLD1;POLD2;POLD3;POLR2A;POLR2B;POLR2D;PPP6R3;PRIM1;PRIM2;RFC1;RFC2;RFC3;RFC4;RPA1;RTEL1;RUVBL1;RUVBL2;TERF2IP;WRN
R-HSA-159234	Transport of Mature mRNAs Derived from Intronless Transcripts	http://reactome.org/PathwayBrowser/#/R-HSA-159234	-0.711732	-3.01608	0	0	42	./Project_wg_result1728734240_GSEA/R_HSA_159234.png	37	129401;9688;4927;6396;53371;10898;9818;23636;9972;81608;79023;79902;51692;55339;348995;10762;23279;23511;55706;53981;55746;23165;8021;10189;5903;4928;9883;22916;7884;4686;11097;29894;8189;9631;57122;23225;7175	ALYREF;CPSF1;CPSF2;CPSF3;CPSF4;FIP1L1;NCBP1;NCBP2;NDC1;NUP107;NUP133;NUP153;NUP155;NUP160;NUP188;NUP205;NUP210;NUP214;NUP35;NUP37;NUP42;NUP43;NUP50;NUP54;NUP58;NUP62;NUP85;NUP88;NUP93;NUP98;POM121;RANBP2;SEC13;SLBP;SYMPK;TPR;WDR33
R-HSA-427389	ERCC6 (CSB) and EHMT2 (G9a) positively regulate rRNA expression	http://reactome.org/PathwayBrowser/#/R-HSA-427389	-0.674842	-3.02154	0	0	61	./Project_wg_result1728734240_GSEA/R_HSA_427389.png	44	8366;55766;3021;8365;3013;8354;8343;8340;8367;8360;3065;8339;8338;8970;8361;54815;8344;8347;9112;11335;8349;8350;8357;653604;8364;8968;8335;5928;8294;3066;1108;5931;8355;8342;85236;8356;8345;8348;8331;3014;94239;8346;3012;3018	CBX3;CHD4;GATAD2A;H2AC14;H2AC20;H2AC4;H2AC7;H2AC8;H2AJ;H2AX;H2AZ2;H2BC10;H2BC11;H2BC12;H2BC13;H2BC14;H2BC17;H2BC21;H2BC3;H2BC4;H2BC6;H2BC7;H2BC8;H2BC9;H3-3B;H3C1;H3C10;H3C11;H3C12;H3C13;H3C7;H3C8;H4C2;H4C3;H4C4;H4C5;H4C6;H4C8;H4C9;HDAC1;HDAC2;MTA1;RBBP4;RBBP7
R-HSA-3247509	Chromatin modifying enzymes	http://reactome.org/PathwayBrowser/#/R-HSA-3247509	-0.552824	-3.02698	0	0	249	./Project_wg_result1728734240_GSEA/R_HSA_3247509.png	132	10902;3013;6839;79918;2648;55869;54934;9913;6880;8354;64426;9575;1019;8343;10499;9643;11143;6314;1387;23326;54496;55170;8340;8367;64754;79960;84148;8360;23133;9612;83933;3065;8339;8338;86;64324;55167;8970;80314;6605;23028;8361;54815;2033;8344;8347;284058;8089;9112;8349;1788;26610;196528;84289;9757;8350;8357;653604;4297;6601;23186;51230;10856;8364;8607;3054;84444;8336;9739;8968;8969;8335;7994;5928…	ACTB;ACTL6A;ARID1A;ARID1B;ARID2;ARID4A;ARID4B;ASH1L;ATF7IP;ATXN7;BRD1;BRD8;BRPF1;BRWD1;CDK4;CHD4;CLOCK;CREBBP;DNMT3A;DOT1L;EHMT1;ELP4;EP300;EP400;EPC1;EZH2;GATAD2A;H2AC11;H2AC12;H2AC14;H2AC16;H2AC17;H2AC20;H2AC21;H2AC25;H2AC4;H2AC7;H2AC8;H2AX;H2AZ2;H2BC10;H2BC11;H2BC12;H2BC13;H2BC14;H2BC17;H2BC18;H2BC21;H2BC3;H2BC4;H2BC6;H2BC7;H2BC8;H2BC9;H3C1;H3C10;H3C11;H3C12;H3C13;H3C7;H3C8;H4C3;H4C4;H4C5;H4C6…
R-HSA-4839726	Chromatin organization	http://reactome.org/PathwayBrowser/#/R-HSA-4839726	-0.552824	-3.02698	0	0	249	./Project_wg_result1728734240_GSEA/R_HSA_4839726.png	132	10902;3013;6839;79918;2648;55869;54934;9913;6880;8354;64426;9575;1019;8343;10499;9643;11143;6314;1387;23326;54496;55170;8340;8367;64754;79960;84148;8360;23133;9612;83933;3065;8339;8338;86;64324;55167;8970;80314;6605;23028;8361;54815;2033;8344;8347;284058;8089;9112;8349;1788;26610;196528;84289;9757;8350;8357;653604;4297;6601;23186;51230;10856;8364;8607;3054;84444;8336;9739;8968;8969;8335;7994;5928…	ACTB;ACTL6A;ARID1A;ARID1B;ARID2;ARID4A;ARID4B;ASH1L;ATF7IP;ATXN7;BRD1;BRD8;BRPF1;BRWD1;CDK4;CHD4;CLOCK;CREBBP;DNMT3A;DOT1L;EHMT1;ELP4;EP300;EP400;EPC1;EZH2;GATAD2A;H2AC11;H2AC12;H2AC14;H2AC16;H2AC17;H2AC20;H2AC21;H2AC25;H2AC4;H2AC7;H2AC8;H2AX;H2AZ2;H2BC10;H2BC11;H2BC12;H2BC13;H2BC14;H2BC17;H2BC18;H2BC21;H2BC3;H2BC4;H2BC6;H2BC7;H2BC8;H2BC9;H3C1;H3C10;H3C11;H3C12;H3C13;H3C7;H3C8;H4C3;H4C4;H4C5;H4C6…
R-HSA-68616	Assembly of the ORC complex at the origin of replication	http://reactome.org/PathwayBrowser/#/R-HSA-68616	-0.708759	-3.02708	0	0	54	./Project_wg_result1728734240_GSEA/R_HSA_68616.png	41	8366;55766;3021;8365;3836;3013;23595;8354;8343;8340;8367;8360;8339;8338;8970;8361;4998;8344;8347;8349;8350;8357;653604;8364;3837;8968;8335;23594;8294;8355;8342;85236;8356;8345;8348;8331;3014;94239;8346;3012;3018	H2AC14;H2AC20;H2AC4;H2AC7;H2AC8;H2AJ;H2AX;H2AZ2;H2BC10;H2BC11;H2BC12;H2BC13;H2BC14;H2BC17;H2BC21;H2BC3;H2BC4;H2BC6;H2BC7;H2BC8;H2BC9;H3-3B;H3C1;H3C10;H3C11;H3C12;H3C13;H3C7;H3C8;H4C2;H4C3;H4C4;H4C5;H4C6;H4C8;H4C9;KPNA1;KPNB1;ORC1;ORC3;ORC6
R-HSA-3214847	HATs acetylate histones	http://reactome.org/PathwayBrowser/#/R-HSA-3214847	-0.602632	-3.03057	0	0	127	./Project_wg_result1728734240_GSEA/R_HSA_3214847.png	73	10902;3013;2648;54934;9913;6880;8354;9575;8343;10499;9643;11143;6314;1387;23326;8340;8367;79960;84148;8360;8339;8338;86;55167;8970;80314;8361;2033;8344;8347;284058;8089;8349;26610;84289;8350;8357;653604;51230;10856;8364;8607;3054;8336;8968;8969;8335;7994;26009;8295;8294;7862;60;92815;5931;8355;8342;8520;85236;8332;8356;8345;317772;57634;8348;8331;8346;85235;3012;3018;23774;440689;8473	ACTB;ACTL6A;ATXN7;BRD1;BRD8;BRPF1;CLOCK;CREBBP;ELP4;EP300;EP400;EPC1;H2AC11;H2AC12;H2AC14;H2AC16;H2AC17;H2AC20;H2AC21;H2AC25;H2AC4;H2AC7;H2AC8;H2BC10;H2BC11;H2BC12;H2BC13;H2BC14;H2BC17;H2BC18;H2BC21;H2BC3;H2BC4;H2BC6;H2BC7;H2BC8;H2BC9;H3C1;H3C10;H3C11;H3C12;H3C13;H3C7;H3C8;H4C3;H4C4;H4C5;H4C6;H4C9;HAT1;HCFC1;ING5;JADE1;KANSL1;KANSL2;KAT2A;KAT6A;KAT7;KAT8;MORF4L2;MSL2;NCOA2;OGT;PHF20;RBBP7;RUVBL1;…
R-HSA-5334118	DNA methylation	http://reactome.org/PathwayBrowser/#/R-HSA-5334118	-0.704874	-3.03345	0	0	49	./Project_wg_result1728734240_GSEA/R_HSA_5334118.png	39	8366;55766;3021;8365;3013;8354;8343;8340;8367;8360;8339;8338;8970;8361;8344;8347;8349;1788;8350;8357;653604;8364;8968;8335;8294;8355;8342;85236;8356;8345;29128;8348;8331;3014;94239;8346;3012;3018;1786	DNMT1;DNMT3A;H2AC14;H2AC20;H2AC4;H2AC7;H2AC8;H2AJ;H2AX;H2AZ2;H2BC10;H2BC11;H2BC12;H2BC13;H2BC14;H2BC17;H2BC21;H2BC3;H2BC4;H2BC6;H2BC7;H2BC8;H2BC9;H3-3B;H3C1;H3C10;H3C11;H3C12;H3C13;H3C7;H3C8;H4C2;H4C3;H4C4;H4C5;H4C6;H4C8;H4C9;UHRF1
R-HSA-9816359	Maternal to zygotic transition (MZT)	http://reactome.org/PathwayBrowser/#/R-HSA-9816359	-0.637284	-3.03348	0	0	87	./Project_wg_result1728734240_GSEA/R_HSA_9816359.png	60	1974;8366;4849;55766;3021;8365;10605;3013;9775;8354;8106;4848;8343;1387;23318;9125;8340;8367;26986;8360;79670;55571;8339;8338;8970;8361;2033;8344;8347;8349;1981;8350;8357;653604;27161;8364;23405;8968;8335;8294;200424;7374;8355;6732;8342;129563;85236;5927;8356;8345;29128;8348;8331;3014;94239;8346;3012;3018;23019;1973	AGO2;CNOT1;CNOT11;CNOT2;CNOT3;CNOT9;CREBBP;DICER1;DIS3L2;EIF4A1;EIF4A2;EIF4A3;EIF4G1;EP300;H2AC14;H2AC20;H2AC4;H2AC7;H2AC8;H2AJ;H2AX;H2AZ2;H2BC10;H2BC11;H2BC12;H2BC13;H2BC14;H2BC17;H2BC21;H2BC3;H2BC4;H2BC6;H2BC7;H2BC8;H2BC9;H3-3B;H3C1;H3C10;H3C11;H3C12;H3C13;H3C7;H3C8;H4C2;H4C3;H4C4;H4C5;H4C6;H4C8;H4C9;KDM5A;PABPC1;PABPN1;PAIP1;SRPK1;TET3;TUT4;TUT7;UHRF1;UNG
R-HSA-69002	DNA Replication Pre-Initiation	http://reactome.org/PathwayBrowser/#/R-HSA-69002	-0.598618	-3.03485	0	0	144	./Project_wg_result1728734240_GSEA/R_HSA_69002.png	93	8368;5699;5702;5711;10197;5706;5685;10213;6118;8341;23633;5708;5427;3017;8881;7314;5714;8366;5558;55766;5684;3021;8365;3836;3013;23595;8354;6117;8343;8340;9861;8367;8360;5718;10926;8339;8338;996;5713;5720;8970;8361;5707;4998;8344;5721;8347;5695;81620;8349;8350;8357;64682;653604;1017;51053;8364;5557;3837;84515;8968;8335;23594;23649;8294;8317;8355;8342;4174;85236;8356;8345;8318;990;8348;54107;8331;…	ANAPC1;ANAPC2;ANAPC4;ANAPC5;CDC16;CDC27;CDC45;CDC6;CDC7;CDK2;CDT1;DBF4;GMNN;H2AC14;H2AC20;H2AC4;H2AC7;H2AC8;H2AJ;H2AX;H2AZ2;H2BC10;H2BC11;H2BC12;H2BC13;H2BC14;H2BC15;H2BC17;H2BC21;H2BC3;H2BC4;H2BC5;H2BC6;H2BC7;H2BC8;H2BC9;H3-3B;H3C1;H3C10;H3C11;H3C12;H3C13;H3C7;H3C8;H4C13;H4C2;H4C3;H4C4;H4C5;H4C6;H4C8;H4C9;KPNA1;KPNA6;KPNB1;MCM10;MCM2;MCM3;MCM4;MCM5;MCM6;MCM7;MCM8;ORC1;ORC3;ORC6;POLA1;POLA2;POLE;…
R-HSA-912446	Meiotic recombination	http://reactome.org/PathwayBrowser/#/R-HSA-912446	-0.670889	-3.04334	0	0	68	./Project_wg_result1728734240_GSEA/R_HSA_912446.png	50	55766;4439;3021;8365;84057;4683;3013;8354;6117;1019;8343;8340;8367;8360;8339;8338;8970;8361;5888;8344;8347;8349;8350;8357;10111;653604;1017;8364;8968;675;8335;5932;8294;8355;8342;29893;85236;8356;8345;8348;8331;3014;94239;8346;3012;3018;672;641;472;4361	ATM;BLM;BRCA1;BRCA2;CDK2;CDK4;H2AC14;H2AC20;H2AC4;H2AC7;H2AC8;H2AJ;H2AX;H2AZ2;H2BC10;H2BC11;H2BC12;H2BC13;H2BC14;H2BC17;H2BC21;H2BC3;H2BC4;H2BC6;H2BC7;H2BC8;H2BC9;H3-3B;H3C1;H3C10;H3C11;H3C12;H3C13;H3C7;H3C8;H4C3;H4C4;H4C5;H4C6;H4C8;H4C9;MND1;MRE11;MSH5;NBN;PSMC3IP;RAD50;RAD51;RBBP8;RPA1
R-HSA-9609690	HCMV Early Events	http://reactome.org/PathwayBrowser/#/R-HSA-9609690	-0.615078	-3.04434	0	0	115	./Project_wg_result1728734240_GSEA/R_HSA_9609690.png	74	1781;10951;8365;8329;10155;79023;3013;8354;140735;79902;8343;348995;51143;8340;10762;8367;8360;9612;8339;8338;23279;8970;3688;23511;55706;8361;1385;8344;8347;8349;55746;23165;8350;8357;8021;653604;5903;8364;8336;4928;8968;10383;9883;8969;8335;5928;8294;92815;5931;11097;8355;8342;2146;85236;8332;84617;8356;8345;317772;23512;8348;8331;9631;57122;8346;1778;85235;1783;3012;3018;440689;9611;23225;7175	CBX1;CREB1;DYNC1H1;DYNC1I2;DYNC1LI1;DYNC1LI2;DYNLL2;EZH2;H2AC11;H2AC12;H2AC13;H2AC14;H2AC16;H2AC17;H2AC20;H2AC21;H2AC25;H2AC4;H2AC7;H2AC8;H2BC10;H2BC11;H2BC12;H2BC13;H2BC14;H2BC17;H2BC18;H2BC21;H2BC3;H2BC4;H2BC6;H2BC7;H2BC8;H2BC9;H3C1;H3C10;H3C11;H3C12;H3C13;H3C7;H3C8;H4C3;H4C4;H4C5;H4C6;H4C8;H4C9;ITGB1;NCOR1;NCOR2;NDC1;NUP107;NUP133;NUP155;NUP160;NUP188;NUP205;NUP210;NUP214;NUP37;NUP42;NUP43;NUP…
R-HSA-68875	Mitotic Prophase	http://reactome.org/PathwayBrowser/#/R-HSA-68875	-0.611195	-3.049	0	0	125	./Project_wg_result1728734240_GSEA/R_HSA_68875.png	88	129401;9688;4927;5925;6396;5594;53371;8341;8615;3017;140609;2801;9818;23636;8366;9972;55766;3021;8365;79023;3013;26003;79648;8354;79902;8343;348995;8340;10762;8367;2029;8360;23133;5862;8339;8338;23279;8970;23511;55706;8361;8344;29781;8347;10776;8349;84930;55746;23165;8350;8357;8021;6418;653604;5903;8364;9663;4928;8968;9883;8335;8294;10592;7443;11097;8355;8342;54892;85236;91754;8356;8345;8348;8331…	ARPP19;ENSA;GOLGA2;GORASP2;H2AC14;H2AC20;H2AC4;H2AC7;H2AC8;H2AJ;H2AX;H2AZ2;H2BC10;H2BC11;H2BC12;H2BC13;H2BC14;H2BC15;H2BC17;H2BC21;H2BC3;H2BC4;H2BC5;H2BC6;H2BC7;H2BC8;H2BC9;H3-3B;H3C1;H3C10;H3C11;H3C12;H3C13;H3C7;H3C8;H4C2;H4C3;H4C4;H4C5;H4C6;H4C8;H4C9;LMNB1;LPIN2;MAPK1;MASTL;MCPH1;NCAPD3;NCAPG2;NCAPH2;NDC1;NEK7;NEK9;NUMA1;NUP107;NUP133;NUP153;NUP155;NUP160;NUP188;NUP205;NUP210;NUP214;NUP35;NUP37…
R-HSA-9821002	Chromatin modifications during the maternal to zygotic transition (MZT)	http://reactome.org/PathwayBrowser/#/R-HSA-9821002	-0.699072	-3.05827	0	0	53	./Project_wg_result1728734240_GSEA/R_HSA_9821002.png	40	8366;55766;3021;8365;3013;8354;8343;8340;8367;8360;8339;8338;8970;8361;8344;8347;8349;8350;8357;653604;8364;8968;8335;8294;200424;7374;8355;8342;85236;5927;8356;8345;29128;8348;8331;3014;94239;8346;3012;3018	H2AC14;H2AC20;H2AC4;H2AC7;H2AC8;H2AJ;H2AX;H2AZ2;H2BC10;H2BC11;H2BC12;H2BC13;H2BC14;H2BC17;H2BC21;H2BC3;H2BC4;H2BC6;H2BC7;H2BC8;H2BC9;H3-3B;H3C1;H3C10;H3C11;H3C12;H3C13;H3C7;H3C8;H4C2;H4C3;H4C4;H4C5;H4C6;H4C8;H4C9;KDM5A;TET3;UHRF1;UNG
R-HSA-212300	PRC2 methylates histones and DNA	http://reactome.org/PathwayBrowser/#/R-HSA-212300	-0.690736	-3.06943	0	0	58	./Project_wg_result1728734240_GSEA/R_HSA_212300.png	45	8366;55766;3021;8365;3013;8354;8343;8340;8367;8360;8339;8338;8970;26147;8361;8344;8347;8349;1788;8350;8357;653604;8364;8968;8335;5928;8294;3720;5931;8355;8342;22823;2146;85236;8356;8345;23512;8348;8331;3014;94239;8346;3012;3018;1786	DNMT1;DNMT3A;EZH2;H2AC14;H2AC20;H2AC4;H2AC7;H2AC8;H2AJ;H2AX;H2AZ2;H2BC10;H2BC11;H2BC12;H2BC13;H2BC14;H2BC17;H2BC21;H2BC3;H2BC4;H2BC6;H2BC7;H2BC8;H2BC9;H3-3B;H3C1;H3C10;H3C11;H3C12;H3C13;H3C7;H3C8;H4C2;H4C3;H4C4;H4C5;H4C6;H4C8;H4C9;JARID2;MTF2;PHF19;RBBP4;RBBP7;SUZ12
R-HSA-427413	NoRC negatively regulates rRNA expression	http://reactome.org/PathwayBrowser/#/R-HSA-427413	-0.640708	-3.07061	0	0	89	./Project_wg_result1728734240_GSEA/R_HSA_427413.png	54	2967;8366;2068;55766;3021;8365;3013;6908;8354;4331;64426;8343;8340;8367;8360;3065;11176;8339;8338;8970;8361;8344;8347;8349;8350;8357;653604;8364;221830;8968;8335;51742;8294;25942;8467;3066;2071;9013;8355;8342;25885;85236;8356;8345;8348;7343;8331;3014;94239;8346;3012;79101;3018;1786	ARID4B;BAZ2A;DNMT1;ERCC2;ERCC3;GTF2H3;H2AC14;H2AC20;H2AC4;H2AC7;H2AC8;H2AJ;H2AX;H2AZ2;H2BC10;H2BC11;H2BC12;H2BC13;H2BC14;H2BC17;H2BC21;H2BC3;H2BC4;H2BC6;H2BC7;H2BC8;H2BC9;H3-3B;H3C1;H3C10;H3C11;H3C12;H3C13;H3C7;H3C8;H4C2;H4C3;H4C4;H4C5;H4C6;H4C8;H4C9;HDAC1;HDAC2;MNAT1;POLR1A;POLR1F;SIN3A;SMARCA5;SUDS3;TAF1C;TAF1D;TBP;UBTF
R-HSA-5693567	HDR through Homologous Recombination (HRR) or Single Strand Annealing (SSA)	http://reactome.org/PathwayBrowser/#/R-HSA-5693567	-0.614869	-3.07069	0	0	124	./Project_wg_result1728734240_GSEA/R_HSA_5693567.png	84	5427;3017;25;51426;5810;7314;7329;5884;8366;5892;5982;8365;5425;4683;10635;51750;80010;6117;84126;8343;580;84464;8340;8367;5893;8360;7336;7158;54962;348654;8339;5429;80198;8970;8361;890;5888;8344;197342;6047;8347;8349;83990;10111;5983;7517;51720;1017;8364;7516;675;79184;545;9656;5932;8294;8924;1111;10714;165918;5981;8342;85236;11073;9156;8345;8348;5111;54107;8914;3014;8346;5424;5984;3018;63967;67…	ABL1;ATM;ATR;ATRIP;BARD1;BLM;BRCA1;BRCA2;BRCC3;BRIP1;CCNA2;CDK2;CHEK1;CLSPN;EME2;EXO1;GEN1;H2AX;H2BC10;H2BC11;H2BC12;H2BC13;H2BC14;H2BC17;H2BC21;H2BC3;H2BC4;H2BC5;H2BC6;H2BC7;H2BC8;H2BC9;H4C2;H4C3;H4C4;H4C5;H4C6;H4C8;H4C9;HERC2;MDC1;MRE11;MUS81;NBN;NSD2;PCNA;POLD1;POLD2;POLD3;POLE;POLE2;POLE3;POLH;POLK;RAD1;RAD17;RAD50;RAD51;RAD51AP1;RAD51D;RAD52;RBBP8;RFC1;RFC2;RFC3;RFC4;RMI1;RNF168;RNF4;RPA1;RT…
R-HSA-73772	RNA Polymerase I Promoter Escape	http://reactome.org/PathwayBrowser/#/R-HSA-73772	-0.658999	-3.09393	0	0	74	./Project_wg_result1728734240_GSEA/R_HSA_73772.png	47	2967;8366;2068;55766;3021;8365;3013;6908;8354;4331;8343;8340;8367;8360;8339;8338;8970;8361;8344;8347;11335;8349;8350;8357;653604;8364;221830;8968;8335;8294;2071;9013;8355;8342;25885;85236;8356;8345;8348;7343;8331;3014;94239;8346;3012;79101;3018	CBX3;ERCC2;ERCC3;GTF2H3;H2AC14;H2AC20;H2AC4;H2AC7;H2AC8;H2AJ;H2AX;H2AZ2;H2BC10;H2BC11;H2BC12;H2BC13;H2BC14;H2BC17;H2BC21;H2BC3;H2BC4;H2BC6;H2BC7;H2BC8;H2BC9;H3-3B;H3C1;H3C10;H3C11;H3C12;H3C13;H3C7;H3C8;H4C2;H4C3;H4C4;H4C5;H4C6;H4C8;H4C9;MNAT1;POLR1A;POLR1F;TAF1C;TAF1D;TBP;UBTF
R-HSA-5693571	Nonhomologous End-Joining (NHEJ)	http://reactome.org/PathwayBrowser/#/R-HSA-5693571	-0.693239	-3.09614	0	0	62	./Project_wg_result1728734240_GSEA/R_HSA_5693571.png	38	8343;27434;22976;580;8340;8367;8360;7336;7158;8339;8970;8361;64421;8344;8347;8349;10111;51720;8364;79184;9656;8294;8924;165918;8342;85236;7520;8345;8348;3014;8346;3018;672;472;55183;5591;7468;4361	ATM;BARD1;BRCA1;BRCC3;DCLRE1C;H2AX;H2BC10;H2BC11;H2BC12;H2BC13;H2BC14;H2BC17;H2BC21;H2BC3;H2BC4;H2BC6;H2BC7;H2BC8;H2BC9;H4C3;H4C4;H4C5;H4C6;H4C9;HERC2;MDC1;MRE11;NSD2;PAXIP1;POLM;PRKDC;RAD50;RIF1;RNF168;TP53BP1;UBE2V2;UIMC1;XRCC5
R-HSA-9710421	Defective pyroptosis	http://reactome.org/PathwayBrowser/#/R-HSA-9710421	-0.699555	-3.09945	0	0	58	./Project_wg_result1728734240_GSEA/R_HSA_9710421.png	46	8366;5558;55766;3021;8365;3013;8354;8343;8340;8367;8360;8339;8338;8970;8361;8344;8347;8349;1788;8350;8357;653604;8364;5557;8968;8335;5928;23649;8294;5931;8355;8342;2146;85236;8356;8345;23512;8348;8331;5422;3014;94239;8346;3012;3018;1786	DNMT1;DNMT3A;EZH2;H2AC14;H2AC20;H2AC4;H2AC7;H2AC8;H2AJ;H2AX;H2AZ2;H2BC10;H2BC11;H2BC12;H2BC13;H2BC14;H2BC17;H2BC21;H2BC3;H2BC4;H2BC6;H2BC7;H2BC8;H2BC9;H3-3B;H3C1;H3C10;H3C11;H3C12;H3C13;H3C7;H3C8;H4C2;H4C3;H4C4;H4C5;H4C6;H4C8;H4C9;POLA1;POLA2;PRIM1;PRIM2;RBBP4;RBBP7;SUZ12
R-HSA-69481	G2/M Checkpoints	http://reactome.org/PathwayBrowser/#/R-HSA-69481	-0.593733	-3.10661	0	0	158	./Project_wg_result1728734240_GSEA/R_HSA_69481.png	84	5810;7314;5714;5884;8366;5982;5684;8365;7534;4683;80010;23595;6117;84126;8343;580;8340;9861;8367;51512;8360;7336;7158;5718;10926;8339;5713;5720;8970;8361;5707;4998;8344;5721;8347;5695;8349;7465;83990;10111;5983;51720;1017;8364;84515;79184;23594;545;9656;5932;8294;8924;1111;7529;165918;8317;8342;4174;85236;993;11073;9156;8345;8318;990;8348;3014;55388;8346;5984;4171;3018;63967;672;4172;641;9088;417…	ATM;ATR;ATRIP;BARD1;BLM;BRCA1;BRCC3;BRIP1;CDC25A;CDC45;CDC6;CDC7;CDK2;CHEK1;CLSPN;DBF4;EXO1;GTSE1;H2AX;H2BC10;H2BC11;H2BC12;H2BC13;H2BC14;H2BC17;H2BC21;H2BC3;H2BC4;H2BC6;H2BC7;H2BC8;H2BC9;H4C2;H4C3;H4C4;H4C5;H4C6;H4C8;H4C9;HERC2;MCM10;MCM2;MCM3;MCM4;MCM5;MCM6;MCM7;MCM8;MDC1;MRE11;NBN;NSD2;ORC1;ORC3;ORC6;PKMYT1;PSMA3;PSMB7;PSMD1;PSMD12;PSMD6;PSMD7;PSMD8;PSME1;PSME2;RAD1;RAD17;RAD50;RBBP8;RFC2;RFC3…
R-HSA-5250941	Negative epigenetic regulation of rRNA expression	http://reactome.org/PathwayBrowser/#/R-HSA-5250941	-0.644663	-3.10967	0	0	92	./Project_wg_result1728734240_GSEA/R_HSA_5250941.png	57	2967;8366;2068;55766;3021;8365;3013;6839;6908;8354;4331;64426;23411;8343;23378;8340;8367;8360;3065;11176;8339;8338;8970;8361;8344;8347;8349;8350;8357;653604;8364;221830;8968;8335;51742;8294;25942;8467;3066;2071;9013;8355;8342;25885;85236;8356;8345;8348;7343;8331;3014;94239;8346;3012;79101;3018;1786	ARID4B;BAZ2A;DNMT1;ERCC2;ERCC3;GTF2H3;H2AC14;H2AC20;H2AC4;H2AC7;H2AC8;H2AJ;H2AX;H2AZ2;H2BC10;H2BC11;H2BC12;H2BC13;H2BC14;H2BC17;H2BC21;H2BC3;H2BC4;H2BC6;H2BC7;H2BC8;H2BC9;H3-3B;H3C1;H3C10;H3C11;H3C12;H3C13;H3C7;H3C8;H4C2;H4C3;H4C4;H4C5;H4C6;H4C8;H4C9;HDAC1;HDAC2;MNAT1;POLR1A;POLR1F;RRP8;SIN3A;SIRT1;SMARCA5;SUDS3;SUV39H1;TAF1C;TAF1D;TBP;UBTF
R-HSA-2299718	Condensation of Prophase Chromosomes	http://reactome.org/PathwayBrowser/#/R-HSA-2299718	-0.701684	-3.10993	0	0	58	./Project_wg_result1728734240_GSEA/R_HSA_2299718.png	44	8366;55766;3021;8365;3013;79648;8354;8343;8340;8367;8360;23133;8339;8338;8970;8361;8344;29781;8347;8349;8350;8357;6418;653604;8364;8968;8335;8294;10592;8355;8342;54892;85236;8356;8345;8348;8331;3014;94239;8346;3012;10051;3018;23310	H2AC14;H2AC20;H2AC4;H2AC7;H2AC8;H2AJ;H2AX;H2AZ2;H2BC10;H2BC11;H2BC12;H2BC13;H2BC14;H2BC17;H2BC21;H2BC3;H2BC4;H2BC6;H2BC7;H2BC8;H2BC9;H3-3B;H3C1;H3C10;H3C11;H3C12;H3C13;H3C7;H3C8;H4C2;H4C3;H4C4;H4C5;H4C6;H4C8;H4C9;MCPH1;NCAPD3;NCAPG2;NCAPH2;PHF8;SET;SMC2;SMC4
R-HSA-69473	G2/M DNA damage checkpoint	http://reactome.org/PathwayBrowser/#/R-HSA-69473	-0.647365	-3.11543	0	0	87	./Project_wg_result1728734240_GSEA/R_HSA_69473.png	56	3017;10971;5810;5884;8366;5982;8365;7534;4683;80010;6117;84126;8343;580;8340;8367;8360;7336;7158;8339;8970;8361;8344;8347;8349;7465;83990;10111;5983;51720;8364;79184;545;9656;5932;8294;8924;1111;7529;165918;8342;85236;11073;9156;8345;8348;3014;8346;5984;3018;672;641;472;7468;4361;7486	ATM;ATR;ATRIP;BARD1;BLM;BRCA1;BRCC3;BRIP1;CHEK1;EXO1;H2AX;H2BC10;H2BC11;H2BC12;H2BC13;H2BC14;H2BC17;H2BC21;H2BC3;H2BC4;H2BC5;H2BC6;H2BC7;H2BC8;H2BC9;H4C2;H4C3;H4C4;H4C5;H4C6;H4C8;H4C9;HERC2;MDC1;MRE11;NBN;NSD2;RAD1;RAD17;RAD50;RBBP8;RFC2;RFC3;RFC4;RMI1;RNF168;RPA1;TOPBP1;TP53BP1;UBE2V2;UIMC1;WEE1;WRN;YWHAB;YWHAQ;YWHAZ
R-HSA-3214815	HDACs deacetylate histones	http://reactome.org/PathwayBrowser/#/R-HSA-3214815	-0.67471	-3.12296	0	0	80	./Project_wg_result1728734240_GSEA/R_HSA_3214815.png	56	8365;8329;3013;55869;8354;64426;8343;8340;8367;8360;9612;83933;3065;8339;8338;8970;23028;8361;54815;8344;8347;9112;8349;8350;8357;653604;23186;8364;8336;8968;8969;8335;5928;51742;8294;3066;92815;1108;5931;8355;8342;85236;8332;8356;8345;317772;5926;8348;8331;8346;85235;3012;3018;440689;9611;5978	ARID4A;ARID4B;CHD4;GATAD2A;H2AC11;H2AC12;H2AC13;H2AC14;H2AC16;H2AC17;H2AC20;H2AC21;H2AC25;H2AC4;H2AC7;H2AC8;H2BC10;H2BC11;H2BC12;H2BC13;H2BC14;H2BC17;H2BC18;H2BC21;H2BC3;H2BC4;H2BC6;H2BC7;H2BC8;H2BC9;H3C1;H3C10;H3C11;H3C12;H3C13;H3C7;H3C8;H4C3;H4C4;H4C5;H4C6;H4C8;H4C9;HDAC1;HDAC10;HDAC2;HDAC8;KDM1A;MTA1;NCOR1;NCOR2;RBBP4;RBBP7;RCOR1;REST;SUDS3
R-HSA-72187	mRNA 3'-end processing	http://reactome.org/PathwayBrowser/#/R-HSA-72187	-0.703861	-3.12834	0	0	57	./Project_wg_result1728734240_GSEA/R_HSA_72187.png	38	81608;9775;11051;8106;1479;51692;55339;6428;11052;51585;23283;1478;53981;11338;10212;79869;9785;65109;84271;9877;10189;6432;9984;22916;4686;7307;10921;29894;8189;6427;6430;6429;6426;57187;6431;7919;10250;9295	ALYREF;CPSF1;CPSF2;CPSF3;CPSF6;CPSF7;CSTF2;CSTF2T;CSTF3;DDX39A;DDX39B;DHX38;EIF4A3;FIP1L1;NCBP1;NCBP2;NUDT21;PABPN1;PCF11;POLDIP3;RNPS1;SRRM1;SRSF1;SRSF11;SRSF2;SRSF3;SRSF4;SRSF5;SRSF6;SRSF7;SYMPK;THOC1;THOC2;U2AF1;U2AF2;UPF3B;WDR33;ZC3H11A
R-HSA-5693538	Homology Directed Repair	http://reactome.org/PathwayBrowser/#/R-HSA-5693538	-0.618999	-3.13183	0	0	130	./Project_wg_result1728734240_GSEA/R_HSA_5693538.png	94	7156;6118;3980;146956;8341;79728;5427;3017;25;51426;5810;7314;7329;5884;8366;5892;5982;8365;5425;4683;10635;51750;80010;6117;84126;8343;580;84464;8340;8367;10038;5893;8360;7336;7158;54962;348654;8339;5429;80198;8970;8361;890;5888;8344;197342;6047;8347;8349;83990;10111;5983;7517;51720;1017;8364;7516;675;79184;545;9656;5932;8294;8924;1111;10714;165918;5981;8342;85236;11073;10721;9156;8345;8348;5111…	ABL1;ATM;ATR;ATRIP;BARD1;BLM;BRCA1;BRCA2;BRCC3;BRIP1;CCNA2;CDK2;CHEK1;CLSPN;EME1;EME2;EXO1;FEN1;GEN1;H2AX;H2BC10;H2BC11;H2BC12;H2BC13;H2BC14;H2BC15;H2BC17;H2BC21;H2BC3;H2BC4;H2BC5;H2BC6;H2BC7;H2BC8;H2BC9;H4C2;H4C3;H4C4;H4C5;H4C6;H4C8;H4C9;HERC2;LIG3;MDC1;MRE11;MUS81;NBN;NSD2;PALB2;PARP1;PARP2;PCNA;POLD1;POLD2;POLD3;POLE;POLE2;POLE3;POLH;POLK;POLQ;RAD1;RAD17;RAD50;RAD51;RAD51AP1;RAD51D;RAD52;RBBP8…
R-HSA-427359	SIRT1 negatively regulates rRNA expression	http://reactome.org/PathwayBrowser/#/R-HSA-427359	-0.719883	-3.13784	0	0	53	./Project_wg_result1728734240_GSEA/R_HSA_427359.png	42	8366;55766;3021;8365;3013;6839;6908;8354;23411;8343;23378;8340;8367;8360;8339;8338;8970;8361;8344;8347;8349;8350;8357;653604;8364;8968;8335;8294;9013;8355;8342;85236;8356;8345;8348;8331;3014;94239;8346;3012;79101;3018	H2AC14;H2AC20;H2AC4;H2AC7;H2AC8;H2AJ;H2AX;H2AZ2;H2BC10;H2BC11;H2BC12;H2BC13;H2BC14;H2BC17;H2BC21;H2BC3;H2BC4;H2BC6;H2BC7;H2BC8;H2BC9;H3-3B;H3C1;H3C10;H3C11;H3C12;H3C13;H3C7;H3C8;H4C2;H4C3;H4C4;H4C5;H4C6;H4C8;H4C9;RRP8;SIRT1;SUV39H1;TAF1C;TAF1D;TBP
R-HSA-68886	M Phase	http://reactome.org/PathwayBrowser/#/R-HSA-68886	-0.547408	-3.16576	0	0	386	./Project_wg_result1728734240_GSEA/R_HSA_68886.png	206	2801;57405;9818;23636;8881;114791;151246;55055;7314;79643;7329;5714;55839;9662;27183;8366;1454;27175;9972;55559;23063;55766;80184;1781;5684;3021;8365;5577;79023;348235;3013;10726;5529;26003;9212;55869;9493;79172;79648;8354;140735;7840;113130;5901;79902;8343;55722;54908;7514;27436;1457;348995;51143;23122;8340;9861;10762;8367;2029;8360;23133;332;9918;25836;5885;79441;5862;699;5718;54821;3619;8339;2…	AHCTF1;AKAP9;ALMS1;ANAPC1;ANAPC2;ANAPC4;ANAPC5;ANKLE2;ARPP19;AURKB;BIRC5;BUB1;BUB1B;BUB3;CC2D1B;CCP110;CDC16;CDC27;CDCA5;CDK5RAP2;CENPC;CENPE;CENPF;CENPJ;CENPK;CENPM;CENPN;CENPO;CENPP;CENPT;CENPU;CEP131;CEP135;CEP152;CEP164;CEP192;CEP250;CEP290;CEP72;CEP78;CHMP6;CKAP5;CLASP1;CLASP2;CLIP1;CNTRL;CSNK1D;CSNK1E;CSNK2A1;DCTN1;DYNC1H1;DYNC1I2;DYNC1LI1;DYNC1LI2;DYNLL2;EML4;ENSA;ERCC6L;FBXO5;GOLGA2;GORAS…
R-HSA-69620	Cell Cycle Checkpoints	http://reactome.org/PathwayBrowser/#/R-HSA-69620	-0.56961	-3.17442	0	0	279	./Project_wg_result1728734240_GSEA/R_HSA_69620.png	152	8881;151246;5810;55055;7314;5714;55839;5884;8366;64326;1781;5982;5684;8365;7534;4683;79023;348235;10726;5529;80010;9212;79172;23595;140735;6117;84126;79902;8343;25946;54908;7514;580;348995;51143;23122;8340;9861;8367;51512;8360;332;7336;699;7158;5718;54821;10926;3619;8339;996;5713;23279;5720;8970;9184;8361;890;5707;4998;8344;10403;5721;8347;5695;5905;8349;7465;8379;55746;6249;83990;10111;4085;6468…	AHCTF1;ANAPC1;ANAPC2;ANAPC4;ANAPC5;ATM;ATR;ATRIP;AURKB;BARD1;BIRC5;BLM;BRCA1;BRCC3;BRIP1;BUB1;BUB1B;BUB3;CCNA2;CCNE1;CCNE2;CDC16;CDC25A;CDC27;CDC45;CDC6;CDC7;CDK2;CENPC;CENPE;CENPF;CENPK;CENPM;CENPN;CENPO;CENPP;CENPT;CENPU;CHEK1;CKAP5;CLASP1;CLASP2;CLIP1;CLSPN;COP1;DBF4;DYNC1H1;DYNC1I2;DYNC1LI1;DYNC1LI2;DYNLL2;ERCC6L;EXO1;GTSE1;H2AX;H2BC10;H2BC11;H2BC12;H2BC13;H2BC14;H2BC17;H2BC21;H2BC3;H2BC4;H2B…
R-HSA-159236	Transport of Mature mRNA derived from an Intron-Containing Transcript	http://reactome.org/PathwayBrowser/#/R-HSA-159236	-0.693812	-3.17978	0	0	71	./Project_wg_result1728734240_GSEA/R_HSA_159236.png	41	79902;348995;2733;10762;6428;23279;23511;55706;11338;10212;55746;23165;9785;65109;84271;9877;8021;10189;5903;6432;4928;9883;9984;22916;4686;7307;11097;10921;6427;9631;57122;6430;6429;6426;57187;6431;7919;10250;9295;23225;7175	ALYREF;DDX39A;DDX39B;DHX38;GLE1;NCBP1;NCBP2;NDC1;NUP107;NUP133;NUP155;NUP160;NUP188;NUP205;NUP210;NUP214;NUP42;NUP43;NUP50;NUP85;NUP98;POLDIP3;POM121;RANBP2;RNPS1;SRRM1;SRSF1;SRSF11;SRSF2;SRSF3;SRSF4;SRSF5;SRSF6;SRSF7;THOC1;THOC2;TPR;U2AF1;U2AF2;UPF3B;ZC3H11A
R-HSA-5250913	Positive epigenetic regulation of rRNA expression	http://reactome.org/PathwayBrowser/#/R-HSA-5250913	-0.657453	-3.18793	0	0	90	./Project_wg_result1728734240_GSEA/R_HSA_5250913.png	58	55766;3021;8365;3013;2648;6908;8354;8343;8340;8367;8360;3065;8339;8338;8970;2932;8361;54815;2033;8344;8347;9112;11335;8349;10514;8350;8357;653604;8364;221830;9188;8968;8335;5928;8294;8467;3066;60;9013;1108;5931;8355;8342;25885;85236;7913;8356;8345;8348;8331;9031;3014;94239;8346;3012;79101;23451;3018	ACTB;BAZ1B;CBX3;CHD4;DDX21;DEK;EP300;GATAD2A;GSK3B;H2AC14;H2AC20;H2AC4;H2AC7;H2AC8;H2AJ;H2AX;H2AZ2;H2BC10;H2BC11;H2BC12;H2BC13;H2BC14;H2BC17;H2BC21;H2BC3;H2BC4;H2BC6;H2BC7;H2BC8;H2BC9;H3-3B;H3C1;H3C10;H3C11;H3C12;H3C13;H3C7;H3C8;H4C3;H4C4;H4C5;H4C6;H4C8;H4C9;HDAC1;HDAC2;KAT2A;MTA1;MYBBP1A;POLR1A;POLR1F;RBBP4;RBBP7;SF3B1;SMARCA5;TAF1C;TAF1D;TBP
R-HSA-73856	RNA Polymerase II Transcription Termination	http://reactome.org/PathwayBrowser/#/R-HSA-73856	-0.694152	-3.2139	0	0	66	./Project_wg_result1728734240_GSEA/R_HSA_73856.png	42	81608;9775;11051;8106;1479;51692;55339;6636;6428;11052;51585;23283;1478;53981;11338;10212;79869;9785;6628;65109;84271;9877;10189;6432;9984;22916;7884;6634;4686;7307;10921;29894;8189;6427;6430;6429;6426;57187;6431;7919;10250;9295	ALYREF;CPSF1;CPSF2;CPSF3;CPSF6;CPSF7;CSTF2;CSTF2T;CSTF3;DDX39A;DDX39B;DHX38;EIF4A3;FIP1L1;NCBP1;NCBP2;NUDT21;PABPN1;PCF11;POLDIP3;RNPS1;SLBP;SNRPB;SNRPD3;SNRPF;SRRM1;SRSF1;SRSF11;SRSF2;SRSF3;SRSF4;SRSF5;SRSF6;SRSF7;SYMPK;THOC1;THOC2;U2AF1;U2AF2;UPF3B;WDR33;ZC3H11A
R-HSA-606279	Deposition of new CENPA-containing nucleosomes at the centromere	http://reactome.org/PathwayBrowser/#/R-HSA-606279	-0.70254	-3.21568	0	0	64	./Project_wg_result1728734240_GSEA/R_HSA_606279.png	48	55839;8366;54069;55766;8365;3013;79172;4869;8343;8340;8367;8360;201254;8339;8338;8970;8361;387103;8344;55355;8347;51773;8349;8364;8607;64105;8335;5928;401541;8294;8467;79019;5931;57082;8342;85236;8345;8348;8331;80152;3014;94239;8346;3012;1060;3018;79682;55320	CENPC;CENPK;CENPM;CENPN;CENPO;CENPP;CENPT;CENPU;CENPW;CENPX;H2AC14;H2AC20;H2AC4;H2AC7;H2AC8;H2AJ;H2AX;H2AZ2;H2BC10;H2BC11;H2BC12;H2BC13;H2BC14;H2BC17;H2BC21;H2BC3;H2BC4;H2BC6;H2BC7;H2BC8;H2BC9;H4C2;H4C3;H4C4;H4C5;H4C6;H4C8;H4C9;HJURP;KNL1;MIS18A;MIS18BP1;NPM1;RBBP4;RBBP7;RSF1;RUVBL1;SMARCA5
R-HSA-774815	Nucleosome assembly	http://reactome.org/PathwayBrowser/#/R-HSA-774815	-0.70254	-3.21568	0	0	64	./Project_wg_result1728734240_GSEA/R_HSA_774815.png	48	55839;8366;54069;55766;8365;3013;79172;4869;8343;8340;8367;8360;201254;8339;8338;8970;8361;387103;8344;55355;8347;51773;8349;8364;8607;64105;8335;5928;401541;8294;8467;79019;5931;57082;8342;85236;8345;8348;8331;80152;3014;94239;8346;3012;1060;3018;79682;55320	CENPC;CENPK;CENPM;CENPN;CENPO;CENPP;CENPT;CENPU;CENPW;CENPX;H2AC14;H2AC20;H2AC4;H2AC7;H2AC8;H2AJ;H2AX;H2AZ2;H2BC10;H2BC11;H2BC12;H2BC13;H2BC14;H2BC17;H2BC21;H2BC3;H2BC4;H2BC6;H2BC7;H2BC8;H2BC9;H4C2;H4C3;H4C4;H4C5;H4C6;H4C8;H4C9;HJURP;KNL1;MIS18A;MIS18BP1;NPM1;RBBP4;RBBP7;RSF1;RUVBL1;SMARCA5
R-HSA-72202	Transport of Mature Transcript to Cytoplasm	http://reactome.org/PathwayBrowser/#/R-HSA-72202	-0.690126	-3.23733	0	0	80	./Project_wg_result1728734240_GSEA/R_HSA_72202.png	47	79902;51692;55339;348995;2733;10762;6428;23279;23511;55706;53981;11338;10212;55746;23165;9785;65109;84271;9877;8021;10189;5903;6432;4928;9883;9984;22916;7884;4686;7307;11097;10921;29894;8189;6427;9631;57122;6430;6429;6426;57187;6431;7919;10250;9295;23225;7175	ALYREF;CPSF1;CPSF2;CPSF3;DDX39A;DDX39B;DHX38;GLE1;NCBP1;NCBP2;NDC1;NUP107;NUP133;NUP155;NUP160;NUP188;NUP205;NUP210;NUP214;NUP42;NUP43;NUP50;NUP85;NUP98;POLDIP3;POM121;RANBP2;RNPS1;SLBP;SRRM1;SRSF1;SRSF11;SRSF2;SRSF3;SRSF4;SRSF5;SRSF6;SRSF7;SYMPK;THOC1;THOC2;TPR;U2AF1;U2AF2;UPF3B;WDR33;ZC3H11A
R-HSA-69306	DNA Replication	http://reactome.org/PathwayBrowser/#/R-HSA-69306	-0.61176	-3.23777	0	0	170	./Project_wg_result1728734240_GSEA/R_HSA_69306.png	97	8881;7314;5714;8366;5558;55766;5982;5684;3021;8365;3836;5425;3013;84296;23595;8354;6117;8343;8340;9861;8367;8360;5718;10926;8339;8338;996;5713;5720;8970;8361;890;9837;5707;4998;8344;5721;8347;5695;81620;8349;8350;8357;64682;653604;5983;1017;51053;898;8364;5557;3837;84515;8968;8335;23594;6502;23649;8294;51659;10714;9134;5981;8317;8355;8342;4174;85236;8356;8345;8318;990;8348;5111;54107;8454;8331;54…	ANAPC1;ANAPC2;ANAPC4;ANAPC5;CCNA2;CCNE1;CCNE2;CDC16;CDC27;CDC45;CDC6;CDC7;CDK2;CDT1;CUL1;DBF4;FEN1;GINS1;GINS2;GINS4;GMNN;H2AC14;H2AC20;H2AC4;H2AC7;H2AC8;H2AJ;H2AX;H2AZ2;H2BC10;H2BC11;H2BC12;H2BC13;H2BC14;H2BC17;H2BC21;H2BC3;H2BC4;H2BC6;H2BC7;H2BC8;H2BC9;H3-3B;H3C1;H3C10;H3C11;H3C12;H3C13;H3C7;H3C8;H4C2;H4C3;H4C4;H4C5;H4C6;H4C8;H4C9;KPNA1;KPNB1;LIG1;MCM10;MCM2;MCM3;MCM4;MCM5;MCM6;MCM7;MCM8;ORC1;O…
R-HSA-1640170	Cell Cycle	http://reactome.org/PathwayBrowser/#/R-HSA-1640170	-0.547698	-3.24076	0	0	649	./Project_wg_result1728734240_GSEA/R_HSA_1640170.png	348	23636;8881;114791;151246;65057;5810;55055;7314;79643;7329;5714;55839;27127;5884;9662;27183;8366;1454;5558;27175;9972;55559;23063;54069;64326;55766;10000;80184;1781;5982;5684;4439;3021;8365;4218;84057;5577;7534;1871;157570;5425;4683;79023;348235;3013;10726;51750;5529;80010;26003;9212;55869;84296;114799;9493;79172;79648;23595;8354;4331;5433;140735;7840;6117;113130;5901;84126;1019;4869;79902;54921;8…	ACD;AHCTF1;AKAP9;AKT1;AKT3;ALMS1;ANAPC1;ANAPC2;ANAPC4;ANAPC5;ANKLE2;ARPP19;ATM;ATR;ATRIP;ATRX;AURKB;BARD1;BIRC5;BLM;BRCA1;BRCA2;BRCC3;BRIP1;BUB1;BUB1B;BUB3;CC2D1B;CCNA2;CCNE1;CCNE2;CCP110;CDC16;CDC25A;CDC27;CDC45;CDC6;CDC7;CDCA5;CDK11A;CDK11B;CDK2;CDK4;CDK5RAP2;CDK6;CDT1;CENPC;CENPE;CENPF;CENPJ;CENPK;CENPM;CENPN;CENPO;CENPP;CENPT;CENPU;CENPW;CENPX;CEP131;CEP135;CEP152;CEP164;CEP192;CEP250;CEP290;…
R-HSA-5250924	B-WICH complex positively regulates rRNA expression	http://reactome.org/PathwayBrowser/#/R-HSA-5250924	-0.683492	-3.24377	0	0	75	./Project_wg_result1728734240_GSEA/R_HSA_5250924.png	50	55766;3021;8365;3013;2648;6908;8354;8343;8340;8367;8360;8339;8338;8970;2932;8361;2033;8344;8347;8349;10514;8350;8357;653604;8364;221830;9188;8968;8335;8294;8467;60;9013;8355;8342;25885;85236;7913;8356;8345;8348;8331;9031;3014;94239;8346;3012;79101;23451;3018	ACTB;BAZ1B;DDX21;DEK;EP300;GSK3B;H2AC14;H2AC20;H2AC4;H2AC7;H2AC8;H2AJ;H2AX;H2AZ2;H2BC10;H2BC11;H2BC12;H2BC13;H2BC14;H2BC17;H2BC21;H2BC3;H2BC4;H2BC6;H2BC7;H2BC8;H2BC9;H3-3B;H3C1;H3C10;H3C11;H3C12;H3C13;H3C7;H3C8;H4C3;H4C4;H4C5;H4C6;H4C8;H4C9;KAT2A;MYBBP1A;POLR1A;POLR1F;SF3B1;SMARCA5;TAF1C;TAF1D;TBP
R-HSA-73886	Chromosome Maintenance	http://reactome.org/PathwayBrowser/#/R-HSA-73886	-0.64032	-3.26438	0	0	128	./Project_wg_result1728734240_GSEA/R_HSA_73886.png	80	55839;8366;5558;54069;55766;5982;3021;8365;5425;3013;51750;79172;5433;6117;4869;54921;8343;8340;8367;8360;54386;5431;201254;79075;8339;8338;8970;8361;890;387103;8344;55355;8347;51773;8349;5983;1017;10856;8364;8607;1736;5557;64105;8335;5928;401541;23649;8294;8467;79019;10714;5981;5931;57082;8342;85236;8345;8348;5111;8331;80152;5422;3014;94239;8346;5424;2237;3012;3978;5984;1060;5430;3018;79682;6392…	ATRX;BLM;CCNA2;CDK2;CENPC;CENPK;CENPM;CENPN;CENPO;CENPP;CENPT;CENPU;CENPW;CENPX;CHTF18;CHTF8;DKC1;DSCC1;FEN1;H2AC14;H2AC20;H2AC4;H2AC7;H2AC8;H2AJ;H2AX;H2AZ2;H2BC10;H2BC11;H2BC12;H2BC13;H2BC14;H2BC17;H2BC21;H2BC3;H2BC4;H2BC6;H2BC7;H2BC8;H2BC9;H3-3B;H4C2;H4C3;H4C4;H4C5;H4C6;H4C8;H4C9;HJURP;KNL1;LIG1;MIS18A;MIS18BP1;NPM1;PCNA;POLA1;POLA2;POLD1;POLD2;POLD3;POLR2A;POLR2B;POLR2D;PPP6R3;PRIM1;PRIM2;RBBP…
R-HSA-212165	Epigenetic regulation of gene expression	http://reactome.org/PathwayBrowser/#/R-HSA-212165	-0.619937	-3.26986	0	0	168	./Project_wg_result1728734240_GSEA/R_HSA_212165.png	101	2967;8366;79447;2068;55766;3021;8365;80335;3013;6839;2648;6908;54934;8354;4331;64426;23411;8343;23378;22976;8340;8367;84148;8360;3065;11176;8339;8338;8970;2932;26993;23054;26147;8361;54815;2033;8344;8347;284058;9112;11335;8349;1788;10514;9757;8350;8357;653604;4297;51230;8364;3054;221830;9739;9188;8968;8335;5928;51742;26009;8294;25942;8467;3066;60;3720;2071;9013;1108;200424;5931;8355;8342;54790;22…	ACTB;AKAP8L;ARID4B;BAZ1B;BAZ2A;BOD1L1;CBX3;CHD4;DDX21;DEK;DNMT1;DNMT3A;EP300;ERCC2;ERCC3;EZH2;GATAD2A;GSK3B;GTF2H3;H2AC14;H2AC20;H2AC4;H2AC7;H2AC8;H2AJ;H2AX;H2AZ2;H2BC10;H2BC11;H2BC12;H2BC13;H2BC14;H2BC17;H2BC21;H2BC3;H2BC4;H2BC6;H2BC7;H2BC8;H2BC9;H3-3B;H3C1;H3C10;H3C11;H3C12;H3C13;H3C7;H3C8;H4C2;H4C3;H4C4;H4C5;H4C6;H4C8;H4C9;HCFC1;HDAC1;HDAC2;JARID2;KANSL1;KANSL2;KAT2A;KAT8;KMT2A;KMT2B;KMT2C;KMT…
R-HSA-9610379	HCMV Late Events	http://reactome.org/PathwayBrowser/#/R-HSA-9610379	-0.663718	-3.29468	0	0	99	./Project_wg_result1728734240_GSEA/R_HSA_9610379.png	75	129401;9688;4927;6396;53371;8341;5119;3017;9818;23636;79643;27183;8366;9972;8365;8329;79023;3013;11267;8354;79902;8343;348995;8340;10762;8367;8360;8339;8338;23279;8970;23511;55706;8361;8344;8347;89853;8349;55746;3190;23165;8350;8357;8021;653604;5903;8364;8336;4928;8968;9883;8969;8335;8294;92815;11097;8355;8342;51028;85236;8332;8356;8345;317772;8348;8331;9631;57122;8346;85235;3012;3018;440689;2322…	CHMP1A;CHMP6;H2AC11;H2AC12;H2AC13;H2AC14;H2AC16;H2AC17;H2AC20;H2AC21;H2AC25;H2AC4;H2AC7;H2AC8;H2BC10;H2BC11;H2BC12;H2BC13;H2BC14;H2BC15;H2BC17;H2BC18;H2BC21;H2BC3;H2BC4;H2BC5;H2BC6;H2BC7;H2BC8;H2BC9;H3C1;H3C10;H3C11;H3C12;H3C13;H3C7;H3C8;H4C2;H4C3;H4C4;H4C5;H4C6;H4C8;H4C9;HNRNPK;MVB12B;NDC1;NUP107;NUP133;NUP153;NUP155;NUP160;NUP188;NUP205;NUP210;NUP214;NUP35;NUP37;NUP42;NUP43;NUP50;NUP54;NUP58;NU…
R-HSA-5578749	Transcriptional regulation by small RNAs	http://reactome.org/PathwayBrowser/#/R-HSA-5578749	-0.691791	-3.29557	0	0	90	./Project_wg_result1728734240_GSEA/R_HSA_5578749.png	72	129401;9688;4927;6396;53371;8341;3017;9818;23636;8366;9972;55766;3021;8365;79023;3013;8354;5433;5901;79902;8343;348995;8340;10762;8367;8360;5431;8339;8338;26523;23279;8970;23511;55706;8361;8344;8347;8349;55746;23165;8350;8357;8021;653604;27161;5903;8364;4928;8968;9883;8335;8294;11097;8355;8342;10526;85236;8356;8345;27327;8348;8331;3014;9631;57122;94239;8346;3012;5430;3018;23225;7175	AGO1;AGO2;H2AC14;H2AC20;H2AC4;H2AC7;H2AC8;H2AJ;H2AX;H2AZ2;H2BC10;H2BC11;H2BC12;H2BC13;H2BC14;H2BC15;H2BC17;H2BC21;H2BC3;H2BC4;H2BC5;H2BC6;H2BC7;H2BC8;H2BC9;H3-3B;H3C1;H3C10;H3C11;H3C12;H3C13;H3C7;H3C8;H4C2;H4C3;H4C4;H4C5;H4C6;H4C8;H4C9;IPO8;NDC1;NUP107;NUP133;NUP153;NUP155;NUP160;NUP188;NUP205;NUP210;NUP214;NUP35;NUP37;NUP42;NUP43;NUP50;NUP54;NUP58;NUP62;NUP85;NUP88;NUP93;NUP98;POLR2A;POLR2B;POLR…
R-HSA-69278	Cell Cycle, Mitotic	http://reactome.org/PathwayBrowser/#/R-HSA-69278	-0.548331	-3.33709	0	0	527	./Project_wg_result1728734240_GSEA/R_HSA_69278.png	286	25;2801;57405;9818;23636;8881;114791;151246;55055;7314;79643;7329;5714;55839;9662;27183;8366;1454;5558;27175;9972;55559;23063;55766;10000;80184;1781;5982;5684;3021;8365;4218;5577;1871;157570;5425;79023;348235;3013;10726;5529;26003;9212;55869;84296;114799;9493;79172;79648;23595;8354;4331;140735;7840;6117;113130;5901;1019;79902;8343;55722;54908;7514;2305;27436;1457;348995;51143;23122;8340;9861;1076…	ABL1;AHCTF1;AKAP9;AKT1;AKT3;ALMS1;ANAPC1;ANAPC2;ANAPC4;ANAPC5;ANKLE2;ARPP19;AURKB;BIRC5;BUB1;BUB1B;BUB3;CC2D1B;CCNA2;CCNE1;CCNE2;CCP110;CDC16;CDC25A;CDC27;CDC45;CDC6;CDC7;CDCA5;CDK11A;CDK11B;CDK2;CDK4;CDK5RAP2;CDK6;CDT1;CENPC;CENPE;CENPF;CENPJ;CENPK;CENPM;CENPN;CENPO;CENPP;CENPT;CENPU;CEP131;CEP135;CEP152;CEP164;CEP192;CEP250;CEP290;CEP72;CEP78;CHMP6;CKAP5;CLASP1;CLASP2;CLIP1;CNTRL;CSNK1D;CSNK1E;…
R-HSA-72172	mRNA Splicing	http://reactome.org/PathwayBrowser/#/R-HSA-72172	-0.656627	-3.5882	0	0	212	./Project_wg_result1728734240_GSEA/R_HSA_72172.png	118	51691;10262;9092;4236;11193;25804;6631;10285;27339;9775;51729;5433;6632;79622;56259;8926;10713;8449;6636;153527;26017;3183;22827;6626;6428;3550;23450;22826;5431;51759;9416;22938;5725;10992;9410;55100;8241;11338;3190;54883;10523;9785;6628;84991;6936;65109;51593;85313;55234;4670;55599;10189;26121;6627;79706;1655;10946;55749;6432;10594;57703;143884;9130;3185;22916;7536;10236;10283;84081;6634;9129;46…	ACIN1;ALYREF;AQR;C9orf78;CCAR1;CDC5L;CHERP;CTNNBL1;CWC22;CWC25;CWC27;CWF19L2;DDX23;DDX39B;DDX42;DDX46;DDX5;DHX15;DHX16;DHX38;DHX9;DNAJC8;EIF4A3;FAM32A;FAM50A;FUS;GCFC2;GTF2F2;HNRNPA2B1;HNRNPA3;HNRNPC;HNRNPD;HNRNPF;HNRNPH1;HNRNPK;HNRNPL;HNRNPM;HNRNPR;HNRNPU;HTATSF1;IK;LSM4;LSM8;MFAP1;MTREX;NCBP1;NCBP2;NSRP1;PNN;POLR2A;POLR2B;POLR2D;PPIG;PPIL2;PPIL4;PPWD1;PRKRIP1;PRPF19;PRPF3;PRPF31;PRPF40A;PRPF4B;…
R-HSA-72163	mRNA Splicing - Major Pathway	http://reactome.org/PathwayBrowser/#/R-HSA-72163	-0.663259	-3.63414	0	0	204	./Project_wg_result1728734240_GSEA/R_HSA_72163.png	116	51691;10262;9092;4236;11193;25804;6631;10285;27339;9775;51729;5433;6632;56259;8926;10713;8449;6636;153527;26017;3183;22827;6626;6428;3550;23450;22826;5431;51759;9416;22938;5725;10992;9410;55100;8241;11338;3190;54883;10523;9785;6628;84991;6936;65109;51593;85313;55234;4670;10189;26121;6627;79706;1655;10946;55749;6432;10594;57703;143884;9130;3185;22916;7536;10236;10283;84081;6634;9129;4686;23517;237…	ACIN1;ALYREF;AQR;C9orf78;CCAR1;CDC5L;CHERP;CTNNBL1;CWC22;CWC25;CWC27;CWF19L2;DDX23;DDX39B;DDX42;DDX46;DDX5;DHX15;DHX16;DHX38;DHX9;DNAJC8;EIF4A3;FAM32A;FAM50A;FUS;GCFC2;GTF2F2;HNRNPA2B1;HNRNPA3;HNRNPC;HNRNPD;HNRNPF;HNRNPH1;HNRNPK;HNRNPL;HNRNPM;HNRNPR;HNRNPU;HTATSF1;IK;LSM4;LSM8;MFAP1;MTREX;NCBP1;NCBP2;NSRP1;PNN;POLR2A;POLR2B;POLR2D;PPIG;PPIL2;PPIL4;PPWD1;PRKRIP1;PRPF19;PRPF3;PRPF31;PRPF40A;PRPF4B;…
R-HSA-72203	Processing of Capped Intron-Containing Pre-mRNA	http://reactome.org/PathwayBrowser/#/R-HSA-72203	-0.657766	-3.77421	0	0	279	./Project_wg_result1728734240_GSEA/R_HSA_72203.png	160	51691;10262;9092;4236;81608;11193;25804;6631;79023;10285;27339;9775;51729;11051;8106;5433;6632;9589;79622;56259;1479;8926;79902;10713;51692;55339;8449;6636;153527;26017;3183;348995;22827;2733;6626;57721;10762;6428;3550;23450;22826;5431;51759;9416;22938;23279;5725;10992;11052;51585;23283;9410;23511;1478;55706;53981;55100;8241;11338;10212;55746;3190;54883;79869;10523;23165;9785;6628;84991;6936;6510…	ACIN1;ALYREF;AQR;C9orf78;CCAR1;CDC5L;CHERP;CPSF1;CPSF2;CPSF3;CPSF6;CPSF7;CSTF2;CSTF2T;CSTF3;CTNNBL1;CWC22;CWC25;CWC27;CWF19L2;DDX23;DDX39A;DDX39B;DDX42;DDX46;DDX5;DHX15;DHX16;DHX38;DHX9;DNAJC8;EIF4A3;FAM32A;FAM50A;FIP1L1;FUS;GCFC2;GLE1;GTF2F2;HNRNPA2B1;HNRNPA3;HNRNPC;HNRNPD;HNRNPF;HNRNPH1;HNRNPK;HNRNPL;HNRNPM;HNRNPR;HNRNPU;HTATSF1;IK;LSM4;LSM8;METTL14;METTL3;MFAP1;MTREX;NCBP1;NCBP2;NDC1;NSRP1;NUD…
[truncated: 333 more rows]

## Sheet: GO weighted coverage
Gene Set	Description	Size	Leading Edge Number	ES	NES	P Value	FDR
[truncated: 10 more rows]

## Sheet: hallmarks
geneSet	description	link	enrichmentScore	normalizedEnrichmentScore	pValue	FDR	size	plotPath	leadingEdgeNum	leadingEdgeId	userId
[truncated: 25 more rows]

[truncated: 2 more sheets: hallmarks weighted coverage, disease]
