# Supplementary material for: Spaceflight alters molecular networks linked to diverse human diseases in a single cellular model
Source: Sci Adv. 2026 Jan 2;12(1):eadw7832. doi: 10.1126/sciadv.adw7832 (PMC12758520; doi:10.1126/sciadv.adw7832)
Supplement: Supplementary file 2 — Data S1 to S10 [file sciadv.adw7832_data_s1_to_s10.zip › adw7832_data_s4.xlsx]

## Sheet: cell type comparison
Entity	Name	countDE (Condition R3 vs. Control - mRNA (RNA-seq))	countAll (Condition R3 vs. Control - mRNA (RNA-seq))	% C,D	pv_fdr (Condition R3 vs. Control - mRNA (RNA-seq))	countDE (Condition SDEG vs. Control - mRNA (RNA-seq))	countAll (Condition SDEG vs. Control - mRNA (RNA-seq))	% G,H	pv_fdr (Condition SDEG vs. Control - mRNA (RNA-seq))	FDR difference				THP1 Random_Genome	SEDG_Genome
6291	HE_LIM_SUN_FETAL_LUNG_C5_LARGE_PRE_B_CELL	385	1363	28.2465	1.232e-10	262	1363	19.2223	1	9.90939
6111	TRAVAGLINI_LUNG_PROLIFERATING_MACROPHAGE_CELL	289	968	29.8554	1.232e-10	207	968	21.3843	0.4486	9.56125
6237	HE_LIM_SUN_FETAL_LUNG_C2_CYCLING_DC_CELL	391	1423	27.4772	2.461e-09	264	1423	18.5524	1	8.60889
5656	HAY_BONE_MARROW_ERYTHROBLAST	349	1269	27.502	2.003e-08	241	1269	18.9913	1	7.69832
6068	TRAVAGLINI_LUNG_PROXIMAL_CILIATED_CELL	475	1769	26.8513	7.549e-10	407	1769	23.0073	0.02378	7.49832
6118	TRAVAGLINI_LUNG_OLR1_CLASSICAL_MONOCYTE_CELL	216	724	29.8343	4.097e-08	144	724	19.8895	0.8466	7.31521
6244	HE_LIM_SUN_FETAL_LUNG_C2_MEGAKARYOCYTE	218	694	31.4121	4.126e-10	174	694	25.072	0.008431	7.31035
5631	MURARO_PANCREAS_BETA_CELL	289	946	30.5497	1.155e-11	249	946	26.3214	8.465e-05	6.86504
5763	CUI_DEVELOPING_HEART_C8_MACROPHAGE	99	275	36	7.938e-08	65	275	23.6364	0.2074	6.4171
6242	HE_LIM_SUN_FETAL_LUNG_C2_HSC_CELL	423	1634	25.8874	6.627e-07	270	1634	16.5239	1	6.17868
5818	BUSSLINGER_DUODENAL_IMMUNE_CELLS	257	911	28.2108	3.212e-07	198	911	21.7344	0.3492	6.0363
6133	FAN_OVARY_CL13_MONOCYTE_MACROPHAGE	143	458	31.2227	9.503e-07	81	458	17.6856	1	6.02214
5724	HU_FETAL_RETINA_MICROGLIA	124	381	32.5459	6.627e-07	83	381	21.7848	0.4393	5.82144
6119	TRAVAGLINI_LUNG_NONCLASSICAL_MONOCYTE_CELL	70	180	38.8889	4.587e-07	43	180	23.8889	0.2514	5.73884
6117	TRAVAGLINI_LUNG_CLASSICAL_MONOCYTE_CELL	94	270	34.8148	9.503e-07	62	270	22.963	0.2931	5.48916
5539	ZHONG_PFC_MAJOR_TYPES_MICROGLIA	140	438	31.9635	3.443e-07	105	438	23.9726	0.1007	5.46609
6147	RUBENSTEIN_SKELETAL_MUSCLE_MYELOID_CELLS	112	347	32.2767	4.075e-06	62	347	17.8674	1	5.38987
6108	TRAVAGLINI_LUNG_BASOPHIL_MAST_2_CELL	152	503	30.2187	3.289e-06	102	503	20.2783	0.7439	5.35445
6248	HE_LIM_SUN_FETAL_LUNG_C2_PLATELET_CELL	122	384	31.7708	3.289e-06	83	384	21.6146	0.4715	5.15642
5803	BUSSLINGER_GASTRIC_IMMUNE_CELLS	401	1492	26.8767	2.003e-08	360	1492	24.1287	0.002294	5.05891
6288	HE_LIM_SUN_FETAL_LUNG_C5_CD5_POS_CCL22_POS_MATURE_B_CELL	189	667	28.3358	1.337e-05	110	667	16.4918	1	4.87387
5658	HAY_BONE_MARROW_IMMATURE_NEUTROPHIL	69	194	35.567	1.873e-05	28	194	14.433	1	4.72746
6138	FAN_OVARY_CL18_B_LYMPHOCYTE	128	422	30.3318	1.974e-05	68	422	16.1137	1	4.70465
6116	TRAVAGLINI_LUNG_TREM2_DENDRITIC_CELL	166	572	29.021	1.337e-05	119	572	20.8042	0.6295	4.67286
6279	HE_LIM_SUN_FETAL_LUNG_C4_CYCLING_T_CELL	272	939	28.967	9.578e-09	242	939	25.7721	0.0003979	4.6185
5762	CUI_DEVELOPING_HEART_C7_MAST_CELL	58	156	37.1795	2.494e-05	32	156	20.5128	0.6726	4.43086
5484	FAN_EMBRYONIC_CTX_BIG_GROUPS_MICROGLIA	116	371	31.2668	1.337e-05	85	371	22.9111	0.2514	4.27423
6072	TRAVAGLINI_LUNG_PROLIFERATING_BASAL_CELL	239	891	26.8238	3.721e-05	187	891	20.9877	0.5744	4.18855
6109	TRAVAGLINI_LUNG_PLATELET_MEGAKARYOCYTE_CELL	173	605	28.595	1.972e-05	138	605	22.8099	0.1882	3.97971
5661	HAY_BONE_MARROW_NEUTROPHIL	132	451	29.2683	8.061e-05	96	451	21.286	0.5269	3.81534
5513	MANNO_MIDBRAIN_NEUROTYPES_HMGL	168	577	29.1161	9.874e-06	141	577	24.4367	0.03723	3.5764
6256	HE_LIM_SUN_FETAL_LUNG_C2_PRE_PDC_DC5_CELL	163	578	28.2007	7.478e-05	134	578	23.1834	0.1412	3.27605
6128	FAN_OVARY_CL8_MATURE_CUMULUS_GRANULOSA_CELL_2	174	646	26.935	0.0005696	87	646	13.4675	1	3.24443
6115	TRAVAGLINI_LUNG_EREG_DENDRITIC_CELL	160	577	27.7296	0.0002372	131	577	22.7036	0.2115	2.9502
5951	DESCARTES_FETAL_HEART_ERYTHROBLASTS	82	283	28.9753	0.003825	45	283	15.9011	1	2.41737
6151	GAUTAM_EYE_CORNEA_MONOCYTES	78	256	30.4688	0.001375	59	256	23.0469	0.2906	2.32499
6097	TRAVAGLINI_LUNG_MESOTHELIAL_CELL	168	649	25.886	0.003898	131	649	20.1849	0.7798	2.30114
5565	ZHONG_PFC_C1_MICROGLIA	77	257	29.9611	0.00224	59	257	22.9572	0.2994	2.126
5654	HAY_BONE_MARROW_EARLY_ERYTHROBLAST	33	95	34.7368	0.007577	14	95	14.7368	1	2.1205
6152	GAUTAM_EYE_IRIS_CILIARY_BODY_MELANOCYTES	70	242	28.9256	0.008583	32	242	13.2231	1	2.06636
6263	HE_LIM_SUN_FETAL_LUNG_C3_EARLY_CAP_CELL	185	670	27.6119	7.478e-05	169	670	25.2239	0.007454	1.9986
5498	FAN_EMBRYONIC_CTX_NSC_2	71	233	30.4721	0.00224	56	233	24.0343	0.1931	1.93553
5671	ZHENG_CORD_BLOOD_C4_PUTATIVE_EARLY_ERYTHROID_COMMITMENT	36	97	37.1134	0.001703	26	97	26.8041	0.1467	1.93522
6135	FAN_OVARY_CL15_SMALL_ANTRAL_FOLLICLE_GRANULOSA_CELL	162	644	25.1553	0.01341	116	644	18.0124	1	1.87257
6165	GAUTAM_EYE_CORNEA_MELANOCYTES	73	261	27.9693	0.01508	45	261	17.2414	1	1.8216
6070	TRAVAGLINI_LUNG_PROXIMAL_BASAL_CELL	158	629	25.1192	0.01541	106	629	16.8521	1	1.8122
5721	HU_FETAL_RETINA_BLOOD	78	282	27.6596	0.01508	53	282	18.7943	0.9062	1.77882
5635	MURARO_PANCREAS_DUCTAL_CELL	372	1276	29.1536	8.49e-12	361	1276	28.2915	4.87e-10	1.75862
6107	TRAVAGLINI_LUNG_BASOPHIL_MAST_1_CELL	81	276	29.3478	0.002935	67	276	24.2754	0.1437	1.68985
6130	FAN_OVARY_CL10_PUTATIVE_EARLY_ATRESIA_GRANULOSA_CELL	75	274	27.3723	0.0214	24	274	8.75912	1	1.66959
6144	RUBENSTEIN_SKELETAL_MUSCLE_SATELLITE_CELLS	83	310	26.7742	0.02453	42	310	13.5484	1	1.6103
5718	MENON_FETAL_KIDNEY_10_IMMUNE_CELLS	28	83	33.7349	0.02075	16	83	19.2771	0.7774	1.57363
6106	TRAVAGLINI_LUNG_NEUTROPHIL_CELL	100	366	27.3224	0.007798	83	366	22.6776	0.2888	1.56861
6159	GAUTAM_EYE_IRIS_CILIARY_BODY_CILIARY_BODY_ENDOTHELIAL_CELLS	93	356	26.1236	0.02996	60	356	16.8539	1	1.52346
6124	FAN_OVARY_CL4_T_LYMPHOCYTE_NK_CELL_1	67	246	27.2358	0.0337	37	246	15.0407	1	1.47237
6243	HE_LIM_SUN_FETAL_LUNG_C2_HSC_ELP_CELL	108	412	26.2136	0.01711	89	412	21.6019	0.4691	1.43802
6163	GAUTAM_EYE_CHOROID_SCLERA_MELANOCYTES	45	156	28.8462	0.04039	16	156	10.2564	1	1.39373
5659	HAY_BONE_MARROW_MONOCYTE	62	226	27.4336	0.03703	42	226	18.5841	0.9059	1.38853
6132	FAN_OVARY_CL12_T_LYMPHOCYTE_NK_CELL_2	46	161	28.5714	0.04406	27	161	16.7702	0.9946	1.3536
6121	FAN_OVARY_CL1_GPRC5A_TNFRS12A_HIGH_SELECTABLE_FOLLICLE_STROMAL_CELL	103	380	27.1053	0.008583	90	380	23.6842	0.1492	1.24013
5572	AIZARANI_LIVER_C6_KUPFFER_CELLS_2	77	228	33.7719	3.721e-05	71	228	31.1404	0.0004983	1.12683
5586	AIZARANI_LIVER_C23_KUPFFER_CELLS_3	65	221	29.4118	0.008168	56	221	25.3394	0.1007	1.09091
6234	HE_LIM_SUN_FETAL_LUNG_C2_APOE_POS_M2_MACROPHAGE_CELL	125	476	26.2605	0.009708	113	476	23.7395	0.1088	1.0495
5582	AIZARANI_LIVER_C18_NK_NKT_CELLS_5	41	121	33.8843	0.003898	35	121	28.9256	0.04075	1.01929
6102	TRAVAGLINI_LUNG_CD4_NAIVE_T_CELL	39	132	29.5455	0.04298	30	132	22.7273	0.4214	0.991428
5636	MURARO_PANCREAS_ACINAR_CELL	183	732	25	0.01043	170	732	23.224	0.101	0.986037
5785	BUSSLINGER_ESOPHAGEAL_DENDRITIC_CELLS	63	214	29.4393	0.009146	55	214	25.7009	0.08532	0.96982
5744	DURANTE_ADULT_OLFACTORY_NEUROEPITHELIUM_DENDRITIC_CELLS	39	117	33.3333	0.006893	33	117	28.2051	0.0632	0.962309
6238	HE_LIM_SUN_FETAL_LUNG_C2_DC1_CELL	88	328	26.8293	0.01941	78	328	23.7805	0.1625	0.922828
5662	HAY_BONE_MARROW_NK_CELLS	99	370	26.7568	0.01392	89	370	24.0541	0.1164	0.922314
5824	DESCARTES_MAIN_FETAL_ERYTHROBLASTS	67	244	27.459	0.02852	58	244	23.7705	0.2125	0.872209
6304	HE_LIM_SUN_FETAL_LUNG_C7_PROLIFERATING_SCHWANN_CELL	300	1051	28.5442	6.835e-09	295	1051	28.0685	4.963e-08	0.861006
5588	AIZARANI_LIVER_C25_KUPFFER_CELLS_4	59	174	33.908	0.0004063	54	174	31.0345	0.002655	0.815218
5988	DESCARTES_FETAL_LUNG_MEGAKARYOCYTES	52	178	29.2135	0.0209	45	178	25.2809	0.1365	0.814986
6278	HE_LIM_SUN_FETAL_LUNG_C4_CYCLING_NK_CELL	192	694	27.6657	4.515e-05	186	694	26.8012	0.0002744	0.783726
6289	HE_LIM_SUN_FETAL_LUNG_C5_CD5_POS_CCL22_NEG_MATURE_B_CELL	52	160	32.5	0.002681	47	160	29.375	0.01414	0.722153
6046	DESCARTES_FETAL_STOMACH_ERYTHROBLASTS	32	100	32	0.02596	27	100	27	0.1319	0.70594
5804	BUSSLINGER_DUODENAL_STEM_CELLS	85	311	27.3312	0.01457	78	311	25.0804	0.06977	0.680209
5622	GAO_LARGE_INTESTINE_24W_C11_PANETH_LIKE_CELL	94	324	29.0123	0.001961	88	324	27.1605	0.008521	0.638013
6129	FAN_OVARY_CL9_PUTATIVE_APOPTOTIC_ENDOTHELIAL_CELL	96	365	26.3014	0.02288	89	365	24.3836	0.09402	0.613764
5790	BUSSLINGER_GASTRIC_ISTHMUS_CELLS	135	458	29.476	4.515e-05	131	458	28.6026	0.0001516	0.526041
5740	DURANTE_ADULT_OLFACTORY_NEUROEPITHELIUM_MACROPHAGES	30	81	37.037	0.004177	27	81	33.3333	0.01286	0.488376
6168	GAUTAM_EYE_IRIS_CILIARY_BODY_WIF1_HIGH_FIBROBLASTS	37	123	30.0813	0.03839	33	123	26.8293	0.1073	0.446382
5568	AIZARANI_LIVER_C2_KUPFFER_CELLS_1	63	200	31.5	0.002052	60	200	30	0.003522	0.234612
6127	FAN_OVARY_CL7_ANGEIOGENIC_ENDOTHELIAL_CELL	70	251	27.8884	0.0183	67	251	26.6932	0.02999	0.214525
6051	DESCARTES_FETAL_STOMACH_MYELOID_CELLS	30	76	39.4737	0.001703	28	76	36.8421	0.002561	0.177195
5499	FAN_EMBRYONIC_CTX_OLIG	188	754	24.9337	0.0104	186	754	24.6684	0.01235	0.0746336
6110	TRAVAGLINI_LUNG_MACROPHAGE_CELL	63	201	31.3433	0.002238	61	201	30.3483	0.002491	0.0465136
6136	FAN_OVARY_CL16_LYMPHATIC_ENDOTHELIAL_CELL	62	232	26.7241	0.05755	61	232	26.2931	0.04949	-0.0655279
5936	DESCARTES_FETAL_EYE_MICROGLIA	45	152	29.6053	0.02661	44	152	28.9474	0.02243	-0.0742156
6271	HE_LIM_SUN_FETAL_LUNG_C3_SCG3_POS_LYMPHATIC_ENDOTHELIAL_CELL	162	604	26.8212	0.001247	162	604	26.8212	0.0006763	-0.265727
5725	HU_FETAL_RETINA_MULLER	15	42	35.7143	0.06797	15	42	35.7143	0.03554	-0.2816
5599	GAO_ESOPHAGUS_25W_C2_KRT6BPOS_SECRETORY_PROGENITOR_CELLS	25	77	32.4675	0.04653	25	77	32.4675	0.02322	-0.301871
5489	FAN_EMBRYONIC_CTX_IN_1_INTERNEURON	6	11	54.5455	0.05959	6	11	54.5455	0.02787	-0.330036
6170	GAUTAM_EYE_IRIS_CILIARY_BODY_FIBROBLASTS	34	102	33.3333	0.01207	34	102	33.3333	0.005249	-0.361631
6125	FAN_OVARY_CL5_HEALTHY_SELECTABLE_FOLLICLE_THECAL_CELL	87	318	27.3585	0.01295	88	318	27.673	0.005086	-0.405893
5808	BUSSLINGER_DUODENAL_LATE_IMMATURE_ENTEROCYTES	52	177	29.3785	0.01899	53	177	29.9435	0.006172	-0.488099
6282	HE_LIM_SUN_FETAL_LUNG_C4_ILCP_CELL	49	182	26.9231	0.08468	51	182	28.022	0.02546	-0.521922
5670	ZHENG_CORD_BLOOD_C3_MEGAKARYOCYTE_ERYTHROID_PROGENITOR	31	100	31	0.04342	32	100	32	0.01276	-0.531839
6176	GAUTAM_EYE_IRIS_CILIARY_BODY_CRYAA_HIGH_CILIARY_BODY_CELLS	32	82	39.0244	0.001375	32	82	39.0244	0.0004031	-0.53289
5561	ZHONG_PFC_C4_PTGDS_POS_OPC	45	147	30.6122	0.01573	46	147	31.2925	0.004606	-0.533405
5673	ZHENG_CORD_BLOOD_C6_HSC_MULTIPOTENT_PROGENITOR	32	97	32.9897	0.01734	33	97	34.0206	0.004311	-0.604471
5652	HAY_BONE_MARROW_CD8_T_CELL	21	72	29.1667	0.1595	23	72	31.9444	0.03499	-0.658817
5555	ZHONG_PFC_C6_DLX5_GAD1_GAD2_POS_INTERNEURON	6	15	40	0.1951	7	15	46.6667	0.04169	-0.670225
6098	TRAVAGLINI_LUNG_B_CELL	42	155	27.0968	0.1047	45	155	29.0323	0.01993	-0.720439
5506	FAN_EMBRYONIC_CTX_BRAIN_MYELOID	38	139	27.3381	0.1104	41	139	29.4964	0.02029	-0.735687
5755	DURANTE_ADULT_OLFACTORY_NEUROEPITHELIUM_MONOCYTES	16	39	41.0256	0.0183	17	39	43.5897	0.002928	-0.79588
5544	ZHONG_PFC_C9_ORG_OTHER	23	83	27.7108	0.1991	26	83	31.3253	0.03161	-0.799247
5793	BUSSLINGER_GASTRIC_MATURE_PIT_CELLS	57	224	25.4464	0.1331	62	224	27.6786	0.01817	-0.864823
6155	GAUTAM_EYE_IRIS_CILIARY_BODY_PIGMENTED_CILIARY_BODY_CELLS	35	129	27.1318	0.1358	39	129	30.2326	0.01596	-0.929867
5509	FAN_EMBRYONIC_CTX_BRAIN_NAIVE_LIKE_T_CELL	43	158	27.2152	0.09544	47	158	29.7468	0.01115	-0.932456
5751	DURANTE_ADULT_OLFACTORY_NEUROEPITHELIUM_RESPIRATORY_EPITHELIAL_CELLS	5	15	33.3333	0.3842	7	15	46.6667	0.04169	-0.964525
5482	FAN_EMBRYONIC_CTX_BIG_GROUPS_GLIAL	34	133	25.5639	0.2443	39	133	29.3233	0.02546	-0.982065
6035	DESCARTES_FETAL_PLACENTA_MEGAKARYOCYTES	48	201	23.8806	0.3103	55	201	27.3632	0.03152	-0.993196
5668	ZHENG_CORD_BLOOD_C1_PUTATIVE_MEGAKARYOCYTE_PROGENITOR	27	98	27.551	0.1701	31	98	31.6327	0.01693	-1.00205
6287	HE_LIM_SUN_FETAL_LUNG_C4_T_ALPHA_BETA_ENTRY_CELL	19	70	27.1429	0.2735	23	70	32.8571	0.02546	-1.0311
5798	BUSSLINGER_GASTRIC_G_CELLS	25	98	25.5102	0.3142	30	98	30.6122	0.02865	-1.04008
5906	DESCARTES_FETAL_CEREBELLUM_MICROGLIA	149	648	22.9938	0.1709	161	648	24.8457	0.01547	-1.04325
6157	GAUTAM_EYE_CORNEA_CONJUNCTIVAL_CELLS	28	108	25.9259	0.262	33	108	30.5556	0.02274	-1.06151
6083	TRAVAGLINI_LUNG_CAPILLARY_CELL	5	14	35.7143	0.3276	7	14	50	0.02836	-1.06264
6270	HE_LIM_SUN_FETAL_LUNG_C3_PRIMITIVE_ERYTHROCYTE	25	114	21.9298	0.6422	33	114	28.9474	0.0461	-1.14397
6295	HE_LIM_SUN_FETAL_LUNG_C6_DEUTEROSOMAL_CELL	58	221	26.2443	0.08594	64	221	28.9593	0.005982	-1.15735
6262	HE_LIM_SUN_FETAL_LUNG_C3_DEFINITIVE_RETICULOCYTE	30	111	27.027	0.1716	35	111	31.5315	0.0117	-1.16633
5597	AIZARANI_LIVER_C39_EPCAM_POS_BILE_DUCT_CELLS_4	48	184	26.087	0.1279	54	184	29.3478	0.008715	-1.1666
5491	FAN_EMBRYONIC_CTX_IN_3_INTERNEURON	4	6	66.6667	0.07826	5	6	83.3333	0.004664	-1.22478
5967	DESCARTES_FETAL_INTESTINE_LYMPHATIC_ENDOTHELIAL_CELLS	8	40	20	0.85	14	40	35	0.04956	-1.23429
6257	HE_LIM_SUN_FETAL_LUNG_C3_AEROCYTE	33	87	37.931	0.001936	35	87	40.2299	0.000108	-1.25348
5964	DESCARTES_FETAL_INTESTINE_VASCULAR_ENDOTHELIAL_CELLS	9	43	20.9302	0.7903	15	43	34.8837	0.04313	-1.26301
5558	ZHONG_PFC_C1_OPC	68	238	28.5714	0.01235	73	238	30.6723	0.0006659	-1.26826
5770	CUI_DEVELOPING_HEART_5TH_WEEK_VENTRICULAR_CARDIOMYOCYTE	25	82	30.4878	0.08382	29	82	35.3659	0.004114	-1.30908
5769	CUI_DEVELOPING_HEART_5TH_WEEK_ATRIAL_CARDIOMYOCYTE	11	44	25	0.5268	16	44	36.3636	0.02546	-1.31579
5821	DESCARTES_MAIN_FETAL_SCHWANN_CELLS	7	51	13.7255	1	17	51	33.3333	0.04754	-1.32294
5863	DESCARTES_MAIN_FETAL_ENS_NEURONS	8	43	18.6047	0.9228	15	43	34.8837	0.04313	-1.33033
6082	TRAVAGLINI_LUNG_CAPILLARY_AEROCYTE_CELL	9	42	21.4286	0.7635	15	42	35.7143	0.03554	-1.33209
5984	DESCARTES_FETAL_LIVER_ERYTHROBLASTS	15	77	19.4805	0.8831	24	77	31.1688	0.04075	-1.33588
5845	DESCARTES_MAIN_FETAL_HORIZONTAL_CELLS	5	47	10.6383	1	16	47	34.0426	0.0456	-1.34104
6283	HE_LIM_SUN_FETAL_LUNG_C4_NKT1_CELL	1	9	11.1111	1	5	9	55.5556	0.04302	-1.36633
5507	FAN_EMBRYONIC_CTX_BRAIN_B_CELL	29	101	28.7129	0.1076	34	101	33.6634	0.004525	-1.37619
6177	GAUTAM_EYE_IRIS_CILIARY_BODY_COL9A1_HIGH_CILIARY_BODY_CELLS	25	101	24.7525	0.3717	32	101	31.6832	0.01486	-1.39817
6126	FAN_OVARY_CL6_PUTATIVE_EARLY_ATRETIC_FOLLICLE_THECAL_CELL_2	81	300	27	0.02222	88	300	29.3333	0.0008671	-1.40867
6067	TRAVAGLINI_LUNG_CILIATED_CELL	277	1093	25.3431	0.0005373	288	1093	26.3495	2.06e-05	-1.41635
5611	GAO_SMALL_INTESTINE_24W_C6_GOBLET_CELLS	6	46	13.0435	1	16	46	34.7826	0.03775	-1.42308
6104	TRAVAGLINI_LUNG_NATURAL_KILLER_CELL	34	132	25.7576	0.2273	41	132	31.0606	0.008431	-1.43072
5957	DESCARTES_FETAL_INTESTINE_CHROMAFFIN_CELLS	11	112	9.82143	1	33	112	29.4643	0.03669	-1.43545
5908	DESCARTES_FETAL_CEREBELLUM_SLC24A4_PEX5L_POSITIVE_CELLS	5	57	8.77193	1	19	57	33.3333	0.03633	-1.43973
6033	DESCARTES_FETAL_PLACENTA_SYNCYTIOTROPHOBLASTS_AND_VILLOUS_CYTOTROPHOBLASTS	13	80	16.25	1	25	80	31.25	0.03579	-1.44624
6049	DESCARTES_FETAL_STOMACH_PARIETAL_AND_CHIEF_CELLS	4	42	9.52381	1	15	42	35.7143	0.03554	-1.44928
5837	DESCARTES_MAIN_FETAL_GRANULE_NEURONS	2	21	9.52381	1	9	21	42.8571	0.03554	-1.44928
6208	HE_LIM_SUN_FETAL_LUNG_C1_AT1_CELL	6	42	14.2857	1	15	42	35.7143	0.03554	-1.44928
5833	DESCARTES_MAIN_FETAL_OLIGODENDROCYTES	11	60	18.3333	0.9436	20	60	33.3333	0.03193	-1.47059
6268	HE_LIM_SUN_FETAL_LUNG_C3_MID_CAP_CELL	16	57	28.0702	0.2683	21	57	36.8421	0.008803	-1.48399
6251	HE_LIM_SUN_FETAL_LUNG_C2_S100A12_HI_CLASSICAL_MONOCYTE	11	36	30.5556	0.2634	15	36	41.6667	0.008391	-1.4968
5773	CUI_DEVELOPING_HEART_LEFT_ATRIAL_CARDIOMYOCYTE	7	20	35	0.256	10	20	50	0.008058	-1.50201
5834	DESCARTES_MAIN_FETAL_UNIPOLAR_BRUSH_CELLS	6	34	17.6471	0.9541	13	34	38.2353	0.02965	-1.50757
6063	DESCARTES_FETAL_THYMUS_ANTIGEN_PRESENTING_CELLS	56	173	32.3699	0.002085	60	173	34.6821	6.449e-05	-1.50961
5503	FAN_EMBRYONIC_CTX_MICROGLIA_1	47	155	30.3226	0.01573	52	155	33.5484	0.0004795	-1.51594
5986	DESCARTES_FETAL_LUNG_SQUAMOUS_EPITHELIAL_CELLS	41	207	19.8068	0.8725	57	207	27.5362	0.02546	-1.53491
5854	DESCARTES_MAIN_FETAL_LYMPHATIC_ENDOTHELIAL_CELLS	24	88	27.2727	0.2135	30	88	34.0909	0.006193	-1.5375
5796	BUSSLINGER_GASTRIC_REG3A_POSITIVE_CELLS	14	44	31.8182	0.1626	18	44	40.9091	0.004713	-1.53782
6001	DESCARTES_FETAL_MUSCLE_LYMPHATIC_ENDOTHELIAL_CELLS	13	74	17.5676	0.9905	24	74	32.4324	0.02613	-1.57872
6011	DESCARTES_FETAL_PANCREAS_CCL19_CCL21_POSITIVE_CELLS	12	66	18.1818	0.9541	22	66	33.3333	0.02475	-1.58602
6043	DESCARTES_FETAL_SPLEEN_ERYTHROBLASTS	12	66	18.1818	0.9541	22	66	33.3333	0.02475	-1.58602
6026	DESCARTES_FETAL_PLACENTA_EXTRAVILLOUS_TROPHOBLASTS	12	70	17.1429	1	23	70	32.8571	0.02546	-1.59414
6201	HE_LIM_SUN_FETAL_LUNG_C0_MYOFIBROBLAST_1_CELL	13	69	18.8406	0.9228	23	69	33.3333	0.02177	-1.62725
5910	DESCARTES_FETAL_CEREBELLUM_UNIPOLAR_BRUSH_CELLS	4	33	12.1212	1	13	33	39.3939	0.02335	-1.63171
6014	DESCARTES_FETAL_PANCREAS_LYMPHOID_CELLS	17	168	10.119	1	48	168	28.5714	0.02173	-1.66294
5601	GAO_ESOPHAGUS_25W_C4_FGFR1HIGH_EPITHELIAL_CELLS	56	208	26.9231	0.06351	64	208	30.7692	0.001329	-1.67932
5949	DESCARTES_FETAL_HEART_SMOOTH_MUSCLE_CELLS	9	46	19.5652	0.8729	17	46	36.9565	0.01817	-1.68161
6045	DESCARTES_FETAL_STOMACH_NEUROENDOCRINE_CELLS	6	50	12	1	18	50	36	0.01987	-1.7018
5595	AIZARANI_LIVER_C34_MHC_II_POS_B_CELLS	35	134	26.1194	0.1921	43	134	32.0896	0.003805	-1.70317
6186	HE_LIM_SUN_FETAL_LUNG_C0_AIRWAY_FIBROBLAST	7	27	25.9259	0.5538	12	27	44.4444	0.01068	-1.71478
5836	DESCARTES_MAIN_FETAL_INHIBITORY_INTERNEURONS	11	33	33.3333	0.1736	15	33	45.4545	0.003328	-1.71737
6307	HE_LIM_SUN_FETAL_LUNG_C7_TM4SF4_POS_CHODL_POS_NEURON_CELL	10	53	18.8679	0.9148	19	53	35.8491	0.01751	-1.71804
5768	CUI_DEVELOPING_HEART_TRABECULAR_VENTRICULAR_CARDIOMYOCYTE	21	110	19.0909	0.9228	34	110	30.9091	0.01758	-1.72009
5955	DESCARTES_FETAL_HEART_ELF3_AGBL2_POSITIVE_CELLS	8	46	17.3913	0.9756	17	46	36.9565	0.01817	-1.72992
5842	DESCARTES_MAIN_FETAL_SKELETAL_MUSCLE_CELLS	30	191	15.7068	1	54	191	28.2723	0.01831	-1.73731
6290	HE_LIM_SUN_FETAL_LUNG_C5_CD5_NEG_MATURE_B_CELL	14	52	26.9231	0.3572	20	52	38.4615	0.006315	-1.75254
5812	BUSSLINGER_DUODENAL_BCHE_CELLS	11	43	25.5814	0.5012	17	43	39.5349	0.008803	-1.75538
5928	DESCARTES_FETAL_EYE_HORIZONTAL_CELLS	3	22	13.6364	1	10	22	45.4545	0.01733	-1.7612
5694	LAKE_ADULT_KIDNEY_C17_COLLECTING_SYSTEM_PCS_STRESSED_DISSOC_SUBSET	69	240	28.75	0.0104	76	240	31.6667	0.0001793	-1.76345
6259	HE_LIM_SUN_FETAL_LUNG_C3_CYCLING_DEFINITIVE_ERYTHROBLAST	134	450	29.7778	3.129e-05	141	450	31.3333	5.379e-07	-1.7647
6217	HE_LIM_SUN_FETAL_LUNG_C1_LATE_BASAL_CELL	20	105	19.0476	0.9228	33	105	31.4286	0.0151	-1.78613
5970	DESCARTES_FETAL_KIDNEY_MYELOID_CELLS	53	216	24.537	0.2238	64	216	29.6296	0.003522	-1.80307
5628	GAO_LARGE_INTESTINE_ADULT_CI_MESENCHYMAL_CELLS	98	361	27.1468	0.01014	107	361	29.6399	0.0001544	-1.81739
5835	DESCARTES_MAIN_FETAL_ASTROCYTES	7	52	13.4615	1	19	52	36.5385	0.01415	-1.84924
5580	AIZARANI_LIVER_C14_HEPATOCYTES_2	47	226	20.7965	0.7336	64	226	28.3186	0.00996	-1.8672
5948	DESCARTES_FETAL_HEART_STROMAL_CELLS	6	34	17.6471	0.9541	14	34	41.1765	0.01223	-1.89217
6281	HE_LIM_SUN_FETAL_LUNG_C4_ILC3_CELL	15	72	20.8333	0.7743	25	72	34.7222	0.009755	-1.89968
6040	DESCARTES_FETAL_SPLEEN_STROMAL_CELLS	6	55	10.9091	1	20	55	36.3636	0.01244	-1.90518
5959	DESCARTES_FETAL_INTESTINE_MYELOID_CELLS	68	229	29.6943	0.005241	75	229	32.7511	6.449e-05	-1.90992
5757	CUI_DEVELOPING_HEART_C2_CARDIOMYOCYTE	22	91	24.1758	0.4522	31	91	34.0659	0.005444	-1.91941
6055	DESCARTES_FETAL_STOMACH_LYMPHOID_CELLS	21	82	25.6098	0.3454	29	82	35.3659	0.004114	-1.92406
6078	TRAVAGLINI_LUNG_ALVEOLAR_EPITHELIAL_TYPE_2_CELL	46	136	33.8235	0.002272	51	136	37.5	2.56e-05	-1.94817
6091	TRAVAGLINI_LUNG_MYOFIBROBLAST_CELL	12	65	18.4615	0.9419	23	65	35.3846	0.01041	-1.95655
5849	DESCARTES_MAIN_FETAL_PHOTORECEPTOR_CELLS	13	102	12.7451	1	33	102	32.3529	0.009629	-2.01642
5778	CUI_DEVELOPING_HEART_CORONARY_VASCULAR_ENDOTHELIAL_CELL	10	41	24.3902	0.5678	17	41	41.4634	0.005165	-2.04113
5960	DESCARTES_FETAL_INTESTINE_LYMPHOID_CELLS	24	164	14.6341	1	49	164	29.878	0.008761	-2.05745
5848	DESCARTES_MAIN_FETAL_PDE11A_FAM19A2_POSITIVE_CELLS	8	75	10.6667	1	26	75	34.6667	0.008609	-2.06505
5961	DESCARTES_FETAL_INTESTINE_INTESTINAL_EPITHELIAL_CELLS	39	278	14.0288	1	77	278	27.6978	0.008516	-2.06976
6253	HE_LIM_SUN_FETAL_LUNG_C2_ADC_1_CELL	40	172	23.2558	0.4233	53	172	30.814	0.003403	-2.09479
5760	CUI_DEVELOPING_HEART_C5_VALVAR_CELL	57	205	27.8049	0.03703	66	205	32.1951	0.0002963	-2.09682
6079	TRAVAGLINI_LUNG_SIGNALING_ALVEOLAR_EPITHELIAL_TYPE_2_CELL	17	71	23.9437	0.5194	26	71	36.6197	0.003975	-2.11616
5550	ZHONG_PFC_C1_NEUROD1_POS_EXCITATORY_NEURON	4	26	15.3846	1	12	26	46.1538	0.007624	-2.11782
6018	DESCARTES_FETAL_PANCREAS_ENS_GLIA	12	74	16.2162	1	26	74	35.1351	0.007161	-2.14503
5973	DESCARTES_FETAL_KIDNEY_MESANGIAL_CELLS	6	56	10.7143	1	21	56	37.5	0.007153	-2.14551
5547	ZHONG_PFC_C5_BCL11B_CALB2_POS_INP	5	22	22.7273	0.7422	11	22	50	0.005251	-2.15028
5811	BUSSLINGER_DUODENAL_GOBLET_CELLS	4	16	25	0.6848	9	16	56.25	0.004741	-2.15969
6188	HE_LIM_SUN_FETAL_LUNG_C0_EARLY_FIBROBLAST	24	81	29.6296	0.1127	31	81	38.2716	0.0007246	-2.19183
6044	DESCARTES_FETAL_SPLEEN_STC2_TLX1_POSITIVE_CELLS	2	11	18.1818	0.9325	7	11	63.6364	0.005844	-2.20294
6089	TRAVAGLINI_LUNG_AIRWAY_SMOOTH_MUSCLE_CELL	35	166	21.0843	0.7097	51	166	30.7229	0.004288	-2.21882
5592	AIZARANI_LIVER_C31_KUPFFER_CELLS_5	37	120	30.8333	0.02684	44	120	36.6667	0.0001619	-2.21954
6255	HE_LIM_SUN_FETAL_LUNG_C2_PDC_CELL	34	147	23.1293	0.4759	47	147	31.9728	0.002709	-2.24471
5651	HAY_BONE_MARROW_CD34_POS_PRE_PC	25	124	20.1613	0.8257	40	124	32.2581	0.004686	-2.24602
6239	HE_LIM_SUN_FETAL_LUNG_C2_DC2_CELL	13	52	25	0.5018	21	52	40.3846	0.002749	-2.26136
6241	HE_LIM_SUN_FETAL_LUNG_C2_GMP_CELL	7	41	17.0732	0.9847	17	41	41.4634	0.005165	-2.28023
6160	GAUTAM_EYE_IRIS_CILIARY_BODY_MEG3_HIGH_FIBROBLASTS	26	113	23.0088	0.528	38	113	33.6283	0.002765	-2.28094
5738	DURANTE_ADULT_OLFACTORY_NEUROEPITHELIUM_RESPIRATORY_SECRETORY_CELLS	8	29	27.5862	0.4629	14	29	48.2759	0.002417	-2.28221
6158	GAUTAM_EYE_CHOROID_SCLERA_FIBROBLASTS	60	199	30.1508	0.006717	68	199	34.1709	3.5e-05	-2.28311
6036	DESCARTES_FETAL_SPLEEN_AFP_ALB_POSITIVE_CELLS	40	188	21.2766	0.68	57	188	30.3191	0.003505	-2.28782
5743	DURANTE_ADULT_OLFACTORY_NEUROEPITHELIUM_RESPIRATORY_CILIATED_CELLS	29	155	18.7097	0.9639	48	155	30.9677	0.004686	-2.31323
6219	HE_LIM_SUN_FETAL_LUNG_C1_LATE_TIP_CELL	5	31	16.129	0.9975	14	31	45.1613	0.004803	-2.3174
5992	DESCARTES_FETAL_LUNG_LYMPHOID_CELLS	21	159	13.2075	1	49	159	30.8176	0.004713	-2.3267
5735	DURANTE_ADULT_OLFACTORY_NEUROEPITHELIUM_PERICYTES	11	79	13.9241	1	28	79	35.443	0.004638	-2.33367
6053	DESCARTES_FETAL_STOMACH_STROMAL_CELLS	10	50	20	0.8495	20	50	40	0.003924	-2.33543
6191	HE_LIM_SUN_FETAL_LUNG_C0_INTERM_FIBROBLAST	4	9	44.4444	0.2496	7	9	77.7778	0.00114	-2.34034
6181	VANGURP_PANCREATIC_GAMMA_CELL	11	45	24.4444	0.5527	19	45	42.2222	0.00252	-2.34109
5587	AIZARANI_LIVER_C24_EPCAM_POS_BILE_DUCT_CELLS_3	49	185	26.4865	0.1047	60	185	32.4324	0.000462	-2.3553
6006	DESCARTES_FETAL_MUSCLE_VASCULAR_ENDOTHELIAL_CELLS	9	75	12	1	27	75	36	0.004311	-2.36542
5495	FAN_EMBRYONIC_CTX_ASTROCYTE_1	18	79	22.7848	0.5971	29	79	36.7089	0.002294	-2.41545
6004	DESCARTES_FETAL_MUSCLE_STROMAL_CELLS	17	100	17	1	34	100	34	0.003829	-2.41691
5945	DESCARTES_FETAL_HEART_MYELOID_CELLS	37	136	27.2059	0.1225	47	136	34.5588	0.0004442	-2.44056
5559	ZHONG_PFC_C2_THY1_POS_OPC	4	27	14.8148	1	13	27	48.1481	0.003549	-2.44989
5902	DESCARTES_FETAL_ADRENAL_CHROMAFFIN_CELLS	16	122	13.1148	1	40	122	32.7869	0.003512	-2.45445
5732	DURANTE_ADULT_OLFACTORY_NEUROEPITHELIUM_FIBROBLASTS_STROMAL_CELLS	22	82	26.8293	0.262	31	82	37.8049	0.0009121	-2.45826
5712	MENON_FETAL_KIDNEY_4_PODOCYTES	56	206	27.1845	0.05619	67	206	32.5243	0.0001928	-2.46455
6042	DESCARTES_FETAL_SPLEEN_MEGAKARYOCYTES	23	113	20.354	0.808	38	113	33.6283	0.002765	-2.46572
6285	HE_LIM_SUN_FETAL_LUNG_C4_TH17_CELL	3	18	16.6667	0.9733	10	18	55.5556	0.00325	-2.47636
6073	TRAVAGLINI_LUNG_GOBLET_CELL	41	148	27.7027	0.08468	51	148	34.4595	0.0002706	-2.49545
5894	DESCARTES_FETAL_ADRENAL_CSH1_CSH2_POSITIVE_CELLS	31	223	13.9013	1	66	223	29.5964	0.003162	-2.50004
5962	DESCARTES_FETAL_INTESTINE_ENS_GLIA	16	58	27.5862	0.2942	24	58	41.3793	0.0008934	-2.5176
5653	HAY_BONE_MARROW_DENDRITIC_CELL	50	197	25.3807	0.1658	63	197	31.9797	0.0004983	-2.52209
6012	DESCARTES_FETAL_PANCREAS_ISLET_ENDOCRINE_CELLS	20	171	11.6959	1	53	171	30.9942	0.002979	-2.52593
5657	HAY_BONE_MARROW_FOLLICULAR_B_CELL	29	142	20.4225	0.7957	46	142	32.3944	0.002294	-2.54016
5591	AIZARANI_LIVER_C30_HEPATOCYTES_4	116	446	26.009	0.01647	131	446	29.3722	4.489e-05	-2.56454
6074	TRAVAGLINI_LUNG_MUCOUS_CELL	31	125	24.8	0.321	43	125	34.4	0.0008711	-2.56644
6301	HE_LIM_SUN_FETAL_LUNG_C7_MFNG_POS_DBH_POS_NEURON_CELL	4	17	23.5294	0.7335	10	17	58.8235	0.001892	-2.58848
5781	BUSSLINGER_ESOPHAGEAL_QUIESCENT_BASAL_CELLS	21	77	27.2727	0.2496	30	77	38.961	0.0006413	-2.59018
5648	HAY_BONE_MARROW_CD34_POS_MKP	15	63	23.8095	0.5474	25	63	39.6825	0.001396	-2.59342
5991	DESCARTES_FETAL_LUNG_MESOTHELIAL_CELLS	16	105	15.2381	1	36	105	34.2857	0.002532	-2.59654
5644	HAY_BONE_MARROW_CD34_POS_HSC	22	131	16.7939	1	43	131	32.8244	0.002447	-2.61137
5958	DESCARTES_FETAL_INTESTINE_SMOOTH_MUSCLE_CELLS	11	50	22	0.7097	21	50	42	0.001559	-2.65823
5937	DESCARTES_FETAL_EYE_ASTROCYTES	6	38	15.7895	1	17	38	44.7368	0.002145	-2.66857
6090	TRAVAGLINI_LUNG_VASCULAR_SMOOTH_MUSCLE_CELL	9	61	14.7541	1	24	61	39.3443	0.002033	-2.69186
6174	GAUTAM_EYE_IRIS_CILIARY_BODY_CILIARY_BODY_CELLS	28	101	27.7228	0.1571	38	101	37.6238	0.0002626	-2.77688
6246	HE_LIM_SUN_FETAL_LUNG_C2_NEUTROPHIL_CELL	15	65	23.0769	0.5972	26	65	40	0.0009672	-2.7906
5551	ZHONG_PFC_C2_SOX5_BCL11B_POS_EXCITATORY_NEURON	9	28	32.1429	0.2634	15	28	53.5714	0.0004242	-2.79305
6300	HE_LIM_SUN_FETAL_LUNG_C7_LATE_SCHWANN_CELL	21	97	21.6495	0.6848	35	97	36.0825	0.001082	-2.80134
5801	BUSSLINGER_GASTRIC_OXYNTIC_ENTEROCHROMAFFIN_LIKE_CELLS	20	85	23.5294	0.5263	32	85	37.6471	0.0008155	-2.80981
6092	TRAVAGLINI_LUNG_FIBROMYOCYTE_CELL	3	25	12	1	13	25	52	0.001536	-2.81361
5717	MENON_FETAL_KIDNEY_9_ENDOTHELIAL_CELLS	19	102	18.6275	0.9493	36	102	35.2941	0.001432	-2.82146
6141	RUBENSTEIN_SKELETAL_MUSCLE_FAP_CELLS	38	179	21.2291	0.686	57	179	31.8436	0.001034	-2.8218
6167	GAUTAM_EYE_CORNEA_FIBROBLASTS	49	165	29.697	0.01928	59	165	35.7576	2.857e-05	-2.8292
6210	HE_LIM_SUN_FETAL_LUNG_C1_EARLY_AIRWAY_PROGENITOR_CELL	5	40	12.5	1	18	40	45	0.001418	-2.84832
5678	LAKE_ADULT_KIDNEY_C1_EPITHELIAL_CELLS_UNASSIGNED	10	30	33.3333	0.1991	16	30	53.3333	0.0002818	-2.84913
5500	FAN_EMBRYONIC_CTX_OPC	12	55	21.8182	0.7138	23	55	41.8182	0.000975	-2.86457
5925	DESCARTES_FETAL_EYE_SKELETAL_MUSCLE_CELLS	34	168	20.2381	0.8195	54	168	32.1429	0.001118	-2.86511
5978	DESCARTES_FETAL_LIVER_MYELOID_CELLS	55	211	26.0664	0.1047	69	211	32.7014	0.0001311	-2.90234
6236	HE_LIM_SUN_FETAL_LUNG_C2_CXCL9_POS_MACROPHAGE_CELL	25	126	19.8413	0.8583	43	126	34.127	0.001034	-2.91912
5993	DESCARTES_FETAL_LUNG_MYELOID_CELLS	47	177	26.5537	0.1076	60	177	33.8983	0.0001282	-2.92392
5766	CUI_DEVELOPING_HEART_TRABECULAR_ATRIAL_CARDIOMYOCYTE	52	179	29.0503	0.02281	63	179	35.1955	2.587e-05	-2.94533
5926	DESCARTES_FETAL_EYE_RETINAL_PIGMENT_CELLS	8	79	10.1266	1	30	79	37.9747	0.001023	-2.99012
5581	AIZARANI_LIVER_C17_HEPATOCYTES_3	22	102	21.5686	0.6862	37	102	36.2745	0.0006956	-2.99409
6182	VANGURP_PANCREATIC_DELTA_CELL	19	75	25.3333	0.391	30	75	40	0.0003862	-3.00536
6008	DESCARTES_FETAL_MUSCLE_MYELOID_CELLS	37	130	28.4615	0.07574	48	130	36.9231	6.841e-05	-3.04421
6198	HE_LIM_SUN_FETAL_LUNG_C0_MID_AIRWAY_SMC_1_CELL	12	71	16.9014	1	28	71	39.4366	0.0007872	-3.10391
6025	DESCARTES_FETAL_PLACENTA_AFP_ALB_POSITIVE_CELLS	32	173	18.4971	0.9847	56	173	32.3699	0.0007558	-3.1149
5974	DESCARTES_FETAL_KIDNEY_VASCULAR_ENDOTHELIAL_CELLS	16	102	15.6863	1	37	102	36.2745	0.0006956	-3.15764
6146	RUBENSTEIN_SKELETAL_MUSCLE_FBN1_FAP_CELLS	74	289	25.6055	0.07844	91	289	31.4879	5.351e-05	-3.1661
5989	DESCARTES_FETAL_LUNG_NEUROENDOCRINE_CELLS	14	91	15.3846	1	34	91	37.3626	0.0006512	-3.18629
6190	HE_LIM_SUN_FETAL_LUNG_C0_INTERM_CHONDROCYTE	16	68	23.5294	0.5538	28	68	41.1765	0.000356	-3.1919
6003	DESCARTES_FETAL_MUSCLE_SKELETAL_MUSCLE_CELLS	40	253	15.8103	1	77	253	30.4348	0.0006053	-3.21803
6084	TRAVAGLINI_LUNG_CAPILLARY_INTERMEDIATE_1_CELL	52	158	32.9114	0.002143	61	158	38.6076	1.27e-06	-3.22722
6202	HE_LIM_SUN_FETAL_LUNG_C0_MYOFIBROBLAST_2_CELL	20	104	19.2308	0.9137	38	104	36.5385	0.0004998	-3.26201
6037	DESCARTES_FETAL_SPLEEN_LYMPHOID_CELLS	19	126	15.0794	1	44	126	34.9206	0.0005329	-3.27335
6297	HE_LIM_SUN_FETAL_LUNG_C7_COL20A1_POS_SCHWANN_CELL	14	72	19.4444	0.8842	29	72	40.2778	0.0004242	-3.31898
5847	DESCARTES_MAIN_FETAL_SMOOTH_MUSCLE_CELLS	10	45	22.2222	0.7029	21	45	46.6667	0.0003013	-3.36789
5943	DESCARTES_FETAL_HEART_SCHWANN_CELLS	15	67	22.3881	0.6516	28	67	41.791	0.0002681	-3.38568
5897	DESCARTES_FETAL_ADRENAL_MYELOID_CELLS	47	184	25.5435	0.167	63	184	34.2391	6.449e-05	-3.41322
5944	DESCARTES_FETAL_HEART_LYMPHOID_CELLS	15	113	13.2743	1	41	113	36.2832	0.0003531	-3.4521
5782	BUSSLINGER_ESOPHAGEAL_PROLIFERATING_BASAL_CELLS	19	70	27.1429	0.2735	30	70	42.8571	9.585e-05	-3.45537
6095	TRAVAGLINI_LUNG_LIPOFIBROBLAST_CELL	33	146	22.6027	0.535	51	146	34.9315	0.000187	-3.45651
6173	GAUTAM_EYE_IRIS_CILIARY_BODY_MGP_HIGH_FIBROBLASTS	28	85	32.9412	0.02727	37	85	43.5294	9.27e-06	-3.46861
5700	LAKE_ADULT_KIDNEY_C23_ENDOTHELIAL_CELLS_AVR	30	126	23.8095	0.4215	46	126	36.5079	0.0001293	-3.5132
5783	BUSSLINGER_ESOPHAGEAL_EARLY_SUPRABASAL_CELLS	26	79	32.9114	0.03506	35	79	44.3038	1.048e-05	-3.52445
5776	CUI_DEVELOPING_HEART_SMOOTH_MUSCLE_CELL	16	48	33.3333	0.09906	24	48	50	2.923e-05	-3.53007
5809	BUSSLINGER_DUODENAL_MATURE_ENTEROCYTES	77	259	29.7297	0.002695	90	259	34.749	7.709e-07	-3.54356
6081	TRAVAGLINI_LUNG_VEIN_CELL	10	40	25	0.5399	20	40	50	0.0001388	-3.58992
5626	GAO_LARGE_INTESTINE_ADULT_CG_GOBLET_CELL_SUBTYPE_2	4	57	7.01754	1	25	57	43.8596	0.0002488	-3.60415
5621	GAO_LARGE_INTESTINE_24W_C10_ENTEROCYTE	12	56	21.4286	0.7425	25	56	44.6429	0.0001789	-3.61809
5777	CUI_DEVELOPING_HEART_ENDOCARDIAL_CELL	11	53	20.7547	0.7934	24	53	45.283	0.000187	-3.62765
5941	DESCARTES_FETAL_HEART_EPICARDIAL_FAT_CELLS	13	111	11.7117	1	41	111	36.9369	0.0002305	-3.63733
5788	BUSSLINGER_GASTRIC_NECK_CELLS	10	36	27.7778	0.3986	19	36	52.7778	8.709e-05	-3.66057
5911	DESCARTES_FETAL_CEREBELLUM_ASTROCYTES	23	169	13.6095	1	57	169	33.7278	0.0002172	-3.66314
6230	HE_LIM_SUN_FETAL_LUNG_C1_SMG_CELL	198	776	25.5155	0.003058	222	776	28.6082	6.546e-07	-3.66946
5767	CUI_DEVELOPING_HEART_COMPACT_VENTRICULAR_CARDIOMYOCYTE	18	65	27.6923	0.2631	29	65	44.6154	5.566e-05	-3.67458
6296	HE_LIM_SUN_FETAL_LUNG_C6_MUC16_POS_CILIATED_CELL	17	62	27.4194	0.2884	28	62	45.1613	5.859e-05	-3.69217
6039	DESCARTES_FETAL_SPLEEN_VASCULAR_ENDOTHELIAL_CELLS	9	59	15.2542	1	26	59	44.0678	0.0001684	-3.77366
5873	DESCARTES_MAIN_FETAL_CILIATED_EPITHELIAL_CELLS	135	678	19.9115	0.9013	184	678	27.1386	0.0001515	-3.77446
6303	HE_LIM_SUN_FETAL_LUNG_C7_PCP4_POS_NEURON_CELL	13	54	24.0741	0.5488	25	54	46.2963	9.192e-05	-3.776
5701	LAKE_ADULT_KIDNEY_C24_ENDOTHELIAL_CELLS_AEA_AND_DVR	41	152	26.9737	0.1122	56	152	36.8421	1.799e-05	-3.79496
5593	AIZARANI_LIVER_C32_MVECS_3	31	125	24.8	0.321	47	125	37.6	5.052e-05	-3.80304
5780	CUI_DEVELOPING_HEART_VALVAR_ENDOTHELIAL_CELL	30	139	21.5827	0.6608	50	139	35.9712	9.973e-05	-3.82124
6252	HE_LIM_SUN_FETAL_LUNG_C2_SPP1_POS_MACROPHAGE_CELL	11	48	22.9167	0.6505	23	48	47.9167	9.585e-05	-3.83166
6013	DESCARTES_FETAL_PANCREAS_MYELOID_CELLS	61	234	26.0684	0.08594	79	234	33.7607	1.248e-05	-3.83798
6038	DESCARTES_FETAL_SPLEEN_MYELOID_CELLS	42	131	32.0611	0.009801	53	131	40.458	1.336e-06	-3.86546
5612	GAO_SMALL_INTESTINE_24W_C7_SECRETORY_PROGENITOR	9	52	17.3077	0.9847	24	52	46.1538	0.0001333	-3.86847
6059	DESCARTES_FETAL_STOMACH_MESOTHELIAL_CELLS	5	37	13.5135	1	19	37	51.3514	0.0001345	-3.87128
5666	HAY_BONE_MARROW_PRO_B	84	304	27.6316	0.01173	101	304	33.2237	1.557e-06	-3.87701
5615	GAO_LARGE_INTESTINE_24W_C2_MKI67POS_PROGENITOR	29	113	25.6637	0.2683	44	113	38.9381	3.477e-05	-3.88742
5929	DESCARTES_FETAL_EYE_STROMAL_CELLS	16	91	17.5824	0.9975	36	91	39.5604	0.0001269	-3.89545
6009	DESCARTES_FETAL_MUSCLE_LYMPHOID_CELLS	23	122	18.8525	0.9419	45	122	36.8852	0.0001181	-3.90175
6022	DESCARTES_FETAL_PANCREAS_MESOTHELIAL_CELLS	16	80	20	0.8482	33	80	41.25	9.973e-05	-3.92967
5975	DESCARTES_FETAL_KIDNEY_LYMPHOID_CELLS	36	210	17.1429	1	69	210	32.8571	0.0001128	-3.94769
5577	AIZARANI_LIVER_C11_HEPATOCYTES_1	58	298	19.4631	0.9269	92	298	30.8725	0.0001024	-3.95673
6205	HE_LIM_SUN_FETAL_LUNG_C0_RESTING_CHONDROCYTE	20	111	18.018	0.9902	42	111	37.8378	0.0001075	-3.96431
6007	DESCARTES_FETAL_MUSCLE_SMOOTH_MUSCLE_CELLS	17	79	21.519	0.7105	33	79	41.7722	7.611e-05	-3.97012
5693	LAKE_ADULT_KIDNEY_C16_COLLECTING_SYSTEM_PRINCIPAL_CELLS_CORTEX	30	141	21.2766	0.6966	51	141	36.1702	7.312e-05	-3.97895
6220	HE_LIM_SUN_FETAL_LUNG_C1_MUC5AC_POS_ASCL1_POS_PROGENITOR_CELL	12	53	22.6415	0.6584	25	53	47.1698	6.449e-05	-4.009
6250	HE_LIM_SUN_FETAL_LUNG_C2_PROMYELOCYTE_LIKE_CELL	18	49	36.7347	0.03434	26	49	53.0612	3.264e-06	-4.02205
6027	DESCARTES_FETAL_PLACENTA_LYMPHOID_CELLS	29	145	20	0.8486	52	145	35.8621	7.892e-05	-4.03152
5779	CUI_DEVELOPING_HEART_VASCULAR_ENDOTHELIAL_CELL	43	193	22.2798	0.535	66	193	34.1969	4.489e-05	-4.0762
5746	DURANTE_ADULT_OLFACTORY_NEUROEPITHELIUM_IMMATURE_NEURONS	29	140	20.7143	0.7651	51	140	36.4286	6.06e-05	-4.10125
5903	DESCARTES_FETAL_ADRENAL_LYMPHOID_CELLS	25	163	15.3374	1	57	163	34.9693	7.694e-05	-4.11385
5479	FAN_EMBRYONIC_CTX_BIG_GROUPS_CAJAL_RETZIUS	110	499	22.0441	0.4124	145	499	29.0581	3.041e-05	-4.1323
5726	HU_FETAL_RETINA_PHOTORECEPTOR	13	72	18.0556	0.9639	31	72	43.0556	6.618e-05	-4.16331
5997	DESCARTES_FETAL_LUNG_STROMAL_CELLS	8	56	14.2857	1	26	56	46.4286	6.337e-05	-4.19812
5541	ZHONG_PFC_MAJOR_TYPES_OPC	23	91	25.2747	0.3475	38	91	41.7582	2.123e-05	-4.214
5924	DESCARTES_FETAL_EYE_CORNEAL_AND_CONJUNCTIVAL_EPITHELIAL_CELLS	53	244	21.7213	0.577	80	244	32.7869	3.503e-05	-4.21674
5787	BUSSLINGER_GASTRIC_PREZYMOGENIC_CELLS	18	60	30	0.1626	29	60	48.3333	9.009e-06	-4.25644
5705	LAKE_ADULT_KIDNEY_C28_INTERSTITIUM	26	86	30.2326	0.08382	38	86	44.186	4.479e-06	-4.27217
5723	HU_FETAL_RETINA_HORIZONTAL	8	40	20	0.85	21	40	52.5	4.004e-05	-4.32692
6020	DESCARTES_FETAL_PANCREAS_DUCTAL_CELLS	19	128	14.8438	1	48	128	37.5	4.489e-05	-4.34785
5775	CUI_DEVELOPING_HEART_CARDIAC_FIBROBLASTS	32	106	30.1887	0.05413	45	106	42.4528	2.018e-06	-4.42852
6112	TRAVAGLINI_LUNG_PLASMACYTOID_DENDRITIC_CELL	24	111	21.6216	0.68	44	111	39.6396	2.089e-05	-4.51257
6139	RUBENSTEIN_SKELETAL_MUSCLE_ENDOTHELIAL_CELLS	40	137	29.1971	0.047	55	137	40.146	1.114e-06	-4.62521
6212	HE_LIM_SUN_FETAL_LUNG_C1_EARLY_TIP_CELL	41	145	28.2759	0.06458	57	145	39.3103	1.517e-06	-4.62911
5691	LAKE_ADULT_KIDNEY_C14_DISTAL_CONVOLUTED_TUBULE	50	208	24.0385	0.2857	73	208	35.0962	6.232e-06	-4.66128
6050	DESCARTES_FETAL_STOMACH_MUC13_DMBT1_POSITIVE_CELLS	19	97	19.5876	0.8772	40	97	41.2371	1.806e-05	-4.68638
6222	HE_LIM_SUN_FETAL_LUNG_C1_MID_BASAL_CELL	26	149	17.4497	1	55	149	36.9128	2.01e-05	-4.6968
5481	FAN_EMBRYONIC_CTX_BIG_GROUPS_EXCITATORY_NEURON	7	47	14.8936	1	24	47	51.0638	1.897e-05	-4.72193
5542	ZHONG_PFC_C7_ORG_UNDERGOING_NEURONAL_DIFFERENTIATION	19	67	28.3582	0.2151	32	67	47.7612	3.926e-06	-4.73869
6209	HE_LIM_SUN_FETAL_LUNG_C1_CLUB_CELL	15	70	21.4286	0.7299	32	70	45.7143	1.21e-05	-4.78048
6032	DESCARTES_FETAL_PLACENTA_VASCULAR_ENDOTHELIAL_CELLS	22	102	21.5686	0.6862	42	102	41.1765	1.129e-05	-4.78376
5981	DESCARTES_FETAL_LIVER_LYMPHOID_CELLS	26	126	20.6349	0.7743	49	126	38.8889	1.233e-05	-4.79795
6034	DESCARTES_FETAL_PLACENTA_MYELOID_CELLS	36	146	24.6575	0.2996	56	146	38.3562	4.479e-06	-4.82536
5759	CUI_DEVELOPING_HEART_C4_ENDOTHELIAL_CELL	39	146	26.7123	0.1354	57	146	39.0411	1.962e-06	-4.83892
5624	GAO_LARGE_INTESTINE_ADULT_CE_OLFM4HIGH_STEM_CELL	67	375	17.8667	1	116	375	30.9333	1.129e-05	-4.94731
6232	HE_LIM_SUN_FETAL_LUNG_C1_SQUAMOUS_CELL	52	266	19.5489	0.9148	88	266	33.0827	9.427e-06	-4.98695
6076	TRAVAGLINI_LUNG_NEUROENDOCRINE_CELL	24	128	18.75	0.9517	50	128	39.0625	8.844e-06	-5.03185
5969	DESCARTES_FETAL_KIDNEY_URETERIC_BUD_CELLS	50	300	16.6667	1	97	300	32.3333	9.27e-06	-5.03292
6204	HE_LIM_SUN_FETAL_LUNG_C0_PERICYTE	54	195	27.6923	0.04675	73	195	37.4359	4.26e-07	-5.04037
5637	MURARO_PANCREAS_MESENCHYMAL_STROMAL_CELL	182	681	26.7254	0.000598	209	681	30.6902	4.643e-09	-5.1099
5748	DURANTE_ADULT_OLFACTORY_NEUROEPITHELIUM_OLFACTORY_ENSHEATHING_GLIA	26	115	22.6087	0.5598	47	115	40.8696	4.051e-06	-5.14047
5979	DESCARTES_FETAL_LIVER_VASCULAR_ENDOTHELIAL_CELLS	22	143	15.3846	1	55	143	38.4615	5.011e-06	-5.30008
6096	TRAVAGLINI_LUNG_PERICYTE_CELL	25	114	21.9298	0.6422	47	114	41.2281	3.087e-06	-5.31813
6080	TRAVAGLINI_LUNG_ARTERY_CELL	36	131	27.4809	0.114	54	131	41.2214	5.403e-07	-5.32427
6272	HE_LIM_SUN_FETAL_LUNG_C3_VENOUS_ENDOTHELIAL_CELL	23	85	27.0588	0.2393	39	85	45.8824	1.101e-06	-5.33716
5896	DESCARTES_FETAL_ADRENAL_SCHWANN_CELLS	29	130	22.3077	0.5763	52	130	40	2.508e-06	-5.36132
6184	HE_LIM_SUN_FETAL_LUNG_C0_ASPN_POS_CHONDROCYTE	30	117	25.641	0.2643	49	117	41.8803	1.106e-06	-5.37834
6194	HE_LIM_SUN_FETAL_LUNG_C0_MYL4_POS_SMC_CELL	31	124	25	0.305	51	124	41.129	1.227e-06	-5.39546
5898	DESCARTES_FETAL_ADRENAL_SYMPATHOBLASTS	19	118	16.1017	1	48	118	40.678	3.708e-06	-5.43086
5614	GAO_LARGE_INTESTINE_24W_C1_DCLK1POS_PROGENITOR	30	99	30.303	0.05936	45	99	45.4545	2.095e-07	-5.45231
5697	LAKE_ADULT_KIDNEY_C20_COLLECTING_DUCT_INTERCALATED_CELLS_TYPE_A_CORTEX	39	152	25.6579	0.1991	60	152	39.4737	6.777e-07	-5.46803
5972	DESCARTES_FETAL_KIDNEY_METANEPHRIC_CELLS	22	155	14.1935	1	59	155	38.0645	3.244e-06	-5.48892
5630	MURARO_PANCREAS_ALPHA_CELL	132	568	23.2394	0.1658	171	568	30.1056	5.33e-07	-5.49286
5540	ZHONG_PFC_MAJOR_TYPES_NPCS	46	142	32.3944	0.005241	61	142	42.9577	1.598e-08	-5.51584
5720	HU_FETAL_RETINA_BIPOLAR	18	87	20.6897	0.7799	39	87	44.8276	2.152e-06	-5.5592
6029	DESCARTES_FETAL_PLACENTA_SMOOTH_MUSCLE_CELLS	18	90	20	0.8482	40	90	44.4444	2.045e-06	-5.6178
5727	HU_FETAL_RETINA_RGC	111	443	25.0564	0.04938	142	443	32.0542	1.122e-07	-5.64356
5633	MURARO_PANCREAS_PANCREATIC_POLYPEPTIDE_CELL	26	153	16.9935	1	59	153	38.5621	2.016e-06	-5.69551
5737	DURANTE_ADULT_OLFACTORY_NEUROEPITHELIUM_VASCULAR_SMOOTH_MUSCLE_CELLS	23	93	24.7312	0.3953	42	93	45.1613	6.777e-07	-5.76589
6299	HE_LIM_SUN_FETAL_LUNG_C7_KCNIP4_POS_NEURON_CELL	26	113	23.0088	0.528	48	113	42.4779	8.867e-07	-5.77486
5511	MANNO_MIDBRAIN_NEUROTYPES_HENDO	238	888	26.8018	4.039e-05	270	888	30.4054	5.911e-11	-5.83461
5916	DESCARTES_FETAL_CEREBRUM_VASCULAR_ENDOTHELIAL_CELLS	102	591	17.2589	1	175	591	29.6108	1.2e-06	-5.92082
6185	HE_LIM_SUN_FETAL_LUNG_C0_ADVENTITIAL_FIBROBLAST	24	71	33.8028	0.03325	37	71	52.1127	3.984e-08	-5.92147
5620	GAO_LARGE_INTESTINE_24W_C8_GOBLET_CELL	8	41	19.5122	0.8764	24	41	58.5366	8.456e-07	-6.01554
5728	HU_FETAL_RETINA_RPC	26	107	24.2991	0.4051	47	107	43.9252	3.741e-07	-6.03457
6105	TRAVAGLINI_LUNG_PROLIFERATING_NK_T_CELL	34	129	26.3566	0.1824	55	129	42.6357	1.13e-07	-6.20795
5702	LAKE_ADULT_KIDNEY_C25_ENDOTHELIAL_CELLS_UNASSIGNED	12	38	31.5789	0.2042	24	38	63.1579	1.179e-07	-6.23854
6189	HE_LIM_SUN_FETAL_LUNG_C0_EARLY_MESOTHELIAL_CELL	152	584	26.0274	0.005241	185	584	31.6781	2.996e-09	-6.24287
6264	HE_LIM_SUN_FETAL_LUNG_C3_GRIA2_POS_ARTERIAL_ENDO_CELL	27	115	23.4783	0.4823	50	115	43.4783	2.221e-07	-6.33677
5638	MURARO_PANCREAS_ENDOTHELIAL_CELL	92	362	25.4144	0.05655	123	362	33.9779	2.592e-08	-6.3388
5966	DESCARTES_FETAL_INTESTINE_MESOTHELIAL_CELLS	18	88	20.4545	0.802	41	88	46.5909	3.497e-07	-6.36048
5711	MENON_FETAL_KIDNEY_3_STROMAL_CELLS	23	81	28.3951	0.1686	40	81	49.3827	7.126e-08	-6.37401
6030	DESCARTES_FETAL_PLACENTA_IGFBP1_DKK1_POSITIVE_CELLS	17	117	14.5299	1	50	117	42.735	4.195e-07	-6.37727
6266	HE_LIM_SUN_FETAL_LUNG_C3_INTERMEDIATE_LYMPHATIC_ENDO_CELL	98	402	24.3781	0.1076	133	402	33.0846	3.969e-08	-6.43313
6056	DESCARTES_FETAL_STOMACH_ENS_GLIA	17	48	35.4167	0.0558	29	48	60.4167	2.029e-08	-6.43935
6226	HE_LIM_SUN_FETAL_LUNG_C1_PROXIMAL_SECRETORY_3_CELL	41	226	18.1416	1	82	226	36.2832	3.536e-07	-6.45149
5938	DESCARTES_FETAL_EYE_VASCULAR_ENDOTHELIAL_CELLS	16	91	17.5824	0.9975	42	91	46.1538	3.413e-07	-6.46578
6293	HE_LIM_SUN_FETAL_LUNG_C5_PRO_B_CELL	129	478	26.9874	0.003269	159	478	33.2636	1.086e-09	-6.47859
6024	DESCARTES_FETAL_PLACENTA_PAEP_MECOM_POSITIVE_CELLS	41	171	23.9766	0.3369	68	171	39.7661	8.128e-08	-6.61752
5512	MANNO_MIDBRAIN_NEUROTYPES_HPERIC	203	794	25.5668	0.0025	242	794	30.4786	5.19e-10	-6.68277
5761	CUI_DEVELOPING_HEART_C6_EPICARDIAL_CELL	49	195	25.1282	0.186	76	195	38.9744	3.628e-08	-6.70985
6258	HE_LIM_SUN_FETAL_LUNG_C3_ARTERIAL_ENDOTHELIAL_CELL	73	286	25.5245	0.08468	103	286	36.014	1.56e-08	-6.73466
6077	TRAVAGLINI_LUNG_ALVEOLAR_EPITHELIAL_TYPE_1_CELL	107	391	27.3657	0.005241	136	391	34.7826	8.695e-10	-6.78014
5901	DESCARTES_FETAL_ADRENAL_VASCULAR_ENDOTHELIAL_CELLS	21	140	15	1	58	140	41.4286	1.605e-07	-6.79452
6199	HE_LIM_SUN_FETAL_LUNG_C0_MID_AIRWAY_SMC_2_CELL	49	189	25.9259	0.1331	75	189	39.6825	1.905e-08	-6.84428
5557	ZHONG_PFC_C8_UNKNOWN_NEUROD2_POS_INTERNEURON	20	84	23.8095	0.507	41	84	48.8095	7.176e-08	-6.84913
5688	LAKE_ADULT_KIDNEY_C11_THIN_ASCENDING_LIMB	47	169	27.8107	0.05949	70	169	41.4201	7.769e-09	-6.88408
5594	AIZARANI_LIVER_C33_STELLATE_CELLS_2	31	126	24.6032	0.3369	55	126	43.6508	4.389e-08	-6.88514
5698	LAKE_ADULT_KIDNEY_C21_COLLECTING_DUCT_INTERCALATED_CELLS_TYPE_B	33	103	32.0388	0.02283	50	103	48.5437	2.961e-09	-6.88707
5799	BUSSLINGER_GASTRIC_X_CELLS	42	191	21.9895	0.5679	74	191	38.7435	7.253e-08	-6.89375
6223	HE_LIM_SUN_FETAL_LUNG_C1_PROXIMAL_BASAL_CELL	37	193	19.171	0.9362	74	193	38.342	1.172e-07	-6.90244
6192	HE_LIM_SUN_FETAL_LUNG_C0_LATE_AIRWAY_SMC_CELL	29	115	25.2174	0.3029	52	115	45.2174	2.681e-08	-7.053
5704	LAKE_ADULT_KIDNEY_C27_VASCULAR_SMOOTH_MUSCLE_CELLS_AND_PERICYTES	40	155	25.8065	0.1819	65	155	41.9355	1.598e-08	-7.05626
5690	LAKE_ADULT_KIDNEY_C13_THICK_ASCENDING_LIMB	32	131	24.4275	0.3453	57	131	43.5115	2.824e-08	-7.08733
6019	DESCARTES_FETAL_PANCREAS_ENS_NEURONS	26	164	15.8537	1	66	164	40.2439	7.626e-08	-7.1177
5536	ZHONG_PFC_MAJOR_TYPES_ASTROCYTES	83	326	25.4601	0.06735	116	326	35.5828	3.797e-09	-7.2489
5683	LAKE_ADULT_KIDNEY_C6_PROXIMAL_TUBULE_EPITHELIAL_CELLS_FIBRINOGEN_POS_S3	48	181	26.5193	0.1057	74	181	40.884	5.406e-09	-7.2912
6183	HE_LIM_SUN_FETAL_LUNG_C0_ACTC_POS_SMC_CELL	156	589	26.4856	0.002422	192	589	32.5976	1.218e-10	-7.29853
5722	HU_FETAL_RETINA_FIBROBLAST	98	385	25.4545	0.04739	133	385	34.5455	2.113e-09	-7.35079
5920	DESCARTES_FETAL_CEREBRUM_ASTROCYTES	31	206	15.0485	1	79	206	38.3495	4.214e-08	-7.37531
5719	HU_FETAL_RETINA_AMACRINE	15	64	23.4375	0.5678	35	64	54.6875	2.029e-08	-7.44691
5703	LAKE_ADULT_KIDNEY_C26_MESANGIAL_CELLS	49	177	27.6836	0.05828	74	177	41.8079	1.744e-09	-7.52397
5952	DESCARTES_FETAL_HEART_VISCERAL_NEURONS	18	87	20.6897	0.7799	43	87	49.4253	2.128e-08	-7.56407
5708	MENON_FETAL_KIDNEY_0_CAP_MESENCHYME_CELLS	27	90	30	0.08382	46	90	51.1111	1.744e-09	-7.6818
5907	DESCARTES_FETAL_CEREBELLUM_VASCULAR_ENDOTHELIAL_CELLS	125	639	19.5618	0.9541	196	639	30.6729	1.591e-08	-7.77792
5523	MANNO_MIDBRAIN_NEUROTYPES_HPROGFPM	96	354	27.1186	0.01124	128	354	36.1582	1.835e-10	-7.78713
6054	DESCARTES_FETAL_STOMACH_ENS_NEURONS	14	74	18.9189	0.9227	39	74	52.7027	1.144e-08	-7.90663
5524	MANNO_MIDBRAIN_NEUROTYPES_HNPROG	47	229	20.524	0.7743	88	229	38.4279	6.088e-09	-8.10443
5900	DESCARTES_FETAL_ADRENAL_STROMAL_CELLS	30	154	19.4805	0.9013	66	154	42.8571	4.371e-09	-8.31429
6206	HE_LIM_SUN_FETAL_LUNG_C0_VASCULAR_SMC_1_CELL	27	124	21.7742	0.6505	57	124	45.9677	2.656e-09	-8.38902
6211	HE_LIM_SUN_FETAL_LUNG_C1_EARLY_STALK_CELL	150	567	26.455	0.003058	190	567	33.5097	1.142e-11	-8.42777
5570	AIZARANI_LIVER_C4_EPCAM_POS_BILE_DUCT_CELLS_1	47	191	24.6073	0.2476	79	191	41.3613	8.755e-10	-8.45149
5699	LAKE_ADULT_KIDNEY_C22_ENDOTHELIAL_CELLS_GLOMERULAR_CAPILLARIES	33	137	24.0876	0.3715	62	137	45.2555	1.086e-09	-8.53413
6196	HE_LIM_SUN_FETAL_LUNG_C0_MESENCHYMAL_2_CELL	83	300	27.6667	0.01187	115	300	38.3333	2.992e-11	-8.59849
5692	LAKE_ADULT_KIDNEY_C15_CONNECTING_TUBULE	41	171	23.9766	0.3369	73	171	42.6901	8.092e-10	-8.61945
5706	LAKE_ADULT_KIDNEY_C29_UNKNOWN_NOVEL_PT_CFH_POS_SUBPOPULATION_S2	21	86	24.4186	0.4395	45	86	52.3256	1.041e-09	-8.62551
5990	DESCARTES_FETAL_LUNG_CILIATED_EPITHELIAL_CELLS	100	539	18.5529	1	174	539	32.282	2.058e-09	-8.68655
6306	HE_LIM_SUN_FETAL_LUNG_C7_SCHWANN_PRECURSOR_CELL	71	232	30.6034	0.002109	97	232	41.8103	4.298e-12	-8.69081
5729	HU_FETAL_RETINA_RPE	69	291	23.7113	0.2528	109	291	37.457	4.87e-10	-8.71525
6214	HE_LIM_SUN_FETAL_LUNG_C1_GHRL_POS_NEUROENDOCRINE_CELL	34	155	21.9355	0.6065	68	155	43.871	8.194e-10	-8.86933
6308	HE_LIM_SUN_FETAL_LUNG_C7_TM4SF4_POS_PENK_POS_NEURON_CELL	22	122	18.0328	0.9936	57	122	46.7213	1.273e-09	-8.89238
6088	TRAVAGLINI_LUNG_LYMPHATIC_CELL	47	209	22.488	0.5015	85	209	40.6699	5.19e-10	-8.9851
5971	DESCARTES_FETAL_KIDNEY_STROMAL_CELLS	19	146	13.0137	1	65	146	44.5205	9.511e-10	-9.02177
5521	MANNO_MIDBRAIN_NEUROTYPES_HPROGBP	73	300	24.3333	0.1696	113	300	37.6667	1.55e-10	-9.03909
5983	DESCARTES_FETAL_LIVER_HEPATOBLASTS	71	502	14.1434	1	166	502	33.0677	7.787e-10	-9.10863
5496	FAN_EMBRYONIC_CTX_ASTROCYTE_2	41	154	26.6234	0.1302	70	154	45.4545	6.904e-11	-9.27551
5950	DESCARTES_FETAL_HEART_SATB2_LRRC7_POSITIVE_CELLS	18	116	15.5172	1	56	116	48.2759	4.36e-10	-9.36051
5758	CUI_DEVELOPING_HEART_C3_FIBROBLAST_LIKE_CELL	27	117	23.0769	0.5194	57	117	48.7179	1.866e-10	-9.44459
6227	HE_LIM_SUN_FETAL_LUNG_C1_PROXIMAL_SECRETORY_PROGENITORS_CELL	31	135	22.963	0.5118	63	135	46.6667	1.813e-10	-9.4507
6269	HE_LIM_SUN_FETAL_LUNG_C3_OMD_POS_ENDOTHELIAL_CELL	85	355	23.9437	0.1721	130	355	36.6197	5.068e-11	-9.53094
6249	HE_LIM_SUN_FETAL_LUNG_C2_PROMONOCYTE_LIKE_CELL	84	290	28.9655	0.00335	116	290	40	9.755e-13	-9.53582
6200	HE_LIM_SUN_FETAL_LUNG_C0_MID_MESOTHELIAL_CELL	249	955	26.0733	0.0001821	301	955	31.5183	3.514e-14	-9.71451
5679	LAKE_ADULT_KIDNEY_C2_PODOCYTES	65	212	30.6604	0.003057	93	212	43.8679	4.781e-13	-9.80578
6000	DESCARTES_FETAL_MUSCLE_SCHWANN_CELLS	33	117	28.2051	0.1047	59	117	50.4274	1.513e-11	-9.84011
5982	DESCARTES_FETAL_LIVER_STELLATE_CELLS	24	162	14.8148	1	72	162	44.4444	1.267e-10	-9.89722
6041	DESCARTES_FETAL_SPLEEN_MESOTHELIAL_CELLS	43	194	22.1649	0.5483	83	194	42.7835	4.524e-11	-10.0835
6224	HE_LIM_SUN_FETAL_LUNG_C1_PROXIMAL_SECRETORY_1_CELL	28	109	25.6881	0.2735	56	109	51.3761	2.063e-11	-10.1225
5522	MANNO_MIDBRAIN_NEUROTYPES_HPROGFPL	93	322	28.882	0.00224	128	322	39.7516	1.062e-13	-10.3241
6062	DESCARTES_FETAL_THYMUS_STROMAL_CELLS	34	137	24.8175	0.2991	66	137	48.1752	1.144e-11	-10.4174
5573	AIZARANI_LIVER_C7_EPCAM_POS_BILE_DUCT_CELLS_2	50	219	22.8311	0.4353	92	219	42.0091	1.195e-11	-10.5614
5480	FAN_EMBRYONIC_CTX_BIG_GROUPS_BRAIN_ENDOTHELIAL	88	365	24.1096	0.1531	136	365	37.2603	4.199e-12	-10.5618
6093	TRAVAGLINI_LUNG_ADVENTITIAL_FIBROBLAST_CELL	81	296	27.3649	0.01658	119	296	40.2027	3.271e-13	-10.7049
6207	HE_LIM_SUN_FETAL_LUNG_C0_VASCULAR_SMC_2_CELL	47	171	27.4854	0.06907	79	171	46.1988	1.284e-12	-10.7307
5590	AIZARANI_LIVER_C29_MVECS_2	89	313	28.4345	0.004177	126	313	40.2556	5.985e-14	-10.8438
6094	TRAVAGLINI_LUNG_ALVEOLAR_FIBROBLAST_CELL	48	164	29.2683	0.02609	78	164	47.561	3.037e-13	-10.934
5584	AIZARANI_LIVER_C21_STELLATE_CELLS_1	48	194	24.7423	0.2279	86	194	44.3299	1.922e-12	-11.074
6197	HE_LIM_SUN_FETAL_LUNG_C0_MESENCHYMAL_3_CELL	45	174	25.8621	0.1571	80	174	45.977	1.262e-12	-11.0951
6193	HE_LIM_SUN_FETAL_LUNG_C0_LATE_MESOTHELIAL_CELL	173	704	24.5739	0.02277	233	704	33.0966	1.717e-13	-11.1226
5520	MANNO_MIDBRAIN_NEUROTYPES_HPROGM	77	307	25.0814	0.103	122	307	39.7394	4.1e-13	-11.4001
5579	AIZARANI_LIVER_C13_LSECS_2	65	283	22.9682	0.356	114	283	40.2827	9.26e-13	-11.5848
5632	MURARO_PANCREAS_DELTA_CELL	56	250	22.4	0.4823	104	250	41.6	9.755e-13	-11.6941
6195	HE_LIM_SUN_FETAL_LUNG_C0_MESENCHYMAL_1_CELL	74	294	25.1701	0.1045	119	294	40.4762	1.946e-13	-11.73
5681	LAKE_ADULT_KIDNEY_C4_PROXIMAL_TUBULE_EPITHELIAL_CELLS_S2	53	176	30.1136	0.0116	85	176	48.2955	8.213e-15	-12.15
6302	HE_LIM_SUN_FETAL_LUNG_C7_MID_SCHWANN_CELL	70	268	26.1194	0.06255	113	268	42.1642	3.514e-14	-12.2504
5963	DESCARTES_FETAL_INTESTINE_ENS_NEURONS	28	161	17.3913	1	77	161	47.8261	3.037e-13	-12.5176
6231	HE_LIM_SUN_FETAL_LUNG_C1_SMG_BASAL_CELL	78	379	20.5805	0.7539	144	379	37.9947	1.717e-13	-12.6425
5564	ZHONG_PFC_C3_ASTROCYTE	88	389	22.6221	0.346	148	389	38.0463	6.812e-14	-12.7058
6267	HE_LIM_SUN_FETAL_LUNG_C3_LYMPHATIC_ENDOTHELIAL_CELL	99	382	25.9162	0.02996	149	382	39.0052	5.353e-15	-12.7479
5502	FAN_EMBRYONIC_CTX_BRAIN_ENDOTHELIAL_2	67	303	22.1122	0.5012	123	303	40.5941	5.985e-14	-12.9229
5576	AIZARANI_LIVER_C10_MVECS_1	66	269	24.5353	0.171	115	269	42.7509	6.27e-15	-13.4357
5501	FAN_EMBRYONIC_CTX_BRAIN_ENDOTHELIAL_1	110	440	25	0.05344	169	440	38.4091	3.352e-16	-14.2026
5514	MANNO_MIDBRAIN_NEUROTYPES_HOPC	95	366	25.9563	0.03315	148	366	40.4372	1.885e-16	-14.2452
5488	FAN_EMBRYONIC_CTX_EX_4_EXCITATORY_NEURON	27	166	16.2651	1	82	166	49.3976	5.353e-15	-14.2714
5682	LAKE_ADULT_KIDNEY_C5_PROXIMAL_TUBULE_EPITHELIAL_CELLS_STRESS_INFLAM	119	417	28.5372	0.0006988	168	417	40.2878	2.238e-18	-14.4945
6229	HE_LIM_SUN_FETAL_LUNG_C1_PULMONARY_NEUROENDOCRINE_CELL	51	233	21.8884	0.5598	105	233	45.0644	1.61e-15	-14.5412
5598	GAO_ESOPHAGUS_25W_C1_CILIATED_EPITHELIAL_CELLS	100	459	21.7865	0.4958	173	459	37.6906	1.163e-15	-14.6297
5519	MANNO_MIDBRAIN_NEUROTYPES_HRGL1	96	364	26.3736	0.02182	149	364	40.9341	4.148e-17	-14.721
6213	HE_LIM_SUN_FETAL_LUNG_C1_GHRL_POS_NE_PRECURSOR_CELL	106	428	24.7664	0.06797	168	428	39.2523	4.064e-17	-15.2234
6047	DESCARTES_FETAL_STOMACH_CILIATED_EPITHELIAL_CELLS	69	317	21.7666	0.5446	133	317	41.9558	2.332e-16	-15.3683
5575	AIZARANI_LIVER_C9_LSECS_1	76	304	25	0.1076	131	304	43.0921	3.287e-17	-15.515
5680	LAKE_ADULT_KIDNEY_C3_PROXIMAL_TUBULE_EPITHELIAL_CELLS_S1_S2	58	221	26.2443	0.08594	105	221	47.5113	1.973e-17	-15.6391
6065	DESCARTES_FETAL_THYMUS_VASCULAR_ENDOTHELIAL_CELLS	32	131	24.4275	0.3453	73	131	55.7252	5.078e-17	-15.8325
5566	ZHONG_PFC_C3_MICROGLIA	114	488	23.3607	0.1768	186	488	38.1148	2.47e-17	-15.8548
5583	AIZARANI_LIVER_C20_LSECS_3	72	295	24.4068	0.1662	130	295	44.0678	4.971e-18	-16.5242
6225	HE_LIM_SUN_FETAL_LUNG_C1_PROXIMAL_SECRETORY_2_CELL	66	300	22	0.516	133	300	44.3333	1.076e-18	-17.6808
5623	GAO_LARGE_INTESTINE_ADULT_CA_ENTEROENDOCRINE_CELLS	55	312	17.6282	1	137	312	43.9103	8.697e-19	-18.0606
6228	HE_LIM_SUN_FETAL_LUNG_C1_PULMONARY_NE_PRECURSOR_CELL	72	304	23.6842	0.2476	137	304	45.0658	5.079e-20	-18.688
5998	DESCARTES_FETAL_LUNG_VISCERAL_NEURONS	51	211	24.1706	0.267	107	211	50.7109	2.082e-20	-19.108
5518	MANNO_MIDBRAIN_NEUROTYPES_HRGL3	126	574	21.9512	0.4066	219	574	38.1533	2.082e-20	-19.2907
5515	MANNO_MIDBRAIN_NEUROTYPES_HRGL2C	91	325	28	0.005893	149	325	45.8462	1.551e-22	-19.5797
5516	MANNO_MIDBRAIN_NEUROTYPES_HRGL2B	110	439	25.0569	0.05053	183	439	41.6856	6.822e-22	-19.8696
5525	MANNO_MIDBRAIN_NEUROTYPES_HNBM	69	295	23.3898	0.2884	138	295	46.7797	6.047e-22	-20.6785
6305	HE_LIM_SUN_FETAL_LUNG_C7_SST_POS_NEURON_CELL	81	375	21.6	0.55	163	375	43.4667	9.447e-22	-20.7651
5517	MANNO_MIDBRAIN_NEUROTYPES_HRGL2A	136	600	22.6667	0.2496	232	600	38.6667	1.903e-22	-21.1178
6061	DESCARTES_FETAL_THYMUS_THYMIC_EPITHELIAL_CELLS	51	247	20.6478	0.7539	123	247	49.7976	1.889e-22	-21.6011
5526	MANNO_MIDBRAIN_NEUROTYPES_HNBML1	80	328	24.3902	0.1462	153	328	46.6463	4.221e-24	-22.5395
5527	MANNO_MIDBRAIN_NEUROTYPES_HRN	78	335	23.2836	0.2735	158	335	47.1642	1.574e-25	-24.24
6215	HE_LIM_SUN_FETAL_LUNG_C1_INTERM_NEUROENDOCRINE_CELL	66	268	24.6269	0.1658	138	268	51.4925	5.266e-27	-25.4981
5535	MANNO_MIDBRAIN_NEUROTYPES_HOMTN	87	389	22.365	0.3979	183	389	47.0437	1.996e-29	-28.2996
5977	DESCARTES_FETAL_LIVER_MESOTHELIAL_CELLS	73	311	23.4727	0.2659	158	311	50.8039	4.748e-30	-28.7482
5629	GAO_LARGE_INTESTINE_ADULT_CJ_IMMUNE_CELLS	106	505	20.9901	0.6516	233	505	46.1386	5.875e-36	-35.045
5529	MANNO_MIDBRAIN_NEUROTYPES_HDA	111	506	21.9368	0.4371	235	506	46.4427	8.441e-37	-35.7142
5534	MANNO_MIDBRAIN_NEUROTYPES_HSERT	97	450	21.5556	0.5399	220	450	48.8889	1.194e-38	-37.6553
5528	MANNO_MIDBRAIN_NEUROTYPES_HNBML5	113	465	24.3011	0.08824	234	465	50.3226	7.393e-44	-42.0768
5530	MANNO_MIDBRAIN_NEUROTYPES_HDA1	132	584	22.6027	0.2658	280	584	47.9452	2.388e-47	-46.0465
5531	MANNO_MIDBRAIN_NEUROTYPES_HDA2	121	513	23.5867	0.1406	259	513	50.4873	6.672e-49	-47.3237
5667	HAY_BONE_MARROW_STROMAL	154	767	20.0782	0.865	350	767	45.6323	5.026e-53	-52.2358
5532	MANNO_MIDBRAIN_NEUROTYPES_HNBGABA	176	703	25.0356	0.0116	347	703	49.3599	6.717e-63	-60.2373
5533	MANNO_MIDBRAIN_NEUROTYPES_HGABA	272	1106	24.5931	0.003269	499	1106	45.1175	7.71e-75	-71.6274

## Sheet: Significant metaAnalysis
Entity	Name	countDE (Condition R3 vs. Control - mRNA (RNA-seq))	countAll (Condition R3 vs. Control - mRNA (RNA-seq))	% CD	pv_fdr (Condition R3 vs. Control - mRNA (RNA-seq))	countDE (Condition SDEG vs. Control - mRNA (RNA-seq))	countAll (Condition SDEG vs. Control - mRNA (RNA-seq))	% G,H	pv_fdr (Condition SDEG vs. Control - mRNA (RNA-seq))	FDR difference				THP1 Random_Genome	SEDG_Genome
6291	HE_LIM_SUN_FETAL_LUNG_C5_LARGE_PRE_B_CELL	385	1363	28.2465	1.232e-10	262	1363	19.2223	1	9.90939
6111	TRAVAGLINI_LUNG_PROLIFERATING_MACROPHAGE_CELL	289	968	29.8554	1.232e-10	207	968	21.3843	0.4486	9.56125
6237	HE_LIM_SUN_FETAL_LUNG_C2_CYCLING_DC_CELL	391	1423	27.4772	2.461e-09	264	1423	18.5524	1	8.60889
5656	HAY_BONE_MARROW_ERYTHROBLAST	349	1269	27.502	2.003e-08	241	1269	18.9913	1	7.69832
6068	TRAVAGLINI_LUNG_PROXIMAL_CILIATED_CELL	475	1769	26.8513	7.549e-10	407	1769	23.0073	0.02378	7.49832
6118	TRAVAGLINI_LUNG_OLR1_CLASSICAL_MONOCYTE_CELL	216	724	29.8343	4.097e-08	144	724	19.8895	0.8466	7.31521
6244	HE_LIM_SUN_FETAL_LUNG_C2_MEGAKARYOCYTE	218	694	31.4121	4.126e-10	174	694	25.072	0.008431	7.31035
5631	MURARO_PANCREAS_BETA_CELL	289	946	30.5497	1.155e-11	249	946	26.3214	8.465e-05	6.86504
5763	CUI_DEVELOPING_HEART_C8_MACROPHAGE	99	275	36	7.938e-08	65	275	23.6364	0.2074	6.4171
6242	HE_LIM_SUN_FETAL_LUNG_C2_HSC_CELL	423	1634	25.8874	6.627e-07	270	1634	16.5239	1	6.17868
5818	BUSSLINGER_DUODENAL_IMMUNE_CELLS	257	911	28.2108	3.212e-07	198	911	21.7344	0.3492	6.0363
6133	FAN_OVARY_CL13_MONOCYTE_MACROPHAGE	143	458	31.2227	9.503e-07	81	458	17.6856	1	6.02214
5724	HU_FETAL_RETINA_MICROGLIA	124	381	32.5459	6.627e-07	83	381	21.7848	0.4393	5.82144
6119	TRAVAGLINI_LUNG_NONCLASSICAL_MONOCYTE_CELL	70	180	38.8889	4.587e-07	43	180	23.8889	0.2514	5.73884
6117	TRAVAGLINI_LUNG_CLASSICAL_MONOCYTE_CELL	94	270	34.8148	9.503e-07	62	270	22.963	0.2931	5.48916
5515	MANNO_MIDBRAIN_NEUROTYPES_HRGL2C	91	325	28	0.005893	149	325	45.8462	1.551e-22	-19.5797
5526	MANNO_MIDBRAIN_NEUROTYPES_HNBML1	80	328	24.3902	0.1462	153	328	46.6463	4.221e-24	-22.5395
5527	MANNO_MIDBRAIN_NEUROTYPES_HRN	78	335	23.2836	0.2735	158	335	47.1642	1.574e-25	-24.24
6215	HE_LIM_SUN_FETAL_LUNG_C1_INTERM_NEUROENDOCRINE_CELL	66	268	24.6269	0.1658	138	268	51.4925	5.266e-27	-25.4981
5535	MANNO_MIDBRAIN_NEUROTYPES_HOMTN	87	389	22.365	0.3979	183	389	47.0437	1.996e-29	-28.2996
5977	DESCARTES_FETAL_LIVER_MESOTHELIAL_CELLS	73	311	23.4727	0.2659	158	311	50.8039	4.748e-30	-28.7482
5629	GAO_LARGE_INTESTINE_ADULT_CJ_IMMUNE_CELLS	106	505	20.9901	0.6516	233	505	46.1386	5.875e-36	-35.045
5529	MANNO_MIDBRAIN_NEUROTYPES_HDA	111	506	21.9368	0.4371	235	506	46.4427	8.441e-37	-35.7142
5534	MANNO_MIDBRAIN_NEUROTYPES_HSERT	97	450	21.5556	0.5399	220	450	48.8889	1.194e-38	-37.6553
5528	MANNO_MIDBRAIN_NEUROTYPES_HNBML5	113	465	24.3011	0.08824	234	465	50.3226	7.393e-44	-42.0768
5530	MANNO_MIDBRAIN_NEUROTYPES_HDA1	132	584	22.6027	0.2658	280	584	47.9452	2.388e-47	-46.0465
5531	MANNO_MIDBRAIN_NEUROTYPES_HDA2	121	513	23.5867	0.1406	259	513	50.4873	6.672e-49	-47.3237
5667	HAY_BONE_MARROW_STROMAL	154	767	20.0782	0.865	350	767	45.6323	5.026e-53	-52.2358
5532	MANNO_MIDBRAIN_NEUROTYPES_HNBGABA	176	703	25.0356	0.0116	347	703	49.3599	6.717e-63	-60.2373
5533	MANNO_MIDBRAIN_NEUROTYPES_HGABA	272	1106	24.5931	0.003269	499	1106	45.1175	7.71e-75	-71.6274
