# Supplementary material for: Spaceflight alters molecular networks linked to diverse human diseases in a single cellular model
Source: Sci Adv. 2026 Jan 2;12(1):eadw7832. doi: 10.1126/sciadv.adw7832 (PMC12758520; doi:10.1126/sciadv.adw7832)
Supplement: Supplementary file 2 — Data S1 to S10 [file sciadv.adw7832_data_s1_to_s10.zip › adw7832_data_s5.xlsx]

## Sheet: E2F Targets Meta Compare
Dataset comparison	Cells	Pathway	qvalue	NES	SS
FP4: R+1 vs L-44		HALLMARK_E2F_TARGETS	0.00176	-1.56	4.297
NASATwin Post-flight vs Ground	CPT	HALLMARK_E2F_TARGETS	1.74e-06	-2	11.5189
NASATwin Post-flight vs Pre-flight	CD8	HALLMARK_E2F_TARGETS	3.95e-07	-1.96	12.5507
NASATwin Post-flight vs Pre-flight	CD19	HALLMARK_E2F_TARGETS	9.02e-10	-2.17	19.6272
I4 FP2 (R+1, R+45, R+82) vs all pre-flight	DC	HALLMARK_E2F_TARGETS	8.49e-13	-2.3	27.7635
I4 FP2 (R+1, R+45, R+82) vs all pre-flight	CD16 monocytes	HALLMARK_E2F_TARGETS	1.31e-15	-2.83	42.1181
NASATwin Post-flight vs Ground	CPT PBMCs	HALLMARK_E2F_TARGETS	1.74e-06	-2	11.5189
MetaSignature SDEG	THP-1	HALLMARK_E2F_TARGETS	1.31e-20	-3.8142	75.8366
Spaceflight Multi-omics-Cell, 2020	Multiple	HALLMARK_E2F_TARGETS	0.00034	-2.1	7.28389
Combined List-3340	Multiple	HALLMARK_E2F_TARGETS	0.0069	-1.4	3.02561
I4 FP4: R+1 vs L-44	cfRNA	HALLMARK_E2F_TARGETS	0.00176	-1.56	4.297
