# Supplementary material for: Spaceflight alters molecular networks linked to diverse human diseases in a single cellular model
Source: Sci Adv. 2026 Jan 2;12(1):eadw7832. doi: 10.1126/sciadv.adw7832 (PMC12758520; doi:10.1126/sciadv.adw7832)
Supplement: Supplementary file 2 — Data S1 to S10 [file sciadv.adw7832_data_s1_to_s10.zip › adw7832_data_s6.xlsx]

## Sheet: 30-766920703 Table 3.1.1 Sample
Batch	Sample ID	Barcode Sequence	# Reads	Yield (Mbases)	Mean Quality Score	% Bases >= 30
Batch I	Space_2D2	CAAGCTAG+CGCTATGT	53296407	15989	35.28	90.65
Batch I	Space_2E2	TCGTAGTG+CCAAGTCT	71971230	21591	34.88	88.34
Batch I	Space_3D2	ACTAAGAT+CCGCGGTT	51992202	15598	35.28	90.64
Batch I	Space_3E2	GTCGGAGC+TTATAACC	44259466	13278	35.26	90.5
Batch I	Earth_2D2	ATGGCATG+GGTACCTT	51586642	15476	35.26	90.61
Batch I	Earth_2E2	TTATAACC+TCGATATC	23387457	7016	35.68	92.62
Batch I	Earth_3D2	GCGCTCTA+GTCGGAGC	50724397	15218	35.37	91.17
Batch I	Earth_3E2	AACAGGTT+CTTGGTAT	44584639	13376	35.41	91.35
Batch II	Space_1D2	GGACTTGG+CGTCTGCG	37106716	11132	35.27	90.67
Batch II	Space_1E2	AAGTCCAA+TACTCATA	50613778	15185	35.23	90.52
Batch II	Space_4D2	CCGTGAAG+ATCCACTG	49161830	14749	35.27	90.64
Batch II	Space_4E2	TTACAGGA+GCTTGTCA	44340420	13302	35	89.38
Batch II	Earth_1D2	ATATGGAT+TAATACAG	51627083	15489	35.25	90.56
Batch II	Earth_1E2	GCGCAAGC+CGGCGTGA	51296627	15389	35.28	90.74
Batch II	Earth_4D2	TGGTGGCA+TTACAGGA	40559487	12168	35.26	90.66
Batch II	Earth_4E2	AGGCAGAG+GGCATTCT	29239985	8772	35.37	91.16
