# Supplementary material for: Spaceflight alters molecular networks linked to diverse human diseases in a single cellular model
Source: Sci Adv. 2026 Jan 2;12(1):eadw7832. doi: 10.1126/sciadv.adw7832 (PMC12758520; doi:10.1126/sciadv.adw7832)
Supplement: Supplementary file 2 — Data S1 to S10 [file sciadv.adw7832_data_s1_to_s10.zip › adw7832_data_s7.xlsx]

## Sheet: summary_mapping_stats
Batch	Sample ID	Total Reads	Total Mapped Reads	% Total Mapped Reads	Unique Mapped Reads	% Unique Mapped Reads	%Uniq/Total
Batch I	Space_2D2	43432642	39711977	91.43	33264265	76.59	83.76
Batch I	Space_2E2	69632756	65080821	93.46	58510629	84.03	89.9
Batch I	Space_3D2	41581810	37689352	90.64	32146401	77.31	85.29
Batch I	Space_3E2	35750793	32471164	90.83	27505958	76.94	84.71
Batch I	Earth_2D2	42538718	40545434	95.31	25517513	59.99	62.94
Batch I	Earth_2E2	22907651	22133360	96.62	15575532	67.99	70.37
Batch I	Earth_3D2	41535935	39887305	96.03	27114113	65.28	67.98
Batch I	Earth_3E2	36755086	35165968	95.68	23605299	64.22	67.13
Batch II	Space_1D2	30178507	27753352	91.96	23803801	78.88	85.77
Batch II	Space_1E2	41717696	38673777	92.7	33309918	79.85	86.13
Batch II	Space_4D2	40082443	36872744	91.99	30272457	75.53	82.1
Batch II	Space_4E2	36006180	32736065	90.92	27325920	75.89	83.47
Batch II	Earth_1D2	43029985	41517265	96.48	28554407	66.36	68.78
Batch II	Earth_1E2	42090055	40233322	95.59	24916431	59.2	61.93
Batch II	Earth_4D2	33374236	31856000	95.45	21033415	63.02	66.03
Batch II	Earth_4E2	24249784	23287074	96.03	16165688	66.66	69.42
