# Supplementary material for: Spaceflight alters molecular networks linked to diverse human diseases in a single cellular model
Source: Sci Adv. 2026 Jan 2;12(1):eadw7832. doi: 10.1126/sciadv.adw7832 (PMC12758520; doi:10.1126/sciadv.adw7832)
Supplement: Supplementary file 2 — Data S1 to S10 [file sciadv.adw7832_data_s1_to_s10.zip › adw7832_data_s8.xlsx]

## Sheet: THP-1 background
All detected THP-1 expressed genes	Gene
Background Reference	ACTB
N=14725	YBX1
	CAP1
	ACTG1
	MYH9
	EEF1A1
	APLP2
	PPT1
	FTL
	EEF2
	PABPC1
	HSP90AB1
	LYZ
	PLEC
	PTMA
	CA2
	HSP90AA1
	RPL13A
	CHI3L1
	SRRM2
	HSPA8
	NCL
	P4HB
	LCP1
	LYST
	ITGB2
	PRRC2C
	MSN
	AHNAK
	PKM
	RPLP0
	TPT1
	ENO1
	PRKDC
	CALR
	RPL19
	TPM3
	TLN1
	SMAP2
	RPL5
	CSDE1
	HNRNPU
	RPL4
	FTH1
	COTL1
	EIF4G1
	TNRC18
	PABPC4
	NFYC
	RPS6
	HSP90B1
	ZEB2
	DYNC1H1
	NACA
	KIAA0930
	ACTN1
	GRN
	CANX
	COL9A2
	RPL8
	RPLP2
	GRK2
	PRRC2A
	SAMHD1
	RPL3
	SON
	RPL13
	HNRNPA2B1
	HDLBP
	PSAP
	PCM1
	HUWE1
	SERBP1
	RPS3
	HLA-B
	UBC
	CAPN2
	RPS2
	MBNL1
	RPS18
	LMNA
	TPR
	RPS23
	NCOR2
	CTSG
	MACF1
	ARHGDIB
	CAPRIN1
	WNK1
	NPM1
	IRF2BP2
	ZYX
	CFL1
	RACK1
	HNRNPA1
	EMB
	HNRNPK
	EIF3A
	ALDOA
	SFPQ
	MYL6
	NUCKS1
	DOCK8
	TGOLN2
	IL17RA
	DDX5
	IRF8
	IQGAP1
	ZMPSTE24
	AP3D1
	LRRFIP1
	RPL7A
	RPL35
	RPS17
	MYO1F
	SNRNP200
	GAPDH
	PARP1
	MACROH2A1
	RPS8
	ANKRD11
	TXNIP
	CST3
	RPSA
	RPL14
	EPRS1
	RPS15
	GRB2
	RPL7
	IGF2R
	RPS3A
	SF3B2
	RPS4X
	MYO9B
	PREX1
	RPL23A
	RPLP1
	MDN1
	EMILIN2
	TGFBI
	FRY
	SLC44A1
	SYNCRIP
	SMARCA2
	SZT2
	KCNAB2
	EIF4G2
	CLTC
	RPS20
	OAZ1
	LARP1
	DDX17
	PLXNB2
	UBR4
	ACTR3
	SMARCA4
	HNRNPH1
	ARF1
	AZU1
	NCKAP1L
	CTSB
	IL6R
	MEF2D
	SYK
	RLF
	EEF1B2
	GNB1
	ADAR
	RPL28
	RPL27
	RPL6
	QSOX1
	TMEM30A
	RPL18A
	GPNMB
	SF3B1
	ACTN4
	SMC1A
	DGKZ
	ACTR2
	HSPA5
	EIF4B
	TUBB4B
	HIVEP3
	ELANE
	PPP6R1
	YWHAZ
	KDM4A
	NOTCH2
	TENT5A
	SEC16A
	RPL11
	INPP5D
	HCLS1
	HSPA9
	NUP210
	TPM4
	RPL27A
	HYOU1
	SORL1
	SPEN
	KMT2C
	CYBA
	CCT3
	MYL12A
	WDR1
	TRPM2
	APP
	CALM3
	LAPTM5
	NONO
	RPS11
	SET
	PHIP
	ILF3
	MTDH
	B2M
	MCM3
	YWHAB
	ARID1A
	DNMT1
	DOCK2
	RPL23
	PPIA
	MYO18A
	ARHGEF2
	NAP1L1
	CD93
	MYB
	RPL12
	ADGRA2
	KPNB1
	CLSTN1
	HNRNPUL1
	RPL32
	SRRM1
	EIF4G3
	MICAL1
	CORO1A
	UBR5
	ACIN1
	BRD2
	BLTP2
	RPL22
	CLIC1
	HCFC1
	SF1
	NIN
	HLA-A
	RBM25
	NOTCH1
	TRIP12
	SUPT6H
	RABL6
	ITPR1
	TOP1
	ARHGAP45
	GPX4
	GNAI2
	CNOT1
	BSG
	STK10
	RHOA
	YWHAG
	ARPC1B
	TACC1
	CCT5
	AP1S2
	CEP350
	HMGA1
	FASN
	PRPF8
	ATP8B4
	HDGF
	CTSZ
	KHSRP
	EP400
	RPL15
	TMSB4X
	KMT2D
	CDC37
	LRP1
	GOLGB1
	CTPS1
	BIRC6
	PTBP1
	CFD
	ZFP36L2
	RCSD1
	SCAF11
	UBAP2L
	RAD21
	RNH1
	FNDC3B
	EIF3B
	RPS16
	BMP8B
	CSF1R
	VPS13C
	HIPK3
	RPL29
	S100A6
	ST13
	ASH1L
	THRAP3
	IRAK1
	RPS19
	SMG1
	BRD4
	EP300
	SH3KBP1
	MCM4
	VCP
	ATF4
	RREB1
	HEXB
	HNRNPD
	ARAP1
	TALDO1
	XRCC5
	HECTD1
	CNBP
	SLC25A6
	NRDC
	COX4I1
	TUBB
	TKT
	GIGYF2
	RNF213
	MYCBP2
	PIEZO1
	CHD4
	RUNX1
	YLPM1
	ARHGEF1
	FSCN1
	P3H1
	PLIN2
	HNRNPM
	ACLY
	ARPC2
	CD63
	RPS27A
	RPS7
	RBM39
	SSRP1
	MED13L
	ATP1A1
	TCP1
	ARPC3
	EFHD2
	PECAM1
	RAPGEF1
	KAT6A
	PTK2B
	SESN3
	ATP5F1A
	TYROBP
	CAPG
	SPN
	PRTN3
	ANKRD17
	ANPEP
	PDIA6
	SEC63
	DBNL
	FAU
	VARS1
	HIPK2
	FOXJ3
	PFN1
	HNRNPA3
	GCN1
	FAT1
	ARPC5
	SPI1
	OS9
	EIF5B
	TBC1D9B
	RPL21
	RAB7A
	PPCS
	BCLAF1
	EIF5
	ARCN1
	BAG6
	NEK6
	BAZ1A
	DMXL2
	BOD1L1
	RPN1
	ARHGAP30
	ATXN2L
	QKI
	H1-4
	PBX3
	SUPT16H
	PPP1R9B
	DHX9
	HSPA4
	NASP
	LMNB2
	DNM2
	PRPF40A
	EDEM1
	SAFB
	GPX1
	ANXA6
	GNAS
	EIF3H
	HNRNPC
	P2RY8
	CREBBP
	CTSD
	TRIM28
	HERC1
	TPCN1
	HMGN2
	HSPD1
	PLXND1
	ROCK1
	MLEC
	XRCC6
	RPS10
	ITGA4
	SKI
	SRGN
	SF3A1
	AHCTF1
	POLR2A
	PNISR
	PNN
	EWSR1
	EDEM3
	CNTRL
	MGA
	RPL37A
	RCC2
	ITGA5
	BPTF
	PTGES3
	HMGB2
	RANBP2
	NID1
	PAK2
	MRFAP1
	MGAT1
	NOP14
	ANP32B
	SLC38A10
	SND1
	TAGLN2
	DDX3X
	LENG8
	AP2M1
	FUS
	LRPPRC
	CAPZB
	RPS4Y1
	HADHA
	CD44
	COX6C
	PDIA3
	CPT1A
	CAT
	PLCB2
	NSD3
	TOP2B
	DOCK10
	BCOR
	EIF3D
	EZR
	MCL1
	ARHGAP26
	PTPRC
	CBX5
	BAHCC1
	CCDC88B
	CYBB
	ELF1
	MKI67
	DDB1
	RPS15A
	ARID1B
	BAZ1B
	PLEK
	PHRF1
	SATB1
	PLD3
	RPL37
	BDP1
	EHMT1
	ANO6
	ATP2A2
	BAZ2A
	COLGALT1
	RPN2
	HNRNPAB
	UBA52
	ARHGDIA
	UBB
	C3
	H1-5
	VASP
	TGFBR1
	NUCB1
	TPP1
	ZNF638
	PPM1G
	PRPF6
	PRKCSH
	CIZ1
	TRA2B
	ZC3H13
	ATP5F1B
	SRSF6
	G3BP1
	STIP1
	ARL8B
	HIPK1
	PDIA4
	KIF5B
	RNF130
	IKZF1
	UTRN
	CHD8
	RPS12
	RPS5
	RPL26
	MAPKAPK2
	PRPF38B
	SRSF11
	TTC7A
	COPA
	HMGN1
	ZNF106
	PTPN11
	CPSF1
	AKT1
	CCT6A
	GSPT1
	NUFIP2
	SASH1
	RPL18
	CDV3
	CNPY3
	SMARCC1
	RAC1
	RPL24
	SH3BGRL3
	ABR
	ANKRD13D
	SUN2
	KHDRBS1
	CEBPA
	MS4A6A
	SOGA1
	LARS1
	RNF40
	CCT7
	PARP8
	ASAH1
	PRR14L
	PDS5A
	KIDINS220
	PRKCD
	TAOK3
	PUF60
	PHF3
	SATB2
	CNN2
	TET3
	TCERG1
	CBL
	GSE1
	XRN2
	ZNF516
	MAN2B1
	PCBP1
	DDX46
	HMGB1
	TUBA1B
	EGLN1
	NCOR1
	EIF3E
	PRKAR1A
	FES
	TAPBP
	DNAJA1
	FOXK1
	NUCB2
	EIF4H
	GGA2
	PLCG2
	PRKCB
	PCBP2
	TUFM
	SNX3
	PCNT
	SUPT5H
	DIDO1
	GFI1
	FERMT3
	DCTN1
	HNRNPF
	IPO7
	CITED2
	SQSTM1
	HNRNPDL
	PIK3CD
	DST
	RPS25
	RSL1D1
	COX7C
	HTT
	AGO2
	KDM2A
	AAK1
	KTN1
	SNRNP70
	MAP7D1
	TTYH3
	SENP6
	LDHB
	LAIR1
	EDF1
	RAD23B
	AARS1
	HERC2
	RBM33
	PTDSS1
	TAOK1
	TPI1
	FLNB
	DDX42
	LAMC1
	MCM3AP
	ACAP2
	FLII
	RPS27
	MIDEAS
	GDI2
	RALY
	FAM120A
	CAST
	PPIG
	NUP98
	AZIN1
	SCRIB
	THOC2
	RAC2
	MRTFA
	GLG1
	RNPS1
	RPL10A
	CTNNB1
	SELENON
	CLINT1
	RTN4
	EIF4A2
	DIAPH1
	EFCAB14
	IARS2
	TMEM59
	SLTM
	YY1
	FCGRT
	CHD2
	LMNB1
	PPIB
	RPL38
	SRSF4
	KDM2B
	U2SURP
	SETX
	ANXA5
	SRF
	IK
	SBNO1
	ATAD2
	SRSF3
	RPS21
	LMAN2
	NIPBL
	TNS3
	ZC3H11A
	NARS1
	UBE2G2
	DDX6
	CALM1
	CEP250
	CENPF
	SMG5
	NSMAF
	PTBP3
	XPO1
	VAV1
	PGD
	TRIM44
	ATP11A
	USP34
	BAG1
	SRPRA
	LUC7L3
	ARID4B
	CCT4
	GATAD2A
	RAN
	SEPTIN2
	TOMM20
	IRAK3
	CDK6
	S100A9
	DEF6
	UBA2
	RAD23A
	UBA1
	LAT2
	PSMD4
	LRPAP1
	RBMX
	TGFB1
	SETD2
	WDR26
	RPL30
	CTSS
	TASOR
	WDFY3
	DHX15
	TCIRG1
	IRF5
	NCAPD3
	LONP1
	ATL3
	SREBF2
	LRRC59
	MED15
	SMARCA5
	UBTF
	SEC61A1
	SPTBN1
	S100A11
	TRRAP
	CDK12
	WASF2
	STK4
	HSF1
	ESYT1
	U2AF2
	MCM2
	SMCHD1
	PFKL
	CSNK1A1
	CARD9
	RESF1
	GOLM1
	NSD2
	IPO9
	PDXK
	ZFR
	FLI1
	RPL7L1
	EPN1
	ARGLU1
	PPP1R15A
	MYC
	HSD17B4
	CAPZA1
	UHRF1
	DOT1L
	CEP170
	BRD3
	SREK1
	AP1B1
	PAPOLA
	GANAB
	NUMA1
	RIF1
	NCF2
	RC3H1
	RPL31
	GMIP
	ADGRL2
	TACC3
	CD81
	COPG1
	GNS
	LASP1
	SAFB2
	TLE3
	PI4KA
	HLA-C
	TFRC
	ATRX
	FKBP8
	FAR1
	SMARCC2
	DHX38
	TMED10
	VPS13B
	DDX60L
	COMT
	UGGT1
	DPP7
	TOR1AIP1
	COPB2
	PKN1
	SLC8A1
	FBXW5
	ADCY9
	HEATR1
	HNRNPR
	CPD
	RPS9
	EXO5
	SPAG9
	CHD7
	LCP2
	PDCD6IP
	XPOT
	MYO1G
	TMEM123
	TMSB10
	TOR1AIP2
	SMC4
	GNAI3
	PGK1
	GOLGA4
	MBTPS1
	NAV3
	PNRC1
	ESYT2
	PDE7A
	SP1
	PPP1R12C
	SETD1B
	SDCBP
	ECPAS
	HDAC2
	UHMK1
	TNIP1
	SRP14
	CALM2
	H3-3B
	NBEAL2
	PTPN12
	ASAP1
	RPS13
	PUM1
	SPTAN1
	NKTR
	SETD5
	ITM2C
	LETM1
	STARD7
	MIA3
	AKAP9
	TP53BP2
	HECTD4
	FCER1G
	ARFGEF1
	FNBP4
	ST14
	DNAJC5
	ADD1
	TPM2
	CRTAP
	DPYSL2
	ERP29
	OTX1
	SRRT
	ZFP69
	LAMP1
	PPP1R12A
	CORO1C
	SIN3A
	OGT
	SDF4
	POLR1A
	ZC3HAV1
	NUDC
	SLC2A4RG
	ANKRD12
	UPF1
	MYO15B
	INTS1
	POM121
	PSMD2
	RANBP1
	SART1
	H1-0
	INPPL1
	NOLC1
	SUGP2
	PRDX1
	SCAF8
	ATP2B4
	CD37
	CITED4
	CREG1
	GOLIM4
	GLYR1
	NFIC
	PKD1
	ZKSCAN1
	CSK
	EFTUD2
	HOOK3
	MYBL2
	AFG3L2
	ASXL2
	MSH6
	SERF2
	IARS1
	ITM2B
	LDHA
	LMAN1
	COL23A1
	EIF2S2
	USP9X
	TMBIM6
	CIC
	PRKCA
	SF3A2
	CAB39
	MIER1
	H2BC18
	STAT6
	HGS
	HSPH1
	RPS24
	ANP32A
	GRIPAP1
	RBBP6
	RPL34
	MOB1A
	JTB
	TMEM259
	USP48
	SLC7A1
	MAP4
	MTOR
	PTPN18
	ZNF292
	HNRNPL
	OLA1
	SLBP
	GARS1
	STT3B
	ERLIN2
	FOXP2
	LRP8
	PARP4
	PTPN7
	CYRIB
	TTC17
	EEF1D
	TTC3
	NCF4
	DCAF7
	PPP1R15B
	PSD4
	RBM5
	SRP9
	YTHDC1
	DDOST
	TCF12
	ZNF207
	SF3A3
	SLC25A5
	AK2
	DDX54
	ANXA1
	CCNI
	CYCS
	DENND4B
	SF3B3
	ARNT
	MBP
	MCM6
	NFE2L1
	CCAR2
	CTSA
	DENND3
	ITPRID2
	ST3GAL3
	PTTG1IP
	TASL
	KLF13
	CDC5L
	PUM2
	BTF3
	CD164
	KMT2B
	CCR2
	LAMP2
	ERBIN
	MDM4
	ODF2
	BARX1
	RLIM
	NCSTN
	THSD7A
	AKAP13
	CHD1L
	H1-2
	NLRP3
	ADGRL3
	BIN2
	CDK5RAP2
	UBE2D3
	JMJD1C
	FDFT1
	RNASET2
	VDAC1
	AFF1
	CBX6
	NAA15
	S100A4
	MORF4L1
	USP7
	CASC3
	TAX1BP1
	RBM6
	GTF3C1
	MCM7
	CTBP1
	MDH2
	SRGAP2
	ARFGEF2
	ATP5MG
	KDM3B
	PPP4R3A
	MAP4K4
	IGF2BP2
	ATP13A3
	NAPRT
	TAF1
	ZNF217
	DDX24
	KMT2A
	ACADVL
	SRP72
	SYNE3
	TRERF1
	G3BP2
	SMYD3
	ZMYM4
	PTP4A2
	MAPK1
	CTNNA1
	MAN1A2
	CD74
	CFLAR
	AATF
	IDH2
	AGPAT3
	SUMO3
	DGKD
	POLE
	STAT3
	DCAF12
	PA2G4
	SBNO2
	TXLNA
	ACBD3
	GON4L
	TRPM7
	PSME1
	SMG7
	PNRC2
	SLC3A2
	YY1AP1
	SRSF1
	TMED2
	XPO5
	HELZ
	PLPPR3
	SH3BP2
	TNPO1
	PTPRJ
	ARHGAP4
	RPL36AL
	SLC25A3
	ARF6
	MROH1
	PPIE
	PPP2R1A
	ST3GAL1
	ZNF592
	CDK13
	EHBP1L1
	FNBP1
	CTSH
	FXYD5
	CALU
	IWS1
	NAP1L4
	FBRSL1
	AKAP17A
	DNTTIP2
	FUBP1
	GAA
	GIGYF1
	H3-3A
	NT5DC2
	ARHGEF11
	ZNF117
	DDX27
	EMC1
	GRAMD4
	TBC1D10B
	STMN1
	UBN1
	EIF2S3
	NOP53
	VIM
	ARHGAP35
	MAN1B1
	SYMPK
	CKAP5
	NDUFS2
	TARS1
	CCT8
	CHERP
	VPS13D
	GPBP1L1
	PLEKHB2
	GTF2I
	PIP5K1C
	CAMSAP1
	SARS1
	BRWD1
	CPM
	USP8
	ATP6V1B2
	NF2
	TBL1XR1
	TOP2A
	C1orf43
	RUVBL2
	SEC62
	MFN2
	STRN4
	SIRPA
	SRM
	C11orf58
	CLCN7
	NUP50
	SRSF10
	CD46
	RBBP4
	TXNRD1
	GAK
	MRC2
	AKAP1
	MCM5
	QARS1
	GPATCH2L
	PACSIN2
	CUL4A
	GPATCH8
	NIBAN1
	FAF1
	FBXL5
	ZNF644
	PSMD7
	CEBPD
	TSPOAP1
	GAPVD1
	BRD7
	BNIP2
	CYFIP1
	MNDA
	PSEN1
	RAB10
	PUM3
	RSF1
	KDM1A
	ZBTB7A
	ARHGAP17
	PDE3B
	OTULINL
	SNX19
	PYGL
	FAM193A
	PPP2CA
	NSD1
	CHST11
	TRIR
	UBE3C
	RNPEP
	CLTA
	RPL10
	AP2A1
	CCDC88A
	PIKFYVE
	CUL1
	EI24
	IMPDH2
	MED13
	PSMA7
	RAB31
	SEL1L
	TNFAIP2
	VPS26B
	LYN
	BZW1
	PPP4R3B
	ATP5PB
	AP1M1
	FLOT2
	PSTPIP1
	RNASE2
	GNL2
	TBC1D5
	ATM
	BOP1
	CMPK1
	LGALS8
	MTR
	RPS6KA1
	RAB11FIP1
	HM13
	RNF216
	WDR43
	MARCHF7
	INSR
	EBNA1BP2
	GIT2
	H2AC21
	HP1BP3
	IMPDH1
	SCAF4
	BASP1
	LTV1
	DPYD
	MARCKS
	NUP214
	GALNT2
	OSBPL8
	PDAP1
	SETD1A
	STAT1
	PLEKHM2
	HSPB1
	MTHFD2
	YWHAE
	DNAJC7
	HOMER3
	REST
	CBX3
	DOCK5
	E2F4
	MAP2K2
	CSNK1D
	H2AX
	SP100
	CYP1B1
	EPS15
	CELF2
	H2BC12
	ZNF451
	PRKAR2A
	DKC1
	ERGIC3
	MAPRE1
	RSRC1
	TYMP
	INF2
	SEPTIN9
	SKP1
	SPG11
	ATP13A1
	HGSNAT
	ADSL
	GOLGA3
	AMD1
	HLA-E
	GCLC
	GNL3
	EIF3G
	ETF1
	NF1
	EPB41L2
	RPL36A
	GUK1
	MAP3K11
	RSRC2
	SFMBT2
	ADAM10
	CUX1
	HDAC4
	PCNX1
	SEPHS2
	STT3A
	ABCA2
	PIK3CB
	RAB44
	UBR2
	SEC24D
	ANXA11
	H6PD
	TARBP1
	ADIPOR1
	SH2B3
	CYB5R3
	SLC38A2
	DOCK11
	ATF6B
	PDXDC1
	GAS7
	PCF11
	STAG2
	CYC1
	MLXIP
	TCEA1
	CLEC11A
	PPP6R3
	SEPTIN7
	DDX3Y
	GTF2F1
	LGALS1
	PPP1CB
	RCOR1
	KCTD12
	POLR2B
	NUP62
	YWHAH
	JAK1
	PTPRF
	TUG1
	PKP4
	SCARB2
	AIF1
	EIF3L
	ZNG1A
	ENSA
	NOMO1
	MGRN1
	NOC2L
	CAD
	DNAJA2
	PRPF3
	USP47
	XPO7
	ANAPC5
	PRPF38A
	ITSN2
	SYNGR2
	TM9SF2
	KARS1
	LSM14A
	TMPO
	UBQLN1
	FOSL2
	GLUL
	UNC93B1
	IPO5
	BRI3BP
	FUT4
	GPATCH4
	PTPN6
	AHCY
	ELOVL5
	PSMD8
	AGO1
	EIF4EBP1
	PSMD1
	TUBB6
	ITGAX
	ATG16L2
	CHCHD2
	GPI
	TCF25
	EIF1
	MAPKAP1
	METAP2
	TBC1D1
	ZNFX1
	CNOT3
	POLG
	USP24
	ADPGK
	COPE
	DAZAP2
	CIAO1
	MDM2
	NAA50
	RAD50
	UQCRC1
	BLTP1
	IKBKB
	ILF2
	SLC22A15
	SRPK1
	AP1G1
	DEGS1
	SART3
	TMED9
	DAP
	ZC3H7B
	NCOA6
	FAM107B
	MAN2B2
	CS
	RAF1
	AFF4
	CACYBP
	EIF4A3
	ARHGAP9
	CAPN1
	RTN3
	LILRB4
	OGFRL1
	OSBPL5
	TYMS
	ATP5F1E
	KMT2E
	PACS2
	RAP1B
	DAZAP1
	LIG1
	RBM26
	SLC2A1
	UBE2Q1
	CERS2
	POLE3
	TOP1MT
	UQCRB
	LNPEP
	CLSPN
	PPFIA1
	SNX2
	TPP2
	PES1
	VAT1
	ARHGEF6
	P2RY2
	CHAF1A
	EHMT2
	FRYL
	MAP3K1
	MARS1
	POM121C
	CHD9
	KDM5C
	NFX1
	SNW1
	ADNP
	LPP
	PHC3
	VCAN
	RXRA
	DEK
	MADD
	PHF20L1
	ARHGEF12
	MAFG
	MIS18BP1
	PCNX3
	PSME3
	TFDP1
	YARS1
	ZDHHC5
	ZNF146
	MTA1
	RDX
	CHD1
	H2AC20
	WARS1
	QRICH1
	RNF20
	SBF1
	NDUFA10
	CD4
	CELF1
	EID1
	RIMS3
	NSA2
	CTSL
	EXOC3
	COPB1
	GOLGA2
	RPTOR
	CLPTM1L
	MYL12B
	PSMD3
	UXS1
	INPP4A
	MYL9
	NMT1
	TMED8
	TRIM25
	TET2
	COQ8A
	SSB
	WSB1
	BICD2
	DNAJC21
	AHSA1
	THBD
	TOPBP1
	USP36
	HTATSF1
	TYK2
	EEF2K
	HMG20B
	PJA2
	ANXA2
	UBP1
	CLIP1
	DDX41
	MFSD1
	TAOK2
	ZC3H18
	GMPS
	NEMF
	PRPF31
	GRINA
	MARK3
	ANKLE2
	ASCC2
	DROSHA
	EIF3I
	KPNA4
	METTL9
	NEFH
	SETDB1
	ITGAM
	SHPRH
	MANBA
	DHX30
	HBS1L
	RALBP1
	RPS6KA4
	SEC31A
	AUP1
	DENND4A
	HDAC9
	ILRUN
	NOL6
	POGZ
	UBE2J1
	ZNF521
	BPNT2
	KBTBD11
	MEF2C
	SLC1A4
	SSU72
	XBP1
	TCOF1
	XPO6
	APEX1
	GNAQ
	OGDH
	SEC13
	WDFY2
	SCMH1
	FOXP1
	RRM1
	JUN
	MTMR14
	NDUFB10
	BHLHE22
	MTHFD1
	HCK
	INTS10
	PRR12
	UBAP2
	CHMP4B
	RNF187
	SCP2
	RTF1
	TDRD7
	ERP44
	LAS1L
	CALCOCO2
	RPS28
	CELSR1
	MARK2
	VCPIP1
	ASCC3
	TRIM33
	ADAM15
	INTS3
	SRSF5
	NPLOC4
	MCFD2
	NDUFS1
	VIRMA
	NDUFS5
	NUDT3
	PLOD1
	RPL36
	KDM5B
	LBR
	MAD1L1
	NDUFV3
	APPL1
	MED1
	TRIM56
	DUS1L
	LARP4B
	EMC10
	MEGF8
	PI4KB
	PPIP5K2
	CCAR1
	MDH1
	MOB3A
	PPDPF
	PSPC1
	LRRC58
	RBM15
	RPS14
	SACS
	SDHA
	RRBP1
	CHMP2A
	MAST2
	MTA2
	VTI1B
	ECH1
	SIPA1
	THEMIS2
	GSR
	MPEG1
	EIF3M
	API5
	SPIDR
	ZNF318
	ZNF91
	CPSF6
	EXOSC10
	WAC
	TRIM14
	MAZ
	PHLPP1
	POGK
	S100A10
	CLTB
	TMEM127
	BECN1
	FOXN3
	CRKL
	ZZEF1
	CASP8AP2
	CHFR
	DARS1
	ZC3H4
	DDX21
	PDLIM7
	EIF5A
	GAPT
	NUP188
	SWAP70
	VEGFA
	CAPN15
	PARVG
	PNP
	ZHX1
	ANP32E
	CLPTM1
	EIF2AK1
	WTAP
	CORO1B
	SNRPC
	DNAJC13
	FUBP3
	IREB2
	MFSD10
	TRAPPC11
	TSC2
	WIPF1
	CCDC88C
	SEZ6L2
	SH3BGRL
	ENG
	NOP58
	CHCHD3
	IST1
	BROX
	PSIP1
	SKAP2
	SMC5
	HK1
	NBR1
	NCOA2
	YTHDF3
	MAPK8IP3
	NDUFV1
	STUB1
	INTS11
	MAT2A
	PAICS
	RNF10
	SCUBE1
	SLC4A2
	STIM1
	STK17B
	WAS
	CDC42SE1
	NCLN
	UBXN1
	AKNA
	BRD9
	RANGAP1
	SRSF7
	USP22
	XYLT1
	GOLM2
	TONSL
	ZC3H15
	MPRIP
	PIK3R1
	STXBP5
	TIMP2
	UNC45A
	MKNK2
	SLC37A2
	LONP2
	WDR33
	C7orf50
	FXR1
	MRFAP1L1
	NSRP1
	PLEKHO1
	ABCF1
	FAM50A
	RBPJ
	NISCH
	PPP6R2
	TRIOBP
	USF2
	DYRK1A
	PLBD2
	SETD3
	TRABD
	WDR82
	DR1
	KIF1C
	SP3
	DPP9
	FBXO9
	PXK
	TMED5
	ZMIZ2
	ATP6AP1
	CCDC47
	RUNX2
	UBE3A
	CCSAP
	KLC1
	PYCARD
	YTHDF2
	CDC42
	POFUT1
	SLC6A6
	NACC2
	POLR2E
	UBXN4
	SLC1A5
	MICAL2
	PDHA1
	CCND3
	GLO1
	ATXN2
	UBASH3B
	CDKN2C
	NADK
	PRCC
	ABCA1
	SCYL1
	TAF7
	TCF3
	WDR3
	CSF3R
	DENND1A
	EEA1
	FKBP15
	HDAC1
	SSR1
	TPM1
	CDC42BPB
	PRMT1
	PPP2R2A
	PYCR2
	RPS26
	TMF1
	CUL3
	UQCRC2
	NAT10
	SDCCAG8
	GPAA1
	MRPS34
	NRBP1
	PLCB3
	SQLE
	EIF3K
	OPA1
	MTPN
	SARAF
	CCNL2
	CHSY1
	SFSWAP
	TMEM63A
	IBTK
	LATS1
	TMEM131
	CLTCL1
	GPSM3
	NDFIP1
	NELFB
	PEA15
	YWHAQ
	CYBC1
	SNTB1
	CDC42EP3
	ELK4
	KIAA0232
	MR1
	MTHFD1L
	PHF14
	RMND5A
	TRAP1
	CHD3
	PPIC
	SUMO2
	CLNS1A
	CSNK2A2
	PFDN5
	KCTD20
	POLRMT
	GBF1
	SERP1
	SNRPD1
	BRPF1
	CBX4
	GTF3A
	SPART
	UBE4A
	USP4
	ALCAM
	FOXP4
	TTLL12
	URB1
	SMAD2
	PTPN23
	SHOX2
	ATP5PD
	RAB2A
	TPD52L2
	CTCF
	DVL3
	DDX39A
	PHACTR3
	RBM28
	TRIP11
	USP25
	ZNF598
	EIF4EBP2
	PDS5B
	BAP1
	BLTP3A
	DDX23
	DHX8
	QSER1
	RBM10
	SURF4
	TMOD3
	CAPNS1
	GSTP1
	NFE2L2
	TOR4A
	FMNL1
	KRI1
	NOP56
	RBM3
	UQCRQ
	NUP205
	TRPS1
	CERS6
	MFSD2A
	BRCA1
	TIMELESS
	MLLT6
	RAB3GAP2
	USO1
	USP19
	VAPA
	VAV3
	MTREX
	PRPF19
	SCARB1
	SF3B4
	VPS11
	AGAP3
	CTSC
	DNAJB11
	NUMB
	EIF3F
	MMP14
	PSMC3
	TNRC6B
	ARHGAP11A
	MED8
	SUB1
	PANK3
	PRDM2
	CABIN1
	NACC1
	NUP133
	RO60
	TNPO3
	ACACA
	CCR1
	INCENP
	MRPL37
	SGTA
	ACO2
	ANKRD36
	AXIN1
	RGS19
	ATXN7L3B
	FAM13B
	MIEF1
	RNF220
	VDAC3
	DIS3
	MYADM
	UAP1L1
	CMIP
	MAF1
	AP2A2
	MINK1
	TMCO1
	PPP1R14B
	ADAM17
	COP1
	TBC1D8
	VSIR
	ROCK2
	TRAF7
	MARCHF6
	RASSF2
	GADD45GIP1
	KLHL36
	NPTN
	PPP3CA
	ABCF2
	FAM120B
	USP15
	FOXK2
	NFYA
	SNX27
	FNTA
	ATP5F1D
	ATP6V1A
	DCP2
	PRPF4B
	SKIC2
	DNAJC8
	FDPS
	RASA3
	SERINC1
	STXBP2
	CAMKK2
	TMEM170B
	NLN
	RBL2
	EXOC7
	REPS1
	SCAF1
	TIMP1
	WASHC5
	H2AC14
	LEO1
	MTCH1
	TCF20
	ALAS1
	KIAA2026
	SFT2D2
	NME2
	SURF6
	YBX3
	DOK3
	PPP1CA
	SLC43A3
	CDK5RAP3
	DBI
	FABP5
	FURIN
	RBCK1
	CAND1
	CLASP1
	IRS2
	SMARCB1
	ATG3
[truncated: 12,726 more rows]

## Sheet: random lists
THP-1 Random List	Gene	THP-1 Random List	Gene	THP-1 Random List	Gene		Genome Random List	Gene name	Gene type	Genome Random List	Gene type	Gene
TR3, N=4522	MYO15B	TR4, N=1029	LENG8	TR1, N=3494	BARX2		GR1, N=4522	ZNF385C	protein_coding	GR2, N=873	protein_coding	BTC
Protein-coding	DMXL2	Protein-coding	VPS13B	Protein-coding	TNKS		Protein-coding -No	COPS2	protein_coding	not protein coding	protein_coding	GOLGA6L6
H. Sapien	THSD7A	H. Sapien	TP73	H. Sapien	PPM1E		H. Sapien	SAMSN1	protein_coding	H. Sapien	protein_coding	POTEB
	TARBP1		H2BC3		NNT			GCHFR	protein_coding		protein_coding	TTC25
	STX16		NAIP		ADAMTS2			FAM210A	protein_coding		protein_coding	DNAJC7
	NIN		BLM		FOSL1			CXADR	protein_coding		protein_coding	OR4N4
	OGT		EIF4G3		UBR5			GALK2	protein_coding		protein_coding	ZNF385C
	SRSF11		ZNF100		MRGBP			MANF	protein_coding		protein_coding	COPS2
	LENG8		EMB		TTC17			TPM1	protein_coding		protein_coding	SAMSN1
	LYST		H2AC12		L2HGDH			RBM15B	protein_coding		protein_coding	GCHFR
	KDM5D		SMCHD1		SLC10A7			MROH1	protein_coding		protein_coding	FAM210A
	BDP1		PDE7A		PCDHGC5			CHODL	protein_coding		protein_coding	CXADR
	KIAA0930		MYO19		PHF11			WFDC10A	protein_coding		protein_coding	GALK2
	ZEB2		UHRF1		TCP11L1			WFDC11	protein_coding		protein_coding	MANF
	ANKRD13D		ELF1		FCRL5			WFDC10B	protein_coding		protein_coding	TPM1
	HNRNPH1		MIER1		LIN7A			HSF1	protein_coding		protein_coding	RBM15B
	GOLGA8M		ATM		PTPN9			NCAM2	protein_coding		protein_coding	MROH1
	CDK5RAP3		RFC4		ABITRAM			FAM227B	protein_coding		protein_coding	CHODL
	NUCKS1		HELZ		MRPL47			ZNF519	protein_coding		protein_coding	WFDC10A
	KNTC1		SRSF1		DGKK			POTEC	protein_coding		protein_coding	WFDC11
	PHYKPL		DOCK2		PPP1R13B			TCEB3CL	protein_coding		protein_coding	WFDC10B
	MBNL1		NCOR1		SLC7A7			RPS27L	protein_coding		protein_coding	HSF1
	MAN2C1		PTPRG		FKTN			TCEB3B	protein_coding		protein_coding	NCAM2
	TYMS		MLKL		RCBTB2			ATP5J	protein_coding		protein_coding	FAM227B
	PKMYT1		TAF1D		KCNJ13			FAM209B	protein_coding		protein_coding	ZNF519
	TBC1D8		GOLGA3		SPDYE2B			RHOV	protein_coding		protein_coding	POTEC
	ZNF207		KLC1		PRSS23			ADCK5	protein_coding		protein_coding	TCEB3CL
	GOLGB1		GIGYF1		ORM1			GABPA	protein_coding		protein_coding	RPS27L
	CLSPN		FASTKD1		TSG101			BMP7	protein_coding		protein_coding	TCEB3B
	HERC1		ALDH18A1		MFSD2B			CPSF1	protein_coding		protein_coding	ATP5J
	BRI3BP		ENDOD1		PLCXD1			ATP8B4	protein_coding		protein_coding	FAM209B
	WRN		ARHGAP4		TBC1D9B			FES	protein_coding		protein_coding	RHOV
	POLE		BLTP2		POP7			CHAC1	protein_coding		protein_coding	ADCK5
	SMC3		RBM12B		SFI1			VPS16	protein_coding		protein_coding	GABPA
	MCM3		BEX1		SLC29A4			APP	protein_coding		protein_coding	BMP7
	RUNX1		RASA1		UBXN2A			MTRNR2L3	protein_coding		protein_coding	CPSF1
	ARGLU1		ZNF507		MED17			DOCK8	protein_coding		protein_coding	ATP8B4
	SCAF11		IBTK		ACOT13			DENND1A	protein_coding		protein_coding	FES
	MPHOSPH8		CCDC88A		CERS4			CYYR1	protein_coding		protein_coding	CHAC1
	WNK1		ZNF678		FAM104B			SYCP2	protein_coding		protein_coding	VPS16
	FNBP4		GALNT12		KLF5			HDC	protein_coding		protein_coding	APP
	SPG7		RFWD3		PLTP			ADAMTS5	protein_coding		protein_coding	MTRNR2L3
	PNN		RNF216		KAT6A			GOLGA8S	protein_coding		protein_coding	DOCK8
	USP48		NFIC		TBC1D9			N6AMT1	protein_coding		protein_coding	DENND1A
	DBNL		ZNF736		TGIF1			PSPC1	protein_coding		protein_coding	CYYR1
	DNMT1		H3C7		MTBP			DMRT1	protein_coding		protein_coding	SYCP2
	ACSF3		ASH1L		TGFB2			CTIF	protein_coding		protein_coding	HDC
	MEF2D		ECHDC1		EPPK1			ZSWIM3	protein_coding		protein_coding	ADAMTS5
	NPIPB5		NOP14		ARFGEF2			ZSWIM1	protein_coding		protein_coding	GOLGA8S
	MACF1		ASPM		CLVS1			SERINC2	protein_coding		protein_coding	N6AMT1
	BRCA1		NUSAP1		CRK			OIP5	protein_coding		protein_coding	PSPC1
	PBDC1		CDCA7L		UNK			TUSC2	protein_coding		protein_coding	DMRT1
	TRIM13		KIFC1		PFKFB3			PPP1R3D	protein_coding		protein_coding	CTIF
	NADK		GOLGA8O		ISCU			MYOM2	protein_coding		protein_coding	ZSWIM3
	CERS6		ALCAM		RNF25			NR6A1	protein_coding		protein_coding	ZSWIM1
	TCIRG1		ANP32A		A2M			CDH26	protein_coding		protein_coding	SERINC2
	CDK6		SRPK1		STBD1			OLFML2A	protein_coding		protein_coding	OIP5
	VPS13A		TRA2A		POMGNT1			USP16	protein_coding		protein_coding	TUSC2
	SPPL2B		PRPS1		NEURL1B			ZMYM2	protein_coding		protein_coding	PPP1R3D
	ST3GAL3		SNURF		ABHD10			ENPP7	protein_coding		protein_coding	MYOM2
	MYCBP2		MPEG1		PSMG2			RASSF1	protein_coding		protein_coding	NR6A1
	RBM5		H2AC11		SCRN3			CBX2	protein_coding		protein_coding	CDH26
	MYO18A		HNRNPL		SH3D21			ZNF70	protein_coding		protein_coding	OLFML2A
	CD302		DHX29		SESTD1			VPREB3	protein_coding		protein_coding	USP16
	FUT4		PPHLN1		RTL8C			USP8	protein_coding		protein_coding	ZMYM2
	RBL1		RCC2		PROS1			CDH4	protein_coding		protein_coding	ENPP7
	USP1		ZC3H7B		GALNT1			GOLGA1	protein_coding		protein_coding	RASSF1
	H2BC10		ITFG1		TMOD1			PPP1R3B	protein_coding		protein_coding	CBX2
	HMGB1		SMG1		CD55			PCK1	protein_coding		protein_coding	ZNF70
	ELF1		PISD		VCPIP1			UNC45A	protein_coding		protein_coding	VPREB3
	PRPF4B		POLD3		SYT5			MMP11	protein_coding		protein_coding	USP8
	ANKRD11		ZNF75A		EIF4G2			SCAI	protein_coding		protein_coding	CDH4
	MYO1F		MACO1		CASC3			CCT8	protein_coding		protein_coding	GOLGA1
	E2F1		COX6C		IK			TAF4	protein_coding		protein_coding	PPP1R3B
	ANAPC4		RBM6		MOXD1			NDUFAF1	protein_coding		protein_coding	PCK1
	PRPF38B		ADGRL2		DNAJB13			HLA-DPB1	protein_coding		protein_coding	UNC45A
	PRC1		TAP2		TMCO3			SMARCB1	protein_coding		protein_coding	MMP11
	HNRNPU		TRMT10B		IYD			KCNV2	protein_coding		protein_coding	SCAI
	RECQL4		MMS22L		ZBTB8OS			OXT	protein_coding		protein_coding	CCT8
	MYBL2		POLA2		CDK11B			IL17D	protein_coding		protein_coding	TAF4
	TPP2		DIS3L		CEP78			TRPM7	protein_coding		protein_coding	NDUFAF1
	RFC4		ANKFY1		CYP19A1			BACH1	protein_coding		protein_coding	HLA-DPB1
	HNRNPA2B1		CEBPZ		SLC22A18			PLTP	protein_coding		protein_coding	SMARCB1
	NCL		ZNF664		H2AC12			ANKRD60	protein_coding		protein_coding	KCNV2
	PIEZO1		ERCC3		LRPPRC			UBOX5	protein_coding		protein_coding	OXT
	SMIM10		PPP1R15A		CHEK1			CYHR1	protein_coding		protein_coding	IL17D
	TOP1		CIT		PCYT2			GATA6	protein_coding		protein_coding	TRPM7
	RRM1		ZMIZ2		SLC8A2			LTK	protein_coding		protein_coding	BACH1
	TAF2		KIF18B		LBP			CTAGE1	protein_coding		protein_coding	PLTP
	N4BP2L2		GSPT1		PHF12			GLIS3	protein_coding		protein_coding	ANKRD60
	SNRNP200		HNRNPUL1		LRP4			DDT	protein_coding		protein_coding	UBOX5
	RAD54L		NVL		GMEB2			GC	protein_coding		protein_coding	CYHR1
	RSKR		THTPA		LRSAM1			GRIK1	protein_coding		protein_coding	GATA6
	RBM25		GPATCH2		PXYLP1			LIPG	protein_coding		protein_coding	LTK
	NBEAL2		MAP4K4		P3H3			SNX22	protein_coding		protein_coding	CTAGE1
	WDR27		CDK11B		NFS1			KRTAP24-1	protein_coding		protein_coding	GLIS3
	TTC19		NCF4		ABCC8			C6orf47	protein_coding		protein_coding	DDT
	OSBPL5		PPRC1		NUDT17			KRTAP19-3	protein_coding		protein_coding	GC
	SELENOO		EXT2		RALB			KRTAP19-4	protein_coding		protein_coding	GRIK1
	SYNCRIP		CTSZ		RPL32			KRTAP19-6	protein_coding		protein_coding	LIPG
	ZNF708		MED13		LGI4			KRTAP22-2	protein_coding		protein_coding	SNX22
	CC2D2A		ACAT1		SNRPB2			GPANK1	protein_coding		protein_coding	KRTAP24-1
	TAF1D		ABCA7		IGFBPL1			KRTAP20-4	protein_coding		protein_coding	C6orf47
	ANAPC2		FAM229A		TCTA			SLC4A11	protein_coding		protein_coding	KRTAP19-3
	UNG		GAS7		FHL2			KRTAP20-2	protein_coding		protein_coding	KRTAP19-4
	GOLGA3		RIPK3		SWI5			KRTAP21-3	protein_coding		protein_coding	KRTAP19-6
	VPS13D		PMPCA		TMEM65			KRTAP21-2	protein_coding		protein_coding	KRTAP22-2
	ZNF789		RRS1		ERMARD			ADAD1	protein_coding		protein_coding	GPANK1
	TIMELESS		CHAF1B		CCL2			KRTAP11-1	protein_coding		protein_coding	KRTAP20-4
	LIME1		AP1S3		AAMDC			APCDD1L	protein_coding		protein_coding	SLC4A11
	DDX42		PSEN1		GNAI2			FGF9	protein_coding		protein_coding	KRTAP20-2
	DEPP1		RBM19		POLR3C			MGST2	protein_coding		protein_coding	KRTAP21-3
	CIP2A		RCOR3		PKN3			KRTAP9-4	protein_coding		protein_coding	KRTAP21-2
	CDK10		FES		RAB12			TIAM1	protein_coding		protein_coding	ADAD1
	KLC1		TRRAP		EFCAB7			TTC29	protein_coding		protein_coding	KRTAP11-1
	DROSHA		EIF4G1		PRKACA			GTPBP6	protein_coding		protein_coding	APCDD1L
	FBXO5		D2HGDH		POLR1A			AK3	protein_coding		protein_coding	FGF9
	ATL3		ANLN		NDUFAF3			ATP6V1G3	protein_coding		protein_coding	MGST2
	UBE2G2		PUS7		RPL28			RPS18	protein_coding		protein_coding	KRTAP9-4
	DOP1B		SLC20A2		WDR72			SOD1	protein_coding		protein_coding	TIAM1
	GIGYF1		RUVBL2		PLA2R1			LY6G5B	protein_coding		protein_coding	TTC29
	TMPO		EXOSC10		UBTF			SCOC	protein_coding		protein_coding	GTPBP6
	FAM133B		ARIH2		MRPL50			WDR89	protein_coding		protein_coding	AK3
	CA2		KMT2B		FRMPD3			LY6G5C	protein_coding		protein_coding	ATP6V1G3
	GOLGA8Q		NCBP3		ZNF619			SGPP1	protein_coding		protein_coding	RPS18
	USP34		CPSF7		SLC47A2			SLC6A11	protein_coding		protein_coding	SOD1
	FAM193A		SOCS4		MRGPRX1			TNFRSF19	protein_coding		protein_coding	LY6G5B
	SMC4		HYOU1		C2CD6			FAM167A	protein_coding		protein_coding	SCOC
	PAM16		PDS5B		GPD2			CYP19A1	protein_coding		protein_coding	WDR89
	ENDOD1		SLC25A28		PYCR1			SPECC1L-ADORA2A	protein_coding		protein_coding	LY6G5C
	BLTP3A		DHX38		RPSA			MND1	protein_coding		protein_coding	SGPP1
	SNRNP70		DAPK1		TCFL5			ZFAND2A	protein_coding		protein_coding	SLC6A11
	OSBPL1A		RALGAPB		PRPF38A			PBX2	protein_coding		protein_coding	TNFRSF19
	ARHGAP4		ROGDI		GP2			TMEM144	protein_coding		protein_coding	FAM167A
	SPG11		SYNE3		CROT			CLGN	protein_coding		protein_coding	CYP19A1
	ADGRA2		CRTC1		HNMT			CSF2RA	protein_coding		protein_coding	SPECC1L-ADORA2A
	AKAP17A		ARAP1		GLTP			CPA5	protein_coding		protein_coding	MND1
	IPO9		DNTTIP2		COPS2			GLDN	protein_coding		protein_coding	ZFAND2A
	RBM12B		SFT2D2		CEP83			RLN2	protein_coding		protein_coding	PBX2
	HLTF		GAPVD1		ARHGAP25			MRAP	protein_coding		protein_coding	TMEM144
	H3C8		TKTL1		UBOX5			UNCX	protein_coding		protein_coding	CLGN
	BEX1		SMU1		MORN3			TMEM241	protein_coding		protein_coding	CSF2RA
	ZXDC		RAD52		TACR1			POTEH	protein_coding		protein_coding	CPA5
	TAOK1		PFDN2		KCNN4			BPTF	protein_coding		protein_coding	GLDN
	ALG13		SGK3		CYBB			MANSC4	protein_coding		protein_coding	RLN2
	CYB561A3		CAND1		CYP2S1			GPT	protein_coding		protein_coding	MRAP
	MROH1		TPM3		AMMECR1L			CEP41	protein_coding		protein_coding	UNCX
	ZNF107		LMF2		RNF207			GUCD1	protein_coding		protein_coding	TMEM241
	PHACTR3		HNRNPK		CIAO3			TRIM27	protein_coding		protein_coding	POTEH
	GLIPR1		EIF2AK4		WDR88			NPEPL1	protein_coding		protein_coding	BPTF
	POLE3		AC040162.1		PPT2-EGFL8			LY6G6F	protein_coding		protein_coding	MANSC4
	BAZ1B		ZC3H11A		ZNF471			SPATA13	protein_coding		protein_coding	GPT
	MZF1		FBXO9		KDR			C8orf49	protein_coding		protein_coding	CEP41
	PODXL2		SELENOS		NBPF20			CCT8L2	protein_coding		protein_coding	GUCD1
	ARID1A		ZNF519		RPUSD1			ZNF311	protein_coding		protein_coding	TRIM27
	ZNF551		IRF2BP2		PNRC2			SV2B	protein_coding		protein_coding	NPEPL1
	ADK		POGK		B3GALT2			C10orf82	protein_coding		protein_coding	LY6G6F
	GPATCH8		PVR		RGPD8			GLIPR1L1	protein_coding		protein_coding	SPATA13
	WASHC4		HDHD2		RBM4			TTC14	protein_coding		protein_coding	C8orf49
	ELF2		AKAP8L		SELENOF			KLHL42	protein_coding		protein_coding	CCT8L2
	HNRNPAB		GART		PGS1			ELMOD2	protein_coding		protein_coding	ZNF311
	CHD1		IL17RA		RAB21			EVA1C	protein_coding		protein_coding	SV2B
	NCAPG2		XPO5		KBTBD8			NOTCH4	protein_coding		protein_coding	C10orf82
	TAOK3		INSYN2B		SLC4A1AP			SLC25A6	protein_coding		protein_coding	GLIPR1L1
	ZNF678		UBN2		PPP6R3			SLCO3A1	protein_coding		protein_coding	TTC14
	CPSF1		MRPS14		TNNI1			C3orf14	protein_coding		protein_coding	KLHL42
	GINS2		GCSH		GCC2			GYPA	protein_coding		protein_coding	ELMOD2
	TELO2		SHLD2		SLC2A4RG			KPNA2	protein_coding		protein_coding	EVA1C
	LYZ		RAB39A		GNPTAB			LAMA5	protein_coding		protein_coding	NOTCH4
	TNRC18		SLC25A22		ZNF592			LRRC61	protein_coding		protein_coding	SLC25A6
	CEP192		TBCD		CDCP1			OAZ2	protein_coding		protein_coding	SLCO3A1
	TNRC6A		DDX56		CREB1			PPM1L	protein_coding		protein_coding	C3orf14
	RCN3		REPIN1		LRRTM2			ZBED6CL	protein_coding		protein_coding	GYPA
	TTF2		PARP2		STIM2			IL1F10	protein_coding		protein_coding	KPNA2
	STAT1		NCLN		SMN1			SFMBT2	protein_coding		protein_coding	LAMA5
	ARHGEF1		SMIM10L1		PLAA			RARRES2	protein_coding		protein_coding	LRRC61
	LRPPRC		TIPARP		TPGS2			IL17RA	protein_coding		protein_coding	OAZ2
	SLITRK4		SLC25A37		IL18			DEFB114	protein_coding		protein_coding	PPM1L
	GFOD1		INCENP		ZNF785			ADAMTS3	protein_coding		protein_coding	ZBED6CL
	ECHDC2		QSOX1		HARBI1			RXFP1	protein_coding		protein_coding	IL1F10
	VPS52		AKT1		MAFA			FEZF2	protein_coding		protein_coding	SFMBT2
	KIF11		FBXL8		COL4A1			PPP1CB	protein_coding		protein_coding	RARRES2
	LRMDA		INTS1		DLX4			SNRPC	protein_coding		protein_coding	IL17RA
	YJEFN3		HIVEP3		TMEM9			GGT1	protein_coding		protein_coding	DEFB114
	DMTF1		BCL2L11		ERVFRD-1			GABRG3	protein_coding		protein_coding	ADAMTS3
	SLC26A1		ETFA		BEST3			LY6G5B	protein_coding		protein_coding	RXFP1
	ZBED1		NLRX1		CIAO2A			RGL2	protein_coding		protein_coding	FEZF2
	MAMDC4		KAT2A		MANEAL			C17orf102	protein_coding		protein_coding	PPP1CB
	DENND1A		DDX18		AFG3L2			TMEM132E	protein_coding		protein_coding	SNRPC
	TASOR		GTPBP4		PLCXD3			P2RY8	protein_coding		protein_coding	GGT1
	MBTPS1		RNASEH2A		HASPIN			FBL	protein_coding		protein_coding	GABRG3
	NUP155		EFL1		SRBD1			C6orf10	protein_coding		protein_coding	LY6G5B
	WDR11		FABP5		ARHGEF6			AKAP17A	protein_coding		protein_coding	RGL2
	NFATC2IP		BCL2L2		IDUA			POLR3K	protein_coding		protein_coding	C17orf102
	NFIC		ZEB1		USP6			CCDC24	protein_coding		protein_coding	TMEM132E
	KNL1		WDR33		GRPEL2			MAP3K11	protein_coding		protein_coding	P2RY8
	P2RY2		PLEKHG2		PRDM14			FAM136A	protein_coding		protein_coding	FBL
	CARD9		NFE2L2		ELOA			GAD1	protein_coding		protein_coding	C6orf10
	MCOLN2		PNMA1		SENP6			CECR5	protein_coding		protein_coding	AKAP17A
	C21orf58		EIF3B		KIF6			NRIP3	protein_coding		protein_coding	POLR3K
	RREB1		STXBP5		RBMXL1			MBD1	protein_coding		protein_coding	CCDC24
	H2AZ2		PPP6R1		MTERF2			SFRP2	protein_coding		protein_coding	MAP3K11
	FAN1		DGKH		ZNF770			SCG3	protein_coding		protein_coding	FAM136A
	ACBD6		CLEC12A		BACE2			HHIP	protein_coding		protein_coding	GAD1
	H3C7		MEGF8		TRUB2			PSKH2	protein_coding		protein_coding	CECR5
	ARHGAP10		DCAF12L1		TLR5			OR2W1	protein_coding		protein_coding	NRIP3
	ZDHHC8		ZNF878		UNC45A			SLC22A9	protein_coding		protein_coding	MBD1
	CUL1		CFAP410		G6PC1			OR2B3	protein_coding		protein_coding	SFRP2
	DEK		RNF31		TMEM203			PRDX1	protein_coding		protein_coding	SCG3
	ARHGDIA		NDUFB1		SCUBE3			RECQL4	protein_coding		protein_coding	HHIP
	SACS		GINS4		ATP6V1F			HRAS	protein_coding		protein_coding	PSKH2
	SRRM2		TIGD2		PHF19			NAP1L4	protein_coding		protein_coding	OR2W1
	NOL8		TRIP13		PLEC			TSGA13	protein_coding		protein_coding	SLC22A9
	PIDD1		VPS35L		RPL17			FAM124B	protein_coding		protein_coding	OR2B3
	NOP56		ZNF512		STK36			PCP2	protein_coding		protein_coding	PRDX1
	HAT1		PBK		SLC8A1			IGFL3	protein_coding		protein_coding	RECQL4
	ARRDC1		BOLA3		STRN			CYP2A7	protein_coding		protein_coding	HRAS
	MS4A6A		GTF2A1		HOMER1			DCHS2	protein_coding		protein_coding	NAP1L4
	PTPRC		PTPRA		PCDHB16			ERAP2	protein_coding		protein_coding	TSGA13
	CHD2		NUDT21		RFX6			RAB32	protein_coding		protein_coding	FAM124B
	DNM1L		YARS2		MFSD3			MDGA2	protein_coding		protein_coding	PCP2
	AVPR2		NCOA2		PLN			NACA	protein_coding		protein_coding	IGFL3
	TMEM168		ZNF611		ZBED1			NELFE	protein_coding		protein_coding	CYP2A7
	OTX1		EXOC8		SEH1L			MAS1L	protein_coding		protein_coding	DCHS2
	SCAF4		CNOT6		TPD52L1			SCUBE2	protein_coding		protein_coding	ERAP2
	ARHGEF6		VCPKMT		TMEM67			CLIC1	protein_coding		protein_coding	RAB32
	ARHGAP11A		POLD2		CARHSP1			LYSMD2	protein_coding		protein_coding	MDGA2
	ZNF26		RFC2		NCSTN			HSD17B8	protein_coding		protein_coding	NACA
	COA1		ZNF592		HLA-DRB1			RIOK3	protein_coding		protein_coding	NELFE
	BRD9		MTHFD1L		ADAMTS4			MYOG	protein_coding		protein_coding	MAS1L
	CENPK		DCP2		TRMT2B			NPS	protein_coding		protein_coding	SCUBE2
	RNASEH2B		PAIP1		GTF2H5			HSD17B8	protein_coding		protein_coding	CLIC1
	CDCA7L		NOP16		GMFG			TTBK1	protein_coding		protein_coding	LYSMD2
	LAIR1		LBHD1		IGSF21			SLC7A13	protein_coding		protein_coding	HSD17B8
	PPIC		ERAL1		PTPN18			SIPA1	protein_coding		protein_coding	RIOK3
	ADAMDEC1		SMAD6		OXLD1			TSPY10	protein_coding		protein_coding	MYOG
	CSNK1D		HEXIM1		AMMECR1			INTS1	protein_coding		protein_coding	NPS
	KIFC1		TRMT2B		GPR27			FAM72C	protein_coding		protein_coding	HSD17B8
	SETD1B		APPL1		NPIPB11			CCDC39	protein_coding		protein_coding	TTBK1
	SLC2A9		MDP1		CACNA2D1			SSBP4	protein_coding		protein_coding	SLC7A13
	NT5C2		LTB4R2		MAP3K2			LY6G5C	protein_coding		protein_coding	SIPA1
	ITPRID2		AC104452.1		PAICS			GLIPR1L2	protein_coding		protein_coding	TSPY10
	VPS29		PES1		RPL35A			FCGBP	protein_coding		protein_coding	INTS1
	ALCAM		DEF6		ZNF664			LGALS12	protein_coding		protein_coding	FAM72C
	JPT2		SLC35D1		FER1L5			PLRG1	protein_coding		protein_coding	CCDC39
	RBBP7		ATP5MG		IARS1			PLEKHO2	protein_coding		protein_coding	SSBP4
	ORC6		OTUD5		CEP85L			CECR1	protein_coding		protein_coding	LY6G5C
	SMC2		SRM		C11orf68			GABBR1	protein_coding		protein_coding	GLIPR1L2
	VRK1		STARD13		AGGF1			AADACL2	protein_coding		protein_coding	FCGBP
	RNASEH1		SPNS2		BTBD7			SLC2A1	protein_coding		protein_coding	LGALS12
	GMNN		SRD5A3		KIFBP			PTPRE	protein_coding		protein_coding	PLRG1
	NUP42		IFI35		FAM241A			TMOD3	protein_coding		protein_coding	PLEKHO2
	OFD1		CRK		DDX51			PRR19	protein_coding		protein_coding	CECR1
	ARHGAP26		G6PC3		APOBEC3G			HLA-DQB1	protein_coding		protein_coding	GABBR1
	AL121845.3		PSMD8		ABCD3			ZNF330	protein_coding		protein_coding	AADACL2
	RFX5		SNX18		GRK1			KLF14	protein_coding		protein_coding	SLC2A1
	ANKRD50		EME1		SIGIRR			TRMT61B	protein_coding		protein_coding	PTPRE
	DHX9		CDC73		CANX			HERC2	protein_coding		protein_coding	TMOD3
	TTC3		C5		FEN1			ASXL2	protein_coding		protein_coding	PRR19
	TRA2A		POLK		BCAP31			WDR92	protein_coding		protein_coding	HLA-DQB1
	CYFIP1		PPID		TOM1L1			RHOB	protein_coding		protein_coding	ZNF330
	ZBTB33		C5orf22		ZNF747			DDX21	protein_coding		protein_coding	KLF14
	CAD		PACC1		NR2E3			CUL3	protein_coding		protein_coding	TRMT61B
	RANBP1		CBFA2T3		CCDC200			PARD6A	protein_coding		protein_coding	HERC2
	TMEM165		CIR1		TREML2			HMCES	protein_coding		protein_coding	ASXL2
	NUTM2G		DYNC1I2		SRM			HLA-DQA2	protein_coding		protein_coding	WDR92
	ZNF700		TSC22D1		RFC4			TMEM211	protein_coding		protein_coding	RHOB
	RBM4		RBAK		NR1H3			HLA-DQB1	protein_coding		protein_coding	DDX21
	CYBB		RFT1		COX6C			HIST2H3C	protein_coding		protein_coding	CUL3
	FOXP1		TFAP4		CFAP43			NEK11	protein_coding		protein_coding	PARD6A
	NOM1		ACAA1		HELLS			HIST2H2AA3	protein_coding		protein_coding	HMCES
	MPEG1		PPP1R15B		COMMD6			SKIV2L	protein_coding		protein_coding	HLA-DQA2
	H2AC17		RNPEP		FAN1			MEGF8	protein_coding		protein_coding	TMEM211
	H2AC11		NUP35		ZBED6			FBXL20	protein_coding		protein_coding	HLA-DQB1
	TAF1C		METTL8		CLSPN			TMEM139	protein_coding		protein_coding	HIST2H3C
	LYRM7		MAP2K2		VASH2			KLF17	protein_coding		protein_coding	NEK11
	PUS7L		ESYT2		FANCI			SLC2A8	protein_coding		protein_coding	HIST2H2AA3
	FAM111B		UBB		NTNG2			HLA-DQB2	protein_coding		protein_coding	SKIV2L
	RSAD1		SLC9A8		MRPL1			MERTK	protein_coding		protein_coding	MEGF8
	CSE1L		SEPTIN8		CRLF3			HIST2H4B	protein_coding		protein_coding	FBXL20
	CCDC93		GOLGA2		XIAP			SNF8	protein_coding		protein_coding	TMEM139
	AGAP9		MFSD1		SSR1			CRYBB2	protein_coding		protein_coding	KLF17
	SKP2		RELA		GPATCH11			EBNA1BP2	protein_coding		protein_coding	SLC2A8
	ARL5A		NSUN5		GANC			BCL2L10	protein_coding		protein_coding	HLA-DQB2
	OTULINL		UBE2D4		RHOBTB2			OR4N2	protein_coding		protein_coding	MERTK
	ITFG1		COPB1		AZIN1			EPHB1	protein_coding		protein_coding	HIST2H4B
	FANCG		SAMD9L		TMTC2			HBS1L	protein_coding		protein_coding	SNF8
	CCNE1		ADAT1		BRCA2			SIGLEC1	protein_coding		protein_coding	CRYBB2
	DGCR8		DCUN1D5		UNC119			OR4Q3	protein_coding		protein_coding	EBNA1BP2
	SEC63		ZNF263		KIR3DL2			LRP5L	protein_coding		protein_coding	BCL2L10
	SMG1		CABLES2		MYADM			RARRES3	protein_coding		protein_coding	OR4N2
	PISD		ASB16		GAPDH			ACAD10	protein_coding		protein_coding	EPHB1
	HNRNPA3		NEK7		SPEF2			OR4K15	protein_coding		protein_coding	HBS1L
	ZFC3H1		DIAPH2		XXYLT1			GLIPR1	protein_coding		protein_coding	SIGLEC1
	ATR		ATP5F1B		KLK3			FMOD	protein_coding		protein_coding	OR4Q3
	LRRC37A2		RPS6KL1		GRK3			BOLA1	protein_coding		protein_coding	LRP5L
	SH3BP2		TSC2		BAD			OR4L1	protein_coding		protein_coding	RARRES3
	GP1BA		ILVBL		MED25			ACTA2	protein_coding		protein_coding	ACAD10
	GSE1		CENPL		EEF1D			PYGM	protein_coding		protein_coding	OR4K15
	PLK4		SLC25A44		PTGER4			OR4N5	protein_coding		protein_coding	GLIPR1
	RER1		NSL1		SLC25A25			NMD3	protein_coding		protein_coding	FMOD
	CDC5L		MKKS		IFT74			GLDC	protein_coding		protein_coding	BOLA1
	UCHL5		TROAP		PAX3			CPEB3	protein_coding		protein_coding	OR4L1
	ARTN		CERS5		ADAMTS6			DCLK2	protein_coding		protein_coding	ACTA2
	MACO1		SPRYD3		NFIL3			SH3YL1	protein_coding		protein_coding	PYGM
	MTOR		ABCC10		SSX2IP			HLA-DQA2	protein_coding		protein_coding	OR4N5
	CCDC57		PRR3		THRA			RPS18	protein_coding		protein_coding	NMD3
	CENPE		TOR2A		TMEM223			MAPKBP1	protein_coding		protein_coding	GLDC
	ZC3H13		SUPT20H		BET1L			NUP35	protein_coding		protein_coding	CPEB3
	AARS2		FBXL4		MYL12A			EPPK1	protein_coding		protein_coding	DCLK2
	UTRN		VAV3		SCOC			C2orf76	protein_coding		protein_coding	SH3YL1
	RPS6KA3		PIGF		KPNA3			CYP2S1	protein_coding		protein_coding	HLA-DQA2
	AP5Z1		MGAT4A		BMERB1			ENKD1	protein_coding		protein_coding	RPS18
	ATAD3B		ASMTL		EFCAB8			ULBP2	protein_coding		protein_coding	MAPKBP1
	OPA1		TMOD2		TECPR2			HLA-DQB2	protein_coding		protein_coding	NUP35
	UNC93B1		SIMC1		FBXL4			ENTPD3	protein_coding		protein_coding	EPPK1
	NSRP1		DUSP28		LNPK			PRIM2	protein_coding		protein_coding	C2orf76
	DKC1		POMK		SVOPL			CD40	protein_coding		protein_coding	CYP2S1
	GIGYF2		MAP2K7		ARMCX1			TLK2	protein_coding		protein_coding	ENKD1
	SHPRH		ACTN1		LRFN3			ZNF79	protein_coding		protein_coding	ULBP2
	FKBP5		TOB2		ERN1			ZNF830	protein_coding		protein_coding	HLA-DQB2
	ZBTB48		RBBP5		YPEL3			KIF3C	protein_coding		protein_coding	ENTPD3
	CIDEB		ADAT3		TMEM185A			C8orf82	protein_coding		protein_coding	PRIM2
	THOC1		URGCP		GHR			FGB	protein_coding		protein_coding	CD40
	RBM6		PSMB10		SUPT4H1			NTSR1	protein_coding		protein_coding	TLK2
	PRPF3		KIFBP		ARC			LUC7L	protein_coding		protein_coding	ZNF79
	GTF3C5		ASPH		IL1A			PERP	protein_coding		protein_coding	ZNF830
	UBXN11		SAR1B		SDHAF1			LIMS1	protein_coding		protein_coding	KIF3C
	ARHGEF11		GOSR1		TUBA1C			H1FX	protein_coding		protein_coding	C8orf82
	UGGT2		SHOC2		AGA			ULBP1	protein_coding		protein_coding	FGB
	NNT		SLC23A2		ZFP92			CTSB	protein_coding		protein_coding	NTSR1
	RNF168		UAP1		MRPL39			MRC1	protein_coding		protein_coding	LUC7L
	H3C13		SH3PXD2A		ORMDL1			EFCAB12	protein_coding		protein_coding	PERP
	GPNMB		VPS26C		C4orf33			ANKRD13A	protein_coding		protein_coding	LIMS1
	SASS6		ZNF662		CYB5R1			ATP6V1E1	protein_coding		protein_coding	H1FX
	POLA2		CHCHD10		STAP2			STXBP5	protein_coding		protein_coding	ULBP1
	ERVK3-1		SIRPA		NLRP3			CLDN20	protein_coding		protein_coding	CTSB
	HBS1L		AC093323.1		POU2F2			ALDH3A1	protein_coding		protein_coding	MRC1
	ANKFY1		NFKBIA		IL7R			ABCC3	protein_coding		protein_coding	EFCAB12
	ZFTRAF1		SMARCD2		MYORG			CDH22	protein_coding		protein_coding	ANKRD13A
	PKN2		ZNF682		ZNF430			RAET1L	protein_coding		protein_coding	ATP6V1E1
	ZFP41		ENOX2		ARL14EP			AIMP1	protein_coding		protein_coding	STXBP5
	TET2		CHID1		PELI3			ARHGAP39	protein_coding		protein_coding	CLDN20
	ELP4		NAPG		CTH			CARD17	protein_coding		protein_coding	ALDH3A1
	PLXNB2		ELK1		CLXN			RTN3	protein_coding		protein_coding	ABCC3
	NCR3LG1		PSMA7		HSBP1L1			SFXN3	protein_coding		protein_coding	CDH22
	AHCTF1		CD2AP		ANKRD31			NPC1	protein_coding		protein_coding	RAET1L
	TPM1		SPOPL		MAP4K1			HSPA12B	protein_coding		protein_coding	AIMP1
	FANCD2		MPV17		IL9R			PSD4	protein_coding		protein_coding	ARHGAP39
	UBP1		ADAL		SPRED1			CCL14	protein_coding		protein_coding	CARD17
	NAE1		CBLL1		H2BC13			WDR36	protein_coding		protein_coding	RTN3
	SPIN4		CNNM2		MEGF9			FXR1	protein_coding		protein_coding	SFXN3
	MRNIP		MKRN3		GANAB			GRIA4	protein_coding		protein_coding	NPC1
	LARP1		ZFYVE27		GCA			COL9A2	protein_coding		protein_coding	HSPA12B
	ZZZ3		VAPB		MAPKAPK2			DAZ3	protein_coding		protein_coding	PSD4
	FAF1		CDC42SE2		USP27X			INPP4B	protein_coding		protein_coding	CCL14
	CAPRIN1		SLC27A2		AK2			TRIM39	protein_coding		protein_coding	WDR36
	LINGO3		ATG5		SRP54			LAX1	protein_coding		protein_coding	FXR1
	SLC22A31		TCEA2		CD1B			DBI	protein_coding		protein_coding	GRIA4
	ITPR2		ZNF248		THAP8			TMEM184A	protein_coding		protein_coding	COL9A2
	UQCC5		OSGIN2		P2RX2			VWA7	protein_coding		protein_coding	DAZ3
	ATP2A3		GTF3C2		TM6SF1			GORASP2	protein_coding		protein_coding	INPP4B
	PPP1R15A		POLL		TMPRSS6			PPID	protein_coding		protein_coding	TRIM39
	TMEM259		PAFAH1B1		HINFP			HSPA4L	protein_coding		protein_coding	LAX1
	CCNA2		IFIH1		CASP8AP2			MTFMT	protein_coding		protein_coding	DBI
	KIF18B		RHOQ		HELZ2			LLPH	protein_coding		protein_coding	TMEM184A
	GRK3		CMTM4		CERS3			GJD4	protein_coding		protein_coding	VWA7
	XYLB		CSRP1		AKT2			ZNF619	protein_coding		protein_coding	GORASP2
	CPEB2		MPC1		CEND1			TBX21	protein_coding		protein_coding	PPID
	SPDYE2		MTRF1		YTHDC1			SPEF2	protein_coding		protein_coding	HSPA4L
	PTPN7		PGAP2		TRMT10B			ARID1B	protein_coding		protein_coding	MTFMT
	FOXRED1		PTGES3		HES1			LDLRAD2	protein_coding		protein_coding	LLPH
	SETD1A		TMTC4		N4BP2L2			GIMAP2	protein_coding		protein_coding	GJD4
	HNRNPUL1		SPSB3		S1PR2			SPTSSB	protein_coding		protein_coding	ZNF619
	PRKRIP1		CHST10		PES1			PNO1	protein_coding		protein_coding	TBX21
	MLEC		DTD1		CDKN1A			RFC5	protein_coding		protein_coding	SPEF2
	SNRPD3		ZNF888		GLUD1			LRBA	protein_coding		protein_coding	ARID1B
	PLXNC1		CEP104		GUCY1A2			BCL2L13	protein_coding		protein_coding	LDLRAD2
	RAB11FIP1		BX004987.1		UBXN6			OTOL1	protein_coding		protein_coding	GIMAP2
	CELSR1		CENPS		TMEM50A			IRF7	protein_coding		protein_coding	SPTSSB
	RNPC3		LAT2		ETAA1			PMEL	protein_coding		protein_coding	PNO1
	RSRC2		C12orf29		ANKRD33B			NFKBIE	protein_coding		protein_coding	RFC5
	PACS2		YWHAH		PSMC3IP			BASP1	protein_coding		protein_coding	LRBA
	MED13L		GIPC1		SGSM2			MTMR11	protein_coding		protein_coding	BCL2L13
	SEPTIN11		TAS1R3		FUT3			PKHD1	protein_coding		protein_coding	OTOL1
	POLG		ARL17B		C17orf78			STK19	protein_coding		protein_coding	IRF7
	UBE4A		STIM1		ZFP36			SEZ6L	protein_coding		protein_coding	PMEL
	VBP1		ABCD1		LOXL3			SI	protein_coding		protein_coding	NFKBIE
	SAFB		LRRC18		CASZ1			RAPGEF2	protein_coding		protein_coding	BASP1
	UTP20		TRMT6		ZNF324B			HSPA1L	protein_coding		protein_coding	MTMR11
	THTPA		ENY2		WWC2			SLC39A5	protein_coding		protein_coding	PKHD1
	SS18		NTHL1		PLB1			GIMAP5	protein_coding		protein_coding	STK19
	XRN1		ADIPOR2		CUEDC2			GEMIN5	protein_coding		protein_coding	SEZ6L
	WDR4		TSPAN17		OXA1L			FAM129B	protein_coding		protein_coding	SI
	BRIP1		DDAH1		BTNL8			PLEKHM1	protein_coding		protein_coding	RAPGEF2
	SF3A3		ADCY7		KLHL22			PSMG3	protein_coding		protein_coding	HSPA1L
	UPF3B		TRIM65		DMWD			ZNF34	protein_coding		protein_coding	SLC39A5
	SP3		CHMP1B		SLC25A1			SLC51B	protein_coding		protein_coding	GIMAP5
	POLR1F		CHURC1		MON1A			INO80B	protein_coding		protein_coding	GEMIN5
	NAPRT		BAG6		DNM1L			RGL2	protein_coding		protein_coding	FAM129B
	USP8		NFKBIE		ANKRD37			MUS81	protein_coding		protein_coding	PLEKHM1
	MYBBP1A		MIS12		NAMPT			VARS	protein_coding		protein_coding	PSMG3
	STK26		METAP1D		EPHB6			GPBP1L1	protein_coding		protein_coding	ZNF34
	SLC1A4		LYRM2		UPF2			LIPE	protein_coding		protein_coding	SLC51B
	ANAPC1		DCP1A		GALNT5			TLCD1	protein_coding		protein_coding	INO80B
	NAV3		MKNK1		GNL2			ELFN1	protein_coding		protein_coding	RGL2
	MAPRE1		NDUFAF7		ANKHD1			NCAPG	protein_coding		protein_coding	MUS81
	POLR2J2		ZBTB10		DPP9			SHISA2	protein_coding		protein_coding	VARS
	H2BC21		UFSP2		TLK2			ANKRD30A	protein_coding		protein_coding	GPBP1L1
	SORL1		RGP1		USF1			SPEF1	protein_coding		protein_coding	LIPE
	ARHGAP9		ASB13		ZNF10			KY	protein_coding		protein_coding	TLCD1
	KAT6A		KIF13B		FAM210B			RNF6	protein_coding		protein_coding	ELFN1
	EXT2		ZNF787		H2AC17			CCNB1	protein_coding		protein_coding	NCAPG
	N4BP2		PSMC2		TARBP2			HLA-DPB1	protein_coding		protein_coding	SHISA2
	DNAJB11		PLRG1		INTS13			HLA-DOB	protein_coding		protein_coding	ANKRD30A
	TRMT2A		NXF1		P2RY1			TMEM87B	protein_coding		protein_coding	SPEF1
	UNK		ADH5		SPIRE2			TMEM50B	protein_coding		protein_coding	KY
	PPP6R2		CCDC142		SSBP1			MCTP2	protein_coding		protein_coding	RNF6
	NRROS		UBE3B		IL20RA			PLA2G4B	protein_coding		protein_coding	CCNB1
	ZBTB43		MED25		CHRNA10			CCDC8	protein_coding		protein_coding	HLA-DPB1
	CCAR2		EIF4E2		GPRASP3			MAD1L1	protein_coding		protein_coding	HLA-DOB
	NR2C1		FAM185A		HCRTR1			PPIL3	protein_coding		protein_coding	TMEM87B
	KLF7		PLIN3		CCZ1B			IFT81	protein_coding		protein_coding	TMEM50B
	ARHGEF2		ANP32B		GALT			GOLGA8G	protein_coding		protein_coding	MCTP2
	EME2		SAPCD2		SEC62			TSNAXIP1	protein_coding		protein_coding	PLA2G4B
	MED13		SCCPDH		ZMYM2			OSBPL7	protein_coding		protein_coding	CCDC8
	CCAR1		H4C1		H3C7			PPP5D1	protein_coding		protein_coding	MAD1L1
	H2BC6		ADO		MACROD1			TMEM132B	protein_coding		protein_coding	PPIL3
	RNF169		PPP1R8		AKR7L			FBXO5	protein_coding		protein_coding	IFT81
	LARP4B		KDM5B		SPIRE1			CENPB	protein_coding		protein_coding	GOLGA8G
	ACLY		CYB5B		CCDC13			ADAT2	protein_coding		protein_coding	TSNAXIP1
	LETM1		TWF2		DDX24			UBD	protein_coding		protein_coding	OSBPL7
	ZNF154		SHMT1		ABT1			DNAJC28	protein_coding		protein_coding	PPP5D1
	SRSF7		PPIE		TAF5			OR2H2	protein_coding		protein_coding	TMEM132B
	DDX5		FUT10		AP1S1			TLX1NB	protein_coding		protein_coding	FBXO5
	GOLIM4		SMIM22		COL5A3			AASDHPPT	protein_coding		protein_coding	CENPB
	FAM229A		AC096887.1		MYH9			ZNF143	protein_coding		protein_coding	ADAT2
	HDAC2		CRYL1		ZMYM4			RXFP3	protein_coding		protein_coding	UBD
	ENTPD4		ATP6V0B		SGSM1			DEFB134	protein_coding		protein_coding	DNAJC28
	UBE2O		SLU7		RGL2			MBOAT1	protein_coding		protein_coding	OR2H2
	HAUS2		YEATS2		DNAAF9			SAMD5	protein_coding		protein_coding	TLX1NB
	CLK2		CES1		SYTL2			CLCN1	protein_coding		protein_coding	AASDHPPT
	SLFN11		LHX2		RASSF9			KCNAB3	protein_coding		protein_coding	ZNF143
	ZNF808		TMEM170A		CTNS			HMX2	protein_coding		protein_coding	RXFP3
	MYO9B		ARV1		OTOF			CCL24	protein_coding		protein_coding	DEFB134
	CSPP1		RP2		ALDH1A3			ZDHHC14	protein_coding		protein_coding	MBOAT1
	RRS1		ITPKB		BBS10			GUCY1A2	protein_coding		protein_coding	SAMD5
	CHAF1B		TXNRD2		ANKRD44			PTPRD	protein_coding		protein_coding	CLCN1
	CREB3L2		ACP1		TAS2R30			KISS1	protein_coding		protein_coding	KCNAB3
	GDI1		UBE2A		NAT8L			MTRF1L	protein_coding		protein_coding	HMX2
	RMND5A		MEX3C		PSENEN			RHBDD2	protein_coding		protein_coding	CCL24
	ERMP1		VTA1		CABLES1			WBP1	protein_coding		protein_coding	ZDHHC14
	NDUFV1		OAZ2		ACVR1C			SASH1	protein_coding		protein_coding	GUCY1A2
	SIN3A		PDE5A		PRR3			EPC1	protein_coding		protein_coding	PTPRD
	DICER1		C15orf39		GATAD2B			CD19	protein_coding		protein_coding	KISS1
	NPIPB13		L3MBTL1		ZDHHC7			TIMP4	protein_coding		protein_coding	MTRF1L
	TMED8		ZNF737		POLD4			GTF3C2	protein_coding		protein_coding	RHBDD2
	CWC22		WDR74		FMO4			NEK8	protein_coding		protein_coding	WBP1
	CMTR1		C9orf64		ZNF343			ZNF620	protein_coding		protein_coding	SASH1
	GPATCH11		SLC39A3		IL10RB			WASF3	protein_coding		protein_coding	EPC1
	DCAF7		MICOS13		ASCC2			TIPARP	protein_coding		protein_coding	CD19
	SNX14		STN1		FAM161B			ELOVL1	protein_coding		protein_coding	TIMP4
	LIMA1		PPP4R1		COMT			LCORL	protein_coding		protein_coding	GTF3C2
	ZNF224		SIRPB2		GOLGA6L25			FGG	protein_coding		protein_coding	NEK8
	LARS1		EIF2B2		SSRP1			NEU1	protein_coding		protein_coding	ZNF620
	PAICS		ARL11		PRKAR1A			MAPK4	protein_coding		protein_coding	WASF3
	UBE3C		SLC25A29		SLC9A9			KXD1	protein_coding		protein_coding	TIPARP
	KPNB1		PDE1B		IRAK4			CTSW	protein_coding		protein_coding	ELOVL1
	TK1		SMAD2		ESPL1			CDHR5	protein_coding		protein_coding	LCORL
	CSF3R		TMEM50A		ARHGAP28			RANBP2	protein_coding		protein_coding	FGG
	MAPK14		EIF2B4		CLEC5A			TMEM37	protein_coding		protein_coding	NEU1
	TMEM131		TBC1D4		TOMM22			CCDC28A	protein_coding		protein_coding	MAPK4
	WEE1		RSPRY1		TFB1M			HNRNPUL1	protein_coding		protein_coding	KXD1
	ZNF598		AKIP1		CHMP6			SMAD1	protein_coding		protein_coding	CTSW
	SLC2A6		DCTN2		PTRHD1			TMEM132C	protein_coding		protein_coding	CDHR5
	CHERP		IGSF8		TMUB2			DIDO1	protein_coding		protein_coding	RANBP2
	CEP85		NDUFB5		SCAMP2			ARHGDIG	protein_coding		protein_coding	TMEM37
	HJURP		ADGRG5		FAM174C			STRN3	protein_coding		protein_coding	CCDC28A
	VPS54		LUC7L3		NDUFB2			GIP	protein_coding		protein_coding	HNRNPUL1
	ABRAXAS2		RTRAF		PJA1			CLPX	protein_coding		protein_coding	SMAD1
	APAF1		RNASE6		MYCBP2			BTN3A3	protein_coding		protein_coding	TMEM132C
	FUCA2		MAFK		ZNF234			AARS2	protein_coding		protein_coding	DIDO1
	TYK2		COL10A1		DNAJB4			PDIA2	protein_coding		protein_coding	ARHGDIG
	ARHGAP35		COG8		RNF152			BPTF	protein_coding		protein_coding	STRN3
	TRRAP		ZBTB42		PPM1L			ABCC10	protein_coding		protein_coding	GIP
	ARID2		NRBF2		H2AX			SRRD	protein_coding		protein_coding	CLPX
	MICALL2		PIK3C2A		STK3			MED8	protein_coding		protein_coding	BTN3A3
	TRAPPC12		ATN1		TRIM11			ARPP19	protein_coding		protein_coding	AARS2
	STRBP		FOXO3		CABLES2			EXO5	protein_coding		protein_coding	PDIA2
	DNAJB14		RTL6		BTBD9			CENPT	protein_coding		protein_coding	BPTF
	WDR43		RHPN1		USP50			NEU1	protein_coding		protein_coding	ABCC10
	DHX30		OPLAH		NKAIN3			TMEM53	protein_coding		protein_coding	SRRD
	MTX3		MFSD13A		PHGDH			ULK2	protein_coding		protein_coding	MED8
	SESTD1		TRMT1L		ZMYND10			CILP	protein_coding		protein_coding	ARPP19
	KATNBL1		PRMT5		TRIP11			SGMS2	protein_coding		protein_coding	EXO5
	DARS2		POLR3B		MINK1			RASL11A	protein_coding		protein_coding	CENPT
	MTHFD2		MGAT5		ZSCAN21			VPS26A	protein_coding		protein_coding	NEU1
	ZBED6		SPNS1		KLHL11			IRF1	protein_coding		protein_coding	TMEM53
	SCFD1		GCA		TUFT1			ACP1	protein_coding		protein_coding	ULK2
	KLHDC4		EFNB1		GOLGA8H			MAP7	protein_coding		protein_coding	CILP
	NADSYN1		MRPL55		DEPDC4			CELA3B	protein_coding		protein_coding	SGMS2
	STIL		SCARF2		CYBRD1			PARP16	protein_coding		protein_coding	RASL11A
	XRRA1		ZNF749		KPNA4			GTF3A	protein_coding		protein_coding	VPS26A
	HIF1A		GDF15		ANKFN1			CYP2U1	protein_coding		protein_coding	IRF1
	ARIH2		SELENOH		PIR			PPP2R3A	protein_coding		protein_coding	ACP1
	PPM1L		DCTN6		ARHGEF28			GFOD1	protein_coding		protein_coding	MAP7
	PARN		C5orf63		SPAG5			CCDC85B	protein_coding		protein_coding	CELA3B
	ZNF516		EBP		DDX59			CTNNB1	protein_coding		protein_coding	PARP16
	RPF1		NADK2		FUBP3			TMA16	protein_coding		protein_coding	GTF3A
	ABHD18		HSPA1B		MYC			PARP2	protein_coding		protein_coding	CYP2U1
	ZZEF1		METTL7A		CFAP74			TTC9B	protein_coding		protein_coding	PPP2R3A
	ZNF433		CSTF1		RB1CC1			C1orf228	protein_coding		protein_coding	GFOD1
	COX19		RAB6A		PPM1H			MCMBP	protein_coding		protein_coding	CCDC85B
	URI1		VPS26A		ADM2			SPTBN5	protein_coding		protein_coding	CTNNB1
	SLC30A7		ARMC10		BBS1			FHIT	protein_coding		protein_coding	TMA16
	SEPTIN7		EIF3I		FSHR			FUCA2	protein_coding		protein_coding	PARP2
	HDLBP		ELAC1		GOLGA6L26			CCL3	protein_coding		protein_coding	TTC9B
	PSMD1		ATP1B3		ERBB4			SLC5A8	protein_coding		protein_coding	C1orf228
	SCARB1		PSMD4		FGFR3			DRAP1	protein_coding		protein_coding	MCMBP
	SOCS4		BCAP31		UGT2A1			MTIF3	protein_coding		protein_coding	SPTBN5
	MINPP1		ANKRD20A1		FNDC3A			C10orf55	protein_coding		protein_coding	FHIT
	HNRNPM		NEK3		DDX6			SON	protein_coding		protein_coding	FUCA2
	PARPBP		GFER		NAPB			CAMK4	protein_coding		protein_coding	CCL3
	VTI1A		ZNF813		WBP1L			YTHDF1	protein_coding		protein_coding	SLC5A8
	SDF2L1		IQCN		IGFLR1			IGDCC4	protein_coding		protein_coding	DRAP1
	ARMC1		ANO10		CTBS			ZNF518A	protein_coding		protein_coding	MTIF3
	NDUFS5		NDUFAF1		PCNA			CHD1	protein_coding		protein_coding	C10orf55
	PRR12		EPB41		PROM2			CRIM1	protein_coding		protein_coding	SON
	UIMC1		BUD23		TADA2A			CLSTN2	protein_coding		protein_coding	CAMK4
	UTP3		CTDSPL		KCTD13			IRS1	protein_coding		protein_coding	YTHDF1
	NT5DC3		CDIPT		RAB2B			SLC17A5	protein_coding		protein_coding	IGDCC4
	AMD1		SOD1		TUBG2			LDB3	protein_coding		protein_coding	ZNF518A
	ZGRF1		NEXMIF		VGLL4			LY6G6F	protein_coding		protein_coding	CHD1
	UFL1		KIN		KLHL3			IFT122	protein_coding		protein_coding	CRIM1
	ELOA		ABHD17A		UBA7			HELB	protein_coding		protein_coding	CLSTN2
	TMEM175		CARMIL1		TLCD3A			NAP1L1	protein_coding		protein_coding	IRS1
	PRPF8		KATNAL2		MCF2L2			WSB2	protein_coding		protein_coding	SLC17A5
	RANBP3		TES		TMTC1			FTSJ2	protein_coding		protein_coding	LDB3
	AQP11		BASP1		OPA3			ZC3H15	protein_coding		protein_coding	LY6G6F
	BRD4		DTX2		CYP4V2			ZNF827	protein_coding		protein_coding	IFT122
	ZKSCAN8		ANKRD44		GATA4			RASAL1	protein_coding		protein_coding	HELB
	NAA10		MEF2A		RPL7			ZBTB39	protein_coding		protein_coding	NAP1L1
	CD1D		PSMD10		PLEKHA1			CDX2	protein_coding		protein_coding	WSB2
	RANBP6		IFNGR1		KLF11			SART1	protein_coding		protein_coding	FTSJ2
	HAUS3		ATP23		UQCRH			AP4S1	protein_coding		protein_coding	ZC3H15
	SLC16A7		ZNF140		ERLIN2			WDR72	protein_coding		protein_coding	ZNF827
	WDR70		TMEM59		SLC35C1			RAB3IP	protein_coding		protein_coding	RASAL1
	CCDC27		PIAS3		PCDHB11			C6orf47	protein_coding		protein_coding	ZBTB39
	MED15		ZNF132		GUK1			NUDT1	protein_coding		protein_coding	CDX2
	IFI30		LIN7B		SLC1A6			GLT1D1	protein_coding		protein_coding	SART1
	METTL26		CYB5R4		CEBPE			GPANK1	protein_coding		protein_coding	AP4S1
	SLC25A24		AKR7A3		ZNF695			UBA52	protein_coding		protein_coding	WDR72
	CD93		EXOSC4		C1orf159			COQ10A	protein_coding		protein_coding	RAB3IP
	SLC25A12		FAM83D		RING1			HLA-DPB1	protein_coding		protein_coding	C6orf47
	RALGAPB		RHEB		ACADS			MGMT	protein_coding		protein_coding	NUDT1
	KCNN2		ANKH		UBE4A			CNGB3	protein_coding		protein_coding	GLT1D1
	TSPAN32		SKA1		ARRDC4			GPR20	protein_coding		protein_coding	GPANK1
	MAP3K3		ACTN4		RHBDF2			NPY2R	protein_coding		protein_coding	UBA52
	NUDT15		PYCR1		NRP1			SMARCA5	protein_coding		protein_coding	COQ10A
	DENND3		PXK		ADAMTSL4			FAM218A	protein_coding		protein_coding	HLA-DPB1
	ATAD3A		DOHH		BICRAL			DUSP8	protein_coding		protein_coding	MGMT
	SURF6		FDPS		TP53INP2			ELMOD1	protein_coding		protein_coding	CNGB3
	DCLRE1C		ZBTB18		PCK2			CEACAM8	protein_coding		protein_coding	GPR20
	ZNF586		METTL6		CORO2A			TMEM192	protein_coding		protein_coding	NPY2R
	DBF4		RCE1		VWDE			DONSON	protein_coding		protein_coding	SMARCA5
	U2AF2		SLC9A6		ENPP2			COX8A	protein_coding		protein_coding	FAM218A
	C11orf58		EGLN1		SUV39H2			CYP3A43	protein_coding		protein_coding	DUSP8
	HDAC10		TMEM37		LBHD1			DENND2A	protein_coding		protein_coding	ELMOD1
	USP10		SMIM29		UTP14C			CRHR1	protein_coding		protein_coding	CEACAM8
	CPVL		SLC37A2		ZNF442			EPHA8	protein_coding		protein_coding	TMEM192
	H4C4		TBC1D13		FRRS1L			RPS18	protein_coding		protein_coding	DONSON
	GEN1		FYTTD1		DGAT1			OTUB1	protein_coding		protein_coding	COX8A
	TMEM65		PELI3		NKD2			KLHL2	protein_coding		protein_coding	CYP3A43
	AC005726.1		NR1H2		ING1			RSL24D1	protein_coding		protein_coding	DENND2A
	ATP13A3		RNF215		PDE9A			SBF2	protein_coding		protein_coding	CRHR1
	KMT2A		RPP40		RFTN2			MEN1	protein_coding		protein_coding	EPHA8
	RBM10		CCPG1		FAXC			CST6	protein_coding		protein_coding	RPS18
	TKTL1		SLC35A4		CWC15			HAVCR2	protein_coding		protein_coding	OTUB1
	ZBTB24		ATP6V1A		VPS37C			SLN	protein_coding		protein_coding	KLHL2
	ZNF432		RAB15		IL16			IL1R2	protein_coding		protein_coding	RSL24D1
	CCNT1		RPS4Y1		PDGFD			C17orf97	protein_coding		protein_coding	SBF2
	KRIT1		FAM149B1		HLA-DQB2			CCL4	protein_coding		protein_coding	MEN1
	PCLAF		ZNF821		SERPINB6			TRIM43	protein_coding		protein_coding	CST6
	BUB3		RAB20		THAP10			ZNF33A	protein_coding		protein_coding	HAVCR2
	NUP214		PCMTD1		LRATD2			E2F3	protein_coding		protein_coding	SLN
	HM13		IL4R		CFAP97			PARP10	protein_coding		protein_coding	IL1R2
	POLR3D		C19orf12		CACNA1F			ZNF7	protein_coding		protein_coding	C17orf97
	RAD52		PLCXD1		LAPTM4B			GAL3ST3	protein_coding		protein_coding	CCL4
	SLF2		ASIC1		TDRD7			GLRX3	protein_coding		protein_coding	TRIM43
	IPO5		BAX		FGD1			SLC35F2	protein_coding		protein_coding	ZNF33A
	GRWD1		LIPA		SNW1			ZYX	protein_coding		protein_coding	E2F3
	RHOU		ACER2		CAPN7			NUTF2	protein_coding		protein_coding	PARP10
	DNAJB12		WDR53		FNDC7			DEAF1	protein_coding		protein_coding	ZNF7
	DGKE		GLT8D1		SZRD1			TRIM42	protein_coding		protein_coding	GAL3ST3
	SNX5		PLPBP		G0S2			SF3B2	protein_coding		protein_coding	GLRX3
	LZTR1		CXCR6		SHE			MEX3C	protein_coding		protein_coding	SLC35F2
	GTF3C1		IL10RB		TULP2			EGFLAM	protein_coding		protein_coding	ZYX
	DPP3		PCBP4		DHRS2			KLHL26	protein_coding		protein_coding	NUTF2
	GCNT1		PLA2G15		PHLDA3			ZDHHC22	protein_coding		protein_coding	DEAF1
	WDR1		KCTD11		MYL12B			CTSD	protein_coding		protein_coding	TRIM42
	GGNBP2		LPL		MCU			LRRC41	protein_coding		protein_coding	SF3B2
	CAND1		FUT7		IFI44			PIGB	protein_coding		protein_coding	MEX3C
	HOXA11		ISYNA1		GALNT6			ANP32E	protein_coding		protein_coding	EGFLAM
	KANSL1		UBE2R2		CCDC125			CDK2	protein_coding		protein_coding	KLHL26
	VASN		HIGD1B		SYMPK			TEP1	protein_coding		protein_coding	ZDHHC22
	DHDDS		FERMT1		DUS3L			CAMLG	protein_coding		protein_coding	CTSD
	SRFBP1		CLP1		SLC39A5			ITGAV	protein_coding		protein_coding	LRRC41
	SIVA1		TMEM79		TYSND1			COL20A1	protein_coding		protein_coding	PIGB
	APPL2		GUK1		DUSP8			RAB39A	protein_coding		protein_coding	ANP32E
	FOXM1		RPL6		CD84			PEX5	protein_coding		protein_coding	CDK2
	ZNF93		NUTM2D		CCL3L3			VSIG10	protein_coding		protein_coding	TEP1
	DNAJA2		GPR150		MED11			CCDC7	protein_coding		protein_coding	CAMLG
	GANC		BLOC1S4		LETM2			NFASC	protein_coding		protein_coding	ITGAV
	TRPV2		CCDC106		PFKFB4			ZC3H8	protein_coding		protein_coding	COL20A1
	NOMO1		TGFB1		RASEF			MSMO1	protein_coding		protein_coding	RAB39A
	IKZF1		POC1B		ZNF333			NOP58	protein_coding		protein_coding	PEX5
	NFKBIZ		SGPL1		GPR176			NAA50	protein_coding		protein_coding	VSIG10
	EXOC6		UTS2		PIP4P1			LARP1B	protein_coding		protein_coding	CCDC7
	MRTFA		LRGUK		TMSB10			B9D2	protein_coding		protein_coding	NFASC
	ADNP2		CCL5		TRO			SCAMP1	protein_coding		protein_coding	ZC3H8
	DNMT3A		LFNG		ZNF554			OCSTAMP	protein_coding		protein_coding	MSMO1
	NOL11		TEX51		ALDH7A1			HLA-A	protein_coding		protein_coding	NOP58
	UGT8		PRUNE1		SLC26A2			ZBTB2	protein_coding		protein_coding	NAA50
	H2AC20		AP3S1		ESR2			CDKAL1	protein_coding		protein_coding	LARP1B
	SERPINI2		HSPG2		MAFF			TJP1	protein_coding		protein_coding	B9D2
	NUP133		ZNF628		KMO			MED7	protein_coding		protein_coding	SCAMP1
	MTM1		CYRIB		NDUFA11			FLRT1	protein_coding		protein_coding	OCSTAMP
	RNF4		ST6GALNAC4		FAM90A1			SLC46A3	protein_coding		protein_coding	HLA-A
	TM2D1		ZSWIM9		EDF1			LMNB1	protein_coding		protein_coding	ZBTB2
	TAOK2		TATDN3		MBLAC1			ITK	protein_coding		protein_coding	CDKAL1
	NF2		PDRG1		KAT14			PNPLA8	protein_coding		protein_coding	TJP1
	SELENOS		ZFAND4		NCALD			OR9I1	protein_coding		protein_coding	MED7
	CNNM3		COMMD6		PARN			GNL1	protein_coding		protein_coding	FLRT1
	TXLNG		ITGA5		HID1			OR9Q2	protein_coding		protein_coding	SLC46A3
	IRF2BP2		SNAI1		TTC28			SESTD1	protein_coding		protein_coding	LMNB1
	ETNK1		SANBR		MMAB			SFRP4	protein_coding		protein_coding	ITK
	VSIR		NKD1		JAKMIP3			ATP2A2	protein_coding		protein_coding	PNPLA8
	UVRAG		HNRNPA1L3		PDCD5			CDC42BPG	protein_coding		protein_coding	OR9I1
	DNM2		GCHFR		RSKR			OR5B21	protein_coding		protein_coding	GNL1
	PIP4K2A		SESN1		FGFBP3			CUL5	protein_coding		protein_coding	OR9Q2
	GGA2		SCAND1		NUF2			CHRNA4	protein_coding		protein_coding	SESTD1
	SAFB2		HLA-C		GPRC5B			HECA	protein_coding		protein_coding	SFRP4
	NEPRO		CCDC69		PLOD2			MRGPRE	protein_coding		protein_coding	ATP2A2
	COQ4		ULK4		MPHOSPH8			LPXN	protein_coding		protein_coding	CDC42BPG
	APEX1		RAPH1		GNG5			GRIN2C	protein_coding		protein_coding	OR5B21
	PXMP2		TMCC1		BAK1			SCAMP3	protein_coding		protein_coding	CUL5
	ZNF557		USP35		EFHC1			SMOX	protein_coding		protein_coding	CHRNA4
	SDHA		RPL14		GALNT7			PRDM13	protein_coding		protein_coding	HECA
	ANKHD1		FBXO10		SGO1			PPP1R1B	protein_coding		protein_coding	MRGPRE
	ID1		ATP6AP2		LDAF1			PLK3	protein_coding		protein_coding	LPXN
	LILRB2		SIGLEC6		ULK2			OVCH1	protein_coding		protein_coding	GRIN2C
	PIWIL4		ZNF554		NPR1			TLL1	protein_coding		protein_coding	SCAMP3
	ARPP19		MAP1LC3A		TRANK1			MCHR2	protein_coding		protein_coding	SMOX
	MCOLN3		VCAN		EXTL1			TUBA8	protein_coding		protein_coding	PRDM13
	SOX4		CES3		CDH26			ZNF195	protein_coding		protein_coding	PPP1R1B
	OSBPL8		ALG1		SI			FIGLA	protein_coding		protein_coding	PLK3
	LPCAT2		GTF2IRD1		LAT2			PTPRF	protein_coding		protein_coding	OVCH1
	CDCA5		ACSL4		BCAT1			ZC3H6	protein_coding		protein_coding	TLL1
	STARD7		VIPAS39		COX7A2			CLEC4F	protein_coding		protein_coding	MCHR2
	ABCA2		CDC20		REV1			MYBPC1	protein_coding		protein_coding	TUBA8
	EP300		ZNF597		RAB40C			LRRC73	protein_coding		protein_coding	ZNF195
	PMS1		SOCS3		ING5			MYO1A	protein_coding		protein_coding	FIGLA
	CCDC112		LOXL4		BATF			EHD1	protein_coding		protein_coding	PTPRF
	SLC30A1		IL27RA		CD44			IL17F	protein_coding		protein_coding	ZC3H6
	CAAP1		BTN3A1		ZMYM5			NOL7	protein_coding		protein_coding	CLEC4F
	ADGRA3		TNNT1		TSEN2			MSL2	protein_coding		protein_coding	MYBPC1
	SATB1		AKAP13		MYLK4			SLC35D3	protein_coding		protein_coding	LRRC73
	S100PBP		WNT7B		RMC1			ZZEF1	protein_coding		protein_coding	MYO1A
	PAPLN		STYXL1		METTL25B			KCNQ2	protein_coding		protein_coding	EHD1
	PCF11		BPNT1		ALKBH4			ATP6V1A	protein_coding		protein_coding	IL17F
	ZNF226		NBPF9		IL1RL1			C16orf13	protein_coding		protein_coding	NOL7
	PSMD12		UBXN2A		BLTP3A			IL20RA	protein_coding		protein_coding	MSL2
	UBN2		RHBDD2		EFCAB14			ARL5A	protein_coding		protein_coding	SLC35D3
	HELB		NEO1		MRPL27			ZFP91	protein_coding		protein_coding	ZZEF1
	PCNX3		ZNF341		BEX4			ASCC3	protein_coding		protein_coding	KCNQ2
	DONSON		C1orf43		VHL			ADRA1D	protein_coding		protein_coding	ATP6V1A
	AKAP10		KCNV2		KCNAB3			PPIF	protein_coding		protein_coding	C16orf13
	ZNF346		VLDLR		REST			PSG6	protein_coding		protein_coding	IL20RA
	ZNF75D		SMTN		LAMP2			EIF3B	protein_coding		protein_coding	ARL5A
	WDR7		EIF3H		SYS1			SLC6A15	protein_coding		protein_coding	ZFP91
	MYL12A		SOX13		CRPPA			CNTF	protein_coding		protein_coding	ASCC3
	ZNF850		TNNI3K		DESI1			C8orf48	protein_coding		protein_coding	ADRA1D
	OTULIN		FKBP7		TOB2			RAD51D	protein_coding		protein_coding	PPIF
	AC001226.2		PLEKHA8		PEDS1			MTCH1	protein_coding		protein_coding	PSG6
	ATG12		TMEM134		FLYWCH1			GLYAT	protein_coding		protein_coding	EIF3B
	PEPD		TMEM258		EPHX1			AMPD3	protein_coding		protein_coding	SLC6A15
	SLC25A22		HSD17B8		HOXA10			VPS39	protein_coding		protein_coding	CNTF
	TSFM		TMEM144		PRRG1			FAM195A	protein_coding		protein_coding	C8orf48
	DDX56		RIOK3		ZNF726			BTBD19	protein_coding		protein_coding	RAD51D
	GPAA1		ZNF837		PRDM13			CABYR	protein_coding		protein_coding	MTCH1
	REPIN1		ACVR2B		AK3			PIWIL1	protein_coding		protein_coding	GLYAT
	TSPAN3		MMAB		H2AC13			CDH10	protein_coding		protein_coding	AMPD3
	CLN6		ARRDC4		ELK4			TTC23	protein_coding		protein_coding	VPS39
	GXYLT1		CEBPB		ABCB8			KATNAL1	protein_coding		protein_coding	FAM195A
	FLT3		LGALS1		POU5F1			NEDD4	protein_coding		protein_coding	BTBD19
	ATP5PD		GABARAPL1		REEP3			SUPT3H	protein_coding		protein_coding	CABYR
	ADPGK		TNFRSF1B		ZFAND2B			PTPN4	protein_coding		protein_coding	PIWIL1
	DDHD1		ZNF582		CNTD1			CNTN2	protein_coding		protein_coding	CDH10
	ZNF718		HOXB4		EXD2			VTA1	protein_coding		protein_coding	TTC23
	MTERF4		ADGRB1		METTL7A			WDR11	protein_coding		protein_coding	KATNAL1
	NCLN		APIP		DYNLL2			TRNT1	protein_coding		protein_coding	NEDD4
	SMIM10L1		RNF145		TRIM3			SOX9	protein_coding		protein_coding	SUPT3H
	EML4		RYBP		TFCP2L1			EPS8L1	protein_coding		protein_coding	PTPN4
	SLC39A4		ORM2		SOX13			YIF1A	protein_coding		protein_coding	CNTN2
	WDR81		ME3		UTP3			PRNT	protein_coding		protein_coding	VTA1
	MS4A14		TXK		SLC25A18			KPNA2	protein_coding		protein_coding	WDR11
	RTL10		ZNF565		SPHKAP			CTXN1	protein_coding		protein_coding	TRNT1
	PDIA4		OTUB2		NPHP3			TCERG1L	protein_coding		protein_coding	SOX9
	TBCB		MALT1		PRKX			PSG11	protein_coding		protein_coding	EPS8L1
	SRP19		NDUFAF6		ZNF408			AKR1C3	protein_coding		protein_coding	YIF1A
	NUP85		DNAAF8		IKZF4			TAOK3	protein_coding		protein_coding	PRNT
	CARHSP1		KLF8		SREBF1			RPL34	protein_coding		protein_coding	KPNA2
	RMI1		TRIM3		DNAI4			WDR90	protein_coding		protein_coding	CTXN1
	QSOX1		AMN1		VAMP3			LATS1	protein_coding		protein_coding	TCERG1L
	ZNF562		RPL11		NCOA1			EEF1A2	protein_coding		protein_coding	PSG11
	SH2B1		NKX3-2		CCDC168			SLFNL1	protein_coding		protein_coding	AKR1C3
	FBXL8		PCK2		KIAA0319L			THOC7	protein_coding		protein_coding	TAOK3
	REV1		DUSP1		SMCHD1			GOLGA8J	protein_coding		protein_coding	RPL34
	LPGAT1		IFT46		SLC23A2			AKR1C4	protein_coding		protein_coding	WDR90
	NAT10		SLC35G1		CENPF			LUC7L3	protein_coding		protein_coding	LATS1
	CC2D1B		SPATA46		SESN2			OSTC	protein_coding		protein_coding	EEF1A2
	RUNDC1		STPG4		ACYP1			UCN3	protein_coding		protein_coding	SLFNL1
	GSK3B		ANKRD33B		PGBD2			TMEM151A	protein_coding		protein_coding	THOC7
	THEMIS2		RPL7A		MISP			CRBN	protein_coding		protein_coding	GOLGA8J
	RNF20		ETS1		ZNF750			BTN1A1	protein_coding		protein_coding	AKR1C4
	SLX4		RPL18		TRIM45			CD248	protein_coding		protein_coding	LUC7L3
	AKAP8		NLRC3		DAPK3			UPF1	protein_coding		protein_coding	OSTC
	SRP9		QRFP		FOXN2			RIN1	protein_coding		protein_coding	UCN3
	SNW1		CRADD		CCDC88A			ATPAF1	protein_coding		protein_coding	TMEM151A
	MAPKAPK5		POR		TSN			LY6K	protein_coding		protein_coding	CRBN
	HIVEP3		SOWAHC		SERTAD4			CYP26C1	protein_coding		protein_coding	BTN1A1
	CCDC34		GSTO1		ALPK2			CCL3L3	protein_coding		protein_coding	CD248
	YIPF4		RND3		MAP3K19			GUCY2D	protein_coding		protein_coding	UPF1
	SAMD4B		ITM2C		MAP10			HMGN4	protein_coding		protein_coding	RIN1
	MPND		ZNF383		PTK2			HSCB	protein_coding		protein_coding	ATPAF1
	OTUD4		CFAP73		ORMDL2			GLYATL1	protein_coding		protein_coding	LY6K
	STUB1		C1QTNF6		MX2			CD163L1	protein_coding		protein_coding	CYP26C1
	ZNF469		LYRM9		FBXW8			PTK6	protein_coding		protein_coding	CCL3L3
	DOP1A		DISP1		RPS15A			RAF1	protein_coding		protein_coding	GUCY2D
	C9orf78		CYB5R2		CARD6			C16orf54	protein_coding		protein_coding	HMGN4
	NDUFB8		WDR25		GAA			GHSR	protein_coding		protein_coding	HSCB
	AGTPBP1		MEAK7		EDARADD			C5orf63	protein_coding		protein_coding	GLYATL1
	PSMD6		PYHIN1		MFHAS1			KDM4A	protein_coding		protein_coding	CD163L1
	RUSF1		FGFR3		VPS41			BNIP3	protein_coding		protein_coding	PTK6
	CFDP1		S100A1		CDK5R1			NUDT22	protein_coding		protein_coding	RAF1
	GNB4		SEPTIN9		GRIA3			DSTYK	protein_coding		protein_coding	C16orf54
	DZIP1L		AGBL3		ZNF550			SHMT1	protein_coding		protein_coding	GHSR
	H3C11		ADAP1		CLBA1			ALOX15B	protein_coding		protein_coding	C5orf63
	CNP		THAP8		MEX3B			B3GNT2	protein_coding		protein_coding	KDM4A
	CCT2		TMIE		DOK1			PPP2R5B	protein_coding		protein_coding	BNIP3
	PLPPR3		EHD2		OTUB2			JAKMIP3	protein_coding		protein_coding	NUDT22
	SDAD1		PIP5K1B		ASCC3			CYFIP2	protein_coding		protein_coding	DSTYK
	TRIOBP		CDA		VPS16			C18orf54	protein_coding		protein_coding	SHMT1
	GLYR1		TUBA8		HRH1			SUMF1	protein_coding		protein_coding	ALOX15B
	MRPL24		TMED10		AXDND1			PCCB	protein_coding		protein_coding	B3GNT2
	SLC4A1AP		TSEN34		HDAC2			HK1	protein_coding		protein_coding	PPP2R5B
	XPO1		ZBTB7B		NAXE			PLEKHA2	protein_coding		protein_coding	JAKMIP3
	ZNF740		RWDD2A		CDC123			AMPH	protein_coding		protein_coding	CYFIP2
	SRP72		FKBPL		PUF60			XBP1	protein_coding		protein_coding	C18orf54
	EFR3A		RPS18		MYRIP			GLRB	protein_coding		protein_coding	SUMF1
	ACAD10		PPARD		FICD			VEPH1	protein_coding		protein_coding	PCCB
	TBRG1		RPL9		TBC1D30			GNAT1	protein_coding		protein_coding	HK1
	ZFP62		ACSM1		CLIC4			RGL2	protein_coding		protein_coding	PLEKHA2
	SHOC1		CCDC196		SLC5A1			ZDHHC21	protein_coding		protein_coding	AMPH
	FABP5		C2CD4D		MTFP1			NFYA	protein_coding		protein_coding	XBP1
	WDR5B		ABCC5		SAP130			NELFE	protein_coding		protein_coding	GLRB
	GTF3C4		KIAA1614		ASCC1			FAM174A	protein_coding		protein_coding	VEPH1
	ZNF362		PDK1		CASQ1			CDH9	protein_coding		protein_coding	GNAT1
	YTHDF2		SPOCK2		H3-3A			SP6	protein_coding		protein_coding	RGL2
	SRI		ITSN1		TAS2R4			ARAP3	protein_coding		protein_coding	ZDHHC21
	CAST		FLRT1		RUSC2			FAM171B	protein_coding		protein_coding	NFYA
	MARK3		AIFM2		NRDC			CNBD1	protein_coding		protein_coding	NELFE
	ZNF131		SLC35G6		DOK6			LRRN1	protein_coding		protein_coding	FAM174A
	PHF8		ACRV1		KIFC2			PSMD6	protein_coding		protein_coding	CDH9
	MRPS34		FPR2		NFKBIA			TALDO1	protein_coding		protein_coding	SP6
	AGFG1		SLFN12L		PCDHB6			BMS1	protein_coding		protein_coding	ARAP3
	PNKP		COL6A2		CDK5RAP2			C8orf33	protein_coding		protein_coding	FAM171B
	TUT4		TUBB1		MMP28			SFTPA2	protein_coding		protein_coding	CNBD1
	CCT7		ZNF653		TAF2			TRIM27	protein_coding		protein_coding	LRRN1
	SNRPD1		TPT1		NPM1			KREMEN1	protein_coding		protein_coding	PSMD6
	XPR1		ASPHD1		CCP110			BATF2	protein_coding		protein_coding	TALDO1
	H2AC13		EPB41L3		ISX			KLHDC8A	protein_coding		protein_coding	BMS1
	UBR1		CD86		GGT5			AGER	protein_coding		protein_coding	C8orf33
	ACTR3		NCS1		IPO11			MRPS21	protein_coding		protein_coding	SFTPA2
	MFN2		BMP8A		ZNF567			NUP98	protein_coding		protein_coding	TRIM27
	SNRNP25		PCDHB8		PTPRS			LBX2	protein_coding		protein_coding	KREMEN1
	RRP8		TOX2		ARHGAP9			FKBP2	protein_coding		protein_coding	BATF2
	CTBP2		LPAR3		WWC3			GRAMD1C	protein_coding		protein_coding	KLHDC8A
	KBTBD11		TLCD5		BIN2			GOLGA8R	protein_coding		protein_coding	AGER
	SLC16A1		DENND5A		LTB4R			SPATC1	protein_coding		protein_coding	MRPS21
	SLC29A1		TMEM51		TLN1			ZNF311	protein_coding		protein_coding	NUP98
	USP39		ZNF396		USP43			BMPR2	protein_coding		protein_coding	LBX2
	PLEKHG2		ABCB6		STX12			GPAT2	protein_coding		protein_coding	FKBP2
	GEMIN5		RPS5		ANO2			PPP1R14B	protein_coding		protein_coding	GRAMD1C
	MAN1B1		SLC9B1		EAF2			MYRFL	protein_coding		protein_coding	GOLGA8R
	CENPB		FSTL1		EXTL2			CCDC68	protein_coding		protein_coding	SPATC1
	SIK3		FBXO48		BTG1			OR2W1	protein_coding		protein_coding	ZNF311
	TRIP12		LPAR1		LRRN2			OR2B3	protein_coding		protein_coding	BMPR2
	PDSS1		TAFA2		RASD2			FGF20	protein_coding		protein_coding	GPAT2
	ZMYM1		LPAR5		KATNA1			OR14J1	protein_coding		protein_coding	PPP1R14B
	GCNA		PID1		ZRANB2			OR5AN1	protein_coding		protein_coding	MYRFL
	CSTF3		TKT		SLC41A2			ZNF280D	protein_coding		protein_coding	CCDC68
	ZNF385A		LMO7		RBMS3			OR5A1	protein_coding		protein_coding	OR2W1
	MTRF1L		ZIK1		FKBP11			ANXA10	protein_coding		protein_coding	OR2B3
	ZNF646		DNAJC28		PIWIL1			PRPF3	protein_coding		protein_coding	FGF20
	NIPAL2		RSPO2		MICA			P2RX4	protein_coding		protein_coding	OR14J1
	TMED2		MFGE8		PLCD4			OR4D9	protein_coding		protein_coding	OR5AN1
	LCORL		GBP2		PAFAH1B3			SLC12A4	protein_coding		protein_coding	ZNF280D
	PIP5K1C		TCEA3		DRP2			OSBP	protein_coding		protein_coding	OR5A1
	MND1		AC098484.3		NOS2			RHBDD3	protein_coding		protein_coding	ANXA10
	PPAT		ZNF501		SOCS5			ARHGAP11B	protein_coding		protein_coding	PRPF3
	RAF1		GARRE1		LNPEP			HSD17B8	protein_coding		protein_coding	P2RX4
	RAB24		PNRC1		NOL9			EHBP1	protein_coding		protein_coding	OR4D9
	CENPO		FEZ1		PSMB3			MAS1L	protein_coding		protein_coding	SLC12A4
	CYP1B1		POU4F1		COG2			CDK18	protein_coding		protein_coding	OSBP
	MSH5		SLC35E4		BMS1			BRAT1	protein_coding		protein_coding	RHBDD3
	HECTD1		POU2F3		CCND3			NUP205	protein_coding		protein_coding	ARHGAP11B
	NOL7		S100P		ARMCX5			FNDC1	protein_coding		protein_coding	HSD17B8
	DUSP10		IL32		PCSK1			PATL1	protein_coding		protein_coding	EHBP1
	TTYH3		GJA3		GYS1			LY6G5B	protein_coding		protein_coding	MAS1L
	ZNF439		PFKM		HDAC11			HIPK4	protein_coding		protein_coding	CDK18
	CLPTM1L		CLDN12		EVA1B			SKIV2L	protein_coding		protein_coding	BRAT1
	ZNF629		HERC6		RALGDS			FBXW4	protein_coding		protein_coding	NUP205
	SNX30		B9D1		MCM3			LIPA	protein_coding		protein_coding	FNDC1
	ZNF503		ZCWPW1		ALAS1			SFTPA1	protein_coding		protein_coding	PATL1
	PPM1F		WDR31		HOXA3			ZDHHC2	protein_coding		protein_coding	LY6G5B
	TRIM66		LOXL2		TRIM21			DDX54	protein_coding		protein_coding	HIPK4
	KCNQ1		GLUL		ERC1			HNF1B	protein_coding		protein_coding	SKIV2L
	SPC25		ALK		LYPLA1			TSPAN19	protein_coding		protein_coding	FBXW4
	SUPT7L		ACTN2		LAT			LY6G5C	protein_coding		protein_coding	LIPA
	NUP37		ATP8A1		KIAA0930			FLOT2	protein_coding		protein_coding	SFTPA1
	PRKAR2A		ANKRD34B		FAM227A			ARHGAP35	protein_coding		protein_coding	ZDHHC2
	DDX6		CCDC62		RPL14			RIMBP2	protein_coding		protein_coding	DDX54
	HDAC8		ZNF843		STARD10			ZMYND12	protein_coding		protein_coding	HNF1B
	SCLT1		IL1B		ERGIC3			GKN2	protein_coding		protein_coding	TSPAN19
	ZNF878		CYP3A5		PAK1IP1			TREML1	protein_coding		protein_coding	LY6G5C
	YTHDF1		SAMD4A		ZNF37A			UROD	protein_coding		protein_coding	FLOT2
	POLR3GL		OVGP1		GLYCTK			COL12A1	protein_coding		protein_coding	ARHGAP35
	AC107871.1		AGBL1		LTBP2			TAS2R41	protein_coding		protein_coding	RIMBP2
	PDE12		SCNN1A		MACF1			TLX2	protein_coding		protein_coding	ZMYND12
	H4C2		FDXR		LMO4			IMPACT	protein_coding		protein_coding	GKN2
	TAF9		TIGD3		TBCEL			C11orf65	protein_coding		protein_coding	TREML1
	CDHR5		PAWR		HMMR			RET	protein_coding		protein_coding	UROD
	TBP		COL27A1		HEATR5B			EWSR1	protein_coding		protein_coding	COL12A1
	FAM32A		GPC2		CDYL2			ST3GAL3	protein_coding		protein_coding	TAS2R41
	PDK4		AK5		JPT1			NAALADL1	protein_coding		protein_coding	TLX2
	COPS3		ZNF579		CYP27A1			TNNT3	protein_coding		protein_coding	IMPACT
	ROBO1		TCHHL1		C8orf88			SNAPC3	protein_coding		protein_coding	C11orf65
	MAPRE2		PZP		KXD1			WFIKKN2	protein_coding		protein_coding	RET
	FPGT-TNNI3K		FCGBP		SLC29A3			SPPL2C	protein_coding		protein_coding	EWSR1
	TGS1		BEND6		IPP			GABBR1	protein_coding		protein_coding	ST3GAL3
	CTNNBL1		SPATA21		ZSCAN20			EPT1	protein_coding		protein_coding	NAALADL1
	SPRY2		LGALS4		GPKOW			UGT3A1	protein_coding		protein_coding	TNNT3
	MIS18A		PBX1		ARF5			FAM228B	protein_coding		protein_coding	SNAPC3
	ISL2		DAB2IP		G3BP2			ABLIM1	protein_coding		protein_coding	WFIKKN2
	HAUS7		PRKCH		OMD			ACE	protein_coding		protein_coding	SPPL2C
	LTB4R		TIAM1		DSCAM			NBN	protein_coding		protein_coding	GABBR1
	ENSA		STPG2		ZNF81			OR4F16	protein_coding		protein_coding	EPT1
	TMEM170B		PACSIN3		GLRB			IL1RL2	protein_coding		protein_coding	UGT3A1
	ZNF275		NR2F1		UBR2			PHB	protein_coding		protein_coding	FAM228B
	PTGER2		OLFML2A		SRD5A3			MTMR10	protein_coding		protein_coding	ABLIM1
	CHTF8		TMEM74		MBTD1			ZKSCAN1	protein_coding		protein_coding	ACE
	PRR22		CCND2		EML5			GDF1	protein_coding		protein_coding	NBN
	PI4KA		CRMP1		KDM4C			TRIM39	protein_coding		protein_coding	OR4F16
	POLRMT		FTCD		RLIM			TMEM40	protein_coding		protein_coding	IL1RL2
	CYB5R3		SCN8A		ZSCAN26			TREML2	protein_coding		protein_coding	PHB
	ZMAT2		SLC48A1		PAX1			C4orf33	protein_coding		protein_coding	MTMR10
	SUPT4H1		SLC5A1		NEXN			STIL	protein_coding		protein_coding	ZKSCAN1
	RNF44		GRIP2		PIK3C3			TSSK2	protein_coding		protein_coding	GDF1
	GINS4		DNAH2		MPG			PSIP1	protein_coding		protein_coding	TRIM39
	TACO1		CCR9		LIX1L			VPS37A	protein_coding		protein_coding	TMEM40
	RCN1		SH3BP5		MRTFA			NKX1-2	protein_coding		protein_coding	TREML2
	CSGALNACT2		EFNA5		ZNF254			TCF4	protein_coding		protein_coding	C4orf33
	SUDS3		RSPH6A		MRTFB			CDS2	protein_coding		protein_coding
	PWP1		SRRM4		SMTN			KCNE2	protein_coding		protein_coding
	MCAT		GLIS1		DCAF1			WDR24	protein_coding		protein_coding
	ZNF800		TRPM4		ETFB			IL1RL1	protein_coding		protein_coding
	ZNF605		MPP2		RHCE			ADAMTS9	protein_coding		protein_coding
	P4HTM		BTNL9		KLHL30			TCF12	protein_coding		protein_coding
	C6orf120		PIEZO2		MATR3			SLC45A3	protein_coding		protein_coding
	ZNF512		CRYBB1		ZNF556			HRH4	protein_coding		protein_coding
	RAD54L2		MUC5AC		SLC14A2			PAGR1	protein_coding		protein_coding
	TLK1		GABRR2		ZNF76			PAGR1	protein_coding		protein_coding
	TOE1		FABP4		SETD1B			ALOX12B	protein_coding		protein_coding
	TRAPPC2		ARHGEF4		ASPSCR1			NUCKS1	protein_coding		protein_coding
	STYX		NEK11		ZBTB25			GAS2L1	protein_coding		protein_coding
	SKIC2		KIAA1549		TYW1B			N4BP2L1	protein_coding		protein_coding
	REEP5		KCNS3		OTUD3			PPIH	protein_coding		protein_coding
	ARHGEF18		KIF5A		SRC			LYNX1	protein_coding		protein_coding
	PARP10		P3H3		ATP6V0D1			CMPK1	protein_coding		protein_coding
	IRF3		TRIB2		PRLR			IFRD2	protein_coding		protein_coding
	TGFBRAP1		TNNT2		ETFBKMT			CEACAM6	protein_coding		protein_coding
	PTPRA		COL22A1		ITIH3			RCAN1	protein_coding		protein_coding
	PPFIA1		CRX		MEI1			FNDC8	protein_coding		protein_coding
	INAFM2		SPEG		MTDH			PCDH18	protein_coding		protein_coding
	E4F1		TMPRSS6		APOLD1			YPEL5	protein_coding		protein_coding
	ZNF506		SELL		CA13			FAM53B	protein_coding		protein_coding
	INTS13		COL12A1		STXBP2			CEACAM3	protein_coding		protein_coding
	XPA		ESRRG		ZC3H14			SUDS3	protein_coding		protein_coding
	MTMR14		CHRNA7		TAL1			ICA1L	protein_coding		protein_coding
	MFSD8		LY9		KATNAL2			KCNK4	protein_coding		protein_coding
	ARL6IP4		RPH3A		NIPSNAP3B			ADRA2B	protein_coding		protein_coding
	SLC26A2		GOLGA6L26		RAP1B			ADIRF	protein_coding		protein_coding
	EPS15		PITX2		MYH14			ANAPC7	protein_coding		protein_coding
	SKA2		PLS1		NDOR1			CEND1	protein_coding		protein_coding
	TMEM33		SVEP1		FREM2			EXPH5	protein_coding		protein_coding
	TMEM14A		CDON		TTC6			ARHGAP5	protein_coding		protein_coding
	THUMPD3		PMEL		GIGYF1			TRABD2B	protein_coding		protein_coding
	FAHD1		ME1		SKOR1			MRPL16	protein_coding		protein_coding
	NCOA2		DYNC1I1		LIN9			YBX1	protein_coding		protein_coding
	DIPK2A		ACSBG1		CCDC180			ZNF311	protein_coding		protein_coding
	SLC66A2		EDN2		TMEM205			NRSN1	protein_coding		protein_coding
	ATG13		MATN1		SRRM5			HIST1H2AA	protein_coding		protein_coding
	PYCR2		SLC26A7		ENO1			DUSP13	protein_coding		protein_coding
	NOMO2		USHBP1		TTC3			CTAGE6	protein_coding		protein_coding
	WBP4		COLGALT2		FAM111B			CERS4	protein_coding		protein_coding
	CENPN		CD274		USP1			GDF3	protein_coding		protein_coding
	NBPF10		ANKS1B		PDS5A			AP1B1	protein_coding		protein_coding
	TCF7		CACNA1F		BBIP1			SLC17A4	protein_coding		protein_coding
	ZNF611		TREML2		TDG			ARFRP1	protein_coding		protein_coding
	SLC25A19		TTC39B		RHOBTB1			BBC3	protein_coding		protein_coding
	CSDE1		SEC14L5		TTC7B			NOC2L	protein_coding		protein_coding
	PNPLA2		TC2N		GCDH			C7orf73	protein_coding		protein_coding
	ZCCHC14		KASH5		TRPM8			DDX10	protein_coding		protein_coding
	EIF4A3		GSDMC		RPS6KC1			RUNX1	protein_coding		protein_coding
	NOL10		STXBP6		C22orf39			NLE1	protein_coding		protein_coding
	ATG4B		BCAN		TENM4			CLTCL1	protein_coding		protein_coding
	VCPKMT		ACP6		DACT3			LY6D	protein_coding		protein_coding
	VPS41		TAF1L		CAPN14			UBD	protein_coding		protein_coding
	RPL36AL		HHAT		SYNJ2BP			ANKFY1	protein_coding		protein_coding
	TTBK2		SLC30A4		PHKA1			OR2H2	protein_coding		protein_coding
	C18orf25		PRRT2		PFKL			IL4	protein_coding		protein_coding
	PRPF19		KCNS1		SYPL2			CATSPER3	protein_coding		protein_coding
	TMEM123		FRRS1L		RBM18			LCLAT1	protein_coding		protein_coding
	SEC61A1		RAB6B		C1orf198			PM20D1	protein_coding		protein_coding
	WDR46		S100A10		TERF2IP			DHRS13	protein_coding		protein_coding
	JRK		ENPEP		TMPRSS2			BNC2	protein_coding		protein_coding
	TRIM46		TMEM67		NAALADL2			TNNI3	protein_coding		protein_coding
	CENPV		LYPD4		MAVS			CLEC4C	protein_coding		protein_coding
	SF3B4		FNDC7		SBK1			C5AR1	protein_coding		protein_coding
	ZNF282		STYXL2		ADGRA2			IFIT2	protein_coding		protein_coding
	ZMYM2		CATSPERB		RRP8			SURF6	protein_coding		protein_coding
	LETMD1		GULP1		FBLN7			TMEM262	protein_coding		protein_coding
	COG7		SLCO5A1		CRYBA1			HIST1H2BJ	protein_coding		protein_coding
	SETMAR		PHOSPHO1		UGT8			CDIPT	protein_coding		protein_coding
	TASP1		ADAMTS7		RELB			CYP11B2	protein_coding		protein_coding
	LRIG2		CNTN1		BRF2			ID3	protein_coding		protein_coding
	CRABP1		AJUBA		MAEL			HSPB1	protein_coding		protein_coding
	SLC35F2		ARAP3		CENPK			ENPP5	protein_coding		protein_coding
	SPINDOC		WSCD1		EIF4E3			PAM	protein_coding		protein_coding
	C3orf62		KCNIP3		GFM1			ASTL	protein_coding		protein_coding
	RFC2		HMGCS2		DYNC1H1			ALX1	protein_coding		protein_coding
	TRIM4		SHROOM3		TM2D1			DRC1	protein_coding		protein_coding
	ZNF592		FRMPD2		CMTM4			HACE1	protein_coding		protein_coding
	SSBP2		CECR2		EIF3C			PLEKHN1	protein_coding		protein_coding
	TRIM28		CMKLR1		ZNF354A			STAG1	protein_coding		protein_coding
	COPS2		NUTM1		COL21A1			CD79A	protein_coding		protein_coding
	WDR82		COL16A1		GPR180			ITGA5	protein_coding		protein_coding
	MTHFD1L		SLC37A3		MYO7A			BHLHE40	protein_coding		protein_coding
	CBX1		THRB		PSMB2			CAND2	protein_coding		protein_coding
	PABPC1		TPD52L1		GORASP2			PRDX5	protein_coding		protein_coding
	LYPLA1		BTBD19		RNF126			NCR2	protein_coding		protein_coding
	SNRPC		XKR5		SENP8			KIF3A	protein_coding		protein_coding
	PFKL		HIP1		TFDP2			LIME1	protein_coding		protein_coding
	TUSC2		MFRP		PPP4R4			FGF8	protein_coding		protein_coding
	NETO2		RBFOX3		NCKAP1			IQCD	protein_coding		protein_coding
	COG3		EBF2		IL6R			CLDN19	protein_coding		protein_coding
	ELF4		NOVA1		SOGA1			MED22	protein_coding		protein_coding
	CDK13		NIBAN3		REEP1			ZBED5	protein_coding		protein_coding
	SUGT1		CR2		SIGLEC10			ZDHHC24	protein_coding		protein_coding
	DLAT		ABCA9		SEC14L3			DYRK2	protein_coding		protein_coding
	LRP8		CACNA2D1		HHIP			STARD13	protein_coding		protein_coding
	EIF2AK1		PEG3		TRPV3			GALNT18	protein_coding		protein_coding
	ILKAP		VNN2		CLPB			PDGFRL	protein_coding		protein_coding
	ATP5MC3		FRK		MAST2			STK19	protein_coding		protein_coding
	PPP1R10		LCNL1		COX15			SLC2A4RG	protein_coding		protein_coding
	USP37		SMOC1		PLEKHA8			NLGN4Y	protein_coding		protein_coding
	SURF4		SLC1A6		PREX1			TRAM2	protein_coding		protein_coding
	GRHPR		ARHGEF28		VPS18			DCDC2	protein_coding		protein_coding
	SMAD6		ST6GAL2		VPS37A			RDX	protein_coding		protein_coding
	GNA13		RPTN		AJM1			PNP	protein_coding		protein_coding
	HEXIM1		LRRC36		ARHGEF17			TRPM1	protein_coding		protein_coding
	HNRNPC		RIMBP2		KLF12			POU6F2	protein_coding		protein_coding
	ARMCX3		GLI2		ZNRF3			ARPC3	protein_coding		protein_coding
	TRMT2B		COL26A1		CTSZ			GCOM1	protein_coding		protein_coding
	DERA		SLC30A8		SUFU			PDCD10	protein_coding		protein_coding
	CBL		ANKS4B		SMC2			CLIC1	protein_coding		protein_coding
	PFN1		MXRA5		CDC42BPB			OR2W1	protein_coding		protein_coding
	PIP4P1		ADAMTS12		MCEE			STAT6	protein_coding		protein_coding
	WDR83		MIPOL1		IGF2BP3			RSRC1	protein_coding		protein_coding
	RPN1		GPR143		ZBTB20			EDEM1	protein_coding		protein_coding
	CERKL		NLRP7		ZNF575			AVPR1B	protein_coding		protein_coding
	UCKL1		CFAP92		IGSF22			HES4	protein_coding		protein_coding
	RNF6		LMOD1		EIF2S3			CBR3	protein_coding		protein_coding
	MAPKAP1		GALNT17		GBP4			SLC46A1	protein_coding		protein_coding
	POLR3E		GABRG3		ADAM23			DOCK4	protein_coding		protein_coding
	PRORP		LRFN5		DNAH3			GNL1	protein_coding		protein_coding
	TIMM13		TRPM6		TMEM201			C20orf196	protein_coding		protein_coding
	SIPA1L3		OLFM1		FBXL5			OR2B3	protein_coding		protein_coding
	DDI2		ABCC9		UNC5A			CD83	protein_coding		protein_coding
	HACE1		COL20A1		SH3RF2			TM7SF2	protein_coding		protein_coding
	TMEM176B		FBXO15		RIN1			H2AFY	protein_coding		protein_coding
	WTAP		TMPRSS3		SIRT3			FXYD4	protein_coding		protein_coding
	DEF6		GARIN1B		SPOPL			OR14J1	protein_coding		protein_coding
	EMC8		EPPIN		ACOX2			LYPD3	protein_coding		protein_coding
	ELMO3		HID1		PPP4R3A			CHGB	protein_coding		protein_coding
	HMGN2		EVC2		TASOR2			AGRN	protein_coding		protein_coding
	CSNK1E		PTPN5		RAB18			MS4A2	protein_coding		protein_coding
	EXOSC3		SLAMF1		KDM2B			RPL32	protein_coding		protein_coding
	ADCK5		UBASH3A		ELL			MUTYH	protein_coding		protein_coding
	SLC35D1		SMIM35		COX16			TPCN1	protein_coding		protein_coding
	GABPB2		GRM8		ACO2			GULP1	protein_coding		protein_coding
	STRN3		CPT1C		ACOT2			LYSMD4	protein_coding		protein_coding
	PRR4		AXL		TBCC			TPD52L2	protein_coding		protein_coding
	AGO3		CDHR4		TEAD1			STH	protein_coding		protein_coding
	SLC25A36		MAS1		CAPN1			LUZP6	protein_coding		protein_coding
	ATP5MG		SLC22A7		NLK			PAN2	protein_coding		protein_coding
	DLD		OPRD1		PXN			OTX1	protein_coding		protein_coding
	SRPRA		CD300LG		ALDH9A1			KLF13	protein_coding		protein_coding
	TFEC		GRAP2		KATNIP			ECM1	protein_coding		protein_coding
	ERCC8		OGDHL		ZIC4			TMEM127	protein_coding		protein_coding
	MS4A7		WNT5A		PLCL2			CCDC144NL	protein_coding		protein_coding
	MEF2C		EPHA6		ADM5			OTUD7A	protein_coding		protein_coding
	ZNF142		MROH2B		LGALS12			HLA-A	protein_coding		protein_coding
	TMEM140		SLC25A48		DBNL			PHLDB3	protein_coding		protein_coding
	SRM		KCNA2		KARS1			LY6H	protein_coding		protein_coding
	METTL2B		FIGN		PRMT5			ACE	protein_coding		protein_coding
	ITPRIPL2		CD34		POLG			ADAM18	protein_coding		protein_coding
	EXOC2		KIAA1755		PSKH1			PITHD1	protein_coding		protein_coding
	AL049697.1				DCAF13			TMEM55A	protein_coding		protein_coding
	NAA16				TRIP4			SS18L2	protein_coding		protein_coding
	UBALD1				PDE10A			MORC3	protein_coding		protein_coding
	TMEM164				RXRG			YAE1D1	protein_coding		protein_coding
	KPNA1				CCR9			MCM8	protein_coding		protein_coding
	UFD1				CDC25B			OTOF	protein_coding		protein_coding
	ZNF268				NLRP8			FOXP4	protein_coding		protein_coding
	BAG4				VCP			ZNF513	protein_coding		protein_coding
	FCHSD1				TMEM200A			ITSN2	protein_coding		protein_coding
	HACL1				NREP			TRIM16L	protein_coding		protein_coding
	RAB8A				PRIM2			ZNF3	protein_coding		protein_coding
	GPR68				RAB22A			OR2A14	protein_coding		protein_coding
	TMEM248				GRID2IP			SYT5	protein_coding		protein_coding
	TRIM37				MAGOH			POLR2M	protein_coding		protein_coding
	BAZ2B				RSRC2			CTAGE4	protein_coding		protein_coding
	ZNF441				SLC45A1			ARHGEF35	protein_coding		protein_coding
	SPNS2				EXOSC1			SH3RF1	protein_coding		protein_coding
	VPS35				ZNF829			TBC1D3	protein_coding		protein_coding
	GTF2H2C				CNOT7			COASY	protein_coding		protein_coding
	RB1CC1				B3GAT2			DNM1	protein_coding		protein_coding
	NUP58				SIRT6			TMEM254	protein_coding		protein_coding
	TMC6				ZNF219			ITGB4	protein_coding		protein_coding
	OMG				RBMX2			DPH2	protein_coding		protein_coding
	PNP				UPF3B			IGF2	protein_coding		protein_coding
	PARL				SLC16A13			PTN	protein_coding		protein_coding
	TOMM70				ALDH16A1			SOD3	protein_coding		protein_coding
	ANOS1				CCDC113			CCS	protein_coding		protein_coding
	DNAJC7				ZNF382			RPUSD1	protein_coding		protein_coding
	GPT				CACNB4			RNASE10	protein_coding		protein_coding
	VPS4A				SLFN5			ARHGEF5	protein_coding		protein_coding
	ZCRB1				LRRC42			TMED8	protein_coding		protein_coding
	SEC23IP				SMAP1			FDX1	protein_coding		protein_coding
	WARS1				SKIC2			UBE2E3	protein_coding		protein_coding
	WDR44				SPATA7			RNASE9	protein_coding		protein_coding
	IFI35				ANP32A			ZNHIT2	protein_coding		protein_coding
	ATP5PO				TMBIM6			SAMD15	protein_coding		protein_coding
	CYP2R1				MIS18A			RALA	protein_coding		protein_coding
	ELP2				MCM3AP			RNF223	protein_coding		protein_coding
	NOCT				DOLK			RASSF5	protein_coding		protein_coding
	ZNF70				KCNRG			HSPD1	protein_coding		protein_coding
	DHX35				PTK6			FAU	protein_coding		protein_coding
	ELMOD3				ZCRB1			DIS3L	protein_coding		protein_coding
	PTPN23				GAPT			GSTA2	protein_coding		protein_coding
	MRPL58				CPEB4			PTPRH	protein_coding		protein_coding
	AARS1				CHCHD2			WDPCP	protein_coding		protein_coding
	EXOC7				VEGFA			IL18RAP	protein_coding		protein_coding
	NIP7				MEIOSIN			RNF11	protein_coding		protein_coding
	TTL				EFCAB6			HES7	protein_coding		protein_coding
	VPS39				PCBP3			SIM2	protein_coding		protein_coding
	PWWP2A				SMAD6			ARHGAP20	protein_coding		protein_coding
	ABL1				ZNF322			TXNL1	protein_coding		protein_coding
	MRPL4				PLIN4			ASB7	protein_coding		protein_coding
	ARSA				NRXN2			ZDHHC23	protein_coding		protein_coding
	SERINC3				ANKZF1			VPS11	protein_coding		protein_coding
	CDC73				CAPNS1			GOLGA8K	protein_coding		protein_coding
	SNRNP27				ZNF326			SLC13A2	protein_coding		protein_coding
	POLK				PARK7			XRCC1	protein_coding		protein_coding
	ABCD3				MTMR4			MAS1L	protein_coding		protein_coding
	TMEM38B				SAMSN1			SLC8A2	protein_coding		protein_coding
	DDX60				ZNF711			WDR12	protein_coding		protein_coding
	PPID				PSTPIP1			KCNH6	protein_coding		protein_coding
	PRKACB				RP1			HLCS	protein_coding		protein_coding
	TSHZ1				SETD4			DUX4L6	protein_coding		protein_coding
	KIAA0586				ARRDC3			SYVN1	protein_coding		protein_coding
	PITHD1				EIF5			DUX4L5	protein_coding		protein_coding
	GNPTG				FHIP2B			SAMD10	protein_coding		protein_coding
	CYP20A1				NEDD4			ALDH1A3	protein_coding		protein_coding
	LUZP1				C4BPB			PCDH12	protein_coding		protein_coding
	CYTH2				HTR3C			DUX4L4	protein_coding		protein_coding
	PACC1				SYNE1			ZMAT5	protein_coding		protein_coding
	PAFAH1B2				POGZ			DUX4	protein_coding		protein_coding
	ZNF768				RIOK2			ADAMTSL4	protein_coding		protein_coding
	GEMIN4				SCARB2			CAV3	protein_coding		protein_coding
	TIGD1				MS4A7			DKK3	protein_coding		protein_coding
	FBH1				ARL10			IL26	protein_coding		protein_coding
	DENND6A				SAMD12			TMEM86B	protein_coding		protein_coding
	MED29				ZNF195			CPSF4L	protein_coding		protein_coding
	PRPF6				TMCO1			NOBOX	protein_coding		protein_coding
	MAP3K7				SERPINA5			SURF1	protein_coding		protein_coding
	TNRC6B				TRIM67			NXPH3	protein_coding		protein_coding
	ZNF804A				POTEE			FADS6	protein_coding		protein_coding
	PRKD3				METTL9			FAM175B	protein_coding		protein_coding
	PPP2R3C				WHRN			MS4A7	protein_coding		protein_coding
	SOS1				ZNF263			TIPIN	protein_coding		protein_coding
	PDCD10				FAAH			GCNT2	protein_coding		protein_coding
	IDH3G				MRPS18A			ATP5G3	protein_coding		protein_coding
	ZNF280C				PSD2			SRP19	protein_coding		protein_coding
	MRPS26				EIF5A2			AQP9	protein_coding		protein_coding
	TM9SF2				ATRAID			MCCD1	protein_coding		protein_coding
	NFRKB				CCDC181			PRR25	protein_coding		protein_coding
	HMG20A				ZBTB33			SLC22A3	protein_coding		protein_coding
	TADA2B				CXCL2			HLA-DPB1	protein_coding		protein_coding
	PIP4K2B				CEP104			GABBR1	protein_coding		protein_coding
	HERC3				NBPF26			RNASE11	protein_coding		protein_coding
	NT5M				TGDS			NCOA3	protein_coding		protein_coding
	SNX17				APLP1			AQP4	protein_coding		protein_coding
	KLF6				GAMT			SUGCT	protein_coding		protein_coding
	CAMK2G				OR2C3			RNASE11	protein_coding		protein_coding
	COP1				ENC1			RBM4	protein_coding		protein_coding
	TSEN2				ME2			NCK1	protein_coding		protein_coding
	C12orf4				OR9H1P			TAS2R4	protein_coding		protein_coding
	OPHN1				ZNF92			NEK1	protein_coding		protein_coding
	ACAA1				IFI27L1			RICTOR	protein_coding		protein_coding
	GALNT1				AZIN2			TAS2R5	protein_coding		protein_coding
	KPNA3				PLPP7			GNA12	protein_coding		protein_coding
	RNPEP				MCRIP2			HNRNPM	protein_coding		protein_coding
	CNOT8				ELF5			NRBP1	protein_coding		protein_coding
	NRARP				SLC35F2			DCLK1	protein_coding		protein_coding
	ASAH1				AKAP6			DENND4C	protein_coding		protein_coding
	GGACT				PARPBP			PINLYP	protein_coding		protein_coding
	DRG1				TRIM41			MRPL49	protein_coding		protein_coding
	MFF				RCOR2			CTBP2	protein_coding		protein_coding
	ZNF77				SOD1			ATG9B	protein_coding		protein_coding
	ESYT2				ZRSR2			RNASE12	protein_coding		protein_coding
	ZNF689				AP4M1			COX7A2	protein_coding		protein_coding
	SAMSN1				RAB11FIP3			C11orf53	protein_coding		protein_coding
	RAB7A				TLE1			ADAMTSL4-AS1	protein_coding		protein_coding
	MRPS35				SPRING1			TOE1	protein_coding		protein_coding
	ENTR1				CREB3L3			IRGQ	protein_coding		protein_coding
	MYC				TDRD9			COLCA1	protein_coding		protein_coding
	IRF1				ZNF543			MYO3A	protein_coding		protein_coding
	EEF1E1				ARPP19			UBE2G1	protein_coding		protein_coding
	SMG9				SNIP1			COLCA2	protein_coding		protein_coding
	TMEM87A				TEX261			COL13A1	protein_coding		protein_coding
	CCT6A				IRF6			ZNF576	protein_coding		protein_coding
	VIRMA				FRAS1			PLG	protein_coding		protein_coding
	MLLT1				COPS7B			SLC22A12	protein_coding		protein_coding
	GPALPP1				MAPK9			MIF4GD	protein_coding		protein_coding
	RC3H2				ZNF655			OTOP3	protein_coding		protein_coding
	RBM15B				ZNF98			TRIP12	protein_coding		protein_coding
	GOLGA2				CNTRL			SWI5	protein_coding		protein_coding
	RASA2				ZNF576			SERPINI1	protein_coding		protein_coding
	NUP88				COA8			GNPDA1	protein_coding		protein_coding
	RANBP9				IQGAP2			MTMR3	protein_coding		protein_coding
	FAM72C				PCDHGA10			CHST9	protein_coding		protein_coding
	TMEM41B				AGK			HMGCL	protein_coding		protein_coding
	VCL				HTR4			TESK2	protein_coding		protein_coding
	R3HDM2				RAD52			FAM63B	protein_coding		protein_coding
	ZNF484				HIPK1			ANG	protein_coding		protein_coding
	UBE2D4				RASA1			IL23A	protein_coding		protein_coding
	PREB				HERC1			SLC25A42	protein_coding		protein_coding
	ZSWIM8				C12orf76			RBM4B	protein_coding		protein_coding
	COPB1				EFNA4			MTRNR2L6	protein_coding		protein_coding
	ANO9				NOCT			CCL3L1	protein_coding		protein_coding
	ASL				TIMM23			MAGI1	protein_coding		protein_coding
	RIOK1				TBC1D20			CREB3L2	protein_coding		protein_coding
	HERPUD1				SEC16B			TRIM39	protein_coding		protein_coding
	OXR1				RAB33A			BCDIN3D	protein_coding		protein_coding
	SAMD9L				AKT1S1			COQ4	protein_coding		protein_coding
	MIEF1				HADH			RALB	protein_coding		protein_coding
	TIMM23B				USP9Y			VDAC2	protein_coding		protein_coding
	HSF1				PCDHGB7			RASSF6	protein_coding		protein_coding
	ZDHHC6				RIMS3			THUMPD3	protein_coding		protein_coding
	RPIA				FOCAD			TMEM161A	protein_coding		protein_coding
	ME2				PPIP5K1			RGS19	protein_coding		protein_coding
	ADAT1				CD83			FAIM2	protein_coding		protein_coding
	VAC14				BAHD1			RNF111	protein_coding		protein_coding
	STAT6				GLB1			HTRA2	protein_coding		protein_coding
	L3HYPDH				PPP1R15B			SPTBN2	protein_coding		protein_coding
	SAR1A				DTX3L			RNF7	protein_coding		protein_coding
	MRPS16				RAB6A			PCM1	protein_coding		protein_coding
	TOR1AIP1				TBC1D10C			ZNF485	protein_coding		protein_coding
	TPRKB				ITGA1			TUSC2	protein_coding		protein_coding
	TRMO				GALNT12			PIGR	protein_coding		protein_coding
	RERE				SPRYD3			RPL4	protein_coding		protein_coding
	MRPL39				SSBP2			PLA2G7	protein_coding		protein_coding
	MAML1				PRICKLE1			HORMAD2	protein_coding		protein_coding
	NMT1				FAM83H			DDX39B	protein_coding		protein_coding
	TCF3				OTUD6B			ZNF391	protein_coding		protein_coding
	PRKRA				NIBAN1			H1FOO	protein_coding		protein_coding
	PSMD2				C19orf53			HDAC11	protein_coding		protein_coding
	GOLT1B				TRIM58			SLC24A2	protein_coding		protein_coding
	THBS4				RSPH6A			SLC27A4	protein_coding		protein_coding
	FN3KRP				SLC35G1			RASSF1	protein_coding		protein_coding
	INTS2				MSR1			MYT1	protein_coding		protein_coding
	ASB16				WDR33			PGC	protein_coding		protein_coding
	ANKZF1				SPART			SPON1	protein_coding		protein_coding
	FBXL3				ABTB1			KIF20B	protein_coding		protein_coding
	IL13RA1				NEK3			TTC23L	protein_coding		protein_coding
	SIL1				NARS1			HIST1H2BL	protein_coding		protein_coding
	DIAPH2				XKR4			RRAS2	protein_coding		protein_coding
	ZNF614				TAF9B			PSORS1C1	protein_coding		protein_coding
	BCS1L				TMEM25			GNL1	protein_coding		protein_coding
	MESD				NAA60			MLLT3	protein_coding		protein_coding
	NOL9				RSPH1			PRDM1	protein_coding		protein_coding
	TMED4				EPN1			MS4A12	protein_coding		protein_coding
	FLAD1				HEATR4			SPNS3	protein_coding		protein_coding
	ATAD1				SMIM19			GLI2	protein_coding		protein_coding
	SLC35B2				ARHGAP27			POLA2	protein_coding		protein_coding
	RAB18				EFTUD2			PRAM1	protein_coding		protein_coding
	ERI2				EDDM13			PNPLA2	protein_coding		protein_coding
	KRAS				MPC2			TNFRSF4	protein_coding		protein_coding
	ILVBL				ALDH1L2			VAMP2	protein_coding		protein_coding
	MICOS10				PIWIL4			HHATL	protein_coding		protein_coding
	HIRA				ACADL			FSCN2	protein_coding		protein_coding
	SEC24D				ACP3			PLXND1	protein_coding		protein_coding
	PRICKLE1				SEPTIN4			PRSS1	protein_coding		protein_coding
	YWHAQ				CALU			MFSD9	protein_coding		protein_coding
	SLC34A3				TAF11			BRSK1	protein_coding		protein_coding
	TXNL4A				NPC2			ZNF414	protein_coding		protein_coding
	HDAC6				CENPM			ATAT1	protein_coding		protein_coding
	EXOC1				EFR3B			TMEM217	protein_coding		protein_coding
	RPP38				TPD52L2			HSD17B8	protein_coding		protein_coding
	TBC1D9B				MFSD9			CCNA1	protein_coding		protein_coding
	PDCD6IP				EIF4G3			CERCAM	protein_coding		protein_coding
	ELL				ADAMTS12			PSORS1C2	protein_coding		protein_coding
	UQCC1				ZNF222			TRBC1	protein_coding		protein_coding
	NUP54				ESRP1			PPP1R18	protein_coding		protein_coding
	EDF1				DSN1			GFM1	protein_coding		protein_coding
	FAAP100				TBC1D10B			DPF2	protein_coding		protein_coding
	PRPS2				IMP3			NRP1	protein_coding		protein_coding
	DCAF1				FAM177A1			EPHB6	protein_coding		protein_coding
	CERS5				PGGHG			SIK2	protein_coding		protein_coding
	CDC37				LRRC18			SMG9	protein_coding		protein_coding
	TRAK2				CFP			CLDN18	protein_coding		protein_coding
	MOB1A				FAM171A2			DSC2	protein_coding		protein_coding
	DCAF10				LAD1			GCNT6	protein_coding		protein_coding
	ANKLE1				PHF2			PIPOX	protein_coding		protein_coding
	PRPF18				TMPRSS9			ZRSR1	protein_coding		protein_coding
	SPRYD3				PCDH17			FOCAD	protein_coding		protein_coding
	FKBP9				ASS1			UPK3B	protein_coding		protein_coding
	ABCC10				H2BC26			PI4K2B	protein_coding		protein_coding
	NUS1				MCL1			HIST1H2AJ	protein_coding		protein_coding
	VDAC1				FCER2			MLX	protein_coding		protein_coding
	FIS1				CFTR			HIST1H4J	protein_coding		protein_coding
	AHCY				SLC6A17			UBE2I	protein_coding		protein_coding
	VILL				GINS3			EVX2	protein_coding		protein_coding
	RAB4A				DLGAP3			HIST1H4K	protein_coding		protein_coding
	CDC123				FAM186A			C6orf52	protein_coding		protein_coding
	TSC1				ZNF584			NECAP1	protein_coding		protein_coding
	SLC39A13				DMBT1			HOXD12	protein_coding		protein_coding
	VPS9D1				ZBTB24			ATAT1	protein_coding		protein_coding
	GNPNAT1				CZIB			TMEM150B	protein_coding		protein_coding
	RBL2				UBAP1L			HSPE1	protein_coding		protein_coding
	SF3A2				EMC1			C11orf40	protein_coding		protein_coding
	SRSF8				CD47			MINPP1	protein_coding		protein_coding
	SUPT20H				CCDC73			HORMAD1	protein_coding		protein_coding
	CSKMT				GBA2			OR52I1	protein_coding		protein_coding
	ARF3				CDHR3			HOXD11	protein_coding		protein_coding
	CARD8				CLCF1			RNASE2	protein_coding		protein_coding
	E2F4				GABPB2			TRIM68	protein_coding		protein_coding
	CNTF				CDS2			MS4A10	protein_coding		protein_coding
	ANKS1A				RCAN1			HIST1H2AL	protein_coding		protein_coding
	CCDC159				ARMC6			LY6G6F	protein_coding		protein_coding
	MRPS10				ZNF660			DCAF7	protein_coding		protein_coding
	AGPAT3				CCT3			FRMD8	protein_coding		protein_coding
	AREL1				ZBTB40			MAFA	protein_coding		protein_coding
	FBXL4				BMPR1B			HIST1H3I	protein_coding		protein_coding
	ELP6				FUT6			AKAP5	protein_coding		protein_coding
	EPDR1				RAP2C			DEFB125	protein_coding		protein_coding
	SNX27				LMNTD2			ZC3H3	protein_coding		protein_coding
	FUT8				TRIB1			HSPE1-MOB4	protein_coding		protein_coding
	MGAT4A				PHF24			DYRK1A	protein_coding		protein_coding
	SIMC1				MECP2			FAM132A	protein_coding		protein_coding
	BZW1				RABL2B			TSPAN32	protein_coding		protein_coding
	POMK				ABHD18			ZMAT4	protein_coding		protein_coding
	SLC35C2				ALG3			TACO1	protein_coding		protein_coding
	EOGT				RAPGEF6			C4BPA	protein_coding		protein_coding
	IRAK4				SIGMAR1			KCNN4	protein_coding		protein_coding
	SSH2				SERPING1			UBA5	protein_coding		protein_coding
	TBCA				CCER2			POMZP3	protein_coding		protein_coding
	TIMM10				ZNF718			SLC25A12	protein_coding		protein_coding
	PHKB				STK19			SOWAHA	protein_coding		protein_coding
	TYW3				LRRC43			RAD1	protein_coding		protein_coding
	CXXC1				ASPHD2			QKI	protein_coding		protein_coding
	IQCE				ZNF597			HIST1H2AM	protein_coding		protein_coding
	CD164				MYLK			EPN3	protein_coding		protein_coding
	KCNJ13				PTGER3			GSDMD	protein_coding		protein_coding
	TANK				EHHADH			MYO1E	protein_coding		protein_coding
	NPIPA5				MYO7B			SLC25A48	protein_coding		protein_coding
	MYL5				WDR47			TRIO	protein_coding		protein_coding
	SLC16A8				ITPRIP			HOXD8	protein_coding		protein_coding
	UQCRC1				VPS37B			OR51D1	protein_coding		protein_coding
	ZNF354C				DCTN1			SEC14L2	protein_coding		protein_coding
	PTPDC1				BCL2L13			OR51E2	protein_coding		protein_coding
	KATNA1				SLC39A1			SLC20A1	protein_coding		protein_coding
	RPP30				GLB1L2			ASAH1	protein_coding		protein_coding
	LYL1				ZNF654			IFNB1	protein_coding		protein_coding
	HMGN1				LPCAT1			MMP26	protein_coding		protein_coding
	SARS2				MTFR1			IFNW1	protein_coding		protein_coding
	CD46				CIP2A			REXO4	protein_coding		protein_coding
	RNF220				FRMPD1			DSCR8	protein_coding		protein_coding
	ATF7IP2				ZFP2			IFNA7	protein_coding		protein_coding
	STAM2				MAPK13			DZIP1L	protein_coding		protein_coding
	SFMBT1				CBX1			IFNA14	protein_coding		protein_coding
	HERPUD2				CELF4			OR51F2	protein_coding		protein_coding
	ZNF782				PLCB4			FBXO36	protein_coding		protein_coding
	AKNA				ZKSCAN7			SUPT20H	protein_coding		protein_coding
	DVL3				NCKAP1L			IFNA8	protein_coding		protein_coding
	STK17B				UQCC4			LYPD5	protein_coding		protein_coding
	MRPL21				RMI1			HOXD3	protein_coding		protein_coding
	NKAPD1				PTK7			MYT1L	protein_coding		protein_coding
	SSU72				WIPI1			CXCL6	protein_coding		protein_coding
	XXYLT1				ZMAT5			CTSS	protein_coding		protein_coding
	ABCA3				ABCA4			POLH	protein_coding		protein_coding
	ETFB				CD247			VPS29	protein_coding		protein_coding
	SNRPG				TBXAS1			EDRF1	protein_coding		protein_coding
	PABIR2				DMAP1			TMEM109	protein_coding		protein_coding
	CTSC				MGAM			PRPSAP2	protein_coding		protein_coding
	PAK2				ZNF764			OR51A4	protein_coding		protein_coding
	IL10RA				AGAP4			PF4	protein_coding		protein_coding
	ZCCHC8				EBAG9			SLC25A19	protein_coding		protein_coding
	PTEN				VDAC3			CCDC146	protein_coding		protein_coding
	EBLN2				SP1			PDE10A	protein_coding		protein_coding
	KANSL3				SLC39A4			OR52A5	protein_coding		protein_coding
	GLS2				H2BC5			CXCL5	protein_coding		protein_coding
	KIFBP				ELMO1			OR51V1	protein_coding		protein_coding
	FXR1				SDAD1			CXCL3	protein_coding		protein_coding
	TPM4				EXOSC3			SLC35B1	protein_coding		protein_coding
	ZNF852				XAGE1A			CXCL2	protein_coding		protein_coding
	MIER3				BRPF1			RPS23	protein_coding		protein_coding
	CRLF3				ZNF384			HOXD4	protein_coding		protein_coding
	ZW10				ZNF77			FILIP1	protein_coding		protein_coding
	ASB14				NDUFA1			CD81	protein_coding		protein_coding
	COX5A				ZNF586			CPNE9	protein_coding		protein_coding
	FAXDC2				ANTKMT			OR2B6	protein_coding		protein_coding
	SAR1B				ERRFI1			KCNMB4	protein_coding		protein_coding
	METTL5				MYO5A			ERG	protein_coding		protein_coding
	RAVER1				CHSY1			LDHAL6B	protein_coding		protein_coding
	ZNF182				MMP25			MTHFD2L	protein_coding		protein_coding
	VMP1				WASHC3			KRBOX1	protein_coding		protein_coding
	GLCCI1				PROSER3			GALNTL6	protein_coding		protein_coding
	DRAP1				ICMT			IFT172	protein_coding		protein_coding
	KCTD9				SDC1			KRBOX1	protein_coding		protein_coding
	UBE2J2				FIG4			FAM20A	protein_coding		protein_coding
	PGBD1				C1QBP			WDR75	protein_coding		protein_coding
	TOP1MT				KCNE3			TRPV5	protein_coding		protein_coding
	ANGEL1				RASA4			TRIB3	protein_coding		protein_coding
	DEPDC1B				C11orf16			T	protein_coding		protein_coding
	PLAGL1				ARHGEF7			IL11	protein_coding		protein_coding
	TNFAIP8L2				P2RY6			TMEM72	protein_coding		protein_coding
	FBXL18				PSMG4			CTSK	protein_coding		protein_coding
	GALNT7				FAM200A			SENP6	protein_coding		protein_coding
	PLPP5				SBDS			RPL41	protein_coding		protein_coding
	CHRAC1				HYCC2			LRRC37A2	protein_coding		protein_coding
	HEXD				GTSF1			PLEKHG3	protein_coding		protein_coding
	STAC3				DZIP1			SEC14L4	protein_coding		protein_coding
	GOSR1				ZNF761			TRIM24	protein_coding		protein_coding
	EPS8L1				FZD6			SPNS2	protein_coding		protein_coding
	TCHH				NR1I2			MPC1	protein_coding		protein_coding
	ITCH				LRRC59			HIST1H4B	protein_coding		protein_coding
	P2RX1				EEFSEC			RPL28	protein_coding		protein_coding
	HYPK				PHF10			TMEM167A	protein_coding		protein_coding
	MRPL12				NTAN1			PTPRB	protein_coding		protein_coding
	HACD4				FURIN			MCCD1	protein_coding		protein_coding
	PPIL1				UCN			HIST1H3B	protein_coding		protein_coding
	SLC23A2				PRDX6			TRAFD1	protein_coding		protein_coding
	SPDYE2B				PEX5			HIST1H2AB	protein_coding		protein_coding
	FAM217B				DCLRE1C			LIMD2	protein_coding		protein_coding
	MMP25				FCGR3B			TOMM6	protein_coding		protein_coding
	UAP1				RTKN2			GRHL3	protein_coding		protein_coding
	CDK1				CYP2D7			TMEM14C	protein_coding		protein_coding
	ARFGAP1				DNTTIP2			RPS6KA2	protein_coding		protein_coding
	VPS25				PTGES3			HBG2	protein_coding		protein_coding
	TMEM184C				ENTPD8			DDX39B	protein_coding		protein_coding
	ETFDH				ALKBH1			QRSL1	protein_coding		protein_coding
	HOXA13				YIPF6			CR1	protein_coding		protein_coding
	CEP63				NUP88			FOXK1	protein_coding		protein_coding
	TBRG4				CST3			GCNT3	protein_coding		protein_coding
	ZSWIM7				GOLGA6L22			KIN	protein_coding		protein_coding
	PTPMT1				ALDH3B2			EREG	protein_coding		protein_coding
	EXOC5				CEP162			ATAD1	protein_coding		protein_coding
	C17orf58				ABI1			SPTAN1	protein_coding		protein_coding
	VPS26C				SNRPN			ANAPC5	protein_coding		protein_coding
	ADGRL1				TMEM87A			ZNF230	protein_coding		protein_coding
	NDUFS2				NDUFS3			PPP1R1A	protein_coding		protein_coding
	DNA2				PLXNB1			CD6	protein_coding		protein_coding
	UQCC4				DHCR24			MYBBP1A	protein_coding		protein_coding
	WDR18				SPATA6			NBEAL1	protein_coding		protein_coding
	BLOC1S6				TMEM254			HAPLN4	protein_coding		protein_coding
	NAGLU				MCEMP1			WSB1	protein_coding		protein_coding
	SLC45A4				PCED1A			TM6SF2	protein_coding		protein_coding
	ATPAF2				SYTL4			FAM198A	protein_coding		protein_coding
	ARL2				CTDP1			CHRM5	protein_coding		protein_coding
	TBCC				POLR1E			ZNF222	protein_coding		protein_coding
	NAA80				TNNT1			ZNF705A	protein_coding		protein_coding
	ZNF236				SBSPON			EMC7	protein_coding		protein_coding
	AXIN1				IGLON5			LTB	protein_coding		protein_coding
	BROX				DNLZ			CCDC154	protein_coding		protein_coding
	SELPLG				STIM1			GRB2	protein_coding		protein_coding
	ACO1				COL17A1			OGG1	protein_coding		protein_coding
	CIC				GFER			RNF145	protein_coding		protein_coding
	NAAA				RMDN2			C7orf33	protein_coding		protein_coding
	PATL1				CBARP			CAPN14	protein_coding		protein_coding
	SIN3B				FBXO38			PNLIPRP3	protein_coding		protein_coding
	VPS37C				ZNF598			OR51B5	protein_coding		protein_coding
	C1RL				NOVA2			TMCC1	protein_coding		protein_coding
	MRM3				FAAP24			SLC25A52	protein_coding		protein_coding
	PTGES2				LINGO1			OR51B6	protein_coding		protein_coding
	APEX2				MCTS1			SMPD3	protein_coding		protein_coding
	TMEM129				ODAD1			C11orf52	protein_coding		protein_coding
	MAGOHB				MYO16			C22orf29	protein_coding		protein_coding
	SEC11C				CLN3			GPR179	protein_coding		protein_coding
	INTS8				LYZ			CKAP2L	protein_coding		protein_coding
	UBQLN2				PSMB4			IFT74	protein_coding		protein_coding
	CDKN1B				DYNLT1			MROH6	protein_coding		protein_coding
	UBE2D3				H2BC6			OR51I1	protein_coding		protein_coding
	PHTF1				ATOH8			UGP2	protein_coding		protein_coding
	NELFB				HEXD			MMP21	protein_coding		protein_coding
	KLHL24				SLC22A1			LST1	protein_coding		protein_coding
	VCX				ATG2B			EHBP1L1	protein_coding		protein_coding
	GORASP1				STK26			STPG1	protein_coding		protein_coding
	PKNOX1				RSPH9			ZNF479	protein_coding		protein_coding
	PARK7				THBS2			DCD	protein_coding		protein_coding
	SMG6				FGD4			BOLL	protein_coding		protein_coding
	MCFD2				ACSL4			CUTA	protein_coding		protein_coding
	SIGLEC1				SCN2B			UBLCP1	protein_coding		protein_coding
	COA7				CIRBP			FBXO8	protein_coding		protein_coding
	NDUFS8				NAALAD2			ZNF224	protein_coding		protein_coding
	ATXN10				DDX3Y			CIB4	protein_coding		protein_coding
	GPR141				WDR41			GMPR	protein_coding		protein_coding
	CA3				UCK1			CLASP1	protein_coding		protein_coding
	AMBRA1				RPL37			UROS	protein_coding		protein_coding
	POLR2J				FAM47E			SNRK	protein_coding		protein_coding
	NACC1				PLEKHG1			DOK1	protein_coding		protein_coding
	INPP4B				FAM234A			ICK	protein_coding		protein_coding
	TRAPPC6B				SART3			FAM92A1	protein_coding		protein_coding
	UNC13D				PSMD2			PSD3	protein_coding		protein_coding
	CCNJ				HS6ST1			WNT7A	protein_coding		protein_coding
	DPM2				SINHCAF			BTBD10	protein_coding		protein_coding
	RPRD1A				GADL1			PDSS2	protein_coding		protein_coding
	WASL				CATSPERD			VWA7	protein_coding		protein_coding
	ZNF283				ABR			LXN	protein_coding		protein_coding
	SDF4				CAPZB			GPR45	protein_coding		protein_coding
	GID8				USP45			KDM2A	protein_coding		protein_coding
	HAAO				IPPK			CAMK1	protein_coding		protein_coding
	SPRN				ALDH3B1			IL12B	protein_coding		protein_coding
	RALB				MTCL1			NAT14	protein_coding		protein_coding
	BIRC2				MAPK11			CSNK2A1	protein_coding		protein_coding
	CISD1				RBBP7			BTC	protein_coding		protein_coding
	IGFBP2				GPSM1			ADRA1B	protein_coding		protein_coding
	CCNF				MEIOC			VPS37C	protein_coding		protein_coding
	NUDT4				DGKI			SLC5A10	protein_coding		protein_coding
	RAB14				ALG12			KIAA1462	protein_coding		protein_coding
	ZNF670				DCP2			PDZD2	protein_coding		protein_coding
	ATP7A				ZBTB46			ADCK4	protein_coding		protein_coding
	FAM98B				RELT			TTC1	protein_coding		protein_coding
	EIF4E				SUMF2			PGBD4	protein_coding		protein_coding
	LGALS8				AKR7A2			NEUROD1	protein_coding		protein_coding
	NAPG				STK4			SMAD6	protein_coding		protein_coding
	ESRRA				ZNF574			PPP1R18	protein_coding		protein_coding
	MED12				GRIK5			ATP5H	protein_coding		protein_coding
	CEP97				CLCN4			KATNBL1	protein_coding		protein_coding
	HYI				MSX2			SLC40A1	protein_coding		protein_coding
	FAF2				FOLR2			CBX1	protein_coding		protein_coding
	NEDD1				TECR			TSSC1	protein_coding		protein_coding
	NLN				CUTA			SOBP	protein_coding		protein_coding
	TARS3				SLC22A13			TADA3	protein_coding		protein_coding
	PIK3CG				ZBED2			M1AP	protein_coding		protein_coding
	PSMA7				RNF138			CCDC85C	protein_coding		protein_coding
	APTX				RETREG3			KIAA1024L	protein_coding		protein_coding
	OBI1				OAS3			OSBP2	protein_coding		protein_coding
	SEMA4C				EXOC8			SSFA2	protein_coding		protein_coding
	MPV17				MFN2			SLFN13	protein_coding		protein_coding
	POC5				HM13			ACTR3	protein_coding		protein_coding
	HTR2B				ZNF449			TCP10L2	protein_coding		protein_coding
	ZNF594				TMEM97			ZNHIT3	protein_coding		protein_coding
	DGCR2				CATSPER1			KRT20	protein_coding		protein_coding
	ZNF8				PNLDC1			GAP43	protein_coding		protein_coding
	SLC22A4				MEAF6			RPS18	protein_coding		protein_coding
	INTS11				YIPF1			GPR31	protein_coding		protein_coding
	MKRN3				C1orf105			KCNQ1	protein_coding		protein_coding
	CANT1				NAE1			ASIC1	protein_coding		protein_coding
	GCAT				LMBRD2			IFT140	protein_coding		protein_coding
	IMP3				NBPF4			ARPC4	protein_coding		protein_coding
	COQ2				MT1E			VWA7	protein_coding		protein_coding
	SNIP1				CCS			FKBP5	protein_coding		protein_coding
	VAMP8				PTGR2			CDH3	protein_coding		protein_coding
	VAPB				MARS1			TXNDC12	protein_coding		protein_coding
	METRN				PAFAH2			ITPKC	protein_coding		protein_coding
	DELE1				FBLN5			TTLL2	protein_coding		protein_coding
	CYB561D2				QPRT			NCMAP	protein_coding		protein_coding
	NNAT				SFXN1			ZNF503	protein_coding		protein_coding
	POMZP3				USP2			ZNF579	protein_coding		protein_coding
	CDC42SE2				GUCA2A			RNF125	protein_coding		protein_coding
	GRB2				MTMR1			WDR34	protein_coding		protein_coding
	ST3GAL6				DNAJB5			PTEN	protein_coding		protein_coding
	ERMARD				PDE4D			UBD	protein_coding		protein_coding
	INSL6				SCARF2			SEMA4F	protein_coding		protein_coding
	ATG5				HYLS1			PDE6G	protein_coding		protein_coding
	GALT				KIAA1614			MFSD1	protein_coding		protein_coding
	C9orf72				URB2			TCP10	protein_coding		protein_coding
	ZNF248				ARL6			PIH1D2	protein_coding		protein_coding
	SLC46A1				TOP3B			C19orf54	protein_coding		protein_coding
	EMC2				TFE3			OR2H2	protein_coding		protein_coding
	OSGIN2				NAGK			NKX6-3	protein_coding		protein_coding
	SUCLG2				ESYT2			ZKSCAN8	protein_coding		protein_coding
	RRN3				PNN			CSGALNACT1	protein_coding		protein_coding
	POLL				UCP2			ZNF558	protein_coding		protein_coding
	GNPAT				SLIT2			PLCL1	protein_coding		protein_coding
	CDH23				FAM32A			VARS	protein_coding		protein_coding
	ZNF692				SLC5A11			PUS1	protein_coding		protein_coding
	ALG10				OTOG			ARPC4-TTLL3	protein_coding		protein_coding
	NUDT19				PTBP2			ISM2	protein_coding		protein_coding
	ZNF492				PIK3R1			LSAMP	protein_coding		protein_coding
	MRPL57				RNF139			BTF3L4	protein_coding		protein_coding
	BCAS2				RABL6			ATP6V0A4	protein_coding		protein_coding
	CDC37L1				DLL3			MAU2	protein_coding		protein_coding
	PAFAH1B1				GBA1			RSPH9	protein_coding		protein_coding
	MAPK9				FMN1			KLHL24	protein_coding		protein_coding
	NABP1				KDM1A			ZNF526	protein_coding		protein_coding
	ELMOD2				ZNF468			PPA1	protein_coding		protein_coding
	SERPINB2				ITPA			RRAS2	protein_coding		protein_coding
	KLHL23				SLC25A33			TM2D3	protein_coding		protein_coding
	CHIC2				RFESD			ZNF524	protein_coding		protein_coding
	IPCEF1				DLEC1			FABP6	protein_coding		protein_coding
	ADRM1				MAPT			AAGAB	protein_coding		protein_coding
	LIN54				ERBB3			ZNF784	protein_coding		protein_coding
	RAB1A				SLC10A1			MUC16	protein_coding		protein_coding
	CERK				IFT88			GLS2	protein_coding		protein_coding
	NUBP2				ISCA1			AGER	protein_coding		protein_coding
	RWDD3				HMGA2			C10orf11	protein_coding		protein_coding
	PSMD13				KLHL32			TRIM5	protein_coding		protein_coding
	SMG5				USP25			VARS	protein_coding		protein_coding
	ZNF12				NPAP1			VCAN	protein_coding		protein_coding
	STK39				CAND1			CLIC1	protein_coding		protein_coding
	EOLA2				ZCCHC24			EHD3	protein_coding		protein_coding
	RFX7				CACNA1A			TMEM115	protein_coding		protein_coding
	FBXO44				DNAJC24			OR1M1	protein_coding		protein_coding
	LRRC37A				HPX			PFAS	protein_coding		protein_coding
	KDM1B				VIM			EEF1D	protein_coding		protein_coding
	MAN2B2				LRRFIP2			RPS4Y2	protein_coding		protein_coding
	KATNIP				NRG1			CCDC106	protein_coding		protein_coding
	MMP15				COPRS			HSPA1L	protein_coding		protein_coding
	PJA2				DBNDD1			PTRHD1	protein_coding		protein_coding
	CWF19L1				GTF3C6			ATP6V1G2	protein_coding		protein_coding
	LMNTD2				COX7C			MDGA1	protein_coding		protein_coding
	PCYT1A				PVR			TARSL2	protein_coding		protein_coding
	SMN1				DLL4			LCA5L	protein_coding		protein_coding
	TAF5				ABI2			SNAP25	protein_coding		protein_coding
	KMT5A				QRFP			PTPN12	protein_coding		protein_coding
	IKZF5				CADM4			INTS10	protein_coding		protein_coding
	ACBD4				NKRF			LIG1	protein_coding		protein_coding
	PGAP2				LRRC63			SLC22A18AS	protein_coding		protein_coding
	PTGES3				CHD1			CACFD1	protein_coding		protein_coding
	NAA20				STOML1			DDX58	protein_coding		protein_coding
	CORO7				RNF13			STARD9	protein_coding		protein_coding
	ZNF317				ADPRM			MLLT4	protein_coding		protein_coding
	ZNF619				FSCN1			ZNF699	protein_coding		protein_coding
	HEXIM2				TUT7			ANXA2	protein_coding		protein_coding
	BAIAP2				KATNB1			VSTM4	protein_coding		protein_coding
	GBA2				EARS2			LGI1	protein_coding		protein_coding
	YOD1				PIGK			NEU1	protein_coding		protein_coding
	ZFR				P4HTM			KIAA0319	protein_coding		protein_coding
	ZCCHC9				CCT4			ZNF85	protein_coding		protein_coding
	ARID3A				RFX5			SH3BGR	protein_coding		protein_coding
	LSM6				UAP1			EP400	protein_coding		protein_coding
	FAM118A				ACBD5			DLX1	protein_coding		protein_coding
	PIAS4				CCDC124			SRCIN1	protein_coding		protein_coding
	BABAM1				ITGAE			MAT1A	protein_coding		protein_coding
	ZNF239				ZNF630			BLVRA	protein_coding		protein_coding
	CRACR2B				PTCD1			ZNF112	protein_coding		protein_coding
	KARS1				NT5DC2			B3GALT5	protein_coding		protein_coding
	LYPLAL1				ITGA2B			NKAPL	protein_coding		protein_coding
	STAM				ORC2			ZCCHC10	protein_coding		protein_coding
	SUPV3L1				RNF135			PEX12	protein_coding		protein_coding
	BET1L				ANO5			KITLG	protein_coding		protein_coding
	CCDC65				CCDC185			ASNSD1	protein_coding		protein_coding
	SLC10A7				DHX32			ARMC12	protein_coding		protein_coding
	ATXN7L3B				FSD1L			CDC42SE2	protein_coding		protein_coding
	CHST10				PLEKHF1			MAPK8IP3	protein_coding		protein_coding
	PMVK				PAAF1			TOPORS	protein_coding		protein_coding
	ARPC1A				RPS12			IGSF11	protein_coding		protein_coding
	VPS45				ALKBH3			SP140L	protein_coding		protein_coding
	DTD1				ZNF230			MYO6	protein_coding		protein_coding
	CLDN15				SUCO			CIC	protein_coding		protein_coding
	SAMM50				HHIPL1			GVQW1	protein_coding		protein_coding
	BCL7A				GPRIN3			ELL2	protein_coding		protein_coding
	RAD23B				ZNF665			MTRNR2L6	protein_coding		protein_coding
	CNOT10				ZNF691			NPFFR1	protein_coding		protein_coding
	UTP23				TPR			TAF1L	protein_coding		protein_coding
	PAPSS1				IQCN			DYDC1	protein_coding		protein_coding
	ATP11C				HECTD3			RAB4B	protein_coding		protein_coding
	CCDC186				SLC30A2			ZNF721	protein_coding		protein_coding
	SHTN1				NFAM1			CIDEC	protein_coding		protein_coding
	TMEM14C				PPFIA2			DSCAM	protein_coding		protein_coding
	FBXW11				RD3			TF	protein_coding		protein_coding
	BOD1				HHLA2			KRT23	protein_coding		protein_coding
	PEA15				SEMA4G			NEUROD4	protein_coding		protein_coding
	SYCP2L				HAX1			YEATS2	protein_coding		protein_coding
	TMEM11				NDUFB11			ENDOG	protein_coding		protein_coding
	MRPL37				GTPBP10			TOPAZ1	protein_coding		protein_coding
	DHX40				ADGRA3			RAB35	protein_coding		protein_coding
	MAP2K5				DSC2			ZNF229	protein_coding		protein_coding
	NEURL4				ZNF878			G0S2	protein_coding		protein_coding
	PKN3				DHX36			WBP4	protein_coding		protein_coding
	ALG5				ALPK3			C9orf114	protein_coding		protein_coding
	IGFALS				STK11IP			PSMA1	protein_coding		protein_coding
	ALKBH2				KRT1			OR6C6	protein_coding		protein_coding
	RBSN				NDUFA5			SERF1A	protein_coding		protein_coding
	RIC8A				EZH2			ANKRD13D	protein_coding		protein_coding
	FBF1				DENND1B			RAB4B-EGLN2	protein_coding		protein_coding
	TMCO1				DDAH1			ZFAND3	protein_coding		protein_coding
	ITGB7				ZNF551			NFKBIL1	protein_coding		protein_coding
	OS9				KDM5B			ITGA6	protein_coding		protein_coding
	PSMB1				DHX9			PRSS1	protein_coding		protein_coding
	TMSB10				BCL11B			PLA2G3	protein_coding		protein_coding
	RCL1				TRMU			UBR1	protein_coding		protein_coding
	SGO1				SEMA3E			KIAA1549	protein_coding		protein_coding
	GINM1				SPDYE5			KRT39	protein_coding		protein_coding
	TEC				MT-ND3			OR52N5	protein_coding		protein_coding
	DCBLD2				ZDHHC15			BACE2	protein_coding		protein_coding
	THAP7				CAPN12			TBCCD1	protein_coding		protein_coding
	COQ10B				C1orf109			EGLN2	protein_coding		protein_coding
	KHDRBS2				POP4			OR52N1	protein_coding		protein_coding
	RAB31				ITSN1			RNF185	protein_coding		protein_coding
	ABCA1				C4orf36			OR52N2	protein_coding		protein_coding
	RNF113A				BCL2L11			C4orf32	protein_coding		protein_coding
	RGPD8				CLCN5			YPEL3	protein_coding		protein_coding
	POLR1E				PLA2G4A			FRMD1	protein_coding		protein_coding
	EID3				ISG20L2			HSPA4	protein_coding		protein_coding
	SUB1				ZNF865			HGS	protein_coding		protein_coding
	UBE2G1				AP2A1			YIPF5	protein_coding		protein_coding
	TBC1D10B				RUVBL2			KLHL14	protein_coding		protein_coding
	SENP7				BCL2L12			EME2	protein_coding		protein_coding
	PARG				SEMA6A			AGER	protein_coding		protein_coding
	DNAJA1				MRPL53			IKZF3	protein_coding		protein_coding
	BCR				EIF5AL1			UNK	protein_coding		protein_coding
	STX11				PLAC8			NT5C	protein_coding		protein_coding
	INAFM1				SH2D3C			SSH3	protein_coding		protein_coding
	DECR1				CCDC102B			TMEM67	protein_coding		protein_coding
	NDUFC1				ZNF581			ZNF266	protein_coding		protein_coding
	FOXO3B				GPR179			2025-03-08	protein_coding		protein_coding
	DENND1C				RAB36			EPHB6	protein_coding		protein_coding
	MRPL53				OTULIN			OR6C1	protein_coding		protein_coding
	NRGN				TEFM			C15orf61	protein_coding		protein_coding
	CDC40				HSP90AB1			KRTAP3-1	protein_coding		protein_coding
	ATP5F1D				HAUS4			TCF15	protein_coding		protein_coding
	RANBP17				TMED2			C19orf68	protein_coding		protein_coding
	KAT5				EMC8			KRTAP1-3	protein_coding		protein_coding
	GLA				KLC3			FAM3B	protein_coding		protein_coding
	GIPC1				SMO			KRTAP2-1	protein_coding		protein_coding
	ZNF589				CDK11A			HSD17B8	protein_coding		protein_coding
	ARHGAP19				CMTR1			KRTAP2-1	protein_coding		protein_coding
	DRG2				SLC39A13			TIFA	protein_coding		protein_coding
	TAS1R3				FREM3			ZNF114	protein_coding		protein_coding
	RCC1L				DCST1			OR6C2	protein_coding		protein_coding
	REEP4				IER3IP1			BCO2	protein_coding		protein_coding
	ZC3H3				NOSTRIN			OR52B2	protein_coding		protein_coding
	FCHO2				NOX3			LRRC8A	protein_coding		protein_coding
	HCCS				YY1			RAPGEF6	protein_coding		protein_coding
	SLX4IP				MYEF2			CCDC178	protein_coding		protein_coding
	PRIMPOL				SULT1C2			PPP1R18	protein_coding		protein_coding
	TRIM58				PDK2			PNKD	protein_coding		protein_coding
	RANBP10				COPS9			MAP2K5	protein_coding		protein_coding
	MIOS				UNC119B			EML1	protein_coding		protein_coding
	RAB32				KAT8			FAM110A	protein_coding		protein_coding
	HENMT1				KCTD19			TUBGCP2	protein_coding		protein_coding
	TIMP2				GPR52			ZNF560	protein_coding		protein_coding
	DNPEP				ZIC2			ANGPT4	protein_coding		protein_coding
	PIGC				CYTIP			LPL	protein_coding		protein_coding
	TRMT6				GLMN			FAM63A	protein_coding		protein_coding
	CARM1				PTBP3			CLCF1	protein_coding		protein_coding
	MED28				UFC1			MEMO1	protein_coding		protein_coding
	STK17A				ABHD17C			ALPK1	protein_coding		protein_coding
	EML5				MAP1A			ASB5	protein_coding		protein_coding
	TNS3				STPG1			MX2	protein_coding		protein_coding
	MCEE				ARID1B			C11orf52	protein_coding		protein_coding
	PALS1				TRABD			SMN1	protein_coding		protein_coding
	MTCH2				STON1			DHX32	protein_coding		protein_coding
	MRPS22				ZEB2			CEACAM19	protein_coding		protein_coding
	SMIM8				HSCB			PTTG1	protein_coding		protein_coding
	PPP3CA				YTHDF1			RAD9A	protein_coding		protein_coding
	HSF2				CDC42BPG			GPX7	protein_coding		protein_coding
	SOX5				WDR55			SYNGAP1	protein_coding		protein_coding
	BRF2				ABCA1			THAP6	protein_coding		protein_coding
	CCDC138				ASF1B			VEGFC	protein_coding		protein_coding
	COTL1				CASQ2			PDIA4	protein_coding		protein_coding
	FBXL15				COQ8A			IL36G	protein_coding		protein_coding
	FEZ2				LPL			KRTAP4-12	protein_coding		protein_coding
	SUMO3				PMP22			COA7	protein_coding		protein_coding
	RNF14				GIT2			TAF8	protein_coding		protein_coding
	LIPT1				KCNS1			DOLK	protein_coding		protein_coding
	MTMR8				FCHO2			B4GALT1	protein_coding		protein_coding
	DMAC2L				C5orf34			MFN1	protein_coding		protein_coding
	TNIP2				URM1			CEACAM16	protein_coding		protein_coding
	ERVFRD-1				MTPN			C20orf202	protein_coding		protein_coding
	GPBP1				PHKA2			NODAL	protein_coding		protein_coding
	EXOG				GCHFR			PALD1	protein_coding		protein_coding
	TBC1D20				HEG1			SPTLC3	protein_coding		protein_coding
	GMCL1				PCDHGC3			NUTM1	protein_coding		protein_coding
	ZCCHC3				HIKESHI			GMIP	protein_coding		protein_coding
	CTR9				TEX10			LPCAT4	protein_coding		protein_coding
	BST2				EGF			PLBD2	protein_coding		protein_coding
	PRMT2				TCHHL1			RGCC	protein_coding		protein_coding
	PRDX6				SLC17A7			TACC2	protein_coding		protein_coding
	EFTUD2				CHGA			LYZL2	protein_coding		protein_coding
	FKBP15				EXOSC9			HHAT	protein_coding		protein_coding
	CPNE7				NUTM2D			PSMA1	protein_coding		protein_coding
	ALOX12				SERPIND1			DRGX	protein_coding		protein_coding
	YY2				PTP4A2			HAPLN1	protein_coding		protein_coding
	TSPAN17				CTNNA1			PPP1R3A	protein_coding		protein_coding
	ENPP4				PDCD1LG2			ALPK2	protein_coding		protein_coding
	RAB10				ZNF514			MRAS	protein_coding		protein_coding
	TXNDC9				PLEKHD1			NEUROG2	protein_coding		protein_coding
	ALG3				SDR16C5			PGGT1B	protein_coding		protein_coding
	TTPAL				B3GLCT			DDX27	protein_coding		protein_coding
	CMTM7				ZNF557			VWA8	protein_coding		protein_coding
	OGFOD2				LIPE			ERCC6	protein_coding		protein_coding
	CRYGS				PPP1R1A			IL36A	protein_coding		protein_coding
	DPH7				CCDC51			CBLC	protein_coding		protein_coding
	SCAMP2				MARK2			ECHDC2	protein_coding		protein_coding
	SYVN1				PPP4R3B			VPS54	protein_coding		protein_coding
	ERI1				COPS5			PPP1CA	protein_coding		protein_coding
	RBCK1				FAM227B			CHMP5	protein_coding		protein_coding
	OSGEPL1				RAET1E			C10orf82	protein_coding		protein_coding
	FBXL17				MBD4			ZNF438	protein_coding		protein_coding
	BBS4				PRPH2			EDIL3	protein_coding		protein_coding
	CAPG				DHRS3			FAHD1	protein_coding		protein_coding
	COG4				ZNF546			NOL4	protein_coding		protein_coding
	MOCS3				NCF2			PDP1	protein_coding		protein_coding
	TRIM65				HPS5			KIAA0100	protein_coding		protein_coding
	MAP4K3				ABHD15			DNAJB11	protein_coding		protein_coding
	SORBS3				PFDN6			PDE1A	protein_coding		protein_coding
	PCGF6				KRBOX4			MEIOB	protein_coding		protein_coding
	AASDH				HIBCH			RGL2	protein_coding		protein_coding
	PDHX				ATP2B2			PRLR	protein_coding		protein_coding
	LRRK1				C3orf52			ATP13A1	protein_coding		protein_coding
	NPTN				TSPO			LRRIQ4	protein_coding		protein_coding
	WDR26				TOPORS			ZSCAN12	protein_coding		protein_coding
	TBX18				KYAT3			IQCJ-SCHIP1	protein_coding		protein_coding
	MACROH2A1				DHRS1			ZNF511	protein_coding		protein_coding
	URB2				ROR2			SYF2	protein_coding		protein_coding
	CCDC22				CCHCR1			PBX2	protein_coding		protein_coding
	ALDH16A1				PELO			ZNF787	protein_coding		protein_coding
	DMRTA2				NKX6-3			NOLC1	protein_coding		protein_coding
	C1orf174				AVPR1B			RCOR3	protein_coding		protein_coding
	ZNF669				MYO1A			AHSG	protein_coding		protein_coding
	MAD2L1BP				FIS1			HS3ST6	protein_coding		protein_coding
	LYRM2				TTYH1			SDCBP2	protein_coding		protein_coding
	DCP1A				AXL			OPN5	protein_coding		protein_coding
	ZNF783				SLC1A4			TTC33	protein_coding		protein_coding
	KANTR				CNGB1			GOLGA8A	protein_coding		protein_coding
	BTBD9				IL17RD			DGKH	protein_coding		protein_coding
	SLC35B3				MARCHF4			ZNF425	protein_coding		protein_coding
	LMBRD1				PCCA			SAMD7	protein_coding		protein_coding
	RDH5				LASP1			PRDM15	protein_coding		protein_coding
	PTPRE				NR2F6			HSPA1L	protein_coding		protein_coding
	CIAO2A				CTSH			TACR1	protein_coding		protein_coding
	COX10				BAIAP2			HIST1H2BC	protein_coding		protein_coding
	RSL1D1				PHF6			DLL1	protein_coding		protein_coding
	MBTPS2				APRT			TRAF5	protein_coding		protein_coding
	BICRA				MFSD1			AGER	protein_coding		protein_coding
	SRR				PLXND1			C2orf40	protein_coding		protein_coding
	SF3B5				ZNF486			RPL6	protein_coding		protein_coding
	CIAO3				PRELP			LTB	protein_coding		protein_coding
	ACADM				INTS4			DUSP11	protein_coding		protein_coding
	MRPS23				ZFP36L1			DDX18	protein_coding		protein_coding
	MEA1				TMEM168			AGBL5	protein_coding		protein_coding
	AP1AR				XRCC6			GRXCR2	protein_coding		protein_coding
	FOXJ2				SDS			GPX5	protein_coding		protein_coding
	DAPK3				IMPA2			SLC30A1	protein_coding		protein_coding
	ZNF281				TTC31			GALP	protein_coding		protein_coding
	PLD1				MZT2A			NIP7	protein_coding		protein_coding
	ATMIN				DNAJB1			EMP3	protein_coding		protein_coding
	RGP1				PDP2			ZNFX1	protein_coding		protein_coding
	TMEM9B				RTN4			NSFL1C	protein_coding		protein_coding
	RPUSD1				SAMD3			C17orf112	protein_coding		protein_coding
	CHCHD1				CCL5			PODN	protein_coding		protein_coding
	GCC1				PRELID3B			SGPL1	protein_coding		protein_coding
	KIF13B				MT-ND6			NDRG2	protein_coding		protein_coding
	GPR137B				HJV			ERCC6-PGBD3	protein_coding		protein_coding
	GNMT				HSD17B3			NOTCH4	protein_coding		protein_coding
	PLEKHF2				DGCR2			IL36RN	protein_coding		protein_coding
	PIGK				DIAPH2			GFRA2	protein_coding		protein_coding
	TAPBPL				GPR68			HTR1B	protein_coding		protein_coding
	ATP2B4				HRH2			ZNF846	protein_coding		protein_coding
	DNAJB9				HSPA14			NFKBIA	protein_coding		protein_coding
	MED4				VNN2			TYW5	protein_coding		protein_coding
	GATAD2B				CMTR2			NELFE	protein_coding		protein_coding
	CETN2				RPS28			PLAC8L1	protein_coding		protein_coding
	NXF1				FLNB			AQP3	protein_coding		protein_coding
	YPEL1				MAP3K9			LST1	protein_coding		protein_coding
	COPE				ENTPD5			ZSCAN5A	protein_coding		protein_coding
	ALG6				MBIP			RANGRF	protein_coding		protein_coding
	SARS1				ITGAL			HIST1H2BD	protein_coding		protein_coding
	SLC66A3				PRKN			DCTD	protein_coding		protein_coding
	JMJD8				TNFRSF17			SEC62	protein_coding		protein_coding
	EIF5A2				AFAP1L1			TNFSF11	protein_coding		protein_coding
	CDKN2C				HYDIN			PPEF2	protein_coding		protein_coding
	ADCY4				GVQW3			CRAT	protein_coding		protein_coding
	ADH5				FAAP20			ARRB2	protein_coding		protein_coding
	ZSWIM1				CDC42			PCGF5	protein_coding		protein_coding
	JAK1				TMEM175			TOM1L1	protein_coding		protein_coding
	CCDC142				API5			FAM20C	protein_coding		protein_coding
	UBE3B				AFG1L			CYB561A3	protein_coding		protein_coding
	KIF1C				SP100			ALS2CR11	protein_coding		protein_coding
	R3HCC1				XYLT1			ZPBP2	protein_coding		protein_coding
	GIN1				ZNF776			ZNF101	protein_coding		protein_coding
	NSMAF				DHRS9			INTS7	protein_coding		protein_coding
	IRF9				TCF7L1			EMC3	protein_coding		protein_coding
	ADRB1				REC114			INSM2	protein_coding		protein_coding
	ARL1				VWA7			EPSTI1	protein_coding		protein_coding
	CYP2D6				CHAF1B			SESN1	protein_coding		protein_coding
	FBXO42				SPSB1			ZC3HAV1	protein_coding		protein_coding
	DPH1				RPL3			GABPB2	protein_coding		protein_coding
	ZDHHC18				SHFL			RNF151	protein_coding		protein_coding
	C6orf62				ZFYVE21			PTGIS	protein_coding		protein_coding
	AARSD1				COL25A1			ZEB1	protein_coding		protein_coding
	CTNS				PCDHB10			GGNBP2	protein_coding		protein_coding
	CNBP				TRIB3			PDCD2	protein_coding		protein_coding
	TDP2				CEP41			C5orf15	protein_coding		protein_coding
	ZNF212				GOLM2			PBX2	protein_coding		protein_coding
	PLIN3				DCLK1			BUB1	protein_coding		protein_coding
	MBOAT2				TMEM123			ESYT3	protein_coding		protein_coding
	RMND1				RNF7			PIH1D2	protein_coding		protein_coding
	CASP1				HLA-DRB5			DNAJC15	protein_coding		protein_coding
	PCMTD2				C5orf15			KIAA1429	protein_coding		protein_coding
	TSPYL5				GTF2IRD1			HIST1H3D	protein_coding		protein_coding
	RNF25				C17orf113			C6orf10	protein_coding		protein_coding
	CLHC1				TMTC3			UNC5B	protein_coding		protein_coding
	ZDHHC3				MAT2A			ITPR3	protein_coding		protein_coding
	CLK3				RTN2			SCHIP1	protein_coding		protein_coding
	ALKBH5				FAM110A			CERS5	protein_coding		protein_coding
	TFIP11				PCDH8			VDAC1	protein_coding		protein_coding
	AP4S1				SETDB1			PIK3R4	protein_coding		protein_coding
	IL18BP				N4BP3			CHAT	protein_coding		protein_coding
	DCXR				CRISPLD1			EOGT	protein_coding		protein_coding
	GJD3				RNH1			TMED7-TICAM2	protein_coding		protein_coding
	LACC1				EVI5L			RYK	protein_coding		protein_coding
	ZNF671				MRPS10			TMED7	protein_coding		protein_coding
	CDKN3				KLHL20			ANKRD18B	protein_coding		protein_coding
	SAPCD2				PTCD2			NOTCH4	protein_coding		protein_coding
	ZC3H10				TSNARE1			CORO1B	protein_coding		protein_coding
	TMEM242				SFR1			SYT1	protein_coding		protein_coding
	PRELID3B				AP2A2			SERP2	protein_coding		protein_coding
	PHF2				CLDN9			TUBG2	protein_coding		protein_coding
	XRCC1				CCDC138			C6orf10	protein_coding		protein_coding
	ADO				TSSC4			GRP	protein_coding		protein_coding
	PSMC5				TSPAN16			RAPH1	protein_coding		protein_coding
	TNRC6C				SNED1			RPS18	protein_coding		protein_coding
	DPY30				TXNDC5			TRPV5	protein_coding		protein_coding
	MED17				NOS3			PRSS3	protein_coding		protein_coding
	ARMCX6				RPGRIP1L			FAM8A1	protein_coding		protein_coding
	ZNF256				ADGRL1			NUDT12	protein_coding		protein_coding
	SDHAF4				PGM1			ANKH	protein_coding		protein_coding
	SKIDA1				PEG3			ODF4	protein_coding		protein_coding
	PQBP1				RHBDL2			LMAN2L	protein_coding		protein_coding
	IMMP1L				ACRBP			PRR14L	protein_coding		protein_coding
	ALDH3B1				PGBD4			EFNA5	protein_coding		protein_coding
	SLC25A20				RAPSN			CD2BP2	protein_coding		protein_coding
	IPMK				FBXO48			RHD	protein_coding		protein_coding
	PSMG3				VIPR1			HLA-DQA2	protein_coding		protein_coding
	RAC2				GJA5			GPR160	protein_coding		protein_coding
	CYB5B				HINT2			PSMD1	protein_coding		protein_coding
	MKRN2				ORAI2			HLA-DQB2	protein_coding		protein_coding
	NAT8L				HSD17B4			MAX	protein_coding		protein_coding
	NRBP1				BCLAF1			GPR152	protein_coding		protein_coding
	SEC61B				NMNAT3			NEU1	protein_coding		protein_coding
	SHMT1				TMEM158			PLEKHH3	protein_coding		protein_coding
	XYLT1				CCDC65			ORAI1	protein_coding		protein_coding
	LDLRAD3				LRRC56			COL5A3	protein_coding		protein_coding
	PIGZ				RPS21			ARHGAP31	protein_coding		protein_coding
	SCAF1				SLC25A23			LGALSL	protein_coding		protein_coding
	P4HB				FHOD3			CABP4	protein_coding		protein_coding
	POU5F1				IFTAP			MXD1	protein_coding		protein_coding
	GNG10				KCNB2			HLA-DOB	protein_coding		protein_coding
	EMC6				CCDC15			CNPY4	protein_coding		protein_coding
	TNFSF13				MAN1C1			CEP70	protein_coding		protein_coding
	SLC46A2				ARHGEF4			HLA-DRB4	protein_coding		protein_coding
	LRP6				OS9			ANKRD65	protein_coding		protein_coding
	FAM104A				SIKE1			SPATS2L	protein_coding		protein_coding
	BCORL1				CHCHD10			KCTD4	protein_coding		protein_coding
	RABGAP1				MMUT			TNFAIP8L2	protein_coding		protein_coding
	CYB5D1				TNNT2			TRIM27	protein_coding		protein_coding
	MRPL30				EIF3H			LRRC1	protein_coding		protein_coding
	PCBD1				PUSL1			KCNJ14	protein_coding		protein_coding
	PFKFB3				NEFH			SMARCC2	protein_coding		protein_coding
	AUNIP				COL10A1			DNAJC10	protein_coding		protein_coding
	NDUFA1				ABCC9			ANP32A	protein_coding		protein_coding
	VDAC2				KBTBD12			ZNF35	protein_coding		protein_coding
	ORC2				TTLL9			PRKAR1B	protein_coding		protein_coding
	SH3YL1				NINJ2			SCNM1	protein_coding		protein_coding
	MED7				PRUNE2			SLC29A3	protein_coding		protein_coding
	CYB5RL				CASD1			B9D1	protein_coding		protein_coding
	PLOD1				LAIR1			TGM7	protein_coding		protein_coding
	MDH2				CCDC17			VARS2	protein_coding		protein_coding
	MTRES1				ZNF207			MCCD1	protein_coding		protein_coding
	ZNF730				DAAM2			GCGR	protein_coding		protein_coding
	MRPS18B				ATCAY			TFF3	protein_coding		protein_coding
	PGRMC1				UTP14A			SCARF2	protein_coding		protein_coding
	TAF5L				LAMA5			SPATA2	protein_coding		protein_coding
	RAB40C				DELE1			VWA1	protein_coding		protein_coding
	EZH1				SHOX2			AMN1	protein_coding		protein_coding
	B3GAT3				MLLT11			FLRT3	protein_coding		protein_coding
	VTI1B				CD99L2			FAM71A	protein_coding		protein_coding
	UCHL3				DZIP1L			LCMT2	protein_coding		protein_coding
	MTMR7				ANXA2			PTGES	protein_coding		protein_coding
	MAF1				MAGIX			MFSD7	protein_coding		protein_coding
	PAK1IP1				PIN1			RNF114	protein_coding		protein_coding
	RPS6KB2				NXPE3			ZNF783	protein_coding		protein_coding
	SLC35A2				PRXL2C			ADAL	protein_coding		protein_coding
	SFRP1				CITED4			TOR1B	protein_coding		protein_coding
	HNMT				C2orf92			ZNF486	protein_coding		protein_coding
	ATP6V0B				ST3GAL1			IL12A	protein_coding		protein_coding
	NDUFB6				TARS2			ZNF737	protein_coding		protein_coding
	UEVLD				THOC5			CDH23	protein_coding		protein_coding
	YEATS2				EPOP			GJD2	protein_coding		protein_coding
	MKRN1				RHBDL3			MC4R	protein_coding		protein_coding
	SEPTIN6				ZCCHC10			CHCHD4	protein_coding		protein_coding
	CDC34				TIPRL			TMEM39A	protein_coding		protein_coding
	KCNMB1				ZNF462			ZNF66	protein_coding		protein_coding
	ARPC4				BLNK			DDX39B	protein_coding		protein_coding
	C6orf163				TAF4B			PCGF3	protein_coding		protein_coding
	MBD2				CCDC116			MAGI2	protein_coding		protein_coding
	EIF4B				SH3GL1			UBE2V1	protein_coding		protein_coding
	PIK3CA				PLK3			PIK3C2A	protein_coding		protein_coding
	GMEB1				PIK3R2			FBXL7	protein_coding		protein_coding
	ATP8B3				NEK10			ADAM12	protein_coding		protein_coding
	ZNF550				SEC23B			AQR	protein_coding		protein_coding
	CCHCR1				IRF2			TMEM120B	protein_coding		protein_coding
	SPTBN5				APLF			HLA-DQB1	protein_coding		protein_coding
	MFSD6				IRF2BP2			TATDN3	protein_coding		protein_coding
	LHX2				PEX10			CCDC121	protein_coding		protein_coding
	TMUB1				SMG8			ZNF311	protein_coding		protein_coding
	JKAMP				SERINC5			AFTPH	protein_coding		protein_coding
	HSPBP1				PCDHGA6			TAF3	protein_coding		protein_coding
	ATP6V0A2				TPH2			YIPF1	protein_coding		protein_coding
	NOL4L				TSEN54			ABCC5	protein_coding		protein_coding
	STOM				JAM2			PRY2	protein_coding		protein_coding
	PTCD1				TSR2			SMIM13	protein_coding		protein_coding
	ATOX1				GOLGA6L9			ZIM2	protein_coding		protein_coding
	CLEC1B				KCNQ5			ZNF85	protein_coding		protein_coding
	CLCN6				STXBP4			LMTK3	protein_coding		protein_coding
	TMEM170A				SLC39A9			C7orf43	protein_coding		protein_coding
	WDR89				PATZ1			RGPD3	protein_coding		protein_coding
	ARV1				MOSMO			SULT2B1	protein_coding		protein_coding
	AASDHPPT				NUMA1			CLDN22	protein_coding		protein_coding
	SS18L2				TTC19			HRG	protein_coding		protein_coding
	SMOX				SUSD2			CLDN24	protein_coding		protein_coding
	TLE1				CFAP157			C19orf66	protein_coding		protein_coding
	RMC1				MPHOSPH9			PAPOLB	protein_coding		protein_coding
	RP2				ZMIZ1			RBMY1F	protein_coding		protein_coding
	CHCHD7				SLC31A2			MAPRE2	protein_coding		protein_coding
	ZFYVE21				ZNF831			OR2W1	protein_coding		protein_coding
	SLC25A33				LAP3			ZW10	protein_coding		protein_coding
	NME4				IDH1			OR2B3	protein_coding		protein_coding
	ZNF18				SRRT			RWDD4	protein_coding		protein_coding
	LRRC4				RUNX1T1			RBAK-RBAKDN	protein_coding		protein_coding
	SMYD4				TMEM184C			SDHAF2	protein_coding		protein_coding
	RABL2A				RBFOX2			EMILIN1	protein_coding		protein_coding
	PDIA3				GNRHR			PCDH7	protein_coding		protein_coding
	TMEM120B				TEKTIP1			RBAK	protein_coding		protein_coding
	RNF224				LILRA2			ZC3H13	protein_coding		protein_coding
	NDUFA12				FREM1			WWP2	protein_coding		protein_coding
	PAN2				MGMT			MROH2B	protein_coding		protein_coding
	CAP1				RAB5B			HSPB11	protein_coding		protein_coding
	PROS1				PIGR			LRRTM4	protein_coding		protein_coding
	ALG11				ATXN2L			HOXB13	protein_coding		protein_coding
	MLH3				NIPAL2			TMEM50A	protein_coding		protein_coding
	NBPF11				CDH8			NUDT2	protein_coding		protein_coding
	AAMP				ANKRD61			DPH6	protein_coding		protein_coding
	OSTC				NT5DC1			WIPI2	protein_coding		protein_coding
	CRNKL1				RNASE1			SIRPD	protein_coding		protein_coding
	ITPKB				SUCLG2			HLA-DPB1	protein_coding		protein_coding
	MTF1				RCN3			ATAD3A	protein_coding		protein_coding
	TXNRD2				PELP1			TTLL6	protein_coding		protein_coding
	POLDIP2				CD300E			CEBPB	protein_coding		protein_coding
	TMEM106B				COMMD8			SPACA4	protein_coding		protein_coding
	MAP3K6				RBM41			TSEN54	protein_coding		protein_coding
	SNX9				AAK1			ZFY	protein_coding		protein_coding
	LAMP1				F11R			TIMM10B	protein_coding		protein_coding
	SLC25A34				AUNIP			GAK	protein_coding		protein_coding
	CASP9				PLRG1			GPR142	protein_coding		protein_coding
	UNC5A				ZNF683			PDK1	protein_coding		protein_coding
	NMD3				ADGRG4			GPSM1	protein_coding		protein_coding
	CSNK1G3				PTAR1			LCP1	protein_coding		protein_coding
	APRT				SULT1A2			FBRSL1	protein_coding		protein_coding
	KIF21A				CDC25A			USP28	protein_coding		protein_coding
	POLI				POC1B-GALNT4			PPP1R32	protein_coding		protein_coding
[truncated: 2,523 more rows]
