# Supplementary material for: Spaceflight alters molecular networks linked to diverse human diseases in a single cellular model
Source: Sci Adv. 2026 Jan 2;12(1):eadw7832. doi: 10.1126/sciadv.adw7832 (PMC12758520; doi:10.1126/sciadv.adw7832)
Supplement: Supplementary file 2 — Data S1 to S10 [file sciadv.adw7832_data_s1_to_s10.zip › adw7832_data_s9.xlsx]

## Sheet: afshin path genes
Gene
PRF1
LOC102723407
HLA-DMA
TNF
HLA-DMB
HLA-DOA
HLA-DOB
HLA-DPA1
HLA-DPB1
HLA-DQA1
HLA-DQA2
HLA-DQB1
HLA-DRA
HLA-A
HLA-DRB1
HLA-B
HLA-DRB3
HLA-C
HLA-DRB4
HLA-DRB5
HLA-E
FAS
HLA-F
FASLG
HLA-G
CD28
CD80
IL2
CD86
IL4
IL5
IL10
IFNG
CD40
IL12A
CD40LG
GZMB
IL12B]
IL13
FCER1A
MS4A2
FCER1G
IL3
PRG2
RNASE3
EPX
IL9
CCL11
CD40LG]
WNT1
WNT2
WNT3
WNT5A
WNT6
WNT7A
WNT7B
WNT8A
WNT8B
WNT10B
BMP2
WNT11
WNT2B
WNT9A
GLI2
WNT9B
FZD5
FZD3
WNT10A
WNT5B
SUFU
SHH
SMO
FZD1
FZD4
FZD6
PTCH2
FZD7
FZD8
FZD9
WNT3A
TP53
BMP4
GLI1
GLI3
APC2
CTNNB1
APC
PTCH1
LEF1
HHIP
STK36
GSK3B
TCF7
TCF7L2
AXIN1
AXIN2
TCF7L1
FZD10
DVL1
DVL2
DVL3
FZD2
WNT16
WNT4]
GNG7
GNG10
GNG11
GNGT1
PIK3R3
GNGT2
CHAT
FOS
GNG13
GNG2
CREB3L2
CREB3L3
KCNQ1
CREB3L1
CREB5
PRKACA
ACHE
PRKACB
GNB4
PRKACG
GNG8
GNAI1
GNAI2
GNAI3
GNAO1
GNAQ
ATF4
GNG12
KCNJ3
KCNJ6
CHRNA6
CHRM1
CHRM2
CHRM3
CHRM5
CHRNA7
SLC18A3
GNA11
CACNA1A
CACNA1B
CACNA1C
CACNA1D
CACNA1F
CACNA1S
ITPR1
ITPR2
ITPR3
PLCB1
KCNJ2
KCNJ4
KCNJ12
KCNJ14
KCNQ2
KCNQ3
KCNQ5
AKT3
SLC5A7
KCNQ4
AKT1
AKT2
PIK3CA
PIK3R5
PIK3CB
PIK3CD
PIK3CG
PLCB2
PLCB3
PLCB4
FYN
HRAS
JAK2
KRAS
CAMK2A
CAMK2B
ADCY1
CAMK2D
CAMK2G
ADCY2
NRAS
CAMK4
ADCY3
ADCY5
GNB5
PIK3R1
ADCY6
PIK3R2
ADCY7
ADCY8
PRKCA
ADCY9
PRKCB
PRKCG
MAPK1
MAPK3
MAP2K1
CREB3
CHRM4
BCL2
CREB1
CHRNA3
ADCY4
CHRNA4
CREB3L4
GNB1
CHRNB2
GNB2
GNB3
CHRNB4
GNG3
GNG4
GNG5]
GRIN1
GRIN2A
GRIN2B
GUCY1A2
GUCY1A1
GUCY1B1
GNAS
PRKG1
CALML5
PRKG2
GRIN2C
GRIN2D
ADCYAP1R1
CALM1
CALM2
CALM3
CALML3
CALML4
CACNA1I
GRIA1
CACNA1H
GRIA2
CACNA1G
GRIA3
GRIA4
RPS6KA5
MTNR1A
MTNR1B
NOS1
RYR1
RYR2
RYR3
ADCY10
CALML6
PER1
PER3
PER2
KCNJ5
KCNJ9
RASD1
NOS1AP
ADAR
TBK1
TREX1
CGAS
ZBP1
IL33
IFNA1
IFNA2
IFNA4
IFNA5
IFNA6
IFNA7
IFNA8
IFNA10
IFNA13
IFNA14
IFNA16
IFNA17
IFNA21
IFNB1
POLR1D
IRF3
IRF7
CHUK
CCL4L2
IKBKE
IKBKB
IL1B
POLR3K
NFKB1
RELA
RIPK3
NFKBIA
IKBKG
IL18
CXCL10
CCL4L1
NFKBIB
POLR2E
POLR2F
POLR2H
POLR2K
POLR2L
IL6
LOC101060521
PYCARD
TMEM173
POLR3B
POLR3F
DDX58
POLR3E
POLR3G
POLR3C
POLR3A
MAVS
POLR3D
POLR3GL
CCL4
POLR3H
CCL5
CASP1
POLR1C
RIPK1
AIM2]
POLR2J2
HDAC5
ENTPD8
FCER2
NEDD4
SPI1
TYK2
PSMD14
FGR
NFKBIE
JAK3
POLR2A
LYN
POLR2B
POLR2C
POLR2D
PSMC1
PSMC2
PSMC3
POLR2G
PSMC4
PSMC5
POLR2I
PSMC6
POLR2J
PSMD1
PSMD2
PSMD3
PSMD4
POLR2J3
PSMD7
PSMD8
HDAC4
ITGAL
PSMD11
PSMD12
PSMD13
SEM1
ICAM1
PSMD6
IRAK1
SYK
TNFAIP3
TRAF1
TRAF3
TRAF5
ENTPD1
TRADD
ENTPD3
CD44
LOC105369247
CDK2
EIF2AK1
SKP2
USP7
EIF2AK4
PTMAP9
AKAP8L
SND1
HSPB2
PTMA
SPN
VIM
EIF2AK2
PLCG1
PLCG2
JAK1
NUP214
CD58
CD19
EIF2AK3
STAT3
CDKN1A
CDKN1B
MAPK14
TAB1
ATF2
JUN
MDM2
MAPK8
MAPK11
MAPK9
MAPK10
MAPK13
CREBBP
RB1
EP300
MAPK12
TAB2
CR2
HSPB1
MYC
NFKB2
RBPJL
MAP2K3
MAP2K6
RBPJ
MAP2K7
NCOR2
GTF2B
YWHAQ
GTF2E1
GTF2E2
RELB
MAP2K4
TBPL2
MAP3K7
HDAC1
HDAC2
TRAF2
TRAF6
TBP
TBPL1
YWHAB
YWHAE
YWHAG
YWHAH
CSNK2A1
YWHAZ
CSNK2A2
CSNK2B
IL10RA
IL10RB
CCNA2
MAP3K14
CCNA1
CSNK2A3
CDK1
RAN
SNW1
XPO1
CD38
HSPA1A
HSPA1B
HSPA1L
HSPA2
HSPA6
HSPA8]
HBEGF
ESR1
ESR2
GPER1
MMP2
MMP9
GABBR1
SP1
PRKCD
OPRM1
GABBR2
GRM1
HSP90AA1
HSP90AB1
EGFR
FKBP4
FKBP5
SHC2
GRB2
NOS3
SHC4
HSP90B1
SHC3
MAP2K2
RAF1
ATF6B
SHC1
HSPA8
SOS1
SOS2
SRC]
TRPC1
PLA2G4B
PLA2G4E
PLA2G4F
PLA2G4D
GRIN3A
GRIN3B
PLA2G4A
PLD1
PLD2
GRIK1
GRIK2
GRIK3
GRIK4
GRIK5
GRK2
PLA2G4C
GRK3
DLG4
JMJD7-PLA2G4B
PPP3CA
PPP3CB
PPP3CC
PPP3R1
PPP3R2
SLC17A8
SLC17A7
SLC17A6
GRM5
SLC38A3
SHANK2
SHANK1
SLC38A2
SLC1A1
SLC1A2
SLC1A3
SLC1A6
SLC1A7
SLC38A1
SHANK3
DLGAP1
GLS2
GLS
HOMER3
HOMER2
HOMER1
GLUL
GRM2
GRM3
GRM4
GRM6
GRM7
GRM8
MAP3K2
PTK2B
ELK1
FSHB
GNRHR
GNRH1
GNRH2
LHB
CDC42
MAP3K1
MAP3K3
MAP3K4
MMP14
CGA
MAPK7
KIR2DL1
KIR2DL2
KIR2DL3
IL1A
KIR3DL1
KIR3DL2
KLRC1
KLRD1
KIR2DL5A
IL1B]
KIT
KITLG
THPO
ITGA2
ITGA5
CD24
GYPA
CD1A
CD1B
CD1C
CD1D
CD1E
CD3D
CD3E
CD3G
CD5
CD7
CD9
MS4A1
CD33
CD37
CR1
CD55
IL1R1
ITGA2B
ITGAM
ITGB3
CSF2
CSF2RA
CSF3
CSF3R
GP1BA
GP1BB
GP5
GP9
EPO
EPOR
FLT3
FLT3LG
CD59
ANPEP
TFRC
CD36
IL2RA
IL3RA
MME
IL1R2
IL4R
IL5RA
IL7
IL7R
IL9R
IL11
IL11RA
CD14
ITGA6
ITGA1
ITGA3
ITGA4
IL6R
CD2
CD4
CD8A
CD8B
CD22
DNTT
CD34
CSF1
CSF1R
FCGR1A]
IFIH1
SRSF1
SRSF2
SRSF3
SRSF4
SRSF5
SRSF6
SRSF7
IRF9
DAXX
PTPN11
TNFSF14
PML
UBE2R2
TNFRSF14
PPP1CA
TLR2
PPP1CB
PPP1CC
C3
SRSF9
SOCS3
STAT1
STAT2
CYCS
TICAM1
CDC34
CASP3
CASP8
MYD88
FADD
ARNTL
CLOCK
C5
ALYREF
TAF6L
TAF5L
TAP1
TAP2
GTF2I
IFIT1
EIF2S1
IFIT1B
TAF9B
TAF4
TAF4B
TNFRSF1A
TAF5
TAF6
IFNAR1
IFNAR2
TAF10
CD74
IFNGR1
IFNGR2
TAF13
NXF1
SKP1
TAF3
GTF2IRD1
MCRS1
MED8
TLR9
CUL1
EEF1D
POU2F3
HCFC2
TLR3
PILRA
NOP53
HCFC1
IL12B
HMGN1
NECTIN1
CFP
NECTIN2
SP100
SRPK1
IL15
C1QBP
LTA
SRSF8
NXF5
OAS1
NXF3
OAS2
NXF2
OAS3
NXF2B
RNASEL
CCL2
HNRNPK
EIF2AK3]
NRP1
FDPS
DLG1
POLE3
POLD1
POLD2
POLE
POLE2
ITGB2
POLE4
POLD4
LCK
TLN1
VCAM1
TLN2
WNT4
SLC2A1
CDKN2B
EGR2
SLC25A4
SLC25A5
SLC25A6
KAT5
CRTC1
SMAD2
GPS2
SMAD3
SMAD4
MSX1
MSX2
MYBL1
MYBL2
ATF3
POLB
VAC14
RANBP1
CRTC3
TERT
ZFP36
TRRAP
RANBP3
TP53INP1
CRTC2
CCND2
CCNB2
MYB
VDAC1
VDAC2
VDAC3
PDGFA
PDGFB
SLC25A31
PDGFRA
PDGFRB
XBP1
CALR
CANX
BAX
BCL2L1
ATF1
ATR
CDK4
CDKN2A
CDKN2C
NFATC2
NFATC4
EGR1
E2F1
E2F2
E2F3
CREM
ELK4
CCND1
TCF3
RRAS2
MRAS
XIAP
ATM
NFATC1
FOSL1
NFATC3
TNFRSF13C
TSPO
KAT2A
KAT2B
ANAPC10
PTTG2
CHEK1
CHEK2
RRAS
CDC26
SRF
ANAPC2
ANAPC4
TGFB1
NFYB
TGFB2
TGFB3
MAD2L1
TGFBR1
TGFBR2
ANAPC5
ANAPC7
ANAPC11
ANAPC1
IL2RB
IL2RG
BUB1B
PCNA
CDC23
CDC16
CCND3
IL15RA
BUB3
PTTG1
CDC20
CDC27
LTBR
STAT5A
STAT5B
POLD3
ETS1
ETS2
ADCY4]
F2RL1
PRKCE
PRKCH
PLA2G6
PTGER2
P2RY2
CYP2J2
ALOX12
NGF
ASIC2
PTGER4
NTRK1
PRKCQ
TRPV1
TRPV3
ASIC1
ASIC5
ASIC4
TRPV4
TRPM8
TRPA1
ASIC3
HRH1
HTR2A
IL1RAP
HTR2B
HTR2C
BDKRB1
BDKRB2
IGF1
TRPV2
CCL25
CCR10
LOC102723996
CXCL12
CXCR4
ICOSLG
TNFSF13
ICOS
MADCAM1
ITGB7
TNFSF13B
CCR9
CCL28
PIGR
AICDA
TNFRSF17
TNFRSF13B]
MITF
MC1R
DCT
TYR
TYRP1
EDN1
EDNRB
ASIP
POMC
CREB3L4]
SLC32A1
PDE7B
GABRR3
DRD1
GABRA1
GABRA2
GABRA3
GABRA4
GABRA5
GABRA6
GABRB1
GABRB2
GABRB3
GABRD
GABRE
GABRG1
GABRG2
GABRG3
GABRP
GABRR1
GABRR2
PDE11A
PDE1A
PDE1C
PDE2A
PDE3A
PDE3B
PDE4A
PDE4B
PDE4C
PDE4D
PDE7A
PDE8A
PDE1B
GRK4
GRK5
GRK6
ARRB1
ARRB2
GABRQ
PDE10A
PDE8B
ADORA1
IRS1
EIF4E2
INS
TELO2
INSR
RHOA
ATP6V1G3
RPS6KA6
PDPK1
ATP6V1C2
RRAGB
LAMTOR5
NPRL2
RRAGA
TBC1D7-LOC100130357
SLC38A9
FLCN
RNF152
RICTOR
GRB10
LAMTOR2
LAMTOR4
LRP6
LRP5
TBC1D7
CAB39
MIOS
DDIT4
LAMTOR1
STRADB
PRR5
RPTOR
FNIP2
RRAGD
CLIP1
RRAGC
MLST8
DEPTOR
SLC3A2
ULK3
LPIN1
ULK1
RPS6KA1
RPS6KA2
RPS6KA3
ULK2
MAPKAP1
WDR59
EIF4B
NPRL3
ATP6V1D
SLC7A5
CAB39L
ATP6V1H
WDR24
ATP6V1A
AKT1S1
ATP6V1B1
ATP6V1B2
STRADA
FNIP1
ATP6V1C1
TTI1
ATP6V1E1
DEPDC5
ATP6V1G2
PRKAA1
PRKAA2
LAMTOR3
SGK1
ATP6V1E2
STK11
ATP6V1F
ATP6V1G1
EIF4E
EIF4EBP1
MTOR
SEC13
EIF4E1B
IGF1R
PTEN
RHEB
SEH1L
TSC1
TSC2
RPS6
RPS6KB1
RPS6KB2
SESN2
BRAF]
HTR7
CNR1
ADORA2A
ADORA2B
DRD2
LPAR1
F2R
LPAR3
FPR1
LPAR4
P2RY1
PARD3
F2RL3
LPAR2
CYSLTR1
ADRA1D
ADRA1B
ADRA1A
ADRB1
ADRB2
ADRB3
DRD5
AGTR1
EDNRA
P2RX2
S1PR1
GRPR
HRH2
HTR4
HTR5A
HTR6
LHCGR
NTSR1
OXTR
P2RX1
P2RX3
P2RX4
P2RX5
P2RX7
S1PR4
AVPR1A
AVPR1B
LTB4R2
CYSLTR2
PTAFR
PTGER1
PTGER3
PTGFR
S1PR3
S1PR5
TACR2
S1PR2
LPAR6
TACR1
TACR3
TBXA2R
TRHR
AVPR2
CCKAR
CCKBR
P2RX6
NPY4R2
CALCRL
NMUR1
LOC105379861
NPFFR2
GPR83
HRH3
CHRNA1
CHRNA2
ADORA3
CHRNA5
CHRNB1
ADRA2A
ADRA2B
CHRNB3
ADRA2C
CHRND
CHRNE
CHRNG
RXFP2
LTB4R
CNR2
TAAR9
TAAR1
CRHR1
CRHR2
CSH1
CSH2
CTSG
GPR156
DRD3
DRD4
AGTR2
APLNR
F2
F2RL2
FPR2
FPR3
NTSR2
OPRD1
GALR1
GCGR
GHRHR
P2RY10
GLRA1
GLRA2
GLRB
FSHR
NPBWR1
NPBWR2
PRLHR
GHSR
UTS2R
GIPR
MCHR1
GPR35
MLNR
P2RY8
GLP1R
GRID1
GRID2
HTR1A
NR3C1
HTR1B
GZMA
HTR1D
HCRTR1
HTR1E
HCRTR2
HTR1F
TAAR6
RXFP4
MC2R
MAS1
MC3R
NPY1R
MC4R
MC5R
NMBR
NPY2R
NPY5R
OPRK1
OPRL1
SSTR1
P2RY4
SSTR2
P2RY6
SSTR5
P2RY11
RXFP3
TSHR
PLG
P2RY13
VIPR2
NPY4R
CHRNA9
PRSS1
PRSS2
PRSS3
NMUR2
CHRNA10
PTGDR
PTGIR
PTH1R
PTH2R
HRH4
RXFP1
SCTR
NPFFR1
SSTR3
SSTR4
BRS3
THRA
THRB
C3AR1
TSHB
C5AR1
VIPR1
CALCR
GLRA3
TAAR8
MCHR2
KISS1R
GALR3
GALR2
TAAR5
GPR50
TAAR2
GH1
GLP2R
GH2
P2RY14
GHR
LEP
LEPR
PRL
PRLR]

## Sheet: JAXA hom
Human gene name
CDH2
AKAP6
PHAX
TJP2
PGM5
RNF125
ELMO1
LPIN1
MIS18A
CEP20
HEXB
HIVEP1
CARD6
IGSF11
EDN1
SREBF2
ARHGEF28
MAGEE1
ZMIZ1
SNTB1
TTC33
KLF12
HNRNPA1L3
HNRNPA1L2
CCDC85B
PTGER4
ZBTB20
PRORP
ZHX2
PIK3C3
GFOD1
ITGA5
GRPEL2
MTRR
PHF11
CEBPD
QTRT2
ABLIM3
FOS
SPIDR
FASTKD3
APEX2
PKP2
ADCY2
SFT2D3
FRG1
IFNAR1
CYP2D6
CD83
PRMT9
RNF139
NKAP
MAP1B
RTL3
PIEZO2
FOXP4
C1QTNF9B
C1QTNF9
TGFB3
KLC1
PDE1B
RIC8B
SIDT1
ICE1
SPTSSB
SLC35E3
PTPRK
SQLE
REEP5
RBM7
ESRRB
ZBTB16
LSM6
RNASEH2B
FAM149A
PDCD10
PWP1
IRF2BPL
CIPC
PLPP3
FAM124A
NEPRO
PRDM4
ADAMTS15
DDX50
STON1
CUL4B
OARD1
PLD5
ASIC4
FLYWCH1
CENPW
EIF3I
GATA4
DAAM2
USP38
SIPA1
MTHFR
TRIM58
SLC7A6OS
SLC35A5
VPS29
BTLA
FAM216A
VIPAS39
GPN3
NEDD4L
PIP4K2B
ZNF330
DPYD
CYS1
BCO2
KPNA6
UCP1
TIMM8B
RPL23
MIF4GD
SHANK2
TCAF1
NKAPD1
PLCXD2
TBC1D5
NIP7
LASP1
SAMM50
WDFY3
PARVB
CYB5B
GRB2
ITSN1
SLC17A5
MCF2L
GMNN
SH2D1A
HDDC2
TDP2
SMC1B
ZNF395
ASAP1
CYB5RL
EHBP1L1
PIK3R1
SLC5A7
TBC1D24
MRS2
RILP
WASHC3
SURF2
RSPH4A
HERC4
NANOS1
SORBS2
MYH15
YIPF1
TSPAN6
ABCA3
RPP38
CACNA1D
SIRT1
ADAMTS13
FILIP1
TSHR
RWDD1
GRK5
MAST4
TIRAP
GLDC
GABRB1
DNAAF2
LTK
CLDN12
SIM2
PDGFC
PDCD6
TSPYL4
C1RL
HLA-DOB
SEC11C
MINPP1
ANXA5
XKRX
GUCY1A1
SCCPDH
ARL1
CENPP
TAF7
NQO1
ADAMTSL2
RAD1
GCA
LRRC14B
PCDHGA4
PCDHGA5
PCDHGA6
PCDHGA7
PCDHGB4
DBH
AFF1
GRAMD4
PCDHGA8
NPTX2
PKN1
PPP2R5B
PCDHGA9
SAT1
SAP30BP
FIGN
PCDHGA11
MBOAT1
EHD1
PCDHGA12
FAM124B
ARHGAP20
HSPA14
CDON
GRB14
COPS5
ARID5B
SNTG2
ADAMTS12
HSD17B11
ZFHX3
ST6GALNAC3
CTU1
KLK13
PGD
TXNL4B
TRPC3
C2CD5
NPL
SHC3
ID1
BCL2L1
ADRA1A
PSMG2
TINAGL1
ACTR6
NXPE3
CPT1A
PKD2
SEC24D
PTPN21
RABGGTB
RPL24
SLC25A14
GADD45G
TRMT10C
ARAP3
ARMCX4
ZC3H14
PRKCD
USP27X
AVPR1A
PCDH12
IRAK1BP1
TRIM23
GAS6
CYP2A6
CYP2A7
CYP2A13
FOXS1
LRP5
TRIM2
KCTD16
IST1
HBP1
LRRC8D
DMXL2
IQSEC1
ST3GAL1
COL4A4
ARSJ
PKNOX2
COL4A3
RASGRP2
IRF2
NFIL3
PPP2R2B
STK26
ARPC1A
DPYSL3
KIAA1614
MED24
BUD31
COL5A1
RPS27A
SKIC8
TTC3
MCC
CCM2L
C8orf58
PRPF18
THRA
ATG12
FBXL7
GPC4
RASSF8
CDKN2AIP
BHLHE41
BEND7
WWC2
MAP3K15
ARMC2
NQO2
ENO1
MAPKBP1
CDK4
SRSF4
CPSF4
TCF7L1
CDC42BPA
RASSF1
NOP16
SRFBP1
CHCHD4
GPR157
LOX
ZNF394
SHANK1
TUSC2
FHIP1A
ANKRD12
OLFM1
XPC
ZNF655
TMEM176B
OTULINL
CYP3A5
CYP3A43
CYP3A7
CYP3A4
PLCE1
ATXN7L1
SYP
SPCS1
SH3D19
LSM3
TMEM176A
TCF4
KBTBD11
SNRPF
SOBP
ATP6V1G1
RPS3A
SLF1
CYP2C18
ARHGAP28
RTN4IP1
DGLUCY
BRINP1
PTK2
VSIG2
ZDHHC14
RPAP2
TYR
HDAC9
TM7SF3
PSMD9
RCN2
EML6
SYT12
RNF4
RAB38
ARSA
TMEM135
RARA
STK38L
DAP
DENND3
AHR
PRSS23
SHANK3
TMCC3
ANKRD33B
YTHDF2
PEAK1
GPR85
OSBPL9
KCNC3
ERCC8
PID1
CIART
PIK3AP1
VGLL3
RAI1
MLKL
TMEM185B
ZNF780A
LACTB2
ALG11
FRMPD3
WLS
GTF3C4
LYNX1
HMGN1
EXOSC1
PLEKHG5
B3GALT1
ABR
RPL30
POP1
MED18
RIN3
SREBF1
DGKB
BCAR1
RTN1
CETN3
MBD2
TMEM181
GABARAPL2
PITRM1
DNAJC8
LOXL4
PPM1A
NOVA2
SDE2
BLMH
ASB3
RWDD2B
RNASEH2A
RPL17
KRT19
C15orf39
TRIM66
RAB3C
RREB1
SMAD2
PRICKLE1
MSC
BACH1
LEFTY1
LEFTY2
GRAMD1B
RPA2
MYADM
GOT1
SLITRK4
TRPA1
AP1AR
STC2
IRAK4
WDR43
DENND2B
FADS1
CFAP221
ZNF277
TOGARAM2
ZNF597
SSH2
PCDH18
CLUAP1
CNIH4
KCNH5
GNL3
DOCK4
KCNA1
PLAT
CACNG7
HAP1
ANO6
RHOJ
GIPR
ADARB2
MAP3K1
SUV39H1
FAM76A
YPEL5
POLR2H
PCED1B
THPO
ENDOU
KAT6A
BLOC1S2
ANKRD49
AHDC1
CHRD
OSTC
TMEM216
FOXO1
RTRAF
TMEM138
EHD3
LNX2
XDH
DHPS
KLHL11
PALLD
MAMLD1
RPL22
SH3PXD2B
GJA5
JAZF1
ZNF516
UBALD2
SLC15A3
ACLY
BTRC
C3orf70
CMIP
CYP2U1
ADAMTS7
DENND5A
BCL9
PRPF19
FAM13C
ODAD4
CNP
RBM3
ORC6
IGF2BP2
FGF18
ARHGEF12
AIMP1
MRPL18
TRA2B
PRKCQ
OPA3
TMEM165
SERPINA3
ABAT
YIPF4
EIF3E
TCP1
TP53BP2
PKHD1
IL1RAPL1
BICC1
GPT2
DIPK2A
WTAP
TMEM192
NEMP1
NPC1
NCL
FAM184A
USP2
TYRP1
CAPN2
FOSB
TFAM
HPS6
CSGALNACT1
SLC9A1
ISG20
HAPSTR1
TMEM106C
PATL1
TP53INP2
ZNF423
SDR9C7
PAQR8
PDE6D
CD207
COQ10B
ZDHHC18
TRAM2
DHX58
LHFPL1
GSKIP
CLOCK
NACA
SNX18
WEE1
FLT1
ATP6V1D
PIGV
EIF2S1
POMP
AMOT
ELOVL3
GATAD2A
MOB4
CD99L2
EIF3H
GBF1
SMPDL3A
NOD2
STX1B
WIPF3
HELZ2
RFTN2
DUSP1
TOX3
STX4
DFFB
ANK1
ERGIC1
GHDC
NFKB2
RFC4
PAQR9
ZFHX4
ZNF521
MUC16
CREBRF
PML
RPS23
CTTNBP2
LSM8
DLL1
LOXL1
PSMB1
LTBP1
CLEC16A
SEC16B
ITGA2
MRPL13
RSU1
RBMS2
COG3
ADM
HAUS1
MAP1A
STAT5A
MFSD13A
ANXA7
MAT2B
NISCH
CRISP3
TYW5
NUDCD2
LIN7A
THSD7B
PRUNE2
PDCD2
EIF4E2
TRIM8
ZNF266
PCSK5
DEGS2
LIMA1
CHRM3
USP22
AS3MT
BAMBI
C9orf40
JCAD
WARS1
UBL5
CPPED1
SH3TC1
TNFRSF21
NT5C2
SYNPO2L
PRDM16
STAT3
SLC4A8
TNFSF11
MRTFB
HINFP
PDK1
GOLGA7
PITPNM2
NFKB1
MID1IP1
SH3BP5
NTAN1
COL5A3
MTR
SH3PXD2A
CAVIN1
PDXDC1
MTHFD1L
SHFL
AOX1
C9orf85
APOL1
APOL4
APOL3
APOL2
MPP7
FAM110D
CCNJL
FRY
ZBTB2
PLA2G7
ATP6AP2
IP6K3
ARMT1
CNTN3
ARSB
RNF145
MACO1
AKTIP
YOD1
TMEM50A
XPNPEP1
SYF2
GALNT18
CNPY2
AR
CS
ZFAND1
EIF4B
ARHGEF37
PCDH17
TMEM44
BPNT1
MIDEAS
EFNB1
RNF7
NBEA
PCF11
AARS2
SRSF7
RETREG3
RNF41
GNAO1
SYNE1
TUBG1
DNAJB14
TM4SF1
NUDT21
ZBED3
AFAP1
COMMD2
RNMT
PDCD4
NCOA1
IGBP1
IGBP1C
GIGYF2
CRHBP
SNRPC
KCNC2
TRIOBP
TMED7
PRRC1
LSM5
TTC28
SPRY4
VCL
ARHGAP26
PIGX
H1-0
CEP19
WDR53
MICALL1
CPNE2
RPS25
SF3B6
STARD13
ETV6
ZBTB46
CALCOCO1
BCL3
TMEM52
TGFB2
ST8SIA5
RPS6
ERCC6
PARVA
TBC1D14
ESYT1
MANSC1
PVR
EIF2A
PPIL3
METAP1
CRBN
FUCA1
PRKAR2A
IKZF4
BCL9L
SLC23A1
GALE
PROB1
SPATA24
BCAS2
NHSL2
RPS4X
DYSF
MMP19
PHKA1
TPST2
ORMDL2
WFS1
MCHR1
MYLK
COX7A2L
KCNG3
SASH1
PITHD1
PSMA2
GAB2
RBX1
SEC22A
ZDHHC6
SLC7A7
SLC49A4
CDCA4
PARP14
ZSWIM5
MMP14
DTX3L
RPL11
TRIM67
FBXO38
PARP9
CHKA
AMMECR1L
CSTA
TEF
ZNF436
SPRTN
PHF5A
POLR3H
BTBD19
SLC15A2
DAPK1
TEAD1
RTL8C
SNU13
POLR1C
NCOR2
TMEM134
DDX47
SRGAP2
CYP26B1
GATA6
ASXL3
RNF113A
LIN52
MTFR1
KHDC4
SLC35F3
RPS14
GSDMD
IRF2BP2
ITPR1
TTBK1
TXNDC16
RIT1
TOMM20
PTPRH
SYT11
SLC26A3
TMA7
KMT2A
KCNF1
SRF
LAPTM4A
SLC25A48
BRPF3
CDC42EP2
BHLHE40
PLAGL1
ST3GAL3
ARL8B
PCK2
CYP2J2
CAPN1
KCTD20
KDM4A
PIGC
DIAPH1
FERMT2
COL4A1
UBC
PLBD1
KIAA1217
NFIA
MMP15
BRSK1
SAMD4A
COL4A2
TNFAIP8
SNX15
VTA1
IFI35
SZT2
FES
MUC20
CITED2
FYTTD1
H4C2
RNF122
ABRACL
GPRASP3
ARMCX5-GPRASP2
CDKN1A
GZMB
AGRN
KLHL3
RNF144A
SUMO1
RSAD2
PERP
CMPK2
RPL15
NR1D2
THRB
ING1
RARB
RAB5IF
PEX7
NOP58
ISG15
SNW1
RAB6B
ADCK1
ARMC10
SIPA1L3
NEK10
NAPEPLD
RPS7
BCLAF1
CORO2B
CRTC3
SRGAP3
CDK16
SLC30A1
BTF3
SLC2A1
BFAR
CMTR1
LARGE1
PDE7B
THUMPD3
ITPK1
ZNF518B
UBR7
HMGCS1
NIM1K
GTF2B
ZNF131
RHOC
UTP15
SSH1
MOV10
POLR2G
WDR73
ACOT1
ACOT2
ZNF569
UBXN1
ZNF429
FMO1
ZNF845
LONRF3
CFAP91
TNFAIP2
MTMR14
ARL4D
POGLUT1
ENPP3
TVP23C
TVP23B
NRG1
SELENOF
MUC1
MEOX1
PPIH
SARM1
NRK
COX10
SEC11A
DSN1
PPP1R3C
NPHP3
SCD
TMEM199
PWWP3B
RERGL
CDC42BPB
AGAP1
TMEM39A
HIF1A
MPP3
ARHGAP31
KCND3
IQSEC2
PDE9A
IFT20
PLEKHA5
PARP10
LITAF
SMAD3
FAM107A
ADGRD1
C2CD2
SAMHD1
PXK
CDH11
C11orf58
ZNF454
RPS17
CPEB1
PIK3C2B
CDH5
PPP2CB
PPP1R15B
CACHD1
EFR3B
AHCYL2
CTSF
LGALS16
LGALS13
LGALS14
ANXA13
FAM91A1
FNDC3B
ATP6V1C1
AIFM3
GSTT2
GSTT2B
FBXL5
SMARCB1
SCMH1
PTX3
PLD1
KSR1
FGFR4
RGL3
KLC2
TRAPPC9
RAB24
BRD4
RPS3
DIP2A
DLG5
CHRM1
PARL
P4HB
TTC5
HEATR5A
TOMM7
MVK
PCYT2
HOXD9
SMAP2
NOL8
SLC19A2
CRLF3
PSMA6
NFKBIA
APEX1
UTP3
RPS13
NRP1
ARRB1
RBPMS
NEURL3
BLZF1
DCTN6
ZBTB7B
TPBGL
CSF2RA
PPP1R3B
PRAG1
LONRF1
TRMT9B
CAMK2N2
FLAD1
CKS1B
GFM1
ADAP2
DPF3
SKP1
SLC24A5
LRRC3
MFSD1
TRIT1
C1QTNF6
CCN1
MKRN2
PFKL
MARK2
CCDC184
RTL9
TOMM22
SGIP1
TGM2
SYN1
UXT
SHROOM1
MTUS1
HACD3
TOR1B
HABP4
TBCA
SCLY
POLR1H
TAPT1
ZFP57
ADAR
PDGFB
MEST
NPTXR
C14orf119
RPL3
HSPA12A
NOL3
PPP1R3E
EXOC3L1
CASTOR2
IFT122
CABP1
RPF1
ASAP2
PER2
RPS15A
PRDM2
TCF7L2
ASB1
DHRS3
CSTB
LRRC36
UBN1
SEPTIN8
BMP4
GRIPAP1
HSF1
TAF9
CRYL1
CCDC125
CDK7
TNFRSF1B
ARL6IP1
ZDBF2
MPZL1
VASH1
ATP1A3
SLC30A5
LPAR6
PODXL
MED4
PARP16
PLXNA4
MZT1
MED28
DTX4
CD247
KCNV2
YRDC
ZFP92
DUSP28
RFNG
SNIP1
MEAF6
PDE4C
WNK2
STK40
ALOX5
RASL12
NDEL1
MTFMT
SH3D21
RPL26
FBN1
THRAP3
PPP1R12B
ARRDC2
ABCD1
MAP7D1
MAP1S
NUP50
SLC25A35
SPG21
DEPP1
PIWIL2
RND1
TMC7
SSR4
CLN5
USHBP1
FBXL3
AGO4
WDR41
TMIE
RHEBL1
ALS2CL
PHC2
UNC13A
ABCC8
RTP3
COA4
JAK3
PSMA5
ZNF7
MECOM
IL17RD
MTERF4
B3GNT3
ZHX3
FAM78B
HCFC1
DOT1L
SLC11A2
CREB3L2
IRAK1
EPB41L4B
RXRG
SPPL2B
DAZAP2
PBX1
PALM2AKAP2
ALDH1L2
CRY2
WASHC4
FIGNL2
HDC
ZNF219
HIPK2
DDHD2
USP3
DEDD2
PARP12
KRT7
RPS27L
SMARCD1
RPL10
CERS5
SOD3
CCDC149
KHDRBS3
CAMSAP3
TOX4
LYRM2
SUSD1
TMEM68
ZFHX2
AP1G2
CACNA1C
CCDC141
DTYMK
SFT2D1
FAM53B
OSER1
FAM168A
RPS20
FNIP1
EEF1AKMT2
CHCHD7
RBFOX2
SRRM4
MID1
REV1
DDR1
IRF9
TBL1Y
LLPH
NOS1AP
ZRANB1
CIC
LANCL1
BPNT2
AP2B1
KLHL36
S1PR1
TINF2
INIP
THEM4
TMEM184B
TRPM7
TAOK3
RASL10B
MMP28
AP3D1
MRPL9
GSE1
NPAS2
MAPT
CMTM6
RIMS4
TLN2
SPSB3
WSB2
SLC35A1
PACSIN2
TTLL1
HNF1B
TBC1D8
ARHGAP8
MOB3B
MRPL57
ZDHHC20
RIGI
TOPORS
ATIC
GTF2A2
MVD
MATN2
SDC4
GCNT3
METTL2A
METTL2B
SYNRG
SYS1
GTF2H1
CIAO1
SCNM1
TMEM127
DBNDD2
CBFA2T3
FBXO21
ADAMTS4
NAXE
CCDC69
KIF21A
KAT6B
MYO1E
DPEP1
DUSP2
CCNE2
MADCAM1
CMC1
TNFRSF11A
CHMP5
ERI2
PHLPP1
PRRC2A
MRPL15
C17orf78
DOCK1
POMT1
NFX1
PFDN5
TBX3
WNK1
MCL1
LDLRAD3
SWI5
ATP6V1G3
ZMYND19
DDIT4
SPOCK2
MRPL41
FSBP
RAB4A
LRP11
MYORG
EPAS1
PPIL4
LAMTOR3
RUNX1T1
GNG13
HMGB2
TRMT10A
PEX26
USP18
LAMTOR5
ATF7
ZNF335
FBXL16
ANTXR2
PEX11B
DRG1
DDX20
TANC2
INKA2
GGNBP2
UNC13B
MREG
MRPS9
MARCHF4
C2orf81
FAM114A2
PIGQ
CHRNB2
UBE2Q1
SHE
IL6R
VWA3A
NDFIP2
IER3
COMMD6
MTHFD2
MAPK1IP1L
ECRG4
TRAK1
AP1M1
MDC1
SLC12A5
DPYSL2
TESK1
BNIP3L
TMEM150A
CNOT8
C6orf136
OAS1
RB1CC1
SMIM7
GGCX
PATZ1
IGFBP5
CHCHD5
PRR3
TFPI2
SPAAR
RBM47
GLIPR2
INPP5A
LEO1
F3
PRKACA
C1orf198
ABHD13
RUSC1
CAD
SEM1
ASNS
NACC1
FYCO1
MIOS
RPA3
PKLR
HBS1L
ICA1
KCNJ10
PIGM
ZBTB5
KIAA1143
KCNMB4
GPI
SLC8A1
LZTFL1
CXCR6
SYCE2
MFSD14A
NCKIPSD
SMIM31
STK35
ANXA4
TDRD7
C4orf3
PTRH2
TSTD2
SLC18B1
NRARP
CMTR2
RFX2
XPA
ANP32B
MFSD4B
TRIM14
YPEL2
HIPK1
GABBR2
SMG8
SKA2
ANKS6
ATP11A
ART5
RAB11FIP3
ATXN2
FMO5
TEX10
ATP2B2
GREM2
CD24
TUBB4B
PLPPR1
DDIT4L
CA7
CGN
DCUN1D5
ING4
MED17
COL13A1
TSPAN15
PPP1CC
SLAMF6
ZNF462
TGFBR2
UFC1
PPARD
PGAP2
TPRN
VPS26A
ILF3
MRPL24
CLIP2
LRRC26
DCTN3
SLC27A3
INTS3
TIMM29
NPR1
BROX
CDC26
FOSL2
KANK2
TCP11L1
MIA3
IGSF9B
POLE3
CNPPD1
EIF3M
ZMAT3
PREX1
GLP1R
TRAF5
HAS3
KCNG4
HSBP1
RAB7A
ELN
DPY19L3
ARHGAP17
COTL1
STAP2
SUPT4H1
SLC40A1
DNAAF9
ZNF507
MLXIPL
GAPDH
ARFGEF2
PLIN5
AQP8
SEMA6B
TBL2
DPP9
REN
HIP1
ARIH2
USP19
ETV3
ARHGEF11
NPDC1
DISC1
C1orf74
MDH2
ADAMTS9
SINHCAF
YWHAG
SOX8
TOLLIP
DYNLL2
MAST2
ABCA2
KCNB1
EEF1B2
RPL12
ZNF697
DUSP8
DNTTIP2
IL17RC
CITED4
LIN9
ZNF883
PIGBOS1
TNFRSF10C
TNFRSF10B
TNFRSF10D
S100A9
RSL24D1
TRIM26
NUDT16
SNRPG
PCYOX1
MINK1
PCBP4
SYN2
FAM20C
UBE2I
DNAJB5
LIN7C
RALGPS1
ANKFN1
ARHGEF38
SUN1
TMEM100
MRAS
DPM1
HLF
TSPAN4
ATN1
RNF167
ANGPTL2
CCDC34
ZBTB43
FIBIN
RPL14
CCNE1
ALPL
PLEKHF1
POP4
ATG4C
ZFAND2A
ADGRA1
FKBPL
ATF6B
ERRFI1
CLMP
CAMTA2
PER3
VAMP3
SEC61B
M6PR
RPL38
TTYH2
PEA15
SSU72
TAGAP
RNASET2
CHMP2A
WIPI2
EMC4
SLC29A4
TNRC18
CARM1
RSPH3
CEP43
ZNF892
C5AR1
GPCPD1
CLNS1A
RPAIN
KDM5A
SDF4
BICRAL
LDHA
ATP6V1E1
ELOVL5
TMEM86A
FADD
SMARCA4
TXNDC17
MED31
DOCK6
PLCB1
XAF1
ORMDL1
ADCY1
COPS4
ASNSD1
PRPF38A
CD3G
CD3D
STAT2
LGALS7
LGALS7B
PCNT
LRRC61
PIGB
RNF149
RMND5A
DDC
PLSCR1
CNBP
DBP
SPHK2
AZIN2
UBA7
SNRPE
GRB10
GRIP2
FGD5
RNF123
JAG1
SYNC
PPP5C
HIF3A
GTF2IRD1
GEM
COBL
CIBAR1
EIF4G3
TASP1
PEG10
RTL1
CADPS2
IRS1
DAG1
DST
DNAAF10
INPP5E
C1D
TXN
MEIS1
SNRPB2
SERTAD1
CLUH
SNX5
INPP4A
CX3CR1
MEIS2
EHD2
BICRA
UNC50
YAP1
HDGFL3
INPPL1
TNS1
ARPC2
TMEM128
PNKD
POLR3F
AUTS2
LHX6
LURAP1
FIS1
GPRC5B
PLOD3
EDRF1
BCS1L
DHX32
MAN1C1
SP2
KPNB1
SURF6
CYP2E1
MOSPD3
EIF2AK4
IFITM2
IFITM1
IFITM3
DNAJC11
OST4
H2AC25
GAS7
MRPL4
GUK1
MAGOH
RAVER1
CD93
ARHGAP44
PDE4A
VPS37B
ZNF12
BAHCC1
NEK6
TLE1
INTS1
COMMD8
OAS2
OAS3
QPRT
CD2BP2
ARPC5L
SNPH
RFC5
KSR2
ATP1B2
MPDU1
LRP1B
ZBTB4
CHRNB1
FGF11
TFCP2L1
KIAA1671
SGSM1
ZNF628
SBK3
ZNF579
RNPEP
NDC1
ZNF784
RPTOR
NAV1
CCNG2
ZNF260
SPON2
ALOX15
PRR12
RPS11
RPL13A
CCDC137
LETM1
GPD2
FBXO28
LBR
SYNE4
TANC1
LRFN3
TOR3A
RBM48
NF1
AGFG2
RAB11FIP4
LGALS3BP
PEG3
PMS2
NYAP2
PRELP
OASL
HNF1A
FAM222B
KATNAL1
SDF2
NARF
WDR45B
FN3KRP
COMMD1
CCT4
ANKRD40
RELB
HDAC5
BRAP
CENPA
TGFB1I1
ZFP36
CHFR
GJC1
ATF5
SRCIN1
EP400
MLLT6
CISD3
PCGF2
C11orf96
OSBPL2
DRG2
RPS21
CABLES2
SLC22A5
CAMKK2
RNF114
CDKN2AIPNL
TBX2
RSAD1
NOL4L
ZNF286A
GCK
ORAI1
OGDH
ZMIZ2
ST6GALNAC4
PPIA
H2AZ2
SH2D3C
DNHD1
RRP8
SERPINE1
STXBP1
SNRNP25
SELENOH
UBE2L6
P2RX3
EBF3
APBB2
GLRX3
MIGA2
IRF7
CYB5D1
CA4
IGF2
PUS10
TRUB2
RACK1
TRIM7
FAM222A
CXCL17
ZFP62
GIT2
NOP10
NANP
TMEM87B
ACSS2
NAV2
PROCR
KPNA2
SRCAP
RBM17
SOCS3
ZNF274
NSMCE1
CDC123
TRAF2
RNF213
NACC2
DNAJC10
CLP1
CREB3L1
ABTB2
CCNDBP1
PKN3
NXT1
GZF1
TRIB3
NR1H3
PTPRJ

## Sheet: All SOMA +I4 806 ge
ENS	Type	Gene
ENSG00000114331	protein_coding	ACAP2
ENSG00000078124	protein_coding	ACER3
ENSG00000151726	protein_coding	ACSL1
ENSG00000075624	protein_coding	ACTB
ENSG00000291420	protein_coding	ACTG1
ENSG00000184009	protein_coding	ACTG1
ENSG00000137845	protein_coding	ADAM10
ENSG00000148700	protein_coding	ADD3
ENSG00000172493	protein_coding	AFF1
ENSG00000144218	protein_coding	AFF3
ENSG00000173744	protein_coding	AGFG1
ENSG00000135049	protein_coding	AGTPBP1
ENSG00000124942	protein_coding	AHNAK
ENSG00000106546	protein_coding	AHR
ENSG00000170776	protein_coding	AKAP13
ENSG00000275565	protein_coding	ALOX5
ENSG00000012779	protein_coding	ALOX5
ENSG00000073331	protein_coding	ALPK1
ENSG00000132466	protein_coding	ANKRD17
ENSG00000291582	protein_coding	ANKRD36
ENSG00000135976	protein_coding	ANKRD36
ENSG00000065413	protein_coding	ANKRD44
ENSG00000064999	protein_coding	ANKS1A
ENSG00000206199	protein_coding	ANKUB1
ENSG00000177119	protein_coding	ANO6
ENSG00000163297	protein_coding	ANTXR2
ENSG00000136250	protein_coding	AOAH
ENSG00000182287	protein_coding	AP1S2
ENSG00000132842	protein_coding	AP3B1
ENSG00000077420	protein_coding	APBB1IP
ENSG00000134982	protein_coding	APC
ENSG00000084234	protein_coding	APLP2
ENSG00000075884	protein_coding	ARHGAP15
ENSG00000138639	protein_coding	ARHGAP24
ENSG00000163219	protein_coding	ARHGAP25
ENSG00000145819	protein_coding	ARHGAP26
ENSG00000111348	protein_coding	ARHGDIB
ENSG00000163947	protein_coding	ARHGEF3
ENSG00000150347	protein_coding	ARID5B
ENSG00000185305	protein_coding	ARL15
ENSG00000104763	protein_coding	ASAH1
ENSG00000153317	protein_coding	ASAP1
ENSG00000112249	protein_coding	ASCC3
ENSG00000143970	protein_coding	ASXL2
ENSG00000118217	protein_coding	ATF6
ENSG00000171681	protein_coding	ATF7IP
ENSG00000197548	protein_coding	ATG7
ENSG00000149311	protein_coding	ATM
ENSG00000068650	protein_coding	ATP11A
ENSG00000070961	protein_coding	ATP2B1
ENSG00000124172	protein_coding	ATP5F1E
ENSG00000135390	protein_coding	ATP5MC2
ENSG00000167283	protein_coding	ATP5MG
ENSG00000136888	protein_coding	ATP6V1G1
ENSG00000124788	protein_coding	ATXN1
ENSG00000146776	protein_coding	ATXN7L1
ENSG00000273686	protein_coding	B2M
ENSG00000166710	protein_coding	B2M
ENSG00000156273	protein_coding	BACH1
ENSG00000153064	protein_coding	BANK1
ENSG00000123636	protein_coding	BAZ2B
ENSG00000119866	protein_coding	BCL11A
ENSG00000171791	protein_coding	BCL2
ENSG00000138756	protein_coding	BMP2K
ENSG00000038219	protein_coding	BOD1L1
ENSG00000145741	protein_coding	BTF3
ENSG00000133639	protein_coding	BTG1
ENSG00000111731	protein_coding	C2CD5
ENSG00000147894	protein_coding	C9orf72
ENSG00000135932	protein_coding	CAB39
ENSG00000198668	protein_coding	CALM1
ENSG00000145349	protein_coding	CAMK2D
ENSG00000105483	protein_coding	CARD8
ENSG00000310517	protein_coding	CAST
ENSG00000110395	protein_coding	CBL
ENSG00000115355	protein_coding	CCDC88A
ENSG00000274233	protein_coding	CCL5
ENSG00000271503	protein_coding	CCL5
ENSG00000134480	protein_coding	CCNH
ENSG00000108100	protein_coding	CCNY
ENSG00000135218	protein_coding	CD36
ENSG00000167286	protein_coding	CD3D
ENSG00000026508	protein_coding	CD44
ENSG00000169442	protein_coding	CD52
ENSG00000196352	protein_coding	CD55
ENSG00000116815	protein_coding	CD58
ENSG00000110848	protein_coding	CD69
ENSG00000173762	protein_coding	CD7
ENSG00000114013	protein_coding	CD86
ENSG00000163171	protein_coding	CDC42EP3
ENSG00000158985	protein_coding	CDC42SE2
ENSG00000058091	protein_coding	CDK14
ENSG00000059758	protein_coding	CDK17
ENSG00000048740	protein_coding	CELF2
ENSG00000135048	protein_coding	CEMIP2
ENSG00000276725	protein_coding	CEP170
ENSG00000143702	protein_coding	CEP170
ENSG00000135837	protein_coding	CEP350
ENSG00000111860	protein_coding	CEP85L
ENSG00000134255	protein_coding	CEPT1
ENSG00000172292	protein_coding	CERS6
ENSG00000113163	protein_coding	CERT1
ENSG00000172757	protein_coding	CFL1
ENSG00000003402	protein_coding	CFLAR
ENSG00000106153	protein_coding	CHCHD2
ENSG00000106554	protein_coding	CHCHD3
ENSG00000153922	protein_coding	CHD1
ENSG00000177200	protein_coding	CHD9
ENSG00000171310	protein_coding	CHST11
ENSG00000179583	protein_coding	CIITA
ENSG00000172322	protein_coding	CLEC12A
ENSG00000172243	protein_coding	CLEC7A
ENSG00000138767	protein_coding	CNOT6L
ENSG00000119397	protein_coding	CNTRL
ENSG00000145781	protein_coding	COMMD10
ENSG00000188243	protein_coding	COMMD6
ENSG00000143207	protein_coding	COP1
ENSG00000102879	protein_coding	CORO1A
ENSG00000131143	protein_coding	COX4I1
ENSG00000111775	protein_coding	COX6A1
ENSG00000164919	protein_coding	COX6C
ENSG00000127184	protein_coding	COX7C
ENSG00000139117	protein_coding	CPNE8
ENSG00000103381	protein_coding	CPPED1
ENSG00000104324	protein_coding	CPQ
ENSG00000106066	protein_coding	CPVL
ENSG00000118260	protein_coding	CREB1
ENSG00000146592	protein_coding	CREB5
ENSG00000213145	protein_coding	CRIP1
ENSG00000008405	protein_coding	CRY1
ENSG00000119535	protein_coding	CSF3R
ENSG00000077984	protein_coding	CST7
ENSG00000175029	protein_coding	CTBP2
ENSG00000163131	protein_coding	CTSS
ENSG00000172543	protein_coding	CTSW
ENSG00000257923	protein_coding	CUX1
ENSG00000121966	protein_coding	CXCR4
ENSG00000065615	protein_coding	CYB5R4
ENSG00000051523	protein_coding	CYBA
ENSG00000165168	protein_coding	CYBB
ENSG00000196730	protein_coding	DAPK1
ENSG00000070190	protein_coding	DAPP1
ENSG00000100201	protein_coding	DDX17
ENSG00000273761	protein_coding	DDX24
ENSG00000089737	protein_coding	DDX24
ENSG00000181381	protein_coding	DDX60L
ENSG00000119522	protein_coding	DENND1A
ENSG00000184014	protein_coding	DENND5A
ENSG00000131504	protein_coding	DIAPH1
ENSG00000147202	protein_coding	DIAPH2
ENSG00000066084	protein_coding	DIP2B
ENSG00000162946	protein_coding	DISC1
ENSG00000172869	protein_coding	DMXL1
ENSG00000104093	protein_coding	DMXL2
ENSG00000138246	protein_coding	DNAJC13
ENSG00000135905	protein_coding	DOCK10
ENSG00000147251	protein_coding	DOCK11
ENSG00000134516	protein_coding	DOCK2
ENSG00000147459	protein_coding	DOCK5
ENSG00000107099	protein_coding	DOCK8
ENSG00000083097	protein_coding	DOP1A
ENSG00000188641	protein_coding	DPYD
ENSG00000146425	protein_coding	DYNLT1
ENSG00000135636	protein_coding	DYSF
ENSG00000164330	protein_coding	EBF1
ENSG00000156508	protein_coding	EEF1A1
ENSG00000283391	protein_coding	EEF1B2
ENSG00000114942	protein_coding	EEF1B2
ENSG00000273594	protein_coding	EEF1D
ENSG00000104529	protein_coding	EEF1D
ENSG00000254772	protein_coding	EEF1G
ENSG00000173812	protein_coding	EIF1
ENSG00000282986	protein_coding	EIF3K
ENSG00000178982	protein_coding	EIF3K
ENSG00000075151	protein_coding	EIF4G3
ENSG00000155849	protein_coding	ELMO1
ENSG00000109911	protein_coding	ELP4
ENSG00000132205	protein_coding	EMILIN2
ENSG00000143924	protein_coding	EML4
ENSG00000138185	protein_coding	ENTPD1
ENSG00000112851	protein_coding	ERBIN
ENSG00000082805	protein_coding	ERC1
ENSG00000134954	protein_coding	ETS1
ENSG00000139083	protein_coding	ETV6
ENSG00000067208	protein_coding	EVI5
ENSG00000131558	protein_coding	EXOC4
ENSG00000182197	protein_coding	EXT1
ENSG00000124491	protein_coding	F13A1
ENSG00000275333	protein_coding	FAM120B
ENSG00000112584	protein_coding	FAM120B
ENSG00000138640	protein_coding	FAM13A
ENSG00000197601	protein_coding	FAR1
ENSG00000064763	protein_coding	FAR2
ENSG00000145982	protein_coding	FARS2
ENSG00000149806	protein_coding	FAU
ENSG00000145743	protein_coding	FBXL17
ENSG00000118564	protein_coding	FBXL5
ENSG00000109670	protein_coding	FBXW7
ENSG00000137478	protein_coding	FCHSD2
ENSG00000085265	protein_coding	FCN1
ENSG00000163534	protein_coding	FCRL1
ENSG00000139132	protein_coding	FGD4
ENSG00000137441	protein_coding	FGFBP2
ENSG00000000938	protein_coding	FGR
ENSG00000189283	protein_coding	FHIT
ENSG00000119321	protein_coding	FKBP15
ENSG00000151702	protein_coding	FLI1
ENSG00000248905	protein_coding	FMN1
ENSG00000102531	protein_coding	FNDC3A
ENSG00000075420	protein_coding	FNDC3B
ENSG00000118689	protein_coding	FOXO3
ENSG00000114861	protein_coding	FOXP1
ENSG00000114541	protein_coding	FRMD4B
ENSG00000073910	protein_coding	FRY
ENSG00000075539	protein_coding	FRYL
ENSG00000087086	protein_coding	FTL
ENSG00000089327	protein_coding	FXYD5
ENSG00000082074	protein_coding	FYB1
ENSG00000033327	protein_coding	GAB2
ENSG00000111640	protein_coding	GAPDH
ENSG00000007237	protein_coding	GAS7
Gene stable ID	Gene type	Gene name
ENSG00000151948	protein_coding	GLT1D1
ENSG00000291873	protein_coding	GMFG
ENSG00000130755	protein_coding	GMFG
ENSG00000156052	protein_coding	GNAQ
ENSG00000115523	protein_coding	GNLY
ENSG00000125772	protein_coding	GPCPD1
ENSG00000115159	protein_coding	GPD2
ENSG00000100077	protein_coding	GRK3
ENSG00000186088	protein_coding	GSAP
ENSG00000145649	protein_coding	GZMA
ENSG00000100453	protein_coding	GZMB
ENSG00000100450	protein_coding	GZMH
ENSG00000197540	protein_coding	GZMM
ENSG00000101336	protein_coding	HCK
ENSG00000126264	protein_coding	HCST
ENSG00000147099	protein_coding	HDAC8
ENSG00000048052	protein_coding	HDAC9
ENSG00000008869	protein_coding	HEATR5B
ENSG00000148634	protein_coding	HERC4
ENSG00000100644	protein_coding	HIF1A
ENSG00000169567	protein_coding	HINT1
ENSG00000110422	protein_coding	HIPK3
ENSG00000010818	protein_coding	HIVEP2
ENSG00000229215	protein_coding	HLA-A
ENSG00000223980	protein_coding	HLA-A
ENSG00000224320	protein_coding	HLA-A
ENSG00000235657	protein_coding	HLA-A
ENSG00000227715	protein_coding	HLA-A
ENSG00000206505	protein_coding	HLA-A
ENSG00000231834	protein_coding	HLA-A
ENSG00000206503	protein_coding	HLA-A
ENSG00000228964	protein_coding	HLA-B
ENSG00000206450	protein_coding	HLA-B
ENSG00000232126	protein_coding	HLA-B
ENSG00000223532	protein_coding	HLA-B
ENSG00000224608	protein_coding	HLA-B
ENSG00000234745	protein_coding	HLA-B
ENSG00000206435	protein_coding	HLA-C
ENSG00000225691	protein_coding	HLA-C
ENSG00000233841	protein_coding	HLA-C
ENSG00000228299	protein_coding	HLA-C
ENSG00000204525	protein_coding	HLA-C
ENSG00000206452	protein_coding	HLA-C
ENSG00000237022	protein_coding	HLA-C
ENSG00000204592	protein_coding	HLA-E
ENSG00000230254	protein_coding	HLA-E
ENSG00000233904	protein_coding	HLA-E
ENSG00000225201	protein_coding	HLA-E
ENSG00000229252	protein_coding	HLA-E
ENSG00000206493	protein_coding	HLA-E
ENSG00000236632	protein_coding	HLA-E
ENSG00000147421	protein_coding	HMBOX1
ENSG00000135486	protein_coding	HNRNPA1
ENSG00000080824	protein_coding	HSP90AA1
ENSG00000096384	protein_coding	HSP90AB1
ENSG00000185201	protein_coding	IFITM2
ENSG00000159110	protein_coding	IFNAR2
ENSG00000159128	protein_coding	IFNGR2
ENSG00000262795	protein_coding	IFNGR2
ENSG00000140443	protein_coding	IGF1R
ENSG00000197081	protein_coding	IGF2R
ENSG00000185811	protein_coding	IKZF1
ENSG00000030419	protein_coding	IKZF2
ENSG00000110324	protein_coding	IL10RA
ENSG00000164136	protein_coding	IL15
ENSG00000177663	protein_coding	IL17RA
ENSG00000008517	protein_coding	IL32
ENSG00000168685	protein_coding	IL7R
ENSG00000184903	protein_coding	IMMP2L
ENSG00000040933	protein_coding	INPP4A
ENSG00000109452	protein_coding	INPP4B
ENSG00000102786	protein_coding	INTS6
ENSG00000074706	protein_coding	IPCEF1
ENSG00000151151	protein_coding	IPMK
ENSG00000140575	protein_coding	IQGAP1
ENSG00000145703	protein_coding	IQGAP2
ENSG00000090376	protein_coding	IRAK3
ENSG00000129636	protein_coding	ITFG1
ENSG00000115232	protein_coding	ITGA4
ENSG00000113263	protein_coding	ITK
ENSG00000136156	protein_coding	ITM2B
ENSG00000150995	protein_coding	ITPR1
ENSG00000123104	protein_coding	ITPR2
ENSG00000096968	protein_coding	JAK2
ENSG00000160593	protein_coding	JAML
ENSG00000008083	protein_coding	JARID2
ENSG00000153814	protein_coding	JAZF1
ENSG00000171988	protein_coding	JMJD1C
ENSG00000171223	protein_coding	JUNB
ENSG00000144445	protein_coding	KANSL1L
ENSG00000282076	protein_coding	KCNQ1
ENSG00000053918	protein_coding	KCNQ1
ENSG00000185760	protein_coding	KCNQ5
ENSG00000107077	protein_coding	KDM4C
ENSG00000006459	protein_coding	KDM7A
ENSG00000112232	protein_coding	KHDRBS2
ENSG00000137177	protein_coding	KIF13A
ENSG00000118263	protein_coding	KLF7
ENSG00000111796	protein_coding	KLRB1
ENSG00000115919	protein_coding	KYNU
ENSG00000107929	protein_coding	LARP4B
ENSG00000178177	protein_coding	LCORL
ENSG00000136167	protein_coding	LCP1
ENSG00000043462	protein_coding	LCP2
ENSG00000168675	protein_coding	LDLRAD4
ENSG00000138795	protein_coding	LEF1
ENSG00000104660	protein_coding	LEPROTL1
ENSG00000169756	protein_coding	LIMS1
ENSG00000189067	protein_coding	LITAF
ENSG00000145012	protein_coding	LPP
ENSG00000148655	protein_coding	LRMDA
ENSG00000123384	protein_coding	LRP1
ENSG00000171492	protein_coding	LRRC8D
ENSG00000124831	protein_coding	LRRFIP1
ENSG00000093167	protein_coding	LRRFIP2
ENSG00000188906	protein_coding	LRRK2
ENSG00000227507	protein_coding	LTB
ENSG00000231314	protein_coding	LTB
ENSG00000204487	protein_coding	LTB
ENSG00000238114	protein_coding	LTB
ENSG00000236925	protein_coding	LTB
ENSG00000223448	protein_coding	LTB
ENSG00000236237	protein_coding	LTB
ENSG00000206437	protein_coding	LTB
ENSG00000254087	protein_coding	LYN
ENSG00000143669	protein_coding	LYST
ENSG00000090382	protein_coding	LYZ
ENSG00000184384	protein_coding	MAML2
ENSG00000196782	protein_coding	MAML3
ENSG00000109323	protein_coding	MANBA
ENSG00000137764	protein_coding	MAP2K5
ENSG00000095015	protein_coding	MAP3K1
ENSG00000197442	protein_coding	MAP3K5
ENSG00000071054	protein_coding	MAP4K4
ENSG00000112062	protein_coding	MAPK14
ENSG00000119487	protein_coding	MAPKAP1
ENSG00000134046	protein_coding	MBD2
ENSG00000204406	protein_coding	MBD5
ENSG00000152601	protein_coding	MBNL1
ENSG00000197971	protein_coding	MBP
ENSG00000143384	protein_coding	MCL1
ENSG00000175471	protein_coding	MCTP1
ENSG00000135272	protein_coding	MDFIC
ENSG00000123066	protein_coding	MED13L
ENSG00000068305	protein_coding	MEF2A
ENSG00000081189	protein_coding	MEF2C
ENSG00000106780	protein_coding	MEGF9
ENSG00000169519	protein_coding	METTL15
ENSG00000173214	protein_coding	MFSD4B
ENSG00000152127	protein_coding	MGAT5
ENSG00000133816	protein_coding	MICAL2
ENSG00000107745	protein_coding	MICU1
ENSG00000240972	protein_coding	MIF
ENSG00000276701	protein_coding	MIF
ENSG00000129534	protein_coding	MIS18BP1
ENSG00000171843	protein_coding	MLLT3
ENSG00000163563	protein_coding	MNDA
ENSG00000150054	protein_coding	MPP7
ENSG00000196588	protein_coding	MRTFA
ENSG00000110077	protein_coding	MS4A6A
ENSG00000099810	protein_coding	MTAP
ENSG00000198899	protein_coding	MT-ATP6
ENSG00000228253	protein_coding	MT-ATP8
ENSG00000198712	protein_coding	MT-CO2
ENSG00000198938	protein_coding	MT-CO3
ENSG00000198727	protein_coding	MT-CYB
ENSG00000066855	protein_coding	MTFR1
ENSG00000198888	protein_coding	MT-ND1
ENSG00000198763	protein_coding	MT-ND2
ENSG00000198840	protein_coding	MT-ND3
ENSG00000198886	protein_coding	MT-ND4
ENSG00000170873	protein_coding	MTSS1
ENSG00000005810	protein_coding	MYCBP2
ENSG00000101608	protein_coding	MYL12A
ENSG00000118680	protein_coding	MYL12B
ENSG00000092841	protein_coding	MYL6
ENSG00000142347	protein_coding	MYO1F
ENSG00000197535	protein_coding	MYO5A
ENSG00000173559	protein_coding	NABP1
ENSG00000196531	protein_coding	NACA
ENSG00000276068	protein_coding	NAIP
ENSG00000278613	protein_coding	NAIP
ENSG00000249437	protein_coding	NAIP
ENSG00000105835	protein_coding	NAMPT
ENSG00000116701	protein_coding	NCF2
ENSG00000071051	protein_coding	NCK2
ENSG00000123338	protein_coding	NCKAP1L
ENSG00000084676	protein_coding	NCOA1
ENSG00000140396	protein_coding	NCOA2
ENSG00000124151	protein_coding	NCOA3
ENSG00000131507	protein_coding	NDFIP1
ENSG00000186010	protein_coding	NDUFA13
ENSG00000189043	protein_coding	NDUFA4
ENSG00000111859	protein_coding	NEDD9
ENSG00000151414	protein_coding	NEK7
ENSG00000100503	protein_coding	NIN
ENSG00000105374	protein_coding	NKG7
ENSG00000105373	protein_coding	NOP53
ENSG00000134250	protein_coding	NOTCH2
ENSG00000181163	protein_coding	NPM1
ENSG00000151623	protein_coding	NR3C2
ENSG00000154146	protein_coding	NRGN
ENSG00000133961	protein_coding	NUMB
ENSG00000104904	protein_coding	OAZ1
ENSG00000112038	protein_coding	OPRM1
ENSG00000154814	protein_coding	OXNAD1
ENSG00000164830	protein_coding	OXR1
ENSG00000292333	protein_coding	P2RY8
ENSG00000182162	protein_coding	P2RY8
ENSG00000070756	protein_coding	PABPC1
ENSG00000076641	protein_coding	PAG1
ENSG00000173193	protein_coding	PARP14
ENSG00000151883	protein_coding	PARP8
ENSG00000167081	protein_coding	PBX3
ENSG00000184588	protein_coding	PDE4B
ENSG00000205268	protein_coding	PDE7A
ENSG00000261371	protein_coding	PECAM1
ENSG00000139946	protein_coding	PELI2
ENSG00000163737	protein_coding	PF4
ENSG00000291834	protein_coding	PFDN5
ENSG00000123349	protein_coding	PFDN5
ENSG00000108518	protein_coding	PFN1
ENSG00000106443	protein_coding	PHF14
ENSG00000135365	protein_coding	PHF21A
ENSG00000146247	protein_coding	PHIP
ENSG00000102893	protein_coding	PHKB
ENSG00000083535	protein_coding	PIBF1
ENSG00000073921	protein_coding	PICALM
ENSG00000153823	protein_coding	PID1
ENSG00000115020	protein_coding	PIKFYVE
ENSG00000150867	protein_coding	PIP4K2A
ENSG00000121316	protein_coding	PLBD1
ENSG00000182621	protein_coding	PLCB1
ENSG00000197943	protein_coding	PLCG2
ENSG00000115896	protein_coding	PLCL1
ENSG00000284017	protein_coding	PLCL2
ENSG00000154822	protein_coding	PLCL2
ENSG00000188313	protein_coding	PLSCR1
ENSG00000120594	protein_coding	PLXDC2
ENSG00000136040	protein_coding	PLXNC1
ENSG00000122008	protein_coding	POLK
ENSG00000028277	protein_coding	POU2F2
ENSG00000163736	protein_coding	PPBP
ENSG00000196262	protein_coding	PPIA
ENSG00000163590	protein_coding	PPM1L
ENSG00000101445	protein_coding	PPP1R16B
ENSG00000138814	protein_coding	PPP3CA
ENSG00000124126	protein_coding	PREX1
ENSG00000180644	protein_coding	PRF1
ENSG00000142875	protein_coding	PRKACB
ENSG00000106617	protein_coding	PRKAG2
ENSG00000166501	protein_coding	PRKCB
ENSG00000171132	protein_coding	PRKCE
ENSG00000197746	protein_coding	PSAP
ENSG00000080815	protein_coding	PSEN1
ENSG00000284916	protein_coding	PSME1
ENSG00000092010	protein_coding	PSME1
ENSG00000152229	protein_coding	PSTPIP2
ENSG00000284792	protein_coding	PTEN
ENSG00000171862	protein_coding	PTEN
ENSG00000120899	protein_coding	PTK2B
ENSG00000187514	protein_coding	PTMA
ENSG00000262418	protein_coding	PTPRC
ENSG00000081237	protein_coding	PTPRC
ENSG00000132334	protein_coding	PTPRE
ENSG00000149177	protein_coding	PTPRJ
ENSG00000112531	protein_coding	QKI
ENSG00000048991	protein_coding	R3HDM1
ENSG00000084733	protein_coding	RAB10
ENSG00000069974	protein_coding	RAB27A
ENSG00000168461	protein_coding	RAB31
ENSG00000204628	protein_coding	RACK1
ENSG00000182185	protein_coding	RAD51B
ENSG00000188559	protein_coding	RALGAPA2
ENSG00000116191	protein_coding	RALGPS2
ENSG00000109756	protein_coding	RAPGEF2
ENSG00000145715	protein_coding	RASA1
ENSG00000138670	protein_coding	RASGEF1B
ENSG00000139687	protein_coding	RB1
ENSG00000139746	protein_coding	RBM26
ENSG00000131051	protein_coding	RBM39
ENSG00000163694	protein_coding	RBM47
ENSG00000153250	protein_coding	RBMS1
ENSG00000168214	protein_coding	RBPJ
ENSG00000198771	protein_coding	RCSD1
ENSG00000134444	protein_coding	RELCH
ENSG00000142599	protein_coding	RERE
ENSG00000174718	protein_coding	RESF1
ENSG00000080298	protein_coding	RFX3
ENSG00000150681	protein_coding	RGS18
ENSG00000107036	protein_coding	RIC1
ENSG00000132669	protein_coding	RIN2
ENSG00000100599	protein_coding	RIN3
ENSG00000111913	protein_coding	RIPOR2
ENSG00000101695	protein_coding	RNF125
ENSG00000082996	protein_coding	RNF13
ENSG00000113269	protein_coding	RNF130
ENSG00000137393	protein_coding	RNF144B
ENSG00000163162	protein_coding	RNF149
ENSG00000067900	protein_coding	ROCK1
ENSG00000134318	protein_coding	ROCK2
ENSG00000147403	protein_coding	RPL10
ENSG00000198755	protein_coding	RPL10A
ENSG00000142676	protein_coding	RPL11
ENSG00000197958	protein_coding	RPL12
ENSG00000167526	protein_coding	RPL13
ENSG00000142541	protein_coding	RPL13A
ENSG00000188846	protein_coding	RPL14
ENSG00000174748	protein_coding	RPL15
ENSG00000265681	protein_coding	RPL17
ENSG00000063177	protein_coding	RPL18
ENSG00000105640	protein_coding	RPL18A
ENSG00000108298	protein_coding	RPL19
ENSG00000122026	protein_coding	RPL21
ENSG00000116251	protein_coding	RPL22
ENSG00000125691	protein_coding	RPL23
ENSG00000198242	protein_coding	RPL23A
ENSG00000114391	protein_coding	RPL24
ENSG00000161970	protein_coding	RPL26
ENSG00000131469	protein_coding	RPL27
ENSG00000166441	protein_coding	RPL27A
ENSG00000108107	protein_coding	RPL28
ENSG00000162244	protein_coding	RPL29
ENSG00000100316	protein_coding	RPL3
ENSG00000156482	protein_coding	RPL30
ENSG00000071082	protein_coding	RPL31
ENSG00000144713	protein_coding	RPL32
ENSG00000109475	protein_coding	RPL34
ENSG00000136942	protein_coding	RPL35
ENSG00000182899	protein_coding	RPL35A
ENSG00000130255	protein_coding	RPL36
ENSG00000241343	protein_coding	RPL36A
ENSG00000165502	protein_coding	RPL36AL
ENSG00000145592	protein_coding	RPL37
ENSG00000197756	protein_coding	RPL37A
ENSG00000172809	protein_coding	RPL38
ENSG00000198918	protein_coding	RPL39
ENSG00000174444	protein_coding	RPL4
ENSG00000229117	protein_coding	RPL41
ENSG00000122406	protein_coding	RPL5
ENSG00000089009	protein_coding	RPL6
ENSG00000147604	protein_coding	RPL7
ENSG00000280858	protein_coding	RPL7A
ENSG00000148303	protein_coding	RPL7A
ENSG00000161016	protein_coding	RPL8
ENSG00000163682	protein_coding	RPL9
ENSG00000089157	protein_coding	RPLP0
ENSG00000137818	protein_coding	RPLP1
ENSG00000177600	protein_coding	RPLP2
ENSG00000124614	protein_coding	RPS10
ENSG00000142534	protein_coding	RPS11
ENSG00000112306	protein_coding	RPS12
ENSG00000110700	protein_coding	RPS13
ENSG00000164587	protein_coding	RPS14
ENSG00000115268	protein_coding	RPS15
ENSG00000134419	protein_coding	RPS15A
ENSG00000105193	protein_coding	RPS16
ENSG00000278229	protein_coding	RPS17
ENSG00000182774	protein_coding	RPS17
ENSG00000223367	protein_coding	RPS18
ENSG00000227794	protein_coding	RPS18
ENSG00000235650	protein_coding	RPS18
ENSG00000231500	protein_coding	RPS18
ENSG00000096150	protein_coding	RPS18
ENSG00000226225	protein_coding	RPS18
ENSG00000105372	protein_coding	RPS19
ENSG00000291931	protein_coding	RPS2
ENSG00000140988	protein_coding	RPS2
ENSG00000008988	protein_coding	RPS20
ENSG00000171858	protein_coding	RPS21
ENSG00000186468	protein_coding	RPS23
ENSG00000138326	protein_coding	RPS24
ENSG00000280831	protein_coding	RPS25
ENSG00000118181	protein_coding	RPS25
ENSG00000197728	protein_coding	RPS26
ENSG00000177954	protein_coding	RPS27
ENSG00000143947	protein_coding	RPS27A
ENSG00000233927	protein_coding	RPS28
ENSG00000213741	protein_coding	RPS29
ENSG00000149273	protein_coding	RPS3
ENSG00000292158	protein_coding	RPS3A
ENSG00000145425	protein_coding	RPS3A
ENSG00000198034	protein_coding	RPS4X
ENSG00000083845	protein_coding	RPS5
ENSG00000137154	protein_coding	RPS6
ENSG00000136643	protein_coding	RPS6KC1
ENSG00000171863	protein_coding	RPS7
ENSG00000142937	protein_coding	RPS8
ENSG00000278081	protein_coding	RPS9
ENSG00000275323	protein_coding	RPS9
ENSG00000277359	protein_coding	RPS9
ENSG00000274005	protein_coding	RPS9
ENSG00000274626	protein_coding	RPS9
ENSG00000274646	protein_coding	RPS9
ENSG00000278270	protein_coding	RPS9
ENSG00000274950	protein_coding	RPS9
ENSG00000277079	protein_coding	RPS9
ENSG00000170889	protein_coding	RPS9
ENSG00000168028	protein_coding	RPSA
ENSG00000174891	protein_coding	RSRC1
ENSG00000139970	protein_coding	RTN1
ENSG00000159216	protein_coding	RUNX1
ENSG00000124813	protein_coding	RUNX2
ENSG00000196154	protein_coding	S100A4
ENSG00000197956	protein_coding	S100A6
ENSG00000143546	protein_coding	S100A8
ENSG00000163220	protein_coding	S100A9
ENSG00000171643	protein_coding	S100Z
ENSG00000101347	protein_coding	SAMHD1
ENSG00000133872	protein_coding	SARAF
ENSG00000130066	protein_coding	SAT1
ENSG00000133812	protein_coding	SBF2
ENSG00000184178	protein_coding	SCFD2
ENSG00000151466	protein_coding	SCLT1
ENSG00000276111	protein_coding	SDCCAG8
ENSG00000054282	protein_coding	SDCCAG8
ENSG00000112701	protein_coding	SENP6
ENSG00000138468	protein_coding	SENP7
ENSG00000140264	protein_coding	SERF2
ENSG00000187231	protein_coding	SESTD1
ENSG00000168137	protein_coding	SETD5
ENSG00000107290	protein_coding	SETX
ENSG00000168066	protein_coding	SF1
ENSG00000104205	protein_coding	SGK3
ENSG00000164023	protein_coding	SGMS2
ENSG00000131171	protein_coding	SH3BGRL
ENSG00000142669	protein_coding	SH3BGRL3
ENSG00000108061	protein_coding	SHOC2
ENSG00000187164	protein_coding	SHTN1
ENSG00000197555	protein_coding	SIPA1L1
ENSG00000005020	protein_coding	SKAP2
ENSG00000155926	protein_coding	SLA
ENSG00000018280	protein_coding	SLC11A1
ENSG00000140199	protein_coding	SLC12A6
ENSG00000118596	protein_coding	SLC16A7
ENSG00000163393	protein_coding	SLC22A15
ENSG00000140090	protein_coding	SLC24A4
ENSG00000292334	protein_coding	SLC25A6
ENSG00000169100	protein_coding	SLC25A6
ENSG00000138463	protein_coding	SLC49A4
ENSG00000183023	protein_coding	SLC8A1
ENSG00000181804	protein_coding	SLC9A9
ENSG00000176463	protein_coding	SLCO3A1
ENSG00000166750	protein_coding	SLFN5
ENSG00000175387	protein_coding	SMAD2
ENSG00000080503	protein_coding	SMARCA2
ENSG00000157106	protein_coding	SMG1
ENSG00000116698	protein_coding	SMG7
ENSG00000172164	protein_coding	SNTB1
ENSG00000086300	protein_coding	SNX10
ENSG00000205302	protein_coding	SNX2
ENSG00000048471	protein_coding	SNX29
ENSG00000067066	protein_coding	SP100
ENSG00000104133	protein_coding	SPG11
ENSG00000164808	protein_coding	SPIDR
ENSG00000100596	protein_coding	SPTLC2
ENSG00000068784	protein_coding	SRBD1
ENSG00000266028	protein_coding	SRGAP2
ENSG00000122862	protein_coding	SRGN
ENSG00000140319	protein_coding	SRP14
ENSG00000100650	protein_coding	SRSF5
ENSG00000145687	protein_coding	SSBP2
ENSG00000141298	protein_coding	SSH2
ENSG00000180879	protein_coding	SSR4
ENSG00000073849	protein_coding	ST6GAL1
ENSG00000184005	protein_coding	ST6GALNAC3
ENSG00000113532	protein_coding	ST8SIA4
ENSG00000115415	protein_coding	STAT1
ENSG00000040341	protein_coding	STAU2
ENSG00000104375	protein_coding	STK3
ENSG00000135604	protein_coding	STX11
ENSG00000079950	protein_coding	STX7
ENSG00000164506	protein_coding	STXBP5
ENSG00000172340	protein_coding	SUCLG2
ENSG00000196562	protein_coding	SULF2
ENSG00000144455	protein_coding	SUMF1
ENSG00000188612	protein_coding	SUMO2
ENSG00000197321	protein_coding	SVIL
ENSG00000165025	protein_coding	SYK
ENSG00000164674	protein_coding	SYTL3
ENSG00000183662	protein_coding	TAFA1
ENSG00000198673	protein_coding	TAFA2
ENSG00000136560	protein_coding	TANK
ENSG00000160551	protein_coding	TAOK1
ENSG00000135090	protein_coding	TAOK3
ENSG00000065882	protein_coding	TBC1D1
ENSG00000054611	protein_coding	TBC1D22A
ENSG00000131374	protein_coding	TBC1D5
ENSG00000204634	protein_coding	TBC1D8
ENSG00000109436	protein_coding	TBC1D9
ENSG00000145348	protein_coding	TBCK
ENSG00000059377	protein_coding	TBXAS1
ENSG00000140262	protein_coding	TCF12
ENSG00000148737	protein_coding	TCF7L2
ENSG00000168769	protein_coding	TET2
ENSG00000187605	protein_coding	TET3
ENSG00000105967	protein_coding	TFEC
ENSG00000275122	protein_coding	THEMIS
ENSG00000172673	protein_coding	THEMIS
ENSG00000156299	protein_coding	TIAM1
ENSG00000104964	protein_coding	TLE5
ENSG00000137462	protein_coding	TLR2
ENSG00000232112	protein_coding	TMA7
ENSG00000291574	protein_coding	TMEM131
ENSG00000075568	protein_coding	TMEM131
ENSG00000121210	protein_coding	TMEM131L
ENSG00000170006	protein_coding	TMEM154
ENSG00000134851	protein_coding	TMEM165
ENSG00000205269	protein_coding	TMEM170B
ENSG00000034510	protein_coding	TMSB10
ENSG00000205542	protein_coding	TMSB4X
ENSG00000179104	protein_coding	TMTC2
ENSG00000185215	protein_coding	TNFAIP2
ENSG00000118503	protein_coding	TNFAIP3
ENSG00000145779	protein_coding	TNFAIP8
ENSG00000102524	protein_coding	TNFSF13B
ENSG00000136205	protein_coding	TNS3
ENSG00000196683	protein_coding	TOMM7
ENSG00000196511	protein_coding	TPK1
ENSG00000133112	protein_coding	TPT1
ENSG00000153339	protein_coding	TRAPPC8
ENSG00000112343	protein_coding	TRIM38
ENSG00000038382	protein_coding	TRIO
ENSG00000153827	protein_coding	TRIP12
ENSG00000104447	protein_coding	TRPS1
ENSG00000157514	protein_coding	TSC22D3
ENSG00000052841	protein_coding	TTC17
ENSG00000068724	protein_coding	TTC7A
ENSG00000155657	protein_coding	TTN
ENSG00000083223	protein_coding	TUT7
ENSG00000074966	protein_coding	TXK
ENSG00000221983	protein_coding	UBA52
ENSG00000170315	protein_coding	UBB
ENSG00000150991	protein_coding	UBC
ENSG00000182247	protein_coding	UBE2E2
ENSG00000104343	protein_coding	UBE2W
ENSG00000024048	protein_coding	UBR2
ENSG00000219545	protein_coding	UMAD1
ENSG00000156467	protein_coding	UQCRB
ENSG00000135655	protein_coding	USP15
ENSG00000155313	protein_coding	USP25
ENSG00000140455	protein_coding	USP3
ENSG00000170832	protein_coding	USP32
ENSG00000152818	protein_coding	UTRN
ENSG00000198382	protein_coding	UVRAG
ENSG00000134215	protein_coding	VAV3
ENSG00000038427	protein_coding	VCAN
ENSG00000035403	protein_coding	VCL
ENSG00000062716	protein_coding	VMP1
ENSG00000132549	protein_coding	VPS13B
ENSG00000129003	protein_coding	VPS13C
ENSG00000156931	protein_coding	VPS8
ENSG00000028116	protein_coding	VRK2
ENSG00000151532	protein_coding	VTI1A
ENSG00000136051	protein_coding	WASHC4
ENSG00000139668	protein_coding	WDFY2
ENSG00000163625	protein_coding	WDFY3
ENSG00000128815	protein_coding	WDFY4
ENSG00000091157	protein_coding	WDR7
ENSG00000082068	protein_coding	WDR70
ENSG00000123124	protein_coding	WWP1
ENSG00000152422	protein_coding	XRCC4
ENSG00000285395	protein_coding	XYLT1
ENSG00000103489	protein_coding	XYLT1
ENSG00000176105	protein_coding	YES1
ENSG00000119801	protein_coding	YPEL5
ENSG00000164924	protein_coding	YWHAZ
ENSG00000181722	protein_coding	ZBTB20
ENSG00000147905	protein_coding	ZCCHC7
ENSG00000169554	protein_coding	ZEB2
ENSG00000156639	protein_coding	ZFAND3
ENSG00000140836	protein_coding	ZFHX3
ENSG00000152518	protein_coding	ZFP36L2
ENSG00000010244	protein_coding	ZNF207
ENSG00000130844	protein_coding	ZNF331
ENSG00000215421	protein_coding	ZNF407
ENSG00000183621	protein_coding	ZNF438
ENSG00000101493	protein_coding	ZNF516
ENSG00000180357	protein_coding	ZNF609
ENSG00000075292	protein_coding	ZNF638
ENSG00000140548	protein_coding	ZNF710
ENSG00000170396	protein_coding	ZNF804A
ENSG00000130449	protein_coding	ZSWIM6

## Sheet: NASA GenLab MetaTissue
Aars2	ENSMUSG00000023938	alanyl-tRNA synthetase 2, mitochondrial [Source:MGI Symbol;Acc:MGI:2681839]	AARS2	ENSG00000124608
Abat	ENSMUSG00000057880	4-aminobutyrate aminotransferase [Source:MGI Symbol;Acc:MGI:2443582]	ABAT	ENSG00000183044
Abca2	ENSMUSG00000026944	ATP-binding cassette, sub-family A member 2 [Source:MGI Symbol;Acc:MGI:99606]	ABCA2	ENSG00000107331
Abca3	ENSMUSG00000024130	ATP-binding cassette, sub-family A member 3 [Source:MGI Symbol;Acc:MGI:1351617]	ABCA3	ENSG00000167972
Abcc8	ENSMUSG00000040136	ATP-binding cassette, sub-family C member 8 [Source:MGI Symbol;Acc:MGI:1352629]	ABCC8	ENSG00000006071
Abcd1	ENSMUSG00000031378	ATP-binding cassette, sub-family D member 1 [Source:MGI Symbol;Acc:MGI:1349215]	ABCD1	ENSG00000101986
Abhd13	ENSMUSG00000040396	abhydrolase domain containing 13 [Source:MGI Symbol;Acc:MGI:1916154]	ABHD13	ENSG00000139826
Ablim3	ENSMUSG00000032735	actin binding LIM protein family, member 3 [Source:MGI Symbol;Acc:MGI:2442582]	ABLIM3	ENSG00000173210
Abr	ENSMUSG00000017631	active BCR-related gene [Source:MGI Symbol;Acc:MGI:107771]	ABR	ENSG00000159842
Abracl	ENSMUSG00000078453	ABRA C-terminal like [Source:MGI Symbol;Acc:MGI:1920362]	ABRACL	ENSG00000146386
Abtb2	ENSMUSG00000032724	ankyrin repeat and BTB domain containing 2 [Source:MGI Symbol;Acc:MGI:2139365]	ABTB2	ENSG00000166016
Acly	ENSMUSG00000020917	ATP citrate lyase [Source:MGI Symbol;Acc:MGI:103251]	ACLY	ENSG00000131473
Acot1	ENSMUSG00000072949	acyl-CoA thioesterase 1 [Source:MGI Symbol;Acc:MGI:1349396]	ACOT1	ENSG00000184227
Acot1	ENSMUSG00000072949	acyl-CoA thioesterase 1 [Source:MGI Symbol;Acc:MGI:1349396]	ACOT2	ENSG00000119673
Acss2	ENSMUSG00000027605	acyl-CoA synthetase short-chain family member 2 [Source:MGI Symbol;Acc:MGI:1890410]	ACSS2	ENSG00000131069
Actr6	ENSMUSG00000019948	ARP6 actin-related protein 6 [Source:MGI Symbol;Acc:MGI:1914269]	ACTR6	ENSG00000075089
Adamts12	ENSMUSG00000047497	ADAM metallopeptidase with thrombospondin type 1 motif 12 [Source:MGI Symbol;Acc:MGI:2146046]	ADAMTS12	ENSG00000151388
Adamts13	ENSMUSG00000014852	ADAM metallopeptidase with thrombospondin type 1 motif 13 [Source:MGI Symbol;Acc:MGI:2685556]	ADAMTS13	ENSG00000160323
Adamts15	ENSMUSG00000033453	ADAM metallopeptidase with thrombospondin type 1 motif 15 [Source:MGI Symbol;Acc:MGI:2449569]	ADAMTS15	ENSG00000166106
Adamts4	ENSMUSG00000006403	ADAM metallopeptidase with thrombospondin type 1 motif 4 [Source:MGI Symbol;Acc:MGI:1339949]	ADAMTS4	ENSG00000158859
Adamts7	ENSMUSG00000032363	ADAM metallopeptidase with thrombospondin type 1 motif 7 [Source:MGI Symbol;Acc:MGI:1347346]	ADAMTS7	ENSG00000136378
Adamts9	ENSMUSG00000030022	ADAM metallopeptidase with thrombospondin type 1 motif 9 [Source:MGI Symbol;Acc:MGI:1916320]	ADAMTS9	ENSG00000163638
Adamtsl2	ENSMUSG00000036040	ADAMTS-like 2 [Source:MGI Symbol;Acc:MGI:1925044]	ADAMTSL2	ENSG00000197859
Adap2	ENSMUSG00000020709	ArfGAP with dual PH domains 2 [Source:MGI Symbol;Acc:MGI:2663075]	ADAP2	ENSG00000184060
Adar	ENSMUSG00000027951	adenosine deaminase, RNA-specific [Source:MGI Symbol;Acc:MGI:1889575]	ADAR	ENSG00000160710
Adarb2	ENSMUSG00000052551	adenosine deaminase, RNA-specific, B2 [Source:MGI Symbol;Acc:MGI:2151118]	ADARB2	ENSG00000185736
Adck1	ENSMUSG00000021044	aarF domain containing kinase 1 [Source:MGI Symbol;Acc:MGI:1919363]	ADCK1	ENSG00000063761
Adcy1	ENSMUSG00000020431	adenylate cyclase 1 [Source:MGI Symbol;Acc:MGI:99677]	ADCY1	ENSG00000164742
Adcy2	ENSMUSG00000021536	adenylate cyclase 2 [Source:MGI Symbol;Acc:MGI:99676]	ADCY2	ENSG00000078295
Adgra1	ENSMUSG00000025475	adhesion G protein-coupled receptor A1 [Source:MGI Symbol;Acc:MGI:1277167]	ADGRA1	ENSG00000197177
Adgrd1	ENSMUSG00000044017	adhesion G protein-coupled receptor D1 [Source:MGI Symbol;Acc:MGI:3041203]	ADGRD1	ENSG00000111452
Adm	ENSMUSG00000030790	adrenomedullin [Source:MGI Symbol;Acc:MGI:108058]	ADM	ENSG00000148926
Adra1a	ENSMUSG00000045875	adrenergic receptor, alpha 1a [Source:MGI Symbol;Acc:MGI:104773]	ADRA1A	ENSG00000120907
Afap1	ENSMUSG00000029094	actin filament associated protein 1 [Source:MGI Symbol;Acc:MGI:1917542]	AFAP1	ENSG00000196526
Aff1	ENSMUSG00000029313	AF4/FMR2 family, member 1 [Source:MGI Symbol;Acc:MGI:1100819]	AFF1	ENSG00000172493
Agap1	ENSMUSG00000055013	ArfGAP with GTPase domain, ankyrin repeat and PH domain 1 [Source:MGI Symbol;Acc:MGI:2653690]	AGAP1	ENSG00000157985
Agfg2	ENSMUSG00000029722	ArfGAP with FG repeats 2 [Source:MGI Symbol;Acc:MGI:2443267]	AGFG2	ENSG00000106351
Ago4	ENSMUSG00000042500	argonaute RISC catalytic subunit 4 [Source:MGI Symbol;Acc:MGI:1924100]	AGO4	ENSG00000134698
Agrn	ENSMUSG00000041936	agrin [Source:MGI Symbol;Acc:MGI:87961]	AGRN	ENSG00000188157
Ahcyl2	ENSMUSG00000029772	S-adenosylhomocysteine hydrolase-like 2 [Source:MGI Symbol;Acc:MGI:1921590]	AHCYL2	ENSG00000158467
Ahdc1	ENSMUSG00000037692	AT hook, DNA binding motif, containing 1 [Source:MGI Symbol;Acc:MGI:2444218]	AHDC1	ENSG00000126705
Ahr	ENSMUSG00000019256	aryl-hydrocarbon receptor [Source:MGI Symbol;Acc:MGI:105043]	AHR	ENSG00000106546
Aifm3	ENSMUSG00000022763	apoptosis-inducing factor, mitochondrion-associated 3 [Source:MGI Symbol;Acc:MGI:1919418]	AIFM3	ENSG00000183773
Aimp1	ENSMUSG00000028029	aminoacyl tRNA synthetase complex-interacting multifunctional protein 1 [Source:MGI Symbol;Acc:MGI:102774]	AIMP1	ENSG00000164022
Akap6	ENSMUSG00000061603	A kinase anchor protein 6 [Source:MGI Symbol;Acc:MGI:3050566]	AKAP6	ENSG00000151320
Aktip	ENSMUSG00000031667	AKT interacting protein [Source:MGI Symbol;Acc:MGI:3693832]	AKTIP	ENSG00000166971
Aldh1l2	ENSMUSG00000020256	aldehyde dehydrogenase 1 family, member L2 [Source:MGI Symbol;Acc:MGI:2444680]	ALDH1L2	ENSG00000136010
Alg11	ENSMUSG00000063362	ALG11 alpha-1,2-mannosyltransferase [Source:MGI Symbol;Acc:MGI:2142632]	ALG11	ENSG00000253710
Alox15	ENSMUSG00000018924	arachidonate 15-lipoxygenase [Source:MGI Symbol;Acc:MGI:87997]	ALOX15	ENSG00000161905
Alox5	ENSMUSG00000025701	arachidonate 5-lipoxygenase [Source:MGI Symbol;Acc:MGI:87999]	ALOX5	ENSG00000012779
Alpl	ENSMUSG00000028766	alkaline phosphatase, liver/bone/kidney [Source:MGI Symbol;Acc:MGI:87983]	ALPL	ENSG00000162551
Als2cl	ENSMUSG00000044037	ALS2 C-terminal like [Source:MGI Symbol;Acc:MGI:2447532]	ALS2CL	ENSG00000178038
Ammecr1l	ENSMUSG00000041915	AMME chromosomal region gene 1-like [Source:MGI Symbol;Acc:MGI:2442711]	AMMECR1L	ENSG00000144233
Amot	ENSMUSG00000041688	angiomotin [Source:MGI Symbol;Acc:MGI:108440]	AMOT	ENSG00000126016
Angptl2	ENSMUSG00000004105	angiopoietin-like 2 [Source:MGI Symbol;Acc:MGI:1347002]	ANGPTL2	ENSG00000136859
Ank1	ENSMUSG00000031543	ankyrin 1, erythroid [Source:MGI Symbol;Acc:MGI:88024]	ANK1	ENSG00000029534
Ankfn1	ENSMUSG00000047773	ankyrin-repeat and fibronectin type III domain containing 1 [Source:MGI Symbol;Acc:MGI:2686021]	ANKFN1	ENSG00000153930
Ankrd12	ENSMUSG00000034647	ankyrin repeat domain 12 [Source:MGI Symbol;Acc:MGI:1914357]	ANKRD12	ENSG00000101745
Ankrd33b	ENSMUSG00000022237	ankyrin repeat domain 33B [Source:MGI Symbol;Acc:MGI:1917904]	ANKRD33B	ENSG00000164236
Ankrd40	ENSMUSG00000020864	ankyrin repeat domain 40 [Source:MGI Symbol;Acc:MGI:1918702]	ANKRD40	ENSG00000154945
Ankrd49	ENSMUSG00000031931	ankyrin repeat domain 49 [Source:MGI Symbol;Acc:MGI:1930842]	ANKRD49	ENSG00000168876
Anks6	ENSMUSG00000066191	ankyrin repeat and sterile alpha motif domain containing 6 [Source:MGI Symbol;Acc:MGI:1922941]	ANKS6	ENSG00000165138
Ano6	ENSMUSG00000064210	anoctamin 6 [Source:MGI Symbol;Acc:MGI:2145890]	ANO6	ENSG00000177119
Anp32b	ENSMUSG00000028333	acidic nuclear phosphoprotein 32 family member B [Source:MGI Symbol;Acc:MGI:1914878]	ANP32B	ENSG00000136938
Antxr2	ENSMUSG00000029338	anthrax toxin receptor 2 [Source:MGI Symbol;Acc:MGI:1919164]	ANTXR2	ENSG00000163297
Anxa13	ENSMUSG00000055114	annexin A13 [Source:MGI Symbol;Acc:MGI:1917037]	ANXA13	ENSG00000104537
Anxa4	ENSMUSG00000029994	annexin A4 [Source:MGI Symbol;Acc:MGI:88030]	ANXA4	ENSG00000196975
Anxa5	ENSMUSG00000027712	annexin A5 [Source:MGI Symbol;Acc:MGI:106008]	ANXA5	ENSG00000164111
Anxa7	ENSMUSG00000021814	annexin A7 [Source:MGI Symbol;Acc:MGI:88031]	ANXA7	ENSG00000138279
Aox1	ENSMUSG00000063558	aldehyde oxidase 1 [Source:MGI Symbol;Acc:MGI:88035]	AOX1	ENSG00000138356
Ap1ar	ENSMUSG00000074238	adaptor-related protein complex 1 associated regulatory protein [Source:MGI Symbol;Acc:MGI:2384822]	AP1AR	ENSG00000138660
Ap1g2	ENSMUSG00000040701	adaptor protein complex AP-1, gamma 2 subunit [Source:MGI Symbol;Acc:MGI:1328307]	AP1G2	ENSG00000213983
Ap1m1	ENSMUSG00000003033	adaptor-related protein complex AP-1, mu subunit 1 [Source:MGI Symbol;Acc:MGI:102776]	AP1M1	ENSG00000072958
Ap2b1	ENSMUSG00000035152	adaptor-related protein complex 2, beta 1 subunit [Source:MGI Symbol;Acc:MGI:1919020]	AP2B1	ENSG00000006125
Ap3d1	ENSMUSG00000020198	adaptor-related protein complex 3, delta 1 subunit [Source:MGI Symbol;Acc:MGI:107734]	AP3D1	ENSG00000065000
Apbb2	ENSMUSG00000029207	amyloid beta precursor protein binding family B member 2 [Source:MGI Symbol;Acc:MGI:108405]	APBB2	ENSG00000163697
Apex1	ENSMUSG00000035960	apurinic/apyrimidinic endonuclease 1 [Source:MGI Symbol;Acc:MGI:88042]	APEX1	ENSG00000100823
Apex2	ENSMUSG00000025269	apurinic/apyrimidinic endonuclease 2 [Source:MGI Symbol;Acc:MGI:1924872]	APEX2	ENSG00000169188
Apol9b	ENSMUSG00000068246	apolipoprotein L 9b [Source:MGI Symbol;Acc:MGI:1919148]	APOL1	ENSG00000100342
Apol9a	ENSMUSG00000057346	apolipoprotein L 9a [Source:MGI Symbol;Acc:MGI:3606001]	APOL1	ENSG00000100342
Apol9b	ENSMUSG00000068246	apolipoprotein L 9b [Source:MGI Symbol;Acc:MGI:1919148]	APOL2	ENSG00000128335
Apol9a	ENSMUSG00000057346	apolipoprotein L 9a [Source:MGI Symbol;Acc:MGI:3606001]	APOL2	ENSG00000128335
Apol9b	ENSMUSG00000068246	apolipoprotein L 9b [Source:MGI Symbol;Acc:MGI:1919148]	APOL3	ENSG00000128284
Apol9a	ENSMUSG00000057346	apolipoprotein L 9a [Source:MGI Symbol;Acc:MGI:3606001]	APOL3	ENSG00000128284
Apol9b	ENSMUSG00000068246	apolipoprotein L 9b [Source:MGI Symbol;Acc:MGI:1919148]	APOL4	ENSG00000100336
Apol9a	ENSMUSG00000057346	apolipoprotein L 9a [Source:MGI Symbol;Acc:MGI:3606001]	APOL4	ENSG00000100336
Aqp8	ENSMUSG00000030762	aquaporin 8 [Source:MGI Symbol;Acc:MGI:1195271]	AQP8	ENSG00000103375
Ar	ENSMUSG00000046532	androgen receptor [Source:MGI Symbol;Acc:MGI:88064]	AR	ENSG00000169083
Arap3	ENSMUSG00000024451	ArfGAP with RhoGAP domain, ankyrin repeat and PH domain 3 [Source:MGI Symbol;Acc:MGI:2147274]	ARAP3	ENSG00000120318
Arfgef2	ENSMUSG00000074582	ADP ribosylation factor guanine nucleotide exchange factor 2 [Source:MGI Symbol;Acc:MGI:2139354]	ARFGEF2	ENSG00000124198
Arhgap17	ENSMUSG00000030766	Rho GTPase activating protein 17 [Source:MGI Symbol;Acc:MGI:1917747]	ARHGAP17	ENSG00000140750
Arhgap20	ENSMUSG00000053199	Rho GTPase activating protein 20 [Source:MGI Symbol;Acc:MGI:2445175]	ARHGAP20	ENSG00000137727
Arhgap26	ENSMUSG00000036452	Rho GTPase activating protein 26 [Source:MGI Symbol;Acc:MGI:1918552]	ARHGAP26	ENSG00000145819
Arhgap28	ENSMUSG00000024043	Rho GTPase activating protein 28 [Source:MGI Symbol;Acc:MGI:2147003]	ARHGAP28	ENSG00000088756
Arhgap31	ENSMUSG00000022799	Rho GTPase activating protein 31 [Source:MGI Symbol;Acc:MGI:1333857]	ARHGAP31	ENSG00000031081
Arhgap44	ENSMUSG00000033389	Rho GTPase activating protein 44 [Source:MGI Symbol;Acc:MGI:2144423]	ARHGAP44	ENSG00000006740
Arhgap8	ENSMUSG00000078954	Rho GTPase activating protein 8 [Source:MGI Symbol;Acc:MGI:1920417]	ARHGAP8	ENSG00000241484
Arhgef11	ENSMUSG00000041977	Rho guanine nucleotide exchange factor 11 [Source:MGI Symbol;Acc:MGI:2441869]	ARHGEF11	ENSG00000132694
Arhgef12	ENSMUSG00000059495	Rho guanine nucleotide exchange factor 12 [Source:MGI Symbol;Acc:MGI:1916882]	ARHGEF12	ENSG00000196914
Arhgef28	ENSMUSG00000021662	Rho guanine nucleotide exchange factor 28 [Source:MGI Symbol;Acc:MGI:1346016]	ARHGEF28	ENSG00000214944
Arhgef37	ENSMUSG00000045094	Rho guanine nucleotide exchange factor 37 [Source:MGI Symbol;Acc:MGI:3045339]	ARHGEF37	ENSG00000183111
Arhgef38	ENSMUSG00000040969	Rho guanine nucleotide exchange factor 38 [Source:MGI Symbol;Acc:MGI:1924919]	ARHGEF38	ENSG00000236699
Arid5b	ENSMUSG00000019947	AT-rich interaction domain 5B [Source:MGI Symbol;Acc:MGI:2175912]	ARID5B	ENSG00000150347
Arih2	ENSMUSG00000064145	ariadne RBR E3 ubiquitin protein ligase 2 [Source:MGI Symbol;Acc:MGI:1344361]	ARIH2	ENSG00000177479
Arl1	ENSMUSG00000060904	ADP-ribosylation factor-like 1 [Source:MGI Symbol;Acc:MGI:99436]	ARL1	ENSG00000120805
Arl4d	ENSMUSG00000034936	ADP-ribosylation factor-like 4D [Source:MGI Symbol;Acc:MGI:1933155]	ARL4D	ENSG00000175906
Arl6ip1	ENSMUSG00000030654	ADP-ribosylation factor-like 6 interacting protein 1 [Source:MGI Symbol;Acc:MGI:1858943]	ARL6IP1	ENSG00000170540
Arl8b	ENSMUSG00000030105	ADP-ribosylation factor-like 8B [Source:MGI Symbol;Acc:MGI:1914416]	ARL8B	ENSG00000134108
Armc10	ENSMUSG00000038525	armadillo repeat containing 10 [Source:MGI Symbol;Acc:MGI:1914461]	ARMC10	ENSG00000170632
Armc2	ENSMUSG00000071324	armadillo repeat containing 2 [Source:MGI Symbol;Acc:MGI:1916449]	ARMC2	ENSG00000118690
Armcx4	ENSMUSG00000049804	armadillo repeat containing, X-linked 4 [Source:MGI Symbol;Acc:MGI:2147887]	ARMCX4	ENSG00000196440
Bhlhb9	ENSMUSG00000072964	basic helix-loop-helix domain containing, class B9 [Source:MGI Symbol;Acc:MGI:1917487]	ARMCX5-GPRASP2	ENSG00000286237
Armt1	ENSMUSG00000061759	acidic residue methyltransferase 1 [Source:MGI Symbol;Acc:MGI:1920669]	ARMT1	ENSG00000146476
Arpc1a	ENSMUSG00000029621	actin related protein 2/3 complex, subunit 1A [Source:MGI Symbol;Acc:MGI:1928896]	ARPC1A	ENSG00000241685
Arpc2	ENSMUSG00000006304	actin related protein 2/3 complex, subunit 2 [Source:MGI Symbol;Acc:MGI:1923959]	ARPC2	ENSG00000163466
Arpc5l	ENSMUSG00000026755	actin related protein 2/3 complex, subunit 5-like [Source:MGI Symbol;Acc:MGI:1921442]	ARPC5L	ENSG00000136950
Arrb1	ENSMUSG00000018909	arrestin, beta 1 [Source:MGI Symbol;Acc:MGI:99473]	ARRB1	ENSG00000137486
Arrdc2	ENSMUSG00000002910	arrestin domain containing 2 [Source:MGI Symbol;Acc:MGI:1918057]	ARRDC2	ENSG00000105643
Arsa	ENSMUSG00000022620	arylsulfatase A [Source:MGI Symbol;Acc:MGI:88077]	ARSA	ENSG00000100299
Arsb	ENSMUSG00000042082	arylsulfatase B [Source:MGI Symbol;Acc:MGI:88075]	ARSB	ENSG00000113273
Arsj	ENSMUSG00000046561	arylsulfatase J [Source:MGI Symbol;Acc:MGI:2443513]	ARSJ	ENSG00000180801
Art5	ENSMUSG00000070424	ADP-ribosyltransferase 5 [Source:MGI Symbol;Acc:MGI:107948]	ART5	ENSG00000167311
As3mt	ENSMUSG00000003559	arsenite methyltransferase [Source:MGI Symbol;Acc:MGI:1929882]	AS3MT	ENSG00000214435
Asap1	ENSMUSG00000022377	ArfGAP with SH3 domain, ankyrin repeat and PH domain1 [Source:MGI Symbol;Acc:MGI:1342335]	ASAP1	ENSG00000153317
Asap2	ENSMUSG00000052632	ArfGAP with SH3 domain, ankyrin repeat and PH domain 2 [Source:MGI Symbol;Acc:MGI:2685438]	ASAP2	ENSG00000151693
Asb1	ENSMUSG00000026311	ankyrin repeat and SOCS box-containing 1 [Source:MGI Symbol;Acc:MGI:1929735]	ASB1	ENSG00000065802
Asb3	ENSMUSG00000020305	ankyrin repeat and SOCS box-containing 3 [Source:MGI Symbol;Acc:MGI:1929749]	ASB3	ENSG00000115239
Asic4	ENSMUSG00000033007	acid-sensing ion channel family member 4 [Source:MGI Symbol;Acc:MGI:2652846]	ASIC4	ENSG00000072182
Asns	ENSMUSG00000029752	asparagine synthetase [Source:MGI Symbol;Acc:MGI:1350929]	ASNS	ENSG00000070669
Asnsd1	ENSMUSG00000026095	asparagine synthetase domain containing 1 [Source:MGI Symbol;Acc:MGI:1917646]	ASNSD1	ENSG00000138381
Asxl3	ENSMUSG00000045215	ASXL transcriptional regulator 3 [Source:MGI Symbol;Acc:MGI:2685175]	ASXL3	ENSG00000141431
Atf5	ENSMUSG00000038539	activating transcription factor 5 [Source:MGI Symbol;Acc:MGI:2141857]	ATF5	ENSG00000169136
Atf6b	ENSMUSG00000015461	activating transcription factor 6 beta [Source:MGI Symbol;Acc:MGI:105121]	ATF6B	ENSG00000213676
Atf7	ENSMUSG00000099083	activating transcription factor 7 [Source:MGI Symbol;Acc:MGI:2443472]	ATF7	ENSG00000170653
Atg12	ENSMUSG00000032905	autophagy related 12 [Source:MGI Symbol;Acc:MGI:1914776]	ATG12	ENSG00000145782
Atg4c	ENSMUSG00000028550	autophagy related 4C, cysteine peptidase [Source:MGI Symbol;Acc:MGI:2651854]	ATG4C	ENSG00000125703
Atic	ENSMUSG00000026192	5-aminoimidazole-4-carboxamide ribonucleotide formyltransferase/IMP cyclohydrolase [Source:MGI Symbol;Acc:MGI:1351352]	ATIC	ENSG00000138363
Atn1	ENSMUSG00000004263	atrophin 1 [Source:MGI Symbol;Acc:MGI:104725]	ATN1	ENSG00000111676
Atp11a	ENSMUSG00000031441	ATPase, class VI, type 11A [Source:MGI Symbol;Acc:MGI:1354735]	ATP11A	ENSG00000068650
Atp1a3	ENSMUSG00000040907	ATPase, Na+/K+ transporting, alpha 3 polypeptide [Source:MGI Symbol;Acc:MGI:88107]	ATP1A3	ENSG00000105409
Atp1b2	ENSMUSG00000041329	ATPase, Na+/K+ transporting, beta 2 polypeptide [Source:MGI Symbol;Acc:MGI:88109]	ATP1B2	ENSG00000129244
Atp2b2	ENSMUSG00000030302	ATPase, Ca++ transporting, plasma membrane 2 [Source:MGI Symbol;Acc:MGI:105368]	ATP2B2	ENSG00000157087
Atp6ap2	ENSMUSG00000031007	ATPase, H+ transporting, lysosomal accessory protein 2 [Source:MGI Symbol;Acc:MGI:1917745]	ATP6AP2	ENSG00000182220
Atp6v1c1	ENSMUSG00000022295	ATPase, H+ transporting, lysosomal V1 subunit C1 [Source:MGI Symbol;Acc:MGI:1913585]	ATP6V1C1	ENSG00000155097
Atp6v1d	ENSMUSG00000021114	ATPase, H+ transporting, lysosomal V1 subunit D [Source:MGI Symbol;Acc:MGI:1921084]	ATP6V1D	ENSG00000100554
Atp6v1e1	ENSMUSG00000019210	ATPase, H+ transporting, lysosomal V1 subunit E1 [Source:MGI Symbol;Acc:MGI:894326]	ATP6V1E1	ENSG00000131100
Atp6v1g1	ENSMUSG00000039105	ATPase, H+ transporting, lysosomal V1 subunit G1 [Source:MGI Symbol;Acc:MGI:1913540]	ATP6V1G1	ENSG00000136888
Atp6v1g3	ENSMUSG00000026394	ATPase, H+ transporting, lysosomal V1 subunit G3 [Source:MGI Symbol;Acc:MGI:2450548]	ATP6V1G3	ENSG00000151418
Atxn2	ENSMUSG00000042605	ataxin 2 [Source:MGI Symbol;Acc:MGI:1277223]	ATXN2	ENSG00000204842
Atxn7l1	ENSMUSG00000020564	ataxin 7-like 1 [Source:MGI Symbol;Acc:MGI:3584458]	ATXN7L1	ENSG00000146776
Auts2	ENSMUSG00000029673	autism susceptibility candidate 2 [Source:MGI Symbol;Acc:MGI:1919847]	AUTS2	ENSG00000158321
Avpr1a	ENSMUSG00000020123	arginine vasopressin receptor 1A [Source:MGI Symbol;Acc:MGI:1859216]	AVPR1A	ENSG00000166148
Azin2	ENSMUSG00000028789	antizyme inhibitor 2 [Source:MGI Symbol;Acc:MGI:2442093]	AZIN2	ENSG00000142920
B3galt1	ENSMUSG00000034780	UDP-Gal:betaGlcNAc beta 1,3-galactosyltransferase, polypeptide 1 [Source:MGI Symbol;Acc:MGI:1349403]	B3GALT1	ENSG00000172318
B3gnt3	ENSMUSG00000031803	UDP-GlcNAc:betaGal beta-1,3-N-acetylglucosaminyltransferase 3 [Source:MGI Symbol;Acc:MGI:2152535]	B3GNT3	ENSG00000179913
Bach1	ENSMUSG00000025612	BTB and CNC homology 1, basic leucine zipper transcription factor 1 [Source:MGI Symbol;Acc:MGI:894680]	BACH1	ENSG00000156273
Bahcc1	ENSMUSG00000039741	BAH domain and coiled-coil containing 1 [Source:MGI Symbol;Acc:MGI:2679272]	BAHCC1	ENSG00000266074
Bambi	ENSMUSG00000024232	BMP and activin membrane-bound inhibitor [Source:MGI Symbol;Acc:MGI:1915260]	BAMBI	ENSG00000095739
Bcar1	ENSMUSG00000031955	breast cancer anti-estrogen resistance 1 [Source:MGI Symbol;Acc:MGI:108091]	BCAR1	ENSG00000050820
Bcas2	ENSMUSG00000005687	BCAS2 pre-mRNA processing factor [Source:MGI Symbol;Acc:MGI:1915433]	BCAS2	ENSG00000116752
Bcl2l1	ENSMUSG00000007659	BCL2-like 1 [Source:MGI Symbol;Acc:MGI:88139]	BCL2L1	ENSG00000171552
Bcl3	ENSMUSG00000053175	B cell leukemia/lymphoma 3 [Source:MGI Symbol;Acc:MGI:88140]	BCL3	ENSG00000069399
Bcl9	ENSMUSG00000038256	B cell CLL/lymphoma 9 [Source:MGI Symbol;Acc:MGI:1924828]	BCL9	ENSG00000116128
Bcl9l	ENSMUSG00000063382	B cell CLL/lymphoma 9-like [Source:MGI Symbol;Acc:MGI:1933114]	BCL9L	ENSG00000186174
Bclaf1	ENSMUSG00000037608	BCL2-associated transcription factor 1 [Source:MGI Symbol;Acc:MGI:1917580]	BCLAF1	ENSG00000029363
Bco2	ENSMUSG00000032066	beta-carotene oxygenase 2 [Source:MGI Symbol;Acc:MGI:2177469]	BCO2	ENSG00000197580
Bcs1l	ENSMUSG00000026172	BCS1 homolog, ubiquinol-cytochrome c reductase complex chaperone [Source:MGI Symbol;Acc:MGI:1914071]	BCS1L	ENSG00000074582
Bend7	ENSMUSG00000048186	BEN domain containing 7 [Source:MGI Symbol;Acc:MGI:2443100]	BEND7	ENSG00000165626
Bfar	ENSMUSG00000022684	bifunctional apoptosis regulator [Source:MGI Symbol;Acc:MGI:1914368]	BFAR	ENSG00000103429
Bhlhe40	ENSMUSG00000030103	basic helix-loop-helix family, member e40 [Source:MGI Symbol;Acc:MGI:1097714]	BHLHE40	ENSG00000134107
Bhlhe41	ENSMUSG00000030256	basic helix-loop-helix family, member e41 [Source:MGI Symbol;Acc:MGI:1930704]	BHLHE41	ENSG00000123095
Bicc1	ENSMUSG00000014329	BicC family RNA binding protein 1 [Source:MGI Symbol;Acc:MGI:1933388]	BICC1	ENSG00000122870
Bicra	ENSMUSG00000070808	BRD4 interacting chromatin remodeling complex associated protein [Source:MGI Symbol;Acc:MGI:2154263]	BICRA	ENSG00000063169
Bicral	ENSMUSG00000036568	BRD4 interacting chromatin remodeling complex associated protein like [Source:MGI Symbol;Acc:MGI:2673855]	BICRAL	ENSG00000112624
Blmh	ENSMUSG00000020840	bleomycin hydrolase [Source:MGI Symbol;Acc:MGI:1345186]	BLMH	ENSG00000108578
Bloc1s2	ENSMUSG00000057506	biogenesis of lysosomal organelles complex-1, subunit 2 [Source:MGI Symbol;Acc:MGI:1920939]	BLOC1S2	ENSG00000196072
Blzf1	ENSMUSG00000026577	basic leucine zipper nuclear factor 1 [Source:MGI Symbol;Acc:MGI:1201607]	BLZF1	ENSG00000117475
Bmp4	ENSMUSG00000021835	bone morphogenetic protein 4 [Source:MGI Symbol;Acc:MGI:88180]	BMP4	ENSG00000125378
Bnip3l	ENSMUSG00000022051	BCL2/adenovirus E1B interacting protein 3-like [Source:MGI Symbol;Acc:MGI:1332659]	BNIP3L	ENSG00000104765
Bpnt1	ENSMUSG00000026617	3'(2'), 5'-bisphosphate nucleotidase 1 [Source:MGI Symbol;Acc:MGI:1338800]	BPNT1	ENSG00000162813
Bpnt2	ENSMUSG00000066324	3'(2'), 5'-bisphosphate nucleotidase 2 [Source:MGI Symbol;Acc:MGI:1915720]	BPNT2	ENSG00000104331
Brap	ENSMUSG00000029458	BRCA1 associated protein [Source:MGI Symbol;Acc:MGI:1919649]	BRAP	ENSG00000089234
Brd4	ENSMUSG00000024002	bromodomain containing 4 [Source:MGI Symbol;Acc:MGI:1888520]	BRD4	ENSG00000141867
Brinp1	ENSMUSG00000028351	bone morphogenic protein/retinoic acid inducible neural specific 1 [Source:MGI Symbol;Acc:MGI:1928478]	BRINP1	ENSG00000078725
Brox	ENSMUSG00000046836	BRO1 domain and CAAX motif containing [Source:MGI Symbol;Acc:MGI:1918928]	BROX	ENSG00000162819
Brpf3	ENSMUSG00000063952	bromodomain and PHD finger containing, 3 [Source:MGI Symbol;Acc:MGI:2146836]	BRPF3	ENSG00000096070
Brsk1	ENSMUSG00000035390	BR serine/threonine kinase 1 [Source:MGI Symbol;Acc:MGI:2685946]	BRSK1	ENSG00000160469
Btbd19	ENSMUSG00000073771	BTB domain containing 19 [Source:MGI Symbol;Acc:MGI:1925861]	BTBD19	ENSG00000222009
Btf3	ENSMUSG00000021660	basic transcription factor 3 [Source:MGI Symbol;Acc:MGI:1202875]	BTF3	ENSG00000145741
Btla	ENSMUSG00000052013	B and T lymphocyte associated [Source:MGI Symbol;Acc:MGI:2658978]	BTLA	ENSG00000186265
Btrc	ENSMUSG00000025217	beta-transducin repeat containing protein [Source:MGI Symbol;Acc:MGI:1338871]	BTRC	ENSG00000166167
Bud31	ENSMUSG00000038722	BUD31 homolog [Source:MGI Symbol;Acc:MGI:2141291]	BUD31	ENSG00000106245
1110004F10Rik	ENSMUSG00000030663	RIKEN cDNA 1110004F10 gene [Source:MGI Symbol;Acc:MGI:1929274]	C11orf58	ENSG00000110696
Gm13889	ENSMUSG00000087006	predicted gene 13889 [Source:MGI Symbol;Acc:MGI:3652053]	C11orf96	ENSG00000187479
1700123O20Rik	ENSMUSG00000040822	RIKEN cDNA 1700123O20 gene [Source:MGI Symbol;Acc:MGI:1920893]	C14orf119	ENSG00000179933
1700017B05Rik	ENSMUSG00000032300	RIKEN cDNA 1700017B05 gene [Source:MGI Symbol;Acc:MGI:1921461]	C15orf39	ENSG00000167173
Gm11437	ENSMUSG00000051452	predicted gene 11437 [Source:MGI Symbol;Acc:MGI:3650287]	C17orf78	ENSG00000278505
C1d	ENSMUSG00000000581	C1D nuclear receptor co-repressor [Source:MGI Symbol;Acc:MGI:1927354]	C1D	ENSG00000197223
2310022B05Rik	ENSMUSG00000031983	RIKEN cDNA 2310022B05 gene [Source:MGI Symbol;Acc:MGI:1916801]	C1orf198	ENSG00000119280
A130010J15Rik	ENSMUSG00000079144	RIKEN cDNA A130010J15 gene [Source:MGI Symbol;Acc:MGI:2441776]	C1orf74	ENSG00000162757
C1qtnf6	ENSMUSG00000022440	C1q and tumor necrosis factor related protein 6 [Source:MGI Symbol;Acc:MGI:1919959]	C1QTNF6	ENSG00000133466
C1qtnf9	ENSMUSG00000071347	C1q and tumor necrosis factor related protein 9 [Source:MGI Symbol;Acc:MGI:3045252]	C1QTNF9	ENSG00000240654
C1qtnf9	ENSMUSG00000071347	C1q and tumor necrosis factor related protein 9 [Source:MGI Symbol;Acc:MGI:3045252]	C1QTNF9B	ENSG00000205863
C1rl	ENSMUSG00000038527	complement component 1, r subcomponent-like [Source:MGI Symbol;Acc:MGI:2660692]	C1RL	ENSG00000139178
C2cd2	ENSMUSG00000045975	C2 calcium-dependent domain containing 2 [Source:MGI Symbol;Acc:MGI:1891883]	C2CD2	ENSG00000157617
C2cd5	ENSMUSG00000030279	C2 calcium-dependent domain containing 5 [Source:MGI Symbol;Acc:MGI:1921991]	C2CD5	ENSG00000111731
1700003E16Rik	ENSMUSG00000030030	RIKEN cDNA 1700003E16 gene [Source:MGI Symbol;Acc:MGI:1919087]	C2orf81	ENSG00000284308
2510009E07Rik	ENSMUSG00000043391	RIKEN cDNA 2510009E07 gene [Source:MGI Symbol;Acc:MGI:1919440]	C3orf70	ENSG00000187068
1810037I17Rik	ENSMUSG00000054091	RIKEN cDNA 1810037I17 gene [Source:MGI Symbol;Acc:MGI:1914954]	C4orf3	ENSG00000164096
C5ar1	ENSMUSG00000049130	complement component 5a receptor 1 [Source:MGI Symbol;Acc:MGI:88232]	C5AR1	ENSG00000197405
2310061I04Rik	ENSMUSG00000050705	RIKEN cDNA 2310061I04 gene [Source:MGI Symbol;Acc:MGI:1916912]	C6orf136	ENSG00000204564
9930012K11Rik	ENSMUSG00000044551	RIKEN cDNA 9930012K11 gene [Source:MGI Symbol;Acc:MGI:2145726]	C8orf58	ENSG00000241852
D030056L22Rik	ENSMUSG00000047044	RIKEN cDNA D030056L22 gene [Source:MGI Symbol;Acc:MGI:3583960]	C9orf40	ENSG00000135045
1110059E24Rik	ENSMUSG00000035171	RIKEN cDNA 1110059E24 gene [Source:MGI Symbol;Acc:MGI:1913456]	C9orf85	ENSG00000155621
Car4	ENSMUSG00000000805	carbonic anhydrase 4 [Source:MGI Symbol;Acc:MGI:1096574]	CA4	ENSG00000167434
Car7	ENSMUSG00000031883	carbonic anhydrase 7 [Source:MGI Symbol;Acc:MGI:103100]	CA7	ENSG00000168748
Cables2	ENSMUSG00000038990	CDK5 and Abl enzyme substrate 2 [Source:MGI Symbol;Acc:MGI:2182335]	CABLES2	ENSG00000149679
Cabp1	ENSMUSG00000029544	calcium binding protein 1 [Source:MGI Symbol;Acc:MGI:1352750]	CABP1	ENSG00000157782
Cachd1	ENSMUSG00000028532	cache domain containing 1 [Source:MGI Symbol;Acc:MGI:2444177]	CACHD1	ENSG00000158966
Cacna1c	ENSMUSG00000051331	calcium channel, voltage-dependent, L type, alpha 1C subunit [Source:MGI Symbol;Acc:MGI:103013]	CACNA1C	ENSG00000151067
Cacna1d	ENSMUSG00000015968	calcium channel, voltage-dependent, L type, alpha 1D subunit [Source:MGI Symbol;Acc:MGI:88293]	CACNA1D	ENSG00000157388
Cacng7	ENSMUSG00000069806	calcium channel, voltage-dependent, gamma subunit 7 [Source:MGI Symbol;Acc:MGI:1932374]	CACNG7	ENSG00000105605
Cad	ENSMUSG00000013629	carbamoyl-phosphate synthetase 2, aspartate transcarbamylase, and dihydroorotase [Source:MGI Symbol;Acc:MGI:1916969]	CAD	ENSG00000084774
Cadps2	ENSMUSG00000017978	Ca2+-dependent activator protein for secretion 2 [Source:MGI Symbol;Acc:MGI:2443963]	CADPS2	ENSG00000081803
Calcoco1	ENSMUSG00000023055	calcium binding and coiled coil domain 1 [Source:MGI Symbol;Acc:MGI:1914738]	CALCOCO1	ENSG00000012822
Camk2n2	ENSMUSG00000051146	calcium/calmodulin-dependent protein kinase II inhibitor 2 [Source:MGI Symbol;Acc:MGI:1920297]	CAMK2N2	ENSG00000163888
Camkk2	ENSMUSG00000029471	calcium/calmodulin-dependent protein kinase kinase 2, beta [Source:MGI Symbol;Acc:MGI:2444812]	CAMKK2	ENSG00000110931
Camsap3	ENSMUSG00000044433	calmodulin regulated spectrin-associated protein family, member 3 [Source:MGI Symbol;Acc:MGI:1916947]	CAMSAP3	ENSG00000076826
Camta2	ENSMUSG00000040712	calmodulin binding transcription activator 2 [Source:MGI Symbol;Acc:MGI:2135957]	CAMTA2	ENSG00000108509
Capn1	ENSMUSG00000024942	calpain 1 [Source:MGI Symbol;Acc:MGI:88263]	CAPN1	ENSG00000014216
Capn2	ENSMUSG00000026509	calpain 2 [Source:MGI Symbol;Acc:MGI:88264]	CAPN2	ENSG00000162909
Card6	ENSMUSG00000041849	caspase recruitment domain family, member 6 [Source:MGI Symbol;Acc:MGI:3032959]	CARD6	ENSG00000132357
Carm1	ENSMUSG00000032185	coactivator-associated arginine methyltransferase 1 [Source:MGI Symbol;Acc:MGI:1913208]	CARM1	ENSG00000142453
Castor2	ENSMUSG00000015944	cytosolic arginine sensor for mTORC1 subunit 2 [Source:MGI Symbol;Acc:MGI:1933384]	CASTOR2	ENSG00000274070
Cavin1	ENSMUSG00000004044	caveolae associated 1 [Source:MGI Symbol;Acc:MGI:1277968]	CAVIN1	ENSG00000177469
Cbfa2t3	ENSMUSG00000006362	CBFA2/RUNX1 translocation partner 3 [Source:MGI Symbol;Acc:MGI:1338013]	CBFA2T3	ENSG00000129993
Ccdc125	ENSMUSG00000048924	coiled-coil domain containing 125 [Source:MGI Symbol;Acc:MGI:1923291]	CCDC125	ENSG00000183323
Ccdc137	ENSMUSG00000049957	coiled-coil domain containing 137 [Source:MGI Symbol;Acc:MGI:1914541]	CCDC137	ENSG00000185298
Ccdc141	ENSMUSG00000044033	coiled-coil domain containing 141 [Source:MGI Symbol;Acc:MGI:1919735]	CCDC141	ENSG00000163492
Ccdc149	ENSMUSG00000045790	coiled-coil domain containing 149 [Source:MGI Symbol;Acc:MGI:2685293]	CCDC149	ENSG00000181982
Ccdc184	ENSMUSG00000029875	coiled-coil domain containing 184 [Source:MGI Symbol;Acc:MGI:2146066]	CCDC184	ENSG00000177875
Ccdc34	ENSMUSG00000027160	coiled-coil domain containing 34 [Source:MGI Symbol;Acc:MGI:1915451]	CCDC34	ENSG00000109881
Ccdc69	ENSMUSG00000049588	coiled-coil domain containing 69 [Source:MGI Symbol;Acc:MGI:1196234]	CCDC69	ENSG00000198624
Ccdc85b	ENSMUSG00000095098	coiled-coil domain containing 85B [Source:MGI Symbol;Acc:MGI:2147607]	CCDC85B	ENSG00000175602
Ccm2l	ENSMUSG00000027474	cerebral cavernous malformation 2-like [Source:MGI Symbol;Acc:MGI:2385159]	CCM2L	ENSG00000101331
Ccn1	ENSMUSG00000028195	cellular communication network factor 1 [Source:MGI Symbol;Acc:MGI:88613]	CCN1	ENSG00000142871
Ccndbp1	ENSMUSG00000023572	cyclin D-type binding-protein 1 [Source:MGI Symbol;Acc:MGI:109595]	CCNDBP1	ENSG00000166946
Ccne1	ENSMUSG00000002068	cyclin E1 [Source:MGI Symbol;Acc:MGI:88316]	CCNE1	ENSG00000105173
Ccne2	ENSMUSG00000028212	cyclin E2 [Source:MGI Symbol;Acc:MGI:1329034]	CCNE2	ENSG00000175305
Ccng2	ENSMUSG00000029385	cyclin G2 [Source:MGI Symbol;Acc:MGI:1095734]	CCNG2	ENSG00000138764
Ccnjl	ENSMUSG00000044707	cyclin J-like [Source:MGI Symbol;Acc:MGI:2685723]	CCNJL	ENSG00000135083
Cct4	ENSMUSG00000007739	chaperonin containing TCP1 subunit 4 [Source:MGI Symbol;Acc:MGI:104689]	CCT4	ENSG00000115484
Cd207	ENSMUSG00000034783	CD207 antigen [Source:MGI Symbol;Acc:MGI:2180021]	CD207	ENSG00000116031
Cd24a	ENSMUSG00000047139	CD24a antigen [Source:MGI Symbol;Acc:MGI:88323]	CD24	ENSG00000272398
Cd247	ENSMUSG00000005763	CD247 antigen [Source:MGI Symbol;Acc:MGI:88334]	CD247	ENSG00000198821
Cd2bp2	ENSMUSG00000042502	CD2 cytoplasmic tail binding protein 2 [Source:MGI Symbol;Acc:MGI:1917483]	CD2BP2	ENSG00000169217
Cd3d	ENSMUSG00000032094	CD3 antigen, delta polypeptide [Source:MGI Symbol;Acc:MGI:88331]	CD3D	ENSG00000167286
Cd3g	ENSMUSG00000002033	CD3 antigen, gamma polypeptide [Source:MGI Symbol;Acc:MGI:88333]	CD3G	ENSG00000160654
Cd83	ENSMUSG00000015396	CD83 antigen [Source:MGI Symbol;Acc:MGI:1328316]	CD83	ENSG00000112149
Cd93	ENSMUSG00000027435	CD93 antigen [Source:MGI Symbol;Acc:MGI:106664]	CD93	ENSG00000125810
Cd99l2	ENSMUSG00000035776	CD99 antigen-like 2 [Source:MGI Symbol;Acc:MGI:2177151]	CD99L2	ENSG00000102181
Cdc123	ENSMUSG00000039128	cell division cycle 123 [Source:MGI Symbol;Acc:MGI:2138811]	CDC123	ENSG00000151465
Cdc26	ENSMUSG00000066149	cell division cycle 26 [Source:MGI Symbol;Acc:MGI:1913690]	CDC26	ENSG00000176386
Cdc42bpa	ENSMUSG00000026490	CDC42 binding protein kinase alpha [Source:MGI Symbol;Acc:MGI:2441841]	CDC42BPA	ENSG00000143776
Cdc42bpb	ENSMUSG00000021279	CDC42 binding protein kinase beta [Source:MGI Symbol;Acc:MGI:2136459]	CDC42BPB	ENSG00000198752
Cdc42ep2	ENSMUSG00000045664	CDC42 effector protein 2 [Source:MGI Symbol;Acc:MGI:1929744]	CDC42EP2	ENSG00000149798
Cdca4	ENSMUSG00000047832	cell division cycle associated 4 [Source:MGI Symbol;Acc:MGI:1919213]	CDCA4	ENSG00000170779
Cdh11	ENSMUSG00000031673	cadherin 11 [Source:MGI Symbol;Acc:MGI:99217]	CDH11	ENSG00000140937
Cdh2	ENSMUSG00000024304	cadherin 2 [Source:MGI Symbol;Acc:MGI:88355]	CDH2	ENSG00000170558
Cdh5	ENSMUSG00000031871	cadherin 5 [Source:MGI Symbol;Acc:MGI:105057]	CDH5	ENSG00000179776
Cdk16	ENSMUSG00000031065	cyclin dependent kinase 16 [Source:MGI Symbol;Acc:MGI:97516]	CDK16	ENSG00000102225
Cdk4	ENSMUSG00000006728	cyclin dependent kinase 4 [Source:MGI Symbol;Acc:MGI:88357]	CDK4	ENSG00000135446
Cdk7	ENSMUSG00000069089	cyclin dependent kinase 7 [Source:MGI Symbol;Acc:MGI:102956]	CDK7	ENSG00000134058
Cdkn1a	ENSMUSG00000023067	cyclin dependent kinase inhibitor 1A [Source:MGI Symbol;Acc:MGI:104556]	CDKN1A	ENSG00000124762
Cdkn2aip	ENSMUSG00000038069	CDKN2A interacting protein [Source:MGI Symbol;Acc:MGI:1918175]	CDKN2AIP	ENSG00000168564
Cdkn2aipnl	ENSMUSG00000020392	CDKN2A interacting protein N-terminal like [Source:MGI Symbol;Acc:MGI:1261797]	CDKN2AIPNL	ENSG00000237190
Cdon	ENSMUSG00000038119	cell adhesion molecule-related/down-regulated by oncogenes [Source:MGI Symbol;Acc:MGI:1926387]	CDON	ENSG00000064309
Cebpd	ENSMUSG00000071637	CCAAT/enhancer binding protein delta [Source:MGI Symbol;Acc:MGI:103573]	CEBPD	ENSG00000221869
Cenpa	ENSMUSG00000029177	centromere protein A [Source:MGI Symbol;Acc:MGI:88375]	CENPA	ENSG00000115163
Cenpp	ENSMUSG00000021391	centromere protein P [Source:MGI Symbol;Acc:MGI:1913586]	CENPP	ENSG00000188312
Cenpw	ENSMUSG00000075266	centromere protein W [Source:MGI Symbol;Acc:MGI:1913561]	CENPW	ENSG00000203760
Cep19	ENSMUSG00000035790	centrosomal protein 19 [Source:MGI Symbol;Acc:MGI:1914244]	CEP19	ENSG00000174007
Cep20	ENSMUSG00000022677	centrosomal protein 20 [Source:MGI Symbol;Acc:MGI:1913336]	CEP20	ENSG00000133393
Cep43	ENSMUSG00000069135	centrosomal protein 43 [Source:MGI Symbol;Acc:MGI:1922546]	CEP43	ENSG00000213066
Cers5	ENSMUSG00000023021	ceramide synthase 5 [Source:MGI Symbol;Acc:MGI:1919199]	CERS5	ENSG00000139624
Cetn3	ENSMUSG00000021537	centrin 3 [Source:MGI Symbol;Acc:MGI:1097706]	CETN3	ENSG00000153140
Cfap221	ENSMUSG00000036962	cilia and flagella associated protein 221 [Source:MGI Symbol;Acc:MGI:2684947]	CFAP221	ENSG00000163075
Cfap91	ENSMUSG00000022805	cilia and flagella associated protein 91 [Source:MGI Symbol;Acc:MGI:2443598]	CFAP91	ENSG00000183833
Cgn	ENSMUSG00000068876	cingulin [Source:MGI Symbol;Acc:MGI:1927237]	CGN	ENSG00000143375
Chchd4	ENSMUSG00000034203	coiled-coil-helix-coiled-coil-helix domain containing 4 [Source:MGI Symbol;Acc:MGI:1919420]	CHCHD4	ENSG00000163528
Chchd5	ENSMUSG00000037938	coiled-coil-helix-coiled-coil-helix domain containing 5 [Source:MGI Symbol;Acc:MGI:1913420]	CHCHD5	ENSG00000125611
Chchd7	ENSMUSG00000042198	coiled-coil-helix-coiled-coil-helix domain containing 7 [Source:MGI Symbol;Acc:MGI:1913683]	CHCHD7	ENSG00000170791
Chfr	ENSMUSG00000014668	checkpoint with forkhead and ring finger domains [Source:MGI Symbol;Acc:MGI:2444898]	CHFR	ENSG00000072609
Chka	ENSMUSG00000024843	choline kinase alpha [Source:MGI Symbol;Acc:MGI:107760]	CHKA	ENSG00000110721
Chmp2a	ENSMUSG00000033916	charged multivesicular body protein 2A [Source:MGI Symbol;Acc:MGI:1916203]	CHMP2A	ENSG00000130724
Chmp5	ENSMUSG00000028419	charged multivesicular body protein 5 [Source:MGI Symbol;Acc:MGI:1924209]	CHMP5	ENSG00000086065
Chrd	ENSMUSG00000006958	chordin [Source:MGI Symbol;Acc:MGI:1313268]	CHRD	ENSG00000090539
Chrm1	ENSMUSG00000032773	cholinergic receptor, muscarinic 1, CNS [Source:MGI Symbol;Acc:MGI:88396]	CHRM1	ENSG00000168539
Chrm3	ENSMUSG00000046159	cholinergic receptor, muscarinic 3, cardiac [Source:MGI Symbol;Acc:MGI:88398]	CHRM3	ENSG00000133019
Chrnb1	ENSMUSG00000041189	cholinergic receptor nicotinic beta 1 subunit [Source:MGI Symbol;Acc:MGI:87890]	CHRNB1	ENSG00000170175
Chrnb2	ENSMUSG00000027950	cholinergic receptor nicotinic beta 2 subunit [Source:MGI Symbol;Acc:MGI:87891]	CHRNB2	ENSG00000160716
Ciao1	ENSMUSG00000003662	cytosolic iron-sulfur protein assembly 1 [Source:MGI Symbol;Acc:MGI:1346998]	CIAO1	ENSG00000144021
Ciart	ENSMUSG00000038550	circadian associated repressor of transcription [Source:MGI Symbol;Acc:MGI:2684975]	CIART	ENSG00000159208
Cibar1	ENSMUSG00000028218	CBY1 interacting BAR domain containing 1 [Source:MGI Symbol;Acc:MGI:1915349]	CIBAR1	ENSG00000188343
Cic	ENSMUSG00000005442	capicua transcriptional repressor [Source:MGI Symbol;Acc:MGI:1918972]	CIC	ENSG00000079432
Cipc	ENSMUSG00000034157	CLOCK interacting protein, circadian [Source:MGI Symbol;Acc:MGI:1919185]	CIPC	ENSG00000198894
Cisd3	ENSMUSG00000078695	CDGSH iron sulfur domain 3 [Source:MGI Symbol;Acc:MGI:101788]	CISD3	ENSG00000277972
Cited2	ENSMUSG00000039910	Cbp/p300-interacting transactivator, with Glu/Asp-rich carboxy-terminal domain, 2 [Source:MGI Symbol;Acc:MGI:1306784]	CITED2	ENSG00000164442
Cited4	ENSMUSG00000070803	Cbp/p300-interacting transactivator, with Glu/Asp-rich carboxy-terminal domain, 4 [Source:MGI Symbol;Acc:MGI:1861694]	CITED4	ENSG00000179862
Cks1b	ENSMUSG00000028044	CDC28 protein kinase 1b [Source:MGI Symbol;Acc:MGI:1889208]	CKS1B	ENSG00000173207
Cldn12	ENSMUSG00000046798	claudin 12 [Source:MGI Symbol;Acc:MGI:1929288]	CLDN12	ENSG00000157224
Clec16a	ENSMUSG00000068663	C-type lectin domain family 16, member A [Source:MGI Symbol;Acc:MGI:1921624]	CLEC16A	ENSG00000038532
Clip2	ENSMUSG00000063146	CAP-GLY domain containing linker protein 2 [Source:MGI Symbol;Acc:MGI:1313136]	CLIP2	ENSG00000106665
Clmp	ENSMUSG00000032024	CXADR-like membrane protein [Source:MGI Symbol;Acc:MGI:1918816]	CLMP	ENSG00000166250
Cln5	ENSMUSG00000022125	ceroid-lipofuscinosis, neuronal 5 [Source:MGI Symbol;Acc:MGI:2442253]	CLN5	ENSG00000102805
Clns1a	ENSMUSG00000025439	chloride channel, nucleotide-sensitive, 1A [Source:MGI Symbol;Acc:MGI:109638]	CLNS1A	ENSG00000074201
Clock	ENSMUSG00000029238	clock circadian regulator [Source:MGI Symbol;Acc:MGI:99698]	CLOCK	ENSG00000134852
Clp1	ENSMUSG00000027079	CLP1, cleavage and polyadenylation factor I subunit [Source:MGI Symbol;Acc:MGI:2138968]	CLP1	ENSG00000172409
Cluap1	ENSMUSG00000014232	clusterin associated protein 1 [Source:MGI Symbol;Acc:MGI:1924029]	CLUAP1	ENSG00000103351
Cluh	ENSMUSG00000020741	clustered mitochondria homolog [Source:MGI Symbol;Acc:MGI:1921398]	CLUH	ENSG00000132361
Cmc1	ENSMUSG00000039163	C-X9-C motif containing 1 [Source:MGI Symbol;Acc:MGI:1915149]	CMC1	ENSG00000187118
Cmip	ENSMUSG00000034390	c-Maf inducing protein [Source:MGI Symbol;Acc:MGI:1921690]	CMIP	ENSG00000153815
Cmpk2	ENSMUSG00000020638	cytidine/uridine monophosphate kinase 2 [Source:MGI Symbol;Acc:MGI:99830]	CMPK2	ENSG00000134326
Cmtm6	ENSMUSG00000032434	CKLF-like MARVEL transmembrane domain containing 6 [Source:MGI Symbol;Acc:MGI:2447165]	CMTM6	ENSG00000091317
Cmtr1	ENSMUSG00000024019	cap methyltransferase 1 [Source:MGI Symbol;Acc:MGI:1921407]	CMTR1	ENSG00000137200
Cmtr2	ENSMUSG00000046441	cap methyltransferase 2 [Source:MGI Symbol;Acc:MGI:2384580]	CMTR2	ENSG00000180917
Cnbp	ENSMUSG00000030057	cellular nucleic acid binding protein [Source:MGI Symbol;Acc:MGI:88431]	CNBP	ENSG00000169714
Cnih4	ENSMUSG00000062169	cornichon family AMPA receptor auxiliary protein 4 [Source:MGI Symbol;Acc:MGI:1925828]	CNIH4	ENSG00000143771
Cnot8	ENSMUSG00000020515	CCR4-NOT transcription complex, subunit 8 [Source:MGI Symbol;Acc:MGI:1916375]	CNOT8	ENSG00000155508
Cnp	ENSMUSG00000006782	2',3'-cyclic nucleotide 3' phosphodiesterase [Source:MGI Symbol;Acc:MGI:88437]	CNP	ENSG00000173786
Cnppd1	ENSMUSG00000033159	cyclin Pas1/PHO80 domain containing 1 [Source:MGI Symbol;Acc:MGI:1916421]	CNPPD1	ENSG00000115649
Cnpy2	ENSMUSG00000025381	canopy FGF signaling regulator 2 [Source:MGI Symbol;Acc:MGI:1928477]	CNPY2	ENSG00000257727
Cntn3	ENSMUSG00000030075	contactin 3 [Source:MGI Symbol;Acc:MGI:99534]	CNTN3	ENSG00000113805
Coa4	ENSMUSG00000044881	cytochrome c oxidase assembly factor 4 [Source:MGI Symbol;Acc:MGI:1915435]	COA4	ENSG00000181924
Cobl	ENSMUSG00000020173	cordon-bleu WH2 repeat [Source:MGI Symbol;Acc:MGI:105056]	COBL	ENSG00000106078
Cog3	ENSMUSG00000034893	component of oligomeric golgi complex 3 [Source:MGI Symbol;Acc:MGI:2450151]	COG3	ENSG00000136152
Col13a1	ENSMUSG00000058806	collagen, type XIII, alpha 1 [Source:MGI Symbol;Acc:MGI:1277201]	COL13A1	ENSG00000197467
Col4a1	ENSMUSG00000031502	collagen, type IV, alpha 1 [Source:MGI Symbol;Acc:MGI:88454]	COL4A1	ENSG00000187498
Col4a2	ENSMUSG00000031503	collagen, type IV, alpha 2 [Source:MGI Symbol;Acc:MGI:88455]	COL4A2	ENSG00000134871
Col4a3	ENSMUSG00000079465	collagen, type IV, alpha 3 [Source:MGI Symbol;Acc:MGI:104688]	COL4A3	ENSG00000169031
Col4a4	ENSMUSG00000067158	collagen, type IV, alpha 4 [Source:MGI Symbol;Acc:MGI:104687]	COL4A4	ENSG00000081052
Col5a1	ENSMUSG00000026837	collagen, type V, alpha 1 [Source:MGI Symbol;Acc:MGI:88457]	COL5A1	ENSG00000130635
Col5a3	ENSMUSG00000004098	collagen, type V, alpha 3 [Source:MGI Symbol;Acc:MGI:1858212]	COL5A3	ENSG00000080573
Commd1	ENSMUSG00000051355	COMM domain containing 1 [Source:MGI Symbol;Acc:MGI:109474]	COMMD1	ENSG00000173163
Commd2	ENSMUSG00000036513	COMM domain containing 2 [Source:MGI Symbol;Acc:MGI:1098806]	COMMD2	ENSG00000114744
Commd6	ENSMUSG00000075486	COMM domain containing 6 [Source:MGI Symbol;Acc:MGI:1913450]	COMMD6	ENSG00000188243
Commd8	ENSMUSG00000029213	COMM domain containing 8 [Source:MGI Symbol;Acc:MGI:1343485]	COMMD8	ENSG00000169019
Cops4	ENSMUSG00000035297	COP9 signalosome subunit 4 [Source:MGI Symbol;Acc:MGI:1349414]	COPS4	ENSG00000138663
Cops5	ENSMUSG00000025917	COP9 signalosome subunit 5 [Source:MGI Symbol;Acc:MGI:1349415]	COPS5	ENSG00000121022
Coq10b	ENSMUSG00000025981	coenzyme Q10B [Source:MGI Symbol;Acc:MGI:1915126]	COQ10B	ENSG00000115520
Coro2b	ENSMUSG00000041729	coronin, actin binding protein, 2B [Source:MGI Symbol;Acc:MGI:2444283]	CORO2B	ENSG00000103647
Cotl1	ENSMUSG00000031827	coactosin like F-actin binding protein 1 [Source:MGI Symbol;Acc:MGI:1919292]	COTL1	ENSG00000103187
Cox10	ENSMUSG00000042148	heme A:farnesyltransferase cytochrome c oxidase assembly factor 10 [Source:MGI Symbol;Acc:MGI:1917633]	COX10	ENSG00000006695
Cox7a2l	ENSMUSG00000024248	cytochrome c oxidase subunit 7A2 like [Source:MGI Symbol;Acc:MGI:106015]	COX7A2L	ENSG00000115944
Cpeb1	ENSMUSG00000025586	cytoplasmic polyadenylation element binding protein 1 [Source:MGI Symbol;Acc:MGI:108442]	CPEB1	ENSG00000214575
Cpne2	ENSMUSG00000034361	copine II [Source:MGI Symbol;Acc:MGI:2387578]	CPNE2	ENSG00000140848
Cpped1	ENSMUSG00000065979	calcineurin-like phosphoesterase domain containing 1 [Source:MGI Symbol;Acc:MGI:2443300]	CPPED1	ENSG00000103381
Cpsf4	ENSMUSG00000029625	cleavage and polyadenylation specific factor 4 [Source:MGI Symbol;Acc:MGI:1861602]	CPSF4	ENSG00000160917
Cpt1a	ENSMUSG00000024900	carnitine palmitoyltransferase 1a, liver [Source:MGI Symbol;Acc:MGI:1098296]	CPT1A	ENSG00000110090
Crbn	ENSMUSG00000005362	cereblon [Source:MGI Symbol;Acc:MGI:1913277]	CRBN	ENSG00000113851
Creb3l1	ENSMUSG00000027230	cAMP responsive element binding protein 3-like 1 [Source:MGI Symbol;Acc:MGI:1347062]	CREB3L1	ENSG00000157613
Creb3l2	ENSMUSG00000038648	cAMP responsive element binding protein 3-like 2 [Source:MGI Symbol;Acc:MGI:2442695]	CREB3L2	ENSG00000182158
Crebrf	ENSMUSG00000048249	CREB3 regulatory factor [Source:MGI Symbol;Acc:MGI:1924378]	CREBRF	ENSG00000164463
Crhbp	ENSMUSG00000021680	corticotropin releasing hormone binding protein [Source:MGI Symbol;Acc:MGI:88497]	CRHBP	ENSG00000145708
Crisp1	ENSMUSG00000025431	cysteine-rich secretory protein 1 [Source:MGI Symbol;Acc:MGI:102553]	CRISP3	ENSG00000096006
Crlf3	ENSMUSG00000017561	cytokine receptor-like factor 3 [Source:MGI Symbol;Acc:MGI:1860086]	CRLF3	ENSG00000176390
Crtc3	ENSMUSG00000030527	CREB regulated transcription coactivator 3 [Source:MGI Symbol;Acc:MGI:1917711]	CRTC3	ENSG00000140577
Cry2	ENSMUSG00000068742	cryptochrome circadian regulator 2 [Source:MGI Symbol;Acc:MGI:1270859]	CRY2	ENSG00000121671
Cryl1	ENSMUSG00000021947	crystallin, lambda 1 [Source:MGI Symbol;Acc:MGI:1915881]	CRYL1	ENSG00000165475
Cs	ENSMUSG00000005683	citrate synthase [Source:MGI Symbol;Acc:MGI:88529]	CS	ENSG00000062485
Csf2ra	ENSMUSG00000059326	colony stimulating factor 2 receptor, alpha, low-affinity (granulocyte-macrophage) [Source:MGI Symbol;Acc:MGI:1339754]	CSF2RA	ENSG00000198223
Csgalnact1	ENSMUSG00000036356	chondroitin sulfate N-acetylgalactosaminyltransferase 1 [Source:MGI Symbol;Acc:MGI:2442354]	CSGALNACT1	ENSG00000147408
Cstdc5	ENSMUSG00000071561	cystatin domain containing 5 [Source:MGI Symbol;Acc:MGI:3696883]	CSTA	ENSG00000121552
Cstb	ENSMUSG00000005054	cystatin B [Source:MGI Symbol;Acc:MGI:109514]	CSTB	ENSG00000160213
Ctsf	ENSMUSG00000083282	cathepsin F [Source:MGI Symbol;Acc:MGI:1861434]	CTSF	ENSG00000174080
Cttnbp2	ENSMUSG00000000416	cortactin binding protein 2 [Source:MGI Symbol;Acc:MGI:1353467]	CTTNBP2	ENSG00000077063
Ctu1	ENSMUSG00000038888	cytosolic thiouridylase subunit 1 [Source:MGI Symbol;Acc:MGI:2385277]	CTU1	ENSG00000142544
Cul4b	ENSMUSG00000031095	cullin 4B [Source:MGI Symbol;Acc:MGI:1919834]	CUL4B	ENSG00000158290
Cx3cr1	ENSMUSG00000052336	C-X3-C motif chemokine receptor 1 [Source:MGI Symbol;Acc:MGI:1333815]	CX3CR1	ENSG00000168329
Cxcl17	ENSMUSG00000060188	C-X-C motif chemokine ligand 17 [Source:MGI Symbol;Acc:MGI:2387642]	CXCL17	ENSG00000189377
Cxcr6	ENSMUSG00000048521	C-X-C motif chemokine receptor 6 [Source:MGI Symbol;Acc:MGI:1934582]	CXCR6	ENSG00000172215
Cyb5b	ENSMUSG00000031924	cytochrome b5 type B [Source:MGI Symbol;Acc:MGI:1913677]	CYB5B	ENSG00000103018
Cyb5d1	ENSMUSG00000044795	cytochrome b5 domain containing 1 [Source:MGI Symbol;Acc:MGI:2685586]	CYB5D1	ENSG00000182224
Cyb5rl	ENSMUSG00000028621	cytochrome b5 reductase-like [Source:MGI Symbol;Acc:MGI:1919657]	CYB5RL	ENSG00000215883
Cyp26b1	ENSMUSG00000063415	cytochrome P450, family 26, subfamily b, polypeptide 1 [Source:MGI Symbol;Acc:MGI:2176159]	CYP26B1	ENSG00000003137
Cyp2a5	ENSMUSG00000005547	cytochrome P450, family 2, subfamily a, polypeptide 5 [Source:MGI Symbol;Acc:MGI:88597]	CYP2A13	ENSG00000197838
Cyp2a5	ENSMUSG00000005547	cytochrome P450, family 2, subfamily a, polypeptide 5 [Source:MGI Symbol;Acc:MGI:88597]	CYP2A6	ENSG00000255974
Cyp2a5	ENSMUSG00000005547	cytochrome P450, family 2, subfamily a, polypeptide 5 [Source:MGI Symbol;Acc:MGI:88597]	CYP2A7	ENSG00000198077
Cyp2c55	ENSMUSG00000025002	cytochrome P450, family 2, subfamily c, polypeptide 55 [Source:MGI Symbol;Acc:MGI:1919332]	CYP2C18	ENSG00000108242
Cyp2d22	ENSMUSG00000061740	cytochrome P450, family 2, subfamily d, polypeptide 22 [Source:MGI Symbol;Acc:MGI:1929474]	CYP2D6	ENSG00000100197
Cyp2e1	ENSMUSG00000025479	cytochrome P450, family 2, subfamily e, polypeptide 1 [Source:MGI Symbol;Acc:MGI:88607]	CYP2E1	ENSG00000130649
Cyp2j9	ENSMUSG00000015224	cytochrome P450, family 2, subfamily j, polypeptide 9 [Source:MGI Symbol;Acc:MGI:1921769]	CYP2J2	ENSG00000134716
Cyp2u1	ENSMUSG00000027983	cytochrome P450, family 2, subfamily u, polypeptide 1 [Source:MGI Symbol;Acc:MGI:1918769]	CYP2U1	ENSG00000155016
Cyp3a16	ENSMUSG00000038656	cytochrome P450, family 3, subfamily a, polypeptide 16 [Source:MGI Symbol;Acc:MGI:106099]	CYP3A4	ENSG00000160868
Cyp3a16	ENSMUSG00000038656	cytochrome P450, family 3, subfamily a, polypeptide 16 [Source:MGI Symbol;Acc:MGI:106099]	CYP3A43	ENSG00000021461
Cyp3a16	ENSMUSG00000038656	cytochrome P450, family 3, subfamily a, polypeptide 16 [Source:MGI Symbol;Acc:MGI:106099]	CYP3A5	ENSG00000106258
Cyp3a16	ENSMUSG00000038656	cytochrome P450, family 3, subfamily a, polypeptide 16 [Source:MGI Symbol;Acc:MGI:106099]	CYP3A7	ENSG00000160870
Cys1	ENSMUSG00000062563	cystin 1 [Source:MGI Symbol;Acc:MGI:2177632]	CYS1	ENSG00000205795
Daam2	ENSMUSG00000040260	dishevelled associated activator of morphogenesis 2 [Source:MGI Symbol;Acc:MGI:1923691]	DAAM2	ENSG00000146122
Dag1	ENSMUSG00000039952	dystroglycan 1 [Source:MGI Symbol;Acc:MGI:101864]	DAG1	ENSG00000173402
Dap	ENSMUSG00000039168	death-associated protein [Source:MGI Symbol;Acc:MGI:1918190]	DAP	ENSG00000112977
Dapk1	ENSMUSG00000021559	death associated protein kinase 1 [Source:MGI Symbol;Acc:MGI:1916885]	DAPK1	ENSG00000196730
Dazap2	ENSMUSG00000000346	DAZ associated protein 2 [Source:MGI Symbol;Acc:MGI:1344344]	DAZAP2	ENSG00000183283
Dbh	ENSMUSG00000000889	dopamine beta hydroxylase [Source:MGI Symbol;Acc:MGI:94864]	DBH	ENSG00000123454
Dbndd2	ENSMUSG00000017734	dysbindin domain containing 2 [Source:MGI Symbol;Acc:MGI:106562]	DBNDD2	ENSG00000244274
Dbp	ENSMUSG00000059824	D site albumin promoter binding protein [Source:MGI Symbol;Acc:MGI:94866]	DBP	ENSG00000105516
Dctn3	ENSMUSG00000028447	dynactin 3 [Source:MGI Symbol;Acc:MGI:1859251]	DCTN3	ENSG00000137100
Dctn6	ENSMUSG00000031516	dynactin 6 [Source:MGI Symbol;Acc:MGI:1343154]	DCTN6	ENSG00000104671
Dcun1d5	ENSMUSG00000032002	defective in cullin neddylation 1 domain containing 5 [Source:MGI Symbol;Acc:MGI:1924113]	DCUN1D5	ENSG00000137692
Ddc	ENSMUSG00000020182	dopa decarboxylase [Source:MGI Symbol;Acc:MGI:94876]	DDC	ENSG00000132437
Ddhd2	ENSMUSG00000061313	DDHD domain containing 2 [Source:MGI Symbol;Acc:MGI:1919358]	DDHD2	ENSG00000085788
Ddit4	ENSMUSG00000020108	DNA-damage-inducible transcript 4 [Source:MGI Symbol;Acc:MGI:1921997]	DDIT4	ENSG00000168209
Ddit4l	ENSMUSG00000046818	DNA-damage-inducible transcript 4-like [Source:MGI Symbol;Acc:MGI:1920534]	DDIT4L	ENSG00000145358
Ddr1	ENSMUSG00000003534	discoidin domain receptor family, member 1 [Source:MGI Symbol;Acc:MGI:99216]	DDR1	ENSG00000204580
Ddx20	ENSMUSG00000027905	DEAD box helicase 20 [Source:MGI Symbol;Acc:MGI:1858415]	DDX20	ENSG00000064703
Ddx47	ENSMUSG00000030204	DEAD box helicase 47 [Source:MGI Symbol;Acc:MGI:1915005]	DDX47	ENSG00000213782
Ddx50	ENSMUSG00000020076	DExD box helicase 50 [Source:MGI Symbol;Acc:MGI:2182303]	DDX50	ENSG00000107625
Dedd2	ENSMUSG00000054499	death effector domain-containing DNA binding protein 2 [Source:MGI Symbol;Acc:MGI:1914629]	DEDD2	ENSG00000160570
Degs2	ENSMUSG00000021263	delta 4-desaturase, sphingolipid 2 [Source:MGI Symbol;Acc:MGI:1917309]	DEGS2	ENSG00000168350
Dennd2b	ENSMUSG00000031024	DENN domain containing 2B [Source:MGI Symbol;Acc:MGI:108517]	DENND2B	ENSG00000166444
Dennd3	ENSMUSG00000036661	DENN domain containing 3 [Source:MGI Symbol;Acc:MGI:2146009]	DENND3	ENSG00000105339
Dennd5a	ENSMUSG00000035901	DENN domain containing 5A [Source:MGI Symbol;Acc:MGI:1201681]	DENND5A	ENSG00000184014
Depp1	ENSMUSG00000048489	DEPP1 autophagy regulator [Source:MGI Symbol;Acc:MGI:1918730]	DEPP1	ENSG00000165507
Dffb	ENSMUSG00000029027	DNA fragmentation factor, beta subunit [Source:MGI Symbol;Acc:MGI:1196287]	DFFB	ENSG00000169598
Dgkb	ENSMUSG00000036095	diacylglycerol kinase, beta [Source:MGI Symbol;Acc:MGI:2442474]	DGKB	ENSG00000136267
Dglucy	ENSMUSG00000021185	D-glutamate cyclase [Source:MGI Symbol;Acc:MGI:2444813]	DGLUCY	ENSG00000133943
Dhps	ENSMUSG00000060038	deoxyhypusine synthase [Source:MGI Symbol;Acc:MGI:2683592]	DHPS	ENSG00000095059
Dhrs3	ENSMUSG00000066026	dehydrogenase/reductase 3 [Source:MGI Symbol;Acc:MGI:1315215]	DHRS3	ENSG00000162496
Dhx32	ENSMUSG00000030986	DEAH-box helicase 32 (putative) [Source:MGI Symbol;Acc:MGI:2141813]	DHX32	ENSG00000089876
Dhx58	ENSMUSG00000017830	DExH-box helicase 58 [Source:MGI Symbol;Acc:MGI:1931560]	DHX58	ENSG00000108771
Diaph1	ENSMUSG00000024456	diaphanous related formin 1 [Source:MGI Symbol;Acc:MGI:1194490]	DIAPH1	ENSG00000131504
Dip2a	ENSMUSG00000020231	disco interacting protein 2 homolog A [Source:MGI Symbol;Acc:MGI:2385920]	DIP2A	ENSG00000160305
Dipk2a	ENSMUSG00000045414	divergent protein kinase domain 2A [Source:MGI Symbol;Acc:MGI:1916111]	DIPK2A	ENSG00000181744
Disc1	ENSMUSG00000043051	disrupted in schizophrenia 1 [Source:MGI Symbol;Acc:MGI:2447658]	DISC1	ENSG00000162946
Dlg5	ENSMUSG00000021782	discs large MAGUK scaffold protein 5 [Source:MGI Symbol;Acc:MGI:1918478]	DLG5	ENSG00000151208
Dll1	ENSMUSG00000014773	delta like canonical Notch ligand 1 [Source:MGI Symbol;Acc:MGI:104659]	DLL1	ENSG00000198719
Dmxl2	ENSMUSG00000041268	Dmx-like 2 [Source:MGI Symbol;Acc:MGI:2444630]	DMXL2	ENSG00000104093
Dnaaf10	ENSMUSG00000078970	dynein axonemal assembly factor 10 [Source:MGI Symbol;Acc:MGI:2144224]	DNAAF10	ENSG00000243667
Dnaaf2	ENSMUSG00000020973	dynein, axonemal assembly factor 2 [Source:MGI Symbol;Acc:MGI:1923566]	DNAAF2	ENSG00000165506
Dnaaf9	ENSMUSG00000027309	dynein axonemal assembly factor 9 [Source:MGI Symbol;Acc:MGI:1923029]	DNAAF9	ENSG00000088854
Dnajb14	ENSMUSG00000074212	DnaJ heat shock protein family (Hsp40) member B14 [Source:MGI Symbol;Acc:MGI:1917854]	DNAJB14	ENSG00000164031
Dnajb5	ENSMUSG00000036052	DnaJ heat shock protein family (Hsp40) member B5 [Source:MGI Symbol;Acc:MGI:1930018]	DNAJB5	ENSG00000137094
Dnajc10	ENSMUSG00000027006	DnaJ heat shock protein family (Hsp40) member C10 [Source:MGI Symbol;Acc:MGI:1914111]	DNAJC10	ENSG00000077232
Dnajc11	ENSMUSG00000039768	DnaJ heat shock protein family (Hsp40) member C11 [Source:MGI Symbol;Acc:MGI:2443386]	DNAJC11	ENSG00000007923
Dnajc8	ENSMUSG00000054405	DnaJ heat shock protein family (Hsp40) member C8 [Source:MGI Symbol;Acc:MGI:1915848]	DNAJC8	ENSG00000126698
Dnhd1	ENSMUSG00000030882	dynein heavy chain domain 1 [Source:MGI Symbol;Acc:MGI:1924755]	DNHD1	ENSG00000179532
Dnttip2	ENSMUSG00000039756	deoxynucleotidyltransferase, terminal, interacting protein 2 [Source:MGI Symbol;Acc:MGI:1923173]	DNTTIP2	ENSG00000067334
Dock1	ENSMUSG00000058325	dedicator of cytokinesis 1 [Source:MGI Symbol;Acc:MGI:2429765]	DOCK1	ENSG00000150760
Dock4	ENSMUSG00000035954	dedicator of cytokinesis 4 [Source:MGI Symbol;Acc:MGI:1918006]	DOCK4	ENSG00000128512
Dock6	ENSMUSG00000032198	dedicator of cytokinesis 6 [Source:MGI Symbol;Acc:MGI:1914789]	DOCK6	ENSG00000130158
Dot1l	ENSMUSG00000061589	DOT1 like histone lysine methyltransferase [Source:MGI Symbol;Acc:MGI:2143886]	DOT1L	ENSG00000104885
Dpep1	ENSMUSG00000019278	dipeptidase 1 [Source:MGI Symbol;Acc:MGI:94917]	DPEP1	ENSG00000015413
Dpf3	ENSMUSG00000021221	double PHD fingers 3 [Source:MGI Symbol;Acc:MGI:1917377]	DPF3	ENSG00000205683
Dpm1	ENSMUSG00000078919	dolichyl-phosphate mannosyltransferase subunit 1, catalytic [Source:MGI Symbol;Acc:MGI:1330239]	DPM1	ENSG00000000419
Dpp9	ENSMUSG00000001229	dipeptidylpeptidase 9 [Source:MGI Symbol;Acc:MGI:2443967]	DPP9	ENSG00000142002
Dpy19l3	ENSMUSG00000043671	dpy-19 like C-mannosyltransferase 3 [Source:MGI Symbol;Acc:MGI:2443952]	DPY19L3	ENSG00000178904
Dpyd	ENSMUSG00000033308	dihydropyrimidine dehydrogenase [Source:MGI Symbol;Acc:MGI:2139667]	DPYD	ENSG00000188641
Dpysl2	ENSMUSG00000022048	dihydropyrimidinase-like 2 [Source:MGI Symbol;Acc:MGI:1349763]	DPYSL2	ENSG00000092964
Dpysl3	ENSMUSG00000024501	dihydropyrimidinase-like 3 [Source:MGI Symbol;Acc:MGI:1349762]	DPYSL3	ENSG00000113657
Drg1	ENSMUSG00000020457	developmentally regulated GTP binding protein 1 [Source:MGI Symbol;Acc:MGI:1343297]	DRG1	ENSG00000185721
Drg2	ENSMUSG00000020537	developmentally regulated GTP binding protein 2 [Source:MGI Symbol;Acc:MGI:1342307]	DRG2	ENSG00000108591
Dsn1	ENSMUSG00000027635	DSN1 homolog, MIS12 kinetochore complex component [Source:MGI Symbol;Acc:MGI:1914184]	DSN1	ENSG00000149636
Dst	ENSMUSG00000026131	dystonin [Source:MGI Symbol;Acc:MGI:104627]	DST	ENSG00000151914
Dtx3l	ENSMUSG00000049502	deltex 3-like, E3 ubiquitin ligase [Source:MGI Symbol;Acc:MGI:2656973]	DTX3L	ENSG00000163840
Dtx4	ENSMUSG00000039982	deltex 4, E3 ubiquitin ligase [Source:MGI Symbol;Acc:MGI:2672905]	DTX4	ENSG00000110042
Dtymk	ENSMUSG00000026281	deoxythymidylate kinase [Source:MGI Symbol;Acc:MGI:108396]	DTYMK	ENSG00000168393
Dusp1	ENSMUSG00000024190	dual specificity phosphatase 1 [Source:MGI Symbol;Acc:MGI:105120]	DUSP1	ENSG00000120129
Dusp2	ENSMUSG00000027368	dual specificity phosphatase 2 [Source:MGI Symbol;Acc:MGI:101911]	DUSP2	ENSG00000158050
Dusp28	ENSMUSG00000047067	dual specificity phosphatase 28 [Source:MGI Symbol;Acc:MGI:1914696]	DUSP28	ENSG00000188542
Dusp8	ENSMUSG00000037887	dual specificity phosphatase 8 [Source:MGI Symbol;Acc:MGI:106626]	DUSP8	ENSG00000184545
Dynll2	ENSMUSG00000020483	dynein light chain LC8-type 2 [Source:MGI Symbol;Acc:MGI:1915347]	DYNLL2	ENSG00000264364
Dysf	ENSMUSG00000033788	dysferlin [Source:MGI Symbol;Acc:MGI:1349385]	DYSF	ENSG00000135636
Ebf3	ENSMUSG00000010476	early B cell factor 3 [Source:MGI Symbol;Acc:MGI:894289]	EBF3	ENSG00000108001
Ecrg4	ENSMUSG00000026051	ECRG4 augurin precursor [Source:MGI Symbol;Acc:MGI:1926146]	ECRG4	ENSG00000119147
Edn1	ENSMUSG00000021367	endothelin 1 [Source:MGI Symbol;Acc:MGI:95283]	EDN1	ENSG00000078401
Edrf1	ENSMUSG00000039990	erythroid differentiation regulatory factor 1 [Source:MGI Symbol;Acc:MGI:1919831]	EDRF1	ENSG00000107938
Eef1akmt2	ENSMUSG00000030960	EEF1A lysine methyltransferase 2 [Source:MGI Symbol;Acc:MGI:1919346]	EEF1AKMT2	ENSG00000203791
Eef1b2	ENSMUSG00000025967	eukaryotic translation elongation factor 1 beta 2 [Source:MGI Symbol;Acc:MGI:1929520]	EEF1B2	ENSG00000114942
Efnb1	ENSMUSG00000031217	ephrin B1 [Source:MGI Symbol;Acc:MGI:102708]	EFNB1	ENSG00000090776
Efr3b	ENSMUSG00000020658	EFR3 homolog B [Source:MGI Symbol;Acc:MGI:2444851]	EFR3B	ENSG00000084710
Ehbp1l1	ENSMUSG00000024937	EH domain binding protein 1-like 1 [Source:MGI Symbol;Acc:MGI:3612340]	EHBP1L1	ENSG00000173442
Ehd1	ENSMUSG00000024772	EH-domain containing 1 [Source:MGI Symbol;Acc:MGI:1341878]	EHD1	ENSG00000110047
Ehd2	ENSMUSG00000074364	EH-domain containing 2 [Source:MGI Symbol;Acc:MGI:2154274]	EHD2	ENSG00000024422
Ehd3	ENSMUSG00000024065	EH-domain containing 3 [Source:MGI Symbol;Acc:MGI:1928900]	EHD3	ENSG00000013016
Eif2a	ENSMUSG00000027810	eukaryotic translation initiation factor 2A [Source:MGI Symbol;Acc:MGI:1098684]	EIF2A	ENSG00000144895
Eif2ak4	ENSMUSG00000005102	eukaryotic translation initiation factor 2 alpha kinase 4 [Source:MGI Symbol;Acc:MGI:1353427]	EIF2AK4	ENSG00000128829
Eif2s1	ENSMUSG00000021116	eukaryotic translation initiation factor 2, subunit 1 alpha [Source:MGI Symbol;Acc:MGI:95299]	EIF2S1	ENSG00000134001
Eif3e	ENSMUSG00000022336	eukaryotic translation initiation factor 3, subunit E [Source:MGI Symbol;Acc:MGI:99257]	EIF3E	ENSG00000104408
Eif3h	ENSMUSG00000022312	eukaryotic translation initiation factor 3, subunit H [Source:MGI Symbol;Acc:MGI:1915385]	EIF3H	ENSG00000147677
Eif3i	ENSMUSG00000028798	eukaryotic translation initiation factor 3, subunit I [Source:MGI Symbol;Acc:MGI:1860763]	EIF3I	ENSG00000084623
Eif3m	ENSMUSG00000027170	eukaryotic translation initiation factor 3, subunit M [Source:MGI Symbol;Acc:MGI:1351744]	EIF3M	ENSG00000149100
Eif4b	ENSMUSG00000058655	eukaryotic translation initiation factor 4B [Source:MGI Symbol;Acc:MGI:95304]	EIF4B	ENSG00000063046
Eif4e2	ENSMUSG00000026254	eukaryotic translation initiation factor 4E member 2 [Source:MGI Symbol;Acc:MGI:1914440]	EIF4E2	ENSG00000135930
Eif4g3	ENSMUSG00000028760	eukaryotic translation initiation factor 4 gamma, 3 [Source:MGI Symbol;Acc:MGI:1923935]	EIF4G3	ENSG00000075151
Elmo1	ENSMUSG00000041112	engulfment and cell motility 1 [Source:MGI Symbol;Acc:MGI:2153044]	ELMO1	ENSG00000155849
Eln	ENSMUSG00000029675	elastin [Source:MGI Symbol;Acc:MGI:95317]	ELN	ENSG00000049540
Elovl3	ENSMUSG00000038754	ELOVL fatty acid elongase 3 [Source:MGI Symbol;Acc:MGI:1195976]	ELOVL3	ENSG00000119915
Elovl5	ENSMUSG00000032349	ELOVL fatty acid elongase 5 [Source:MGI Symbol;Acc:MGI:1916051]	ELOVL5	ENSG00000012660
Emc4	ENSMUSG00000027131	ER membrane protein complex subunit 4 [Source:MGI Symbol;Acc:MGI:1915282]	EMC4	ENSG00000128463
Eml6	ENSMUSG00000044072	echinoderm microtubule associated protein like 6 [Source:MGI Symbol;Acc:MGI:2442895]	EML6	ENSG00000214595
Endou	ENSMUSG00000022468	endonuclease, polyU-specific [Source:MGI Symbol;Acc:MGI:97746]	ENDOU	ENSG00000111405
Eno1b	ENSMUSG00000059040	enolase 1B, retrotransposed [Source:MGI Symbol;Acc:MGI:3648653]	ENO1	ENSG00000074800
Eno1	ENSMUSG00000063524	enolase 1, alpha non-neuron [Source:MGI Symbol;Acc:MGI:95393]	ENO1	ENSG00000074800
Enpp3	ENSMUSG00000019989	ectonucleotide pyrophosphatase/phosphodiesterase 3 [Source:MGI Symbol;Acc:MGI:2143702]	ENPP3	ENSG00000154269
Ep400	ENSMUSG00000029505	E1A binding protein p400 [Source:MGI Symbol;Acc:MGI:1276124]	EP400	ENSG00000183495
Epas1	ENSMUSG00000024140	endothelial PAS domain protein 1 [Source:MGI Symbol;Acc:MGI:109169]	EPAS1	ENSG00000116016
Epb41l4b	ENSMUSG00000028434	erythrocyte membrane protein band 4.1 like 4b [Source:MGI Symbol;Acc:MGI:1859149]	EPB41L4B	ENSG00000095203
Ercc6	ENSMUSG00000054051	excision repair cross-complementing rodent repair deficiency, complementation group 6 [Source:MGI Symbol;Acc:MGI:1100494]	ERCC6	ENSG00000225830
Ercc8	ENSMUSG00000021694	excision repaiross-complementing rodent repair deficiency, complementation group 8 [Source:MGI Symbol;Acc:MGI:1919241]	ERCC8	ENSG00000049167
Ergic1	ENSMUSG00000001576	endoplasmic reticulum-golgi intermediate compartment 1 [Source:MGI Symbol;Acc:MGI:1914708]	ERGIC1	ENSG00000113719
Eri2	ENSMUSG00000030929	exoribonuclease 2 [Source:MGI Symbol;Acc:MGI:1918401]	ERI2	ENSG00000196678
Errfi1	ENSMUSG00000028967	ERBB receptor feedback inhibitor 1 [Source:MGI Symbol;Acc:MGI:1921405]	ERRFI1	ENSG00000116285
Esrrb	ENSMUSG00000021255	estrogen related receptor, beta [Source:MGI Symbol;Acc:MGI:1346832]	ESRRB	ENSG00000119715
Esyt1	ENSMUSG00000025366	extended synaptotagmin-like protein 1 [Source:MGI Symbol;Acc:MGI:1344426]	ESYT1	ENSG00000139641
Etv3	ENSMUSG00000003382	ets variant 3 [Source:MGI Symbol;Acc:MGI:1350926]	ETV3	ENSG00000117036
Etv6	ENSMUSG00000030199	ets variant 6 [Source:MGI Symbol;Acc:MGI:109336]	ETV6	ENSG00000139083
Exoc3l	ENSMUSG00000043251	exocyst complex component 3-like [Source:MGI Symbol;Acc:MGI:3041195]	EXOC3L1	ENSG00000179044
Exosc1	ENSMUSG00000034321	exosome component 1 [Source:MGI Symbol;Acc:MGI:1913833]	EXOSC1	ENSG00000171311
F3	ENSMUSG00000028128	coagulation factor III [Source:MGI Symbol;Acc:MGI:88381]	F3	ENSG00000117525
Fadd	ENSMUSG00000031077	Fas associated via death domain [Source:MGI Symbol;Acc:MGI:109324]	FADD	ENSG00000168040
Fads1	ENSMUSG00000010663	fatty acid desaturase 1 [Source:MGI Symbol;Acc:MGI:1923517]	FADS1	ENSG00000149485
Fam107a	ENSMUSG00000021750	family with sequence similarity 107, member A [Source:MGI Symbol;Acc:MGI:3041256]	FAM107A	ENSG00000168309
Fam110d	ENSMUSG00000050105	family with sequence similarity 110, member D [Source:MGI Symbol;Acc:MGI:1919940]	FAM110D	ENSG00000197245
Fam114a2	ENSMUSG00000020523	family with sequence similarity 114, member A2 [Source:MGI Symbol;Acc:MGI:1917629]	FAM114A2	ENSG00000055147
Fam124a	ENSMUSG00000035184	family with sequence similarity 124, member A [Source:MGI Symbol;Acc:MGI:3645930]	FAM124A	ENSG00000150510
Fam124b	ENSMUSG00000043230	family with sequence similarity 124, member B [Source:MGI Symbol;Acc:MGI:3026880]	FAM124B	ENSG00000124019
Fam13c	ENSMUSG00000043259	family with sequence similarity 13, member C [Source:MGI Symbol;Acc:MGI:1918971]	FAM13C	ENSG00000148541
Fam149a	ENSMUSG00000070044	family with sequence similarity 149, member A [Source:MGI Symbol;Acc:MGI:2387177]	FAM149A	ENSG00000109794
Fam168a	ENSMUSG00000029461	family with sequence similarity 168, member A [Source:MGI Symbol;Acc:MGI:2442372]	FAM168A	ENSG00000054965
Fam184a	ENSMUSG00000019856	family with sequence similarity 184, member A [Source:MGI Symbol;Acc:MGI:1923156]	FAM184A	ENSG00000111879
Fam20c	ENSMUSG00000025854	FAM20C, golgi associated secretory pathway kinase [Source:MGI Symbol;Acc:MGI:2136853]	FAM20C	ENSG00000177706
Fam216a	ENSMUSG00000029463	family with sequence similarity 216, member A [Source:MGI Symbol;Acc:MGI:1916198]	FAM216A	ENSG00000204856
Fam222a	ENSMUSG00000041930	family with sequence similarity 222, member A [Source:MGI Symbol;Acc:MGI:3605543]	FAM222A	ENSG00000139438
Fam222b	ENSMUSG00000037750	family with sequence similarity 222, member B [Source:MGI Symbol;Acc:MGI:2384939]	FAM222B	ENSG00000173065
Fam53b	ENSMUSG00000030956	family with sequence similarity 53, member B [Source:MGI Symbol;Acc:MGI:1925188]	FAM53B	ENSG00000189319
Fam76a	ENSMUSG00000028878	family with sequence similarity 76, member A [Source:MGI Symbol;Acc:MGI:2385211]	FAM76A	ENSG00000009780
Fam78b	ENSMUSG00000060568	family with sequence similarity 78, member B [Source:MGI Symbol;Acc:MGI:2443050]	FAM78B	ENSG00000188859
Fam91a1	ENSMUSG00000037119	family with sequence similarity 91, member A1 [Source:MGI Symbol;Acc:MGI:1277178]	FAM91A1	ENSG00000176853
Fastkd3	ENSMUSG00000021532	FAST kinase domains 3 [Source:MGI Symbol;Acc:MGI:1916827]	FASTKD3	ENSG00000124279
Fbn1	ENSMUSG00000027204	fibrillin 1 [Source:MGI Symbol;Acc:MGI:95489]	FBN1	ENSG00000166147
Fbxl16	ENSMUSG00000025738	F-box and leucine-rich repeat protein 16 [Source:MGI Symbol;Acc:MGI:2448488]	FBXL16	ENSG00000127585
Fbxl3	ENSMUSG00000022124	F-box and leucine-rich repeat protein 3 [Source:MGI Symbol;Acc:MGI:1354702]	FBXL3	ENSG00000005812
Fbxl5	ENSMUSG00000039753	F-box and leucine-rich repeat protein 5 [Source:MGI Symbol;Acc:MGI:2152883]	FBXL5	ENSG00000118564
Fbxl7	ENSMUSG00000043556	F-box and leucine-rich repeat protein 7 [Source:MGI Symbol;Acc:MGI:3052506]	FBXL7	ENSG00000183580
Fbxo21	ENSMUSG00000032898	F-box protein 21 [Source:MGI Symbol;Acc:MGI:1924223]	FBXO21	ENSG00000135108
Fbxo28	ENSMUSG00000047539	F-box protein 28 [Source:MGI Symbol;Acc:MGI:1261890]	FBXO28	ENSG00000143756
Fbxo38	ENSMUSG00000042211	F-box protein 38 [Source:MGI Symbol;Acc:MGI:2444639]	FBXO38	ENSG00000145868
Fermt2	ENSMUSG00000037712	fermitin family member 2 [Source:MGI Symbol;Acc:MGI:2385001]	FERMT2	ENSG00000073712
Fes	ENSMUSG00000053158	feline sarcoma oncogene [Source:MGI Symbol;Acc:MGI:95514]	FES	ENSG00000182511
Fgd5	ENSMUSG00000034037	FYVE, RhoGEF and PH domain containing 5 [Source:MGI Symbol;Acc:MGI:2443369]	FGD5	ENSG00000154783
Fgf11	ENSMUSG00000042826	fibroblast growth factor 11 [Source:MGI Symbol;Acc:MGI:109167]	FGF11	ENSG00000161958
Fgf18	ENSMUSG00000057967	fibroblast growth factor 18 [Source:MGI Symbol;Acc:MGI:1277980]	FGF18	ENSG00000156427
Fgfr4	ENSMUSG00000005320	fibroblast growth factor receptor 4 [Source:MGI Symbol;Acc:MGI:95525]	FGFR4	ENSG00000160867
Fhip1a	ENSMUSG00000051000	FHF complex subunit HOOK interacting protein 1A [Source:MGI Symbol;Acc:MGI:2444746]	FHIP1A	ENSG00000164142
Fibin	ENSMUSG00000074971	fin bud initiation factor homolog (zebrafish) [Source:MGI Symbol;Acc:MGI:1914856]	FIBIN	ENSG00000176971
Fign	ENSMUSG00000075324	fidgetin [Source:MGI Symbol;Acc:MGI:1890647]	FIGN	ENSG00000182263
Fignl2	ENSMUSG00000095440	fidgetin-like 2 [Source:MGI Symbol;Acc:MGI:3646919]	FIGNL2	ENSG00000261308
Filip1	ENSMUSG00000034898	filamin A interacting protein 1 [Source:MGI Symbol;Acc:MGI:1917848]	FILIP1	ENSG00000118407
Fis1	ENSMUSG00000019054	fission, mitochondrial 1 [Source:MGI Symbol;Acc:MGI:1913687]	FIS1	ENSG00000214253
Fkbpl	ENSMUSG00000033739	FK506 binding protein-like [Source:MGI Symbol;Acc:MGI:1932127]	FKBPL	ENSG00000204315
Flad1	ENSMUSG00000042642	flavin adenine dinucleotide synthetase 1 [Source:MGI Symbol;Acc:MGI:2443030]	FLAD1	ENSG00000160688
Flt1	ENSMUSG00000029648	FMS-like tyrosine kinase 1 [Source:MGI Symbol;Acc:MGI:95558]	FLT1	ENSG00000102755
Flywch1	ENSMUSG00000040097	FLYWCH-type zinc finger 1 [Source:MGI Symbol;Acc:MGI:2442638]	FLYWCH1	ENSG00000059122
Fmo1	ENSMUSG00000040181	flavin containing monooxygenase 1 [Source:MGI Symbol;Acc:MGI:1310002]	FMO1	ENSG00000010932
Fmo5	ENSMUSG00000028088	flavin containing monooxygenase 5 [Source:MGI Symbol;Acc:MGI:1310004]	FMO5	ENSG00000131781
Fn3krp	ENSMUSG00000039253	fructosamine 3 kinase related protein [Source:MGI Symbol;Acc:MGI:2679256]	FN3KRP	ENSG00000141560
Fndc3b	ENSMUSG00000039286	fibronectin type III domain containing 3B [Source:MGI Symbol;Acc:MGI:1919257]	FNDC3B	ENSG00000075420
Fnip1	ENSMUSG00000035992	folliculin interacting protein 1 [Source:MGI Symbol;Acc:MGI:2444668]	FNIP1	ENSG00000217128
Fos	ENSMUSG00000021250	FBJ osteosarcoma oncogene [Source:MGI Symbol;Acc:MGI:95574]	FOS	ENSG00000170345
Fosb	ENSMUSG00000003545	FBJ osteosarcoma oncogene B [Source:MGI Symbol;Acc:MGI:95575]	FOSB	ENSG00000125740
Fosl2	ENSMUSG00000029135	fos-like antigen 2 [Source:MGI Symbol;Acc:MGI:102858]	FOSL2	ENSG00000075426
Foxo1	ENSMUSG00000044167	forkhead box O1 [Source:MGI Symbol;Acc:MGI:1890077]	FOXO1	ENSG00000150907
Foxp4	ENSMUSG00000023991	forkhead box P4 [Source:MGI Symbol;Acc:MGI:1921373]	FOXP4	ENSG00000137166
Foxs1	ENSMUSG00000074676	forkhead box S1 [Source:MGI Symbol;Acc:MGI:95546]	FOXS1	ENSG00000179772
Frg1	ENSMUSG00000031590	FSHD region gene 1 [Source:MGI Symbol;Acc:MGI:893597]	FRG1	ENSG00000109536
Frmpd3	ENSMUSG00000042425	FERM and PDZ domain containing 3 [Source:MGI Symbol;Acc:MGI:3646547]	FRMPD3	ENSG00000147234
Fry	ENSMUSG00000056602	FRY microtubule binding protein [Source:MGI Symbol;Acc:MGI:2443895]	FRY	ENSG00000073910
Fsbp	ENSMUSG00000094595	fibrinogen silencer binding protein [Source:MGI Symbol;Acc:MGI:5301008]	FSBP	ENSG00000265817
Fuca1	ENSMUSG00000028673	fucosidase, alpha-L- 1, tissue [Source:MGI Symbol;Acc:MGI:95593]	FUCA1	ENSG00000179163
Fyco1	ENSMUSG00000025241	FYVE and coiled-coil domain containing 1 [Source:MGI Symbol;Acc:MGI:107277]	FYCO1	ENSG00000163820
Fyttd1	ENSMUSG00000022800	forty-two-three domain containing 1 [Source:MGI Symbol;Acc:MGI:1917955]	FYTTD1	ENSG00000122068
Gab2	ENSMUSG00000004508	growth factor receptor bound protein 2-associated protein 2 [Source:MGI Symbol;Acc:MGI:1333854]	GAB2	ENSG00000033327
Gabarapl2	ENSMUSG00000031950	GABA type A receptor associated protein like 2 [Source:MGI Symbol;Acc:MGI:1890602]	GABARAPL2	ENSG00000034713
Gabbr2	ENSMUSG00000039809	gamma-aminobutyric acid type B receptor subunit 2 [Source:MGI Symbol;Acc:MGI:2386030]	GABBR2	ENSG00000136928
Gabrb1	ENSMUSG00000029212	gamma-aminobutyric acid type A receptor subunit beta 1 [Source:MGI Symbol;Acc:MGI:95619]	GABRB1	ENSG00000163288
Gadd45g	ENSMUSG00000021453	growth arrest and DNA-damage-inducible 45 gamma [Source:MGI Symbol;Acc:MGI:1346325]	GADD45G	ENSG00000130222
Gale	ENSMUSG00000028671	galactose-4-epimerase, UDP [Source:MGI Symbol;Acc:MGI:1921496]	GALE	ENSG00000117308
Galnt18	ENSMUSG00000038296	polypeptide N-acetylgalactosaminyltransferase 18 [Source:MGI Symbol;Acc:MGI:2446239]	GALNT18	ENSG00000110328
Gapdh	ENSMUSG00000057666	glyceraldehyde-3-phosphate dehydrogenase [Source:MGI Symbol;Acc:MGI:95640]	GAPDH	ENSG00000111640
Gas6	ENSMUSG00000031451	growth arrest specific 6 [Source:MGI Symbol;Acc:MGI:95660]	GAS6	ENSG00000183087
Gas7	ENSMUSG00000033066	growth arrest specific 7 [Source:MGI Symbol;Acc:MGI:1202388]	GAS7	ENSG00000007237
Gata4	ENSMUSG00000021944	GATA binding protein 4 [Source:MGI Symbol;Acc:MGI:95664]	GATA4	ENSG00000136574
Gata6	ENSMUSG00000005836	GATA binding protein 6 [Source:MGI Symbol;Acc:MGI:107516]	GATA6	ENSG00000141448
Gatad2a	ENSMUSG00000036180	GATA zinc finger domain containing 2A [Source:MGI Symbol;Acc:MGI:2384585]	GATAD2A	ENSG00000167491
Gbf1	ENSMUSG00000025224	golgi-specific brefeldin A-resistance factor 1 [Source:MGI Symbol;Acc:MGI:1861607]	GBF1	ENSG00000107862
Gca	ENSMUSG00000026893	grancalcin [Source:MGI Symbol;Acc:MGI:1918521]	GCA	ENSG00000115271
Gck	ENSMUSG00000041798	glucokinase [Source:MGI Symbol;Acc:MGI:1270854]	GCK	ENSG00000106633
Gcnt3	ENSMUSG00000032226	glucosaminyl (N-acetyl) transferase 3, mucin type [Source:MGI Symbol;Acc:MGI:1919327]	GCNT3	ENSG00000140297
Gem	ENSMUSG00000028214	GTP binding protein overexpressed in skeletal muscle [Source:MGI Symbol;Acc:MGI:99844]	GEM	ENSG00000164949
Gfm1	ENSMUSG00000027774	G elongation factor, mitochondrial 1 [Source:MGI Symbol;Acc:MGI:107339]	GFM1	ENSG00000168827
Gfod1	ENSMUSG00000051335	glucose-fructose oxidoreductase domain containing 1 [Source:MGI Symbol;Acc:MGI:2145304]	GFOD1	ENSG00000145990
Ggcx	ENSMUSG00000053460	gamma-glutamyl carboxylase [Source:MGI Symbol;Acc:MGI:1927655]	GGCX	ENSG00000115486
Ggnbp2	ENSMUSG00000020530	gametogenetin binding protein 2 [Source:MGI Symbol;Acc:MGI:2387356]	GGNBP2	ENSG00000278311
Ghdc	ENSMUSG00000017747	GH3 domain containing [Source:MGI Symbol;Acc:MGI:1931556]	GHDC	ENSG00000167925
Gigyf2	ENSMUSG00000048000	GRB10 interacting GYF protein 2 [Source:MGI Symbol;Acc:MGI:2138584]	GIGYF2	ENSG00000204120
Gipr	ENSMUSG00000030406	gastric inhibitory polypeptide receptor [Source:MGI Symbol;Acc:MGI:1352753]	GIPR	ENSG00000010310
Git2	ENSMUSG00000041890	GIT ArfGAP 2 [Source:MGI Symbol;Acc:MGI:1347053]	GIT2	ENSG00000139436
Gja5	ENSMUSG00000057123	gap junction protein, alpha 5 [Source:MGI Symbol;Acc:MGI:95716]	GJA5	ENSG00000265107
Gjc1	ENSMUSG00000034520	gap junction protein, gamma 1 [Source:MGI Symbol;Acc:MGI:95718]	GJC1	ENSG00000182963
Gldc	ENSMUSG00000024827	glycine decarboxylase [Source:MGI Symbol;Acc:MGI:1341155]	GLDC	ENSG00000178445
Glipr2	ENSMUSG00000028480	GLI pathogenesis-related 2 [Source:MGI Symbol;Acc:MGI:1917770]	GLIPR2	ENSG00000122694
Glp1r	ENSMUSG00000024027	glucagon-like peptide 1 receptor [Source:MGI Symbol;Acc:MGI:99571]	GLP1R	ENSG00000112164
Glrx3	ENSMUSG00000031068	glutaredoxin 3 [Source:MGI Symbol;Acc:MGI:1353653]	GLRX3	ENSG00000108010
Gmnn	ENSMUSG00000006715	geminin [Source:MGI Symbol;Acc:MGI:1927344]	GMNN	ENSG00000112312
Gnao1	ENSMUSG00000031748	guanine nucleotide binding protein, alpha O [Source:MGI Symbol;Acc:MGI:95775]	GNAO1	ENSG00000087258
Gng13	ENSMUSG00000025739	guanine nucleotide binding protein (G protein), gamma 13 [Source:MGI Symbol;Acc:MGI:1925616]	GNG13	ENSG00000127588
Gnl3	ENSMUSG00000042354	guanine nucleotide binding protein nucleolar 3 [Source:MGI Symbol;Acc:MGI:1353651]	GNL3	ENSG00000163938
Golga7	ENSMUSG00000015341	golgin A7 [Source:MGI Symbol;Acc:MGI:1931029]	GOLGA7	ENSG00000147533
Got1	ENSMUSG00000025190	glutamic-oxaloacetic transaminase 1, soluble [Source:MGI Symbol;Acc:MGI:95791]	GOT1	ENSG00000120053
Gpc4	ENSMUSG00000031119	glypican 4 [Source:MGI Symbol;Acc:MGI:104902]	GPC4	ENSG00000076716
Gpcpd1	ENSMUSG00000027346	glycerophosphocholine phosphodiesterase 1 [Source:MGI Symbol;Acc:MGI:104898]	GPCPD1	ENSG00000125772
Gpd2	ENSMUSG00000026827	glycerol phosphate dehydrogenase 2, mitochondrial [Source:MGI Symbol;Acc:MGI:99778]	GPD2	ENSG00000115159
Gpi1	ENSMUSG00000036427	glucose-6-phosphate isomerase 1 [Source:MGI Symbol;Acc:MGI:95797]	GPI	ENSG00000105220
Gpn3	ENSMUSG00000029464	GPN-loop GTPase 3 [Source:MGI Symbol;Acc:MGI:1289326]	GPN3	ENSG00000111231
Gpr157	ENSMUSG00000047875	G protein-coupled receptor 157 [Source:MGI Symbol;Acc:MGI:2442046]	GPR157	ENSG00000180758
Gpr85	ENSMUSG00000048216	G protein-coupled receptor 85 [Source:MGI Symbol;Acc:MGI:1927851]	GPR85	ENSG00000164604
Bhlhb9	ENSMUSG00000072964	basic helix-loop-helix domain containing, class B9 [Source:MGI Symbol;Acc:MGI:1917487]	GPRASP3	ENSG00000198908
Gprc5b	ENSMUSG00000008734	G protein-coupled receptor, family C, group 5, member B [Source:MGI Symbol;Acc:MGI:1927596]	GPRC5B	ENSG00000167191
Gpt2	ENSMUSG00000031700	glutamic pyruvate transaminase (alanine aminotransferase) 2 [Source:MGI Symbol;Acc:MGI:1915391]	GPT2	ENSG00000166123
Gramd1b	ENSMUSG00000040111	GRAM domain containing 1B [Source:MGI Symbol;Acc:MGI:1925037]	GRAMD1B	ENSG00000023171
Gramd4	ENSMUSG00000035900	GRAM domain containing 4 [Source:MGI Symbol;Acc:MGI:2676308]	GRAMD4	ENSG00000075240
Grb10	ENSMUSG00000020176	growth factor receptor bound protein 10 [Source:MGI Symbol;Acc:MGI:103232]	GRB10	ENSG00000106070
Grb14	ENSMUSG00000026888	growth factor receptor bound protein 14 [Source:MGI Symbol;Acc:MGI:1355324]	GRB14	ENSG00000115290
Grb2	ENSMUSG00000059923	growth factor receptor bound protein 2 [Source:MGI Symbol;Acc:MGI:95805]	GRB2	ENSG00000177885
Grem2	ENSMUSG00000050069	gremlin 2, DAN family BMP antagonist [Source:MGI Symbol;Acc:MGI:1344367]	GREM2	ENSG00000180875
Grip2	ENSMUSG00000030098	glutamate receptor interacting protein 2 [Source:MGI Symbol;Acc:MGI:2681173]	GRIP2	ENSG00000144596
Gripap1	ENSMUSG00000031153	GRIP1 associated protein 1 [Source:MGI Symbol;Acc:MGI:1859616]	GRIPAP1	ENSG00000068400
Grk5	ENSMUSG00000003228	G protein-coupled receptor kinase 5 [Source:MGI Symbol;Acc:MGI:109161]	GRK5	ENSG00000198873
Grpel2	ENSMUSG00000024580	GrpE-like 2, mitochondrial [Source:MGI Symbol;Acc:MGI:1334416]	GRPEL2	ENSG00000164284
Gsdmd	ENSMUSG00000022575	gasdermin D [Source:MGI Symbol;Acc:MGI:1916396]	GSDMD	ENSG00000104518
Gse1	ENSMUSG00000031822	genetic suppressor element 1, coiled-coil protein [Source:MGI Symbol;Acc:MGI:1098275]	GSE1	ENSG00000131149
Gskip	ENSMUSG00000044715	GSK3B interacting protein [Source:MGI Symbol;Acc:MGI:1914037]	GSKIP	ENSG00000100744
Gstt2	ENSMUSG00000033318	glutathione S-transferase, theta 2 [Source:MGI Symbol;Acc:MGI:106188]	GSTT2	ENSG00000099984
Gstt2	ENSMUSG00000033318	glutathione S-transferase, theta 2 [Source:MGI Symbol;Acc:MGI:106188]	GSTT2B	ENSG00000133433
Gtf2a2	ENSMUSG00000033543	general transcription factor II A, 2 [Source:MGI Symbol;Acc:MGI:1933289]	GTF2A2	ENSG00000140307
Gtf2b	ENSMUSG00000028271	general transcription factor IIB [Source:MGI Symbol;Acc:MGI:2385191]	GTF2B	ENSG00000137947
Gtf2h1	ENSMUSG00000006599	general transcription factor II H, polypeptide 1 [Source:MGI Symbol;Acc:MGI:1277216]	GTF2H1	ENSG00000110768
Gtf2ird1	ENSMUSG00000023079	general transcription factor II I repeat domain-containing 1 [Source:MGI Symbol;Acc:MGI:1861942]	GTF2IRD1	ENSG00000006704
Gtf3c4	ENSMUSG00000035666	general transcription factor IIIC, polypeptide 4 [Source:MGI Symbol;Acc:MGI:2138937]	GTF3C4	ENSG00000125484
Gucy1a1	ENSMUSG00000033910	guanylate cyclase 1, soluble, alpha 1 [Source:MGI Symbol;Acc:MGI:1926562]	GUCY1A1	ENSG00000164116
Guk1	ENSMUSG00000020444	guanylate kinase 1 [Source:MGI Symbol;Acc:MGI:95871]	GUK1	ENSG00000143774
Gzf1	ENSMUSG00000027439	GDNF-inducible zinc finger protein 1 [Source:MGI Symbol;Acc:MGI:1921783]	GZF1	ENSG00000125812
Gzmc	ENSMUSG00000079186	granzyme C [Source:MGI Symbol;Acc:MGI:109256]	GZMB	ENSG00000100453
H1f0	ENSMUSG00000096210	H1.0 linker histone [Source:MGI Symbol;Acc:MGI:95893]	H1-0	ENSG00000189060
H2ac25	ENSMUSG00000078851	H2A clustered histone 25 [Source:MGI Symbol;Acc:MGI:2448458]	H2AC25	ENSG00000181218
H2az2	ENSMUSG00000041126	H2A.Z histone variant 2 [Source:MGI Symbol;Acc:MGI:1924855]	H2AZ2	ENSG00000105968
H4c16	ENSMUSG00000096010	H4 histone 16 [Source:MGI Symbol;Acc:MGI:2448443]	H4C2	ENSG00000278705
Habp4	ENSMUSG00000021476	hyaluronic acid binding protein 4 [Source:MGI Symbol;Acc:MGI:1891713]	HABP4	ENSG00000130956
Hacd3	ENSMUSG00000033629	3-hydroxyacyl-CoA dehydratase 3 [Source:MGI Symbol;Acc:MGI:1889341]	HACD3	ENSG00000074696
Hap1	ENSMUSG00000006930	huntingtin-associated protein 1 [Source:MGI Symbol;Acc:MGI:1261831]	HAP1	ENSG00000173805
Hapstr1	ENSMUSG00000022507	HUWE1 associated protein modifying stress responses [Source:MGI Symbol;Acc:MGI:1916303]	HAPSTR1	ENSG00000182831
Has3	ENSMUSG00000031910	hyaluronan synthase 3 [Source:MGI Symbol;Acc:MGI:109599]	HAS3	ENSG00000103044
Haus1	ENSMUSG00000041840	HAUS augmin-like complex, subunit 1 [Source:MGI Symbol;Acc:MGI:2385076]	HAUS1	ENSG00000152240
Hbp1	ENSMUSG00000002996	high mobility group box transcription factor 1 [Source:MGI Symbol;Acc:MGI:894659]	HBP1	ENSG00000105856
Hbs1l	ENSMUSG00000019977	Hbs1-like (S. cerevisiae) [Source:MGI Symbol;Acc:MGI:1891704]	HBS1L	ENSG00000112339
Hcfc1	ENSMUSG00000031386	host cell factor C1 [Source:MGI Symbol;Acc:MGI:105942]	HCFC1	ENSG00000172534
Hdac5	ENSMUSG00000008855	histone deacetylase 5 [Source:MGI Symbol;Acc:MGI:1333784]	HDAC5	ENSG00000108840
Hdac9	ENSMUSG00000004698	histone deacetylase 9 [Source:MGI Symbol;Acc:MGI:1931221]	HDAC9	ENSG00000048052
Hdc	ENSMUSG00000027360	histidine decarboxylase [Source:MGI Symbol;Acc:MGI:96062]	HDC	ENSG00000140287
Hddc2	ENSMUSG00000000295	HD domain containing 2 [Source:MGI Symbol;Acc:MGI:1916942]	HDDC2	ENSG00000111906
Hdgfl3	ENSMUSG00000025104	HDGF like 3 [Source:MGI Symbol;Acc:MGI:1352760]	HDGFL3	ENSG00000166503
Heatr5a	ENSMUSG00000035181	HEAT repeat containing 5A [Source:MGI Symbol;Acc:MGI:2444133]	HEATR5A	ENSG00000129493
Helz2	ENSMUSG00000027580	helicase with zinc finger 2, transcriptional coactivator [Source:MGI Symbol;Acc:MGI:2385169]	HELZ2	ENSG00000130589
Herc4	ENSMUSG00000020064	hect domain and RLD 4 [Source:MGI Symbol;Acc:MGI:1914595]	HERC4	ENSG00000148634
Hexb	ENSMUSG00000021665	hexosaminidase B [Source:MGI Symbol;Acc:MGI:96074]	HEXB	ENSG00000049860
Hif1a	ENSMUSG00000021109	hypoxia inducible factor 1, alpha subunit [Source:MGI Symbol;Acc:MGI:106918]	HIF1A	ENSG00000100644
Hif3a	ENSMUSG00000004328	hypoxia inducible factor 3, alpha subunit [Source:MGI Symbol;Acc:MGI:1859778]	HIF3A	ENSG00000124440
Hinfp	ENSMUSG00000032119	histone H4 transcription factor [Source:MGI Symbol;Acc:MGI:2429620]	HINFP	ENSG00000172273
Hip1	ENSMUSG00000039959	huntingtin interacting protein 1 [Source:MGI Symbol;Acc:MGI:1099804]	HIP1	ENSG00000127946
Hipk1	ENSMUSG00000008730	homeodomain interacting protein kinase 1 [Source:MGI Symbol;Acc:MGI:1314873]	HIPK1	ENSG00000163349
Hipk2	ENSMUSG00000061436	homeodomain interacting protein kinase 2 [Source:MGI Symbol;Acc:MGI:1314872]	HIPK2	ENSG00000064393
Hivep1	ENSMUSG00000021366	human immunodeficiency virus type I enhancer binding protein 1 [Source:MGI Symbol;Acc:MGI:96100]	HIVEP1	ENSG00000095951
H2-Ob	ENSMUSG00000041538	histocompatibility 2, O region beta locus [Source:MGI Symbol;Acc:MGI:95925]	HLA-DOB	ENSG00000241106
Hlf	ENSMUSG00000003949	hepatic leukemia factor [Source:MGI Symbol;Acc:MGI:96108]	HLF	ENSG00000108924
Hmgb2	ENSMUSG00000054717	high mobility group box 2 [Source:MGI Symbol;Acc:MGI:96157]	HMGB2	ENSG00000164104
Hmgcs1	ENSMUSG00000093930	3-hydroxy-3-methylglutaryl-Coenzyme A synthase 1 [Source:MGI Symbol;Acc:MGI:107592]	HMGCS1	ENSG00000112972
Hmgn1	ENSMUSG00000040681	high mobility group nucleosomal binding domain 1 [Source:MGI Symbol;Acc:MGI:96120]	HMGN1	ENSG00000205581
Hnf1a	ENSMUSG00000029556	HNF1 homeobox A [Source:MGI Symbol;Acc:MGI:98504]	HNF1A	ENSG00000135100
Hnf1b	ENSMUSG00000020679	HNF1 homeobox B [Source:MGI Symbol;Acc:MGI:98505]	HNF1B	ENSG00000275410
Hnrnpa1	ENSMUSG00000046434	heterogeneous nuclear ribonucleoprotein A1 [Source:MGI Symbol;Acc:MGI:104820]	HNRNPA1L2	ENSG00000139675
Hnrnpa1	ENSMUSG00000046434	heterogeneous nuclear ribonucleoprotein A1 [Source:MGI Symbol;Acc:MGI:104820]	HNRNPA1L3	ENSG00000224578
Hoxd9	ENSMUSG00000043342	homeobox D9 [Source:MGI Symbol;Acc:MGI:96210]	HOXD9	ENSG00000128709
Hps6	ENSMUSG00000074811	HPS6, biogenesis of lysosomal organelles complex 2 subunit 3 [Source:MGI Symbol;Acc:MGI:2181763]	HPS6	ENSG00000166189
Hsbp1	ENSMUSG00000031839	heat shock factor binding protein 1 [Source:MGI Symbol;Acc:MGI:1915446]	HSBP1	ENSG00000230989
Hsd17b11	ENSMUSG00000029311	hydroxysteroid (17-beta) dehydrogenase 11 [Source:MGI Symbol;Acc:MGI:2149821]	HSD17B11	ENSG00000198189
Hsf1	ENSMUSG00000022556	heat shock factor 1 [Source:MGI Symbol;Acc:MGI:96238]	HSF1	ENSG00000185122
Hspa12a	ENSMUSG00000025092	heat shock protein 12A [Source:MGI Symbol;Acc:MGI:1920692]	HSPA12A	ENSG00000165868
Hspa14	ENSMUSG00000109865	heat shock protein 14 [Source:MGI Symbol;Acc:MGI:1354164]	HSPA14	ENSG00000187522
Gene name	Gene stable ID	Gene description	Human gene name	Human gene stable ID
Ica1	ENSMUSG00000062995	islet cell autoantigen 1 [Source:MGI Symbol;Acc:MGI:96391]	ICA1	ENSG00000003147
Ice1	ENSMUSG00000034525	interactor of little elongation complex ELL subunit 1 [Source:MGI Symbol;Acc:MGI:2385865]	ICE1	ENSG00000164151
Id1	ENSMUSG00000042745	inhibitor of DNA binding 1, HLH protein [Source:MGI Symbol;Acc:MGI:96396]	ID1	ENSG00000125968
Ier3	ENSMUSG00000003541	immediate early response 3 [Source:MGI Symbol;Acc:MGI:104814]	IER3	ENSG00000137331
Ifi35	ENSMUSG00000010358	interferon-induced protein 35 [Source:MGI Symbol;Acc:MGI:1917360]	IFI35	ENSG00000068079
Ifitm3	ENSMUSG00000025492	interferon induced transmembrane protein 3 [Source:MGI Symbol;Acc:MGI:1913391]	IFITM1	ENSG00000185885
Ifitm3	ENSMUSG00000025492	interferon induced transmembrane protein 3 [Source:MGI Symbol;Acc:MGI:1913391]	IFITM2	ENSG00000185201
Ifitm3	ENSMUSG00000025492	interferon induced transmembrane protein 3 [Source:MGI Symbol;Acc:MGI:1913391]	IFITM3	ENSG00000142089
Ifnar1	ENSMUSG00000022967	interferon (alpha and beta) receptor 1 [Source:MGI Symbol;Acc:MGI:107658]	IFNAR1	ENSG00000142166
Ift122	ENSMUSG00000030323	intraflagellar transport 122 [Source:MGI Symbol;Acc:MGI:1932386]	IFT122	ENSG00000163913
Ift20	ENSMUSG00000001105	intraflagellar transport 20 [Source:MGI Symbol;Acc:MGI:1915585]	IFT20	ENSG00000109083
Igbp1	ENSMUSG00000031221	immunoglobulin (CD79A) binding protein 1 [Source:MGI Symbol;Acc:MGI:1346500]	IGBP1	ENSG00000089289
Igbp1	ENSMUSG00000031221	immunoglobulin (CD79A) binding protein 1 [Source:MGI Symbol;Acc:MGI:1346500]	IGBP1C	ENSG00000266826
Igf2	ENSMUSG00000048583	insulin-like growth factor 2 [Source:MGI Symbol;Acc:MGI:96434]	IGF2	ENSG00000167244
Igf2bp2	ENSMUSG00000033581	insulin-like growth factor 2 mRNA binding protein 2 [Source:MGI Symbol;Acc:MGI:1890358]	IGF2BP2	ENSG00000073792
Igfbp5	ENSMUSG00000026185	insulin-like growth factor binding protein 5 [Source:MGI Symbol;Acc:MGI:96440]	IGFBP5	ENSG00000115461
Ighm	ENSMUSG00000076617	immunoglobulin heavy constant mu [Source:MGI Symbol;Acc:MGI:96448]	IGHM	ENSG00000211899
Ighv1-7	ENSMUSG00000095200	immunoglobulin heavy variable V1-7 [Source:MGI Symbol;Acc:MGI:3704122]	IGHV1-18	ENSG00000211945
Ighv1-63	ENSMUSG00000096672	immunoglobulin heavy variable V1-63 [Source:MGI Symbol;Acc:MGI:3642755]	IGHV1-18	ENSG00000211945
Ighv1-77	ENSMUSG00000096452	immunoglobulin heavy variable 1-77 [Source:MGI Symbol;Acc:MGI:4439670]	IGHV1-18	ENSG00000211945
Ighv1-9	ENSMUSG00000094694	immunoglobulin heavy variable V1-9 [Source:MGI Symbol;Acc:MGI:4439621]	IGHV1-18	ENSG00000211945
Ighv1-7	ENSMUSG00000095200	immunoglobulin heavy variable V1-7 [Source:MGI Symbol;Acc:MGI:3704122]	IGHV1-2	ENSG00000211934
Ighv1-63	ENSMUSG00000096672	immunoglobulin heavy variable V1-63 [Source:MGI Symbol;Acc:MGI:3642755]	IGHV1-2	ENSG00000211934
Ighv1-77	ENSMUSG00000096452	immunoglobulin heavy variable 1-77 [Source:MGI Symbol;Acc:MGI:4439670]	IGHV1-2	ENSG00000211934
Ighv1-9	ENSMUSG00000094694	immunoglobulin heavy variable V1-9 [Source:MGI Symbol;Acc:MGI:4439621]	IGHV1-2	ENSG00000211934
Ighv1-7	ENSMUSG00000095200	immunoglobulin heavy variable V1-7 [Source:MGI Symbol;Acc:MGI:3704122]	IGHV1-24	ENSG00000211950
Ighv1-63	ENSMUSG00000096672	immunoglobulin heavy variable V1-63 [Source:MGI Symbol;Acc:MGI:3642755]	IGHV1-24	ENSG00000211950
Ighv1-77	ENSMUSG00000096452	immunoglobulin heavy variable 1-77 [Source:MGI Symbol;Acc:MGI:4439670]	IGHV1-24	ENSG00000211950
Ighv1-9	ENSMUSG00000094694	immunoglobulin heavy variable V1-9 [Source:MGI Symbol;Acc:MGI:4439621]	IGHV1-24	ENSG00000211950
Ighv1-7	ENSMUSG00000095200	immunoglobulin heavy variable V1-7 [Source:MGI Symbol;Acc:MGI:3704122]	IGHV1-3	ENSG00000211935
Ighv1-63	ENSMUSG00000096672	immunoglobulin heavy variable V1-63 [Source:MGI Symbol;Acc:MGI:3642755]	IGHV1-3	ENSG00000211935
Ighv1-77	ENSMUSG00000096452	immunoglobulin heavy variable 1-77 [Source:MGI Symbol;Acc:MGI:4439670]	IGHV1-3	ENSG00000211935
Ighv1-9	ENSMUSG00000094694	immunoglobulin heavy variable V1-9 [Source:MGI Symbol;Acc:MGI:4439621]	IGHV1-3	ENSG00000211935
Ighv1-7	ENSMUSG00000095200	immunoglobulin heavy variable V1-7 [Source:MGI Symbol;Acc:MGI:3704122]	IGHV1-45	ENSG00000211961
Ighv1-63	ENSMUSG00000096672	immunoglobulin heavy variable V1-63 [Source:MGI Symbol;Acc:MGI:3642755]	IGHV1-45	ENSG00000211961
Ighv1-77	ENSMUSG00000096452	immunoglobulin heavy variable 1-77 [Source:MGI Symbol;Acc:MGI:4439670]	IGHV1-45	ENSG00000211961
Ighv1-9	ENSMUSG00000094694	immunoglobulin heavy variable V1-9 [Source:MGI Symbol;Acc:MGI:4439621]	IGHV1-45	ENSG00000211961
Ighv1-7	ENSMUSG00000095200	immunoglobulin heavy variable V1-7 [Source:MGI Symbol;Acc:MGI:3704122]	IGHV1-46	ENSG00000211962
Ighv1-63	ENSMUSG00000096672	immunoglobulin heavy variable V1-63 [Source:MGI Symbol;Acc:MGI:3642755]	IGHV1-46	ENSG00000211962
Ighv1-77	ENSMUSG00000096452	immunoglobulin heavy variable 1-77 [Source:MGI Symbol;Acc:MGI:4439670]	IGHV1-46	ENSG00000211962
Ighv1-9	ENSMUSG00000094694	immunoglobulin heavy variable V1-9 [Source:MGI Symbol;Acc:MGI:4439621]	IGHV1-46	ENSG00000211962
Ighv1-7	ENSMUSG00000095200	immunoglobulin heavy variable V1-7 [Source:MGI Symbol;Acc:MGI:3704122]	IGHV1-58	ENSG00000211968
Ighv1-63	ENSMUSG00000096672	immunoglobulin heavy variable V1-63 [Source:MGI Symbol;Acc:MGI:3642755]	IGHV1-58	ENSG00000211968
Ighv1-77	ENSMUSG00000096452	immunoglobulin heavy variable 1-77 [Source:MGI Symbol;Acc:MGI:4439670]	IGHV1-58	ENSG00000211968
Ighv1-9	ENSMUSG00000094694	immunoglobulin heavy variable V1-9 [Source:MGI Symbol;Acc:MGI:4439621]	IGHV1-58	ENSG00000211968
Ighv1-7	ENSMUSG00000095200	immunoglobulin heavy variable V1-7 [Source:MGI Symbol;Acc:MGI:3704122]	IGHV1-69	ENSG00000211973
Ighv1-63	ENSMUSG00000096672	immunoglobulin heavy variable V1-63 [Source:MGI Symbol;Acc:MGI:3642755]	IGHV1-69	ENSG00000211973
Ighv1-77	ENSMUSG00000096452	immunoglobulin heavy variable 1-77 [Source:MGI Symbol;Acc:MGI:4439670]	IGHV1-69	ENSG00000211973
Ighv1-9	ENSMUSG00000094694	immunoglobulin heavy variable V1-9 [Source:MGI Symbol;Acc:MGI:4439621]	IGHV1-69	ENSG00000211973
Ighv1-7	ENSMUSG00000095200	immunoglobulin heavy variable V1-7 [Source:MGI Symbol;Acc:MGI:3704122]	IGHV1-69-2	ENSG00000281990
Ighv1-63	ENSMUSG00000096672	immunoglobulin heavy variable V1-63 [Source:MGI Symbol;Acc:MGI:3642755]	IGHV1-69-2	ENSG00000281990
Ighv1-77	ENSMUSG00000096452	immunoglobulin heavy variable 1-77 [Source:MGI Symbol;Acc:MGI:4439670]	IGHV1-69-2	ENSG00000281990
Ighv1-9	ENSMUSG00000094694	immunoglobulin heavy variable V1-9 [Source:MGI Symbol;Acc:MGI:4439621]	IGHV1-69-2	ENSG00000281990
Ighv1-7	ENSMUSG00000095200	immunoglobulin heavy variable V1-7 [Source:MGI Symbol;Acc:MGI:3704122]	IGHV1-69D	ENSG00000280411
Ighv1-63	ENSMUSG00000096672	immunoglobulin heavy variable V1-63 [Source:MGI Symbol;Acc:MGI:3642755]	IGHV1-69D	ENSG00000280411
Ighv1-77	ENSMUSG00000096452	immunoglobulin heavy variable 1-77 [Source:MGI Symbol;Acc:MGI:4439670]	IGHV1-69D	ENSG00000280411
Ighv1-9	ENSMUSG00000094694	immunoglobulin heavy variable V1-9 [Source:MGI Symbol;Acc:MGI:4439621]	IGHV1-69D	ENSG00000280411
Ighv1-7	ENSMUSG00000095200	immunoglobulin heavy variable V1-7 [Source:MGI Symbol;Acc:MGI:3704122]	IGHV1OR15-1	ENSG00000270505
Ighv1-63	ENSMUSG00000096672	immunoglobulin heavy variable V1-63 [Source:MGI Symbol;Acc:MGI:3642755]	IGHV1OR15-1	ENSG00000270505
Ighv1-77	ENSMUSG00000096452	immunoglobulin heavy variable 1-77 [Source:MGI Symbol;Acc:MGI:4439670]	IGHV1OR15-1	ENSG00000270505
Ighv1-9	ENSMUSG00000094694	immunoglobulin heavy variable V1-9 [Source:MGI Symbol;Acc:MGI:4439621]	IGHV1OR15-1	ENSG00000270505
Ighv1-7	ENSMUSG00000095200	immunoglobulin heavy variable V1-7 [Source:MGI Symbol;Acc:MGI:3704122]	IGHV1OR15-9	ENSG00000188403
Ighv1-63	ENSMUSG00000096672	immunoglobulin heavy variable V1-63 [Source:MGI Symbol;Acc:MGI:3642755]	IGHV1OR15-9	ENSG00000188403
Ighv1-77	ENSMUSG00000096452	immunoglobulin heavy variable 1-77 [Source:MGI Symbol;Acc:MGI:4439670]	IGHV1OR15-9	ENSG00000188403
Ighv1-9	ENSMUSG00000094694	immunoglobulin heavy variable V1-9 [Source:MGI Symbol;Acc:MGI:4439621]	IGHV1OR15-9	ENSG00000188403
Ighv1-7	ENSMUSG00000095200	immunoglobulin heavy variable V1-7 [Source:MGI Symbol;Acc:MGI:3704122]	IGHV1OR21-1	ENSG00000277282
Ighv1-63	ENSMUSG00000096672	immunoglobulin heavy variable V1-63 [Source:MGI Symbol;Acc:MGI:3642755]	IGHV1OR21-1	ENSG00000277282
Ighv1-77	ENSMUSG00000096452	immunoglobulin heavy variable 1-77 [Source:MGI Symbol;Acc:MGI:4439670]	IGHV1OR21-1	ENSG00000277282
Ighv1-9	ENSMUSG00000094694	immunoglobulin heavy variable V1-9 [Source:MGI Symbol;Acc:MGI:4439621]	IGHV1OR21-1	ENSG00000277282
Ighv7-3	ENSMUSG00000076652	immunoglobulin heavy variable 7-3 [Source:MGI Symbol;Acc:MGI:4439766]	IGHV3-15	ENSG00000211943
Ighv7-3	ENSMUSG00000076652	immunoglobulin heavy variable 7-3 [Source:MGI Symbol;Acc:MGI:4439766]	IGHV3-49	ENSG00000211965
Ighv7-3	ENSMUSG00000076652	immunoglobulin heavy variable 7-3 [Source:MGI Symbol;Acc:MGI:4439766]	IGHV3-72	ENSG00000225698
Ighv7-3	ENSMUSG00000076652	immunoglobulin heavy variable 7-3 [Source:MGI Symbol;Acc:MGI:4439766]	IGHV3-73	ENSG00000211976
Ighv7-3	ENSMUSG00000076652	immunoglobulin heavy variable 7-3 [Source:MGI Symbol;Acc:MGI:4439766]	IGHV3OR15-7	ENSG00000259490
Igkv2-112	ENSMUSG00000076518	immunoglobulin kappa variable 2-112 [Source:MGI Symbol;Acc:MGI:3644894]	IGKV2-30	ENSG00000243238
Igkv2-112	ENSMUSG00000076518	immunoglobulin kappa variable 2-112 [Source:MGI Symbol;Acc:MGI:3644894]	IGKV2D-30	ENSG00000239571
Igkv8-21	ENSMUSG00000076586	immunoglobulin kappa variable 8-21 [Source:MGI Symbol;Acc:MGI:1330840]	IGKV4-1	ENSG00000211598
Igkv5-45	ENSMUSG00000094094	immunoglobulin kappa chain variable 5-45 [Source:MGI Symbol;Acc:MGI:4439774]	IGKV6-21	ENSG00000211611
Igkv5-45	ENSMUSG00000094094	immunoglobulin kappa chain variable 5-45 [Source:MGI Symbol;Acc:MGI:4439774]	IGKV6D-21	ENSG00000225523
Igkv5-45	ENSMUSG00000094094	immunoglobulin kappa chain variable 5-45 [Source:MGI Symbol;Acc:MGI:4439774]	IGKV6D-41	ENSG00000211626
Igsf11	ENSMUSG00000022790	immunoglobulin superfamily, member 11 [Source:MGI Symbol;Acc:MGI:2388477]	IGSF11	ENSG00000144847
Igsf9b	ENSMUSG00000034275	immunoglobulin superfamily, member 9B [Source:MGI Symbol;Acc:MGI:2685354]	IGSF9B	ENSG00000080854
Ikzf4	ENSMUSG00000002578	IKAROS family zinc finger 4 [Source:MGI Symbol;Acc:MGI:1343139]	IKZF4	ENSG00000123411
Il17rc	ENSMUSG00000030281	interleukin 17 receptor C [Source:MGI Symbol;Acc:MGI:2159336]	IL17RC	ENSG00000163702
Il17rd	ENSMUSG00000040717	interleukin 17 receptor D [Source:MGI Symbol;Acc:MGI:2159727]	IL17RD	ENSG00000144730
Il1rapl1	ENSMUSG00000052372	interleukin 1 receptor accessory protein-like 1 [Source:MGI Symbol;Acc:MGI:2687319]	IL1RAPL1	ENSG00000169306
Il6ra	ENSMUSG00000027947	interleukin 6 receptor, alpha [Source:MGI Symbol;Acc:MGI:105304]	IL6R	ENSG00000160712
Ilf3	ENSMUSG00000032178	interleukin enhancer binding factor 3 [Source:MGI Symbol;Acc:MGI:1339973]	ILF3	ENSG00000129351
Ing1	ENSMUSG00000045969	inhibitor of growth family, member 1 [Source:MGI Symbol;Acc:MGI:1349481]	ING1	ENSG00000153487
Ing4	ENSMUSG00000030330	inhibitor of growth family, member 4 [Source:MGI Symbol;Acc:MGI:107307]	ING4	ENSG00000111653
Inip	ENSMUSG00000038544	INTS3 and NABP interacting protein [Source:MGI Symbol;Acc:MGI:1913459]	INIP	ENSG00000148153
Inka2	ENSMUSG00000048458	inka box actin regulator 2 [Source:MGI Symbol;Acc:MGI:1923497]	INKA2	ENSG00000197852
Inpp4a	ENSMUSG00000026113	inositol polyphosphate-4-phosphatase, type I [Source:MGI Symbol;Acc:MGI:1931123]	INPP4A	ENSG00000040933
Inpp5a	ENSMUSG00000025477	inositol polyphosphate-5-phosphatase A [Source:MGI Symbol;Acc:MGI:2686961]	INPP5A	ENSG00000068383
Inpp5e	ENSMUSG00000026925	inositol polyphosphate-5-phosphatase E [Source:MGI Symbol;Acc:MGI:1927753]	INPP5E	ENSG00000148384
Inppl1	ENSMUSG00000032737	inositol polyphosphate phosphatase-like 1 [Source:MGI Symbol;Acc:MGI:1333787]	INPPL1	ENSG00000165458
Ints1	ENSMUSG00000029547	integrator complex subunit 1 [Source:MGI Symbol;Acc:MGI:1915760]	INTS1	ENSG00000164880
Ints3	ENSMUSG00000027933	integrator complex subunit 3 [Source:MGI Symbol;Acc:MGI:2140050]	INTS3	ENSG00000143624
Ip6k3	ENSMUSG00000024210	inositol hexaphosphate kinase 3 [Source:MGI Symbol;Acc:MGI:3045325]	IP6K3	ENSG00000161896
Iqsec1	ENSMUSG00000034312	IQ motif and Sec7 domain 1 [Source:MGI Symbol;Acc:MGI:1196356]	IQSEC1	ENSG00000144711
Iqsec2	ENSMUSG00000041115	IQ motif and Sec7 domain 2 [Source:MGI Symbol;Acc:MGI:3528396]	IQSEC2	ENSG00000124313
Irak1	ENSMUSG00000031392	interleukin-1 receptor-associated kinase 1 [Source:MGI Symbol;Acc:MGI:107420]	IRAK1	ENSG00000184216
Irak1bp1	ENSMUSG00000032251	interleukin-1 receptor-associated kinase 1 binding protein 1 [Source:MGI Symbol;Acc:MGI:1929475]	IRAK1BP1	ENSG00000146243
Irak4	ENSMUSG00000059883	interleukin-1 receptor-associated kinase 4 [Source:MGI Symbol;Acc:MGI:2182474]	IRAK4	ENSG00000198001
Irf2	ENSMUSG00000031627	interferon regulatory factor 2 [Source:MGI Symbol;Acc:MGI:96591]	IRF2	ENSG00000168310
Irf2bp2	ENSMUSG00000051495	interferon regulatory factor 2 binding protein 2 [Source:MGI Symbol;Acc:MGI:2443921]	IRF2BP2	ENSG00000168264
Irf2bpl	ENSMUSG00000034168	interferon regulatory factor 2 binding protein-like [Source:MGI Symbol;Acc:MGI:2442463]	IRF2BPL	ENSG00000119669
Irf7	ENSMUSG00000025498	interferon regulatory factor 7 [Source:MGI Symbol;Acc:MGI:1859212]	IRF7	ENSG00000185507
Irf9	ENSMUSG00000002325	interferon regulatory factor 9 [Source:MGI Symbol;Acc:MGI:107587]	IRF9	ENSG00000213928
Irs1	ENSMUSG00000055980	insulin receptor substrate 1 [Source:MGI Symbol;Acc:MGI:99454]	IRS1	ENSG00000169047
Isg15	ENSMUSG00000035692	ISG15 ubiquitin-like modifier [Source:MGI Symbol;Acc:MGI:1855694]	ISG15	ENSG00000187608
Isg20	ENSMUSG00000039236	interferon-stimulated protein [Source:MGI Symbol;Acc:MGI:1928895]	ISG20	ENSG00000172183
Ist1	ENSMUSG00000031729	increased sodium tolerance 1 homolog (yeast) [Source:MGI Symbol;Acc:MGI:1919205]	IST1	ENSG00000182149
Itga2	ENSMUSG00000015533	integrin alpha 2 [Source:MGI Symbol;Acc:MGI:96600]	ITGA2	ENSG00000164171
Itga5	ENSMUSG00000000555	integrin alpha 5 (fibronectin receptor alpha) [Source:MGI Symbol;Acc:MGI:96604]	ITGA5	ENSG00000161638
Itpk1	ENSMUSG00000057963	inositol 1,3,4-triphosphate 5/6 kinase [Source:MGI Symbol;Acc:MGI:2446159]	ITPK1	ENSG00000100605
Itpr1	ENSMUSG00000030102	inositol 1,4,5-trisphosphate receptor 1 [Source:MGI Symbol;Acc:MGI:96623]	ITPR1	ENSG00000150995
Itsn1	ENSMUSG00000022957	intersectin 1 (SH3 domain protein 1A) [Source:MGI Symbol;Acc:MGI:1338069]	ITSN1	ENSG00000205726
Jag1	ENSMUSG00000027276	jagged 1 [Source:MGI Symbol;Acc:MGI:1095416]	JAG1	ENSG00000101384
Jak3	ENSMUSG00000031805	Janus kinase 3 [Source:MGI Symbol;Acc:MGI:99928]	JAK3	ENSG00000105639
Jazf1	ENSMUSG00000063568	JAZF zinc finger 1 [Source:MGI Symbol;Acc:MGI:2141450]	JAZF1	ENSG00000153814
Jcad	ENSMUSG00000033960	junctional cadherin 5 associated [Source:MGI Symbol;Acc:MGI:2685174]	JCAD	ENSG00000165757
Kank2	ENSMUSG00000032194	KN motif and ankyrin repeat domains 2 [Source:MGI Symbol;Acc:MGI:2384568]	KANK2	ENSG00000197256
Kat6a	ENSMUSG00000031540	K(lysine) acetyltransferase 6A [Source:MGI Symbol;Acc:MGI:2442415]	KAT6A	ENSG00000083168
Kat6b	ENSMUSG00000021767	K(lysine) acetyltransferase 6B [Source:MGI Symbol;Acc:MGI:1858746]	KAT6B	ENSG00000156650
Katnal1	ENSMUSG00000041298	katanin p60 subunit A-like 1 [Source:MGI Symbol;Acc:MGI:2387638]	KATNAL1	ENSG00000102781
Kbtbd11	ENSMUSG00000055675	kelch repeat and BTB (POZ) domain containing 11 [Source:MGI Symbol;Acc:MGI:1922151]	KBTBD11	ENSG00000176595
Kcna1	ENSMUSG00000047976	potassium voltage-gated channel, shaker-related subfamily, member 1 [Source:MGI Symbol;Acc:MGI:96654]	KCNA1	ENSG00000111262
Kcnb1	ENSMUSG00000050556	potassium voltage gated channel, Shab-related subfamily, member 1 [Source:MGI Symbol;Acc:MGI:96666]	KCNB1	ENSG00000158445
Kcnc2	ENSMUSG00000035681	potassium voltage gated channel, Shaw-related subfamily, member 2 [Source:MGI Symbol;Acc:MGI:96668]	KCNC2	ENSG00000166006
Kcnc3	ENSMUSG00000062785	potassium voltage gated channel, Shaw-related subfamily, member 3 [Source:MGI Symbol;Acc:MGI:96669]	KCNC3	ENSG00000131398
Kcnd3	ENSMUSG00000040896	potassium voltage-gated channel, Shal-related family, member 3 [Source:MGI Symbol;Acc:MGI:1928743]	KCND3	ENSG00000171385
Kcnf1	ENSMUSG00000051726	potassium voltage-gated channel, subfamily F, member 1 [Source:MGI Symbol;Acc:MGI:2687399]	KCNF1	ENSG00000162975
Kcng3	ENSMUSG00000045053	potassium voltage-gated channel, subfamily G, member 3 [Source:MGI Symbol;Acc:MGI:2663923]	KCNG3	ENSG00000171126
Kcng4	ENSMUSG00000045246	potassium voltage-gated channel, subfamily G, member 4 [Source:MGI Symbol;Acc:MGI:1913983]	KCNG4	ENSG00000168418
Kcnh5	ENSMUSG00000034402	potassium voltage-gated channel, subfamily H (eag-related), member 5 [Source:MGI Symbol;Acc:MGI:3584508]	KCNH5	ENSG00000140015
Kcnj10	ENSMUSG00000044708	potassium inwardly-rectifying channel, subfamily J, member 10 [Source:MGI Symbol;Acc:MGI:1194504]	KCNJ10	ENSG00000177807
Kcnmb4	ENSMUSG00000054934	potassium large conductance calcium-activated channel, subfamily M, beta member 4 [Source:MGI Symbol;Acc:MGI:1913272]	KCNMB4	ENSG00000135643
Kcnv2	ENSMUSG00000047298	potassium channel, subfamily V, member 2 [Source:MGI Symbol;Acc:MGI:2670981]	KCNV2	ENSG00000168263
Kctd16	ENSMUSG00000051401	potassium channel tetramerisation domain containing 16 [Source:MGI Symbol;Acc:MGI:1914659]	KCTD16	ENSG00000183775
Kctd20	ENSMUSG00000005936	potassium channel tetramerisation domain containing 20 [Source:MGI Symbol;Acc:MGI:1914239]	KCTD20	ENSG00000112078
Kdm4a	ENSMUSG00000033326	lysine (K)-specific demethylase 4A [Source:MGI Symbol;Acc:MGI:2446210]	KDM4A	ENSG00000066135
Kdm5a	ENSMUSG00000030180	lysine demethylase 5A [Source:MGI Symbol;Acc:MGI:2136980]	KDM5A	ENSG00000073614
Khdc4	ENSMUSG00000028060	KH domain containing 4, pre-mRNA splicing factor [Source:MGI Symbol;Acc:MGI:1921450]	KHDC4	ENSG00000132680
Khdrbs3	ENSMUSG00000022332	KH domain containing, RNA binding, signal transduction associated 3 [Source:MGI Symbol;Acc:MGI:1313312]	KHDRBS3	ENSG00000131773
1110059G10Rik	ENSMUSG00000032551	RIKEN cDNA 1110059G10 gene [Source:MGI Symbol;Acc:MGI:1913452]	KIAA1143	ENSG00000163807
Etl4	ENSMUSG00000036617	enhancer trap locus 4 [Source:MGI Symbol;Acc:MGI:95454]	KIAA1217	ENSG00000120549
BC034090	ENSMUSG00000033722	cDNA sequence BC034090 [Source:MGI Symbol;Acc:MGI:2672904]	KIAA1614	ENSG00000135835
2900026A02Rik	ENSMUSG00000051339	RIKEN cDNA 2900026A02 gene [Source:MGI Symbol;Acc:MGI:1920194]	KIAA1671	ENSG00000197077
Kif21a	ENSMUSG00000022629	kinesin family member 21A [Source:MGI Symbol;Acc:MGI:109188]	KIF21A	ENSG00000139116
Klc1	ENSMUSG00000021288	kinesin light chain 1 [Source:MGI Symbol;Acc:MGI:107978]	KLC1	ENSG00000126214
Klc2	ENSMUSG00000024862	kinesin light chain 2 [Source:MGI Symbol;Acc:MGI:107953]	KLC2	ENSG00000174996
Klf12	ENSMUSG00000072294	Kruppel-like transcription factor 12 [Source:MGI Symbol;Acc:MGI:1333796]	KLF12	ENSG00000118922
Klhl11	ENSMUSG00000048732	kelch-like 11 [Source:MGI Symbol;Acc:MGI:2388648]	KLHL11	ENSG00000178502
Klhl3	ENSMUSG00000014164	kelch-like 3 [Source:MGI Symbol;Acc:MGI:2445185]	KLHL3	ENSG00000146021
Klhl36	ENSMUSG00000031828	kelch-like 36 [Source:MGI Symbol;Acc:MGI:2385305]	KLHL36	ENSG00000135686
Klk13	ENSMUSG00000054046	kallikrein related-peptidase 13 [Source:MGI Symbol;Acc:MGI:3615275]	KLK13	ENSG00000167759
Kmt2a	ENSMUSG00000002028	lysine (K)-specific methyltransferase 2A [Source:MGI Symbol;Acc:MGI:96995]	KMT2A	ENSG00000118058
Kpna2	ENSMUSG00000018362	karyopherin subunit alpha 2 [Source:MGI Symbol;Acc:MGI:103561]	KPNA2	ENSG00000182481
Kpna6	ENSMUSG00000003731	karyopherin subunit alpha 6 [Source:MGI Symbol;Acc:MGI:1100836]	KPNA6	ENSG00000025800
Kpnb1	ENSMUSG00000001440	karyopherin subunit beta 1 [Source:MGI Symbol;Acc:MGI:107532]	KPNB1	ENSG00000108424
Krt19	ENSMUSG00000020911	keratin 19 [Source:MGI Symbol;Acc:MGI:96693]	KRT19	ENSG00000171345
Krt7	ENSMUSG00000023039	keratin 7 [Source:MGI Symbol;Acc:MGI:96704]	KRT7	ENSG00000135480
Ksr1	ENSMUSG00000018334	kinase suppressor of ras 1 [Source:MGI Symbol;Acc:MGI:105051]	KSR1	ENSG00000141068
Ksr2	ENSMUSG00000061578	kinase suppressor of ras 2 [Source:MGI Symbol;Acc:MGI:3610315]	KSR2	ENSG00000171435
Lactb2	ENSMUSG00000025937	lactamase, beta 2 [Source:MGI Symbol;Acc:MGI:2442551]	LACTB2	ENSG00000147592
Lamtor3	ENSMUSG00000091512	late endosomal/lysosomal adaptor, MAPK and MTOR activator 3 [Source:MGI Symbol;Acc:MGI:1929467]	LAMTOR3	ENSG00000109270
Lamtor5	ENSMUSG00000087260	late endosomal/lysosomal adaptor, MAPK and MTOR activator 5 [Source:MGI Symbol;Acc:MGI:1915826]	LAMTOR5	ENSG00000134248
Lancl1	ENSMUSG00000026000	LanC (bacterial lantibiotic synthetase component C)-like 1 [Source:MGI Symbol;Acc:MGI:1336997]	LANCL1	ENSG00000115365
Laptm4a	ENSMUSG00000020585	lysosomal-associated protein transmembrane 4A [Source:MGI Symbol;Acc:MGI:108017]	LAPTM4A	ENSG00000068697
Large1	ENSMUSG00000004383	LARGE xylosyl- and glucuronyltransferase 1 [Source:MGI Symbol;Acc:MGI:1342270]	LARGE1	ENSG00000133424
Lasp1	ENSMUSG00000038366	LIM and SH3 protein 1 [Source:MGI Symbol;Acc:MGI:109656]	LASP1	ENSG00000002834
Lbr	ENSMUSG00000004880	lamin B receptor [Source:MGI Symbol;Acc:MGI:2138281]	LBR	ENSG00000143815
Ldha	ENSMUSG00000063229	lactate dehydrogenase A [Source:MGI Symbol;Acc:MGI:96759]	LDHA	ENSG00000134333
Ldlrad3	ENSMUSG00000048058	low density lipoprotein receptor class A domain containing 3 [Source:MGI Symbol;Acc:MGI:2138856]	LDLRAD3	ENSG00000179241
Lefty1	ENSMUSG00000038793	left right determination factor 1 [Source:MGI Symbol;Acc:MGI:107405]	LEFTY1	ENSG00000243709
Lefty1	ENSMUSG00000038793	left right determination factor 1 [Source:MGI Symbol;Acc:MGI:107405]	LEFTY2	ENSG00000143768
Leo1	ENSMUSG00000042487	Leo1, Paf1/RNA polymerase II complex component [Source:MGI Symbol;Acc:MGI:2685031]	LEO1	ENSG00000166477
Letm1	ENSMUSG00000005299	leucine zipper-EF-hand containing transmembrane protein 1 [Source:MGI Symbol;Acc:MGI:1932557]	LETM1	ENSG00000168924
Lgals9	ENSMUSG00000001123	lectin, galactose binding, soluble 9 [Source:MGI Symbol;Acc:MGI:109496]	LGALS13	ENSG00000105198
Lgals9	ENSMUSG00000001123	lectin, galactose binding, soluble 9 [Source:MGI Symbol;Acc:MGI:109496]	LGALS14	ENSG00000006659
Lgals9	ENSMUSG00000001123	lectin, galactose binding, soluble 9 [Source:MGI Symbol;Acc:MGI:109496]	LGALS16	ENSG00000249861
Lgals3bp	ENSMUSG00000033880	lectin, galactoside-binding, soluble, 3 binding protein [Source:MGI Symbol;Acc:MGI:99554]	LGALS3BP	ENSG00000108679
Lgals7	ENSMUSG00000053522	lectin, galactose binding, soluble 7 [Source:MGI Symbol;Acc:MGI:1316742]	LGALS7	ENSG00000205076
Lgals7	ENSMUSG00000053522	lectin, galactose binding, soluble 7 [Source:MGI Symbol;Acc:MGI:1316742]	LGALS7B	ENSG00000178934
Lhfpl1	ENSMUSG00000041700	lipoma HMGIC fusion partner-like 1 [Source:MGI Symbol;Acc:MGI:1891214]	LHFPL1	ENSG00000182508
Lhx6	ENSMUSG00000026890	LIM homeobox protein 6 [Source:MGI Symbol;Acc:MGI:1306803]	LHX6	ENSG00000106852
Lima1	ENSMUSG00000023022	LIM domain and actin binding 1 [Source:MGI Symbol;Acc:MGI:1920992]	LIMA1	ENSG00000050405
Lin52	ENSMUSG00000085793	lin-52 DREAM MuvB core complex component [Source:MGI Symbol;Acc:MGI:3045391]	LIN52	ENSG00000205659
Lin7a	ENSMUSG00000019906	lin-7 homolog A, crumbs cell polarity complex component [Source:MGI Symbol;Acc:MGI:2135609]	LIN7A	ENSG00000111052
Lin7c	ENSMUSG00000027162	lin-7 homolog C, crumbs cell polarity complex component [Source:MGI Symbol;Acc:MGI:1330839]	LIN7C	ENSG00000148943
Lin9	ENSMUSG00000058729	lin-9 DREAM MuvB core complex component [Source:MGI Symbol;Acc:MGI:1919818]	LIN9	ENSG00000183814
Litaf	ENSMUSG00000022500	LPS-induced TN factor [Source:MGI Symbol;Acc:MGI:1929512]	LITAF	ENSG00000189067
Llph	ENSMUSG00000020224	LLP homolog, long-term synaptic facilitation (Aplysia) [Source:MGI Symbol;Acc:MGI:1913475]	LLPH	ENSG00000139233
Lnx2	ENSMUSG00000016520	ligand of numb-protein X 2 [Source:MGI Symbol;Acc:MGI:2155959]	LNX2	ENSG00000139517
Lonrf1	ENSMUSG00000039633	LON peptidase N-terminal domain and ring finger 1 [Source:MGI Symbol;Acc:MGI:3609241]	LONRF1	ENSG00000154359
Lonrf3	ENSMUSG00000016239	LON peptidase N-terminal domain and ring finger 3 [Source:MGI Symbol;Acc:MGI:1921615]	LONRF3	ENSG00000175556
Lox	ENSMUSG00000024529	lysyl oxidase [Source:MGI Symbol;Acc:MGI:96817]	LOX	ENSG00000113083
Loxl1	ENSMUSG00000032334	lysyl oxidase-like 1 [Source:MGI Symbol;Acc:MGI:106096]	LOXL1	ENSG00000129038
Loxl4	ENSMUSG00000025185	lysyl oxidase-like 4 [Source:MGI Symbol;Acc:MGI:1914823]	LOXL4	ENSG00000138131
Lpar6	ENSMUSG00000033446	lysophosphatidic acid receptor 6 [Source:MGI Symbol;Acc:MGI:1914418]	LPAR6	ENSG00000139679
Lpin1	ENSMUSG00000020593	lipin 1 [Source:MGI Symbol;Acc:MGI:1891340]	LPIN1	ENSG00000134324
Lrfn3	ENSMUSG00000036957	leucine rich repeat and fibronectin type III domain containing 3 [Source:MGI Symbol;Acc:MGI:2442512]	LRFN3	ENSG00000126243
Lrp11	ENSMUSG00000019796	low density lipoprotein receptor-related protein 11 [Source:MGI Symbol;Acc:MGI:2442989]	LRP11	ENSG00000120256
Lrp1b	ENSMUSG00000049252	low density lipoprotein-related protein 1B [Source:MGI Symbol;Acc:MGI:2151136]	LRP1B	ENSG00000168702
Lrp5	ENSMUSG00000024913	low density lipoprotein receptor-related protein 5 [Source:MGI Symbol;Acc:MGI:1278315]	LRP5	ENSG00000162337
Lrrc14b	ENSMUSG00000021579	leucine rich repeat containing 14B [Source:MGI Symbol;Acc:MGI:2145269]	LRRC14B	ENSG00000185028
Lrrc26	ENSMUSG00000026961	leucine rich repeat containing 26 [Source:MGI Symbol;Acc:MGI:2385129]	LRRC26	ENSG00000184709
Lrrc3	ENSMUSG00000051652	leucine rich repeat containing 3 [Source:MGI Symbol;Acc:MGI:2447899]	LRRC3	ENSG00000160233
Lrrc36	ENSMUSG00000054320	leucine rich repeat containing 36 [Source:MGI Symbol;Acc:MGI:2448585]	LRRC36	ENSG00000159708
Lrrc61	ENSMUSG00000073096	leucine rich repeat containing 61 [Source:MGI Symbol;Acc:MGI:2652848]	LRRC61	ENSG00000127399
Lrrc8d	ENSMUSG00000046079	leucine rich repeat containing 8D [Source:MGI Symbol;Acc:MGI:1922368]	LRRC8D	ENSG00000171492
Lsm3	ENSMUSG00000034192	LSM3 homolog, U6 small nuclear RNA and mRNA degradation associated [Source:MGI Symbol;Acc:MGI:1914928]	LSM3	ENSG00000170860
Lsm5	ENSMUSG00000091625	LSM5 homolog, U6 small nuclear RNA and mRNA degradation associated [Source:MGI Symbol;Acc:MGI:1913623]	LSM5	ENSG00000106355
Lsm6	ENSMUSG00000031683	LSM6 homolog, U6 small nuclear RNA and mRNA degradation associated [Source:MGI Symbol;Acc:MGI:1925901]	LSM6	ENSG00000164167
Lsm8	ENSMUSG00000044155	LSM8 homolog, U6 small nuclear RNA associated [Source:MGI Symbol;Acc:MGI:1923772]	LSM8	ENSG00000128534
Ltbp1	ENSMUSG00000001870	latent transforming growth factor beta binding protein 1 [Source:MGI Symbol;Acc:MGI:109151]	LTBP1	ENSG00000049323
Ltk	ENSMUSG00000027297	leukocyte tyrosine kinase [Source:MGI Symbol;Acc:MGI:96840]	LTK	ENSG00000062524
Lurap1	ENSMUSG00000028701	leucine rich adaptor protein 1 [Source:MGI Symbol;Acc:MGI:1915325]	LURAP1	ENSG00000171357
Lynx1	ENSMUSG00000022594	Ly6/neurotoxin 1 [Source:MGI Symbol;Acc:MGI:1345180]	LYNX1	ENSG00000180155
Lyrm2	ENSMUSG00000045854	LYR motif containing 2 [Source:MGI Symbol;Acc:MGI:1917573]	LYRM2	ENSG00000083099
Lztfl1	ENSMUSG00000025245	leucine zipper transcription factor-like 1 [Source:MGI Symbol;Acc:MGI:1934860]	LZTFL1	ENSG00000163818
M6pr	ENSMUSG00000007458	mannose-6-phosphate receptor, cation dependent [Source:MGI Symbol;Acc:MGI:96904]	M6PR	ENSG00000003056
Maco1	ENSMUSG00000028826	macoilin 1 [Source:MGI Symbol;Acc:MGI:1913396]	MACO1	ENSG00000204178
Madcam1	ENSMUSG00000020310	mucosal vascular addressin cell adhesion molecule 1 [Source:MGI Symbol;Acc:MGI:103579]	MADCAM1	ENSG00000099866
Magee1	ENSMUSG00000031227	MAGE family member E1 [Source:MGI Symbol;Acc:MGI:2148149]	MAGEE1	ENSG00000198934
Magoh	ENSMUSG00000028609	mago homolog, exon junction complex core component [Source:MGI Symbol;Acc:MGI:1330312]	MAGOH	ENSG00000162385
Mamld1	ENSMUSG00000059401	mastermind-like domain containing 1 [Source:MGI Symbol;Acc:MGI:3045303]	MAMLD1	ENSG00000013619
Man1c1	ENSMUSG00000037306	mannosidase, alpha, class 1C, member 1 [Source:MGI Symbol;Acc:MGI:2446214]	MAN1C1	ENSG00000117643
Mansc1	ENSMUSG00000032718	MANSC domain containing 1 [Source:MGI Symbol;Acc:MGI:1914979]	MANSC1	ENSG00000111261
Map1a	ENSMUSG00000027254	microtubule-associated protein 1 A [Source:MGI Symbol;Acc:MGI:1306776]	MAP1A	ENSG00000166963
Map1b	ENSMUSG00000052727	microtubule-associated protein 1B [Source:MGI Symbol;Acc:MGI:1306778]	MAP1B	ENSG00000131711
Map1s	ENSMUSG00000019261	microtubule-associated protein 1S [Source:MGI Symbol;Acc:MGI:2443304]	MAP1S	ENSG00000130479
Map3k1	ENSMUSG00000021754	mitogen-activated protein kinase kinase kinase 1 [Source:MGI Symbol;Acc:MGI:1346872]	MAP3K1	ENSG00000095015
Map3k15	ENSMUSG00000031303	mitogen-activated protein kinase kinase kinase 15 [Source:MGI Symbol;Acc:MGI:2448588]	MAP3K15	ENSG00000180815
Map7d1	ENSMUSG00000028849	MAP7 domain containing 1 [Source:MGI Symbol;Acc:MGI:2384297]	MAP7D1	ENSG00000116871
Mapk1ip1	ENSMUSG00000041775	mitogen-activated protein kinase 1 interacting protein 1 [Source:MGI Symbol;Acc:MGI:1916796]	MAPK1IP1L	ENSG00000168175
Mapkbp1	ENSMUSG00000033902	mitogen-activated protein kinase binding protein 1 [Source:MGI Symbol;Acc:MGI:1347004]	MAPKBP1	ENSG00000137802
Mapt	ENSMUSG00000018411	microtubule-associated protein tau [Source:MGI Symbol;Acc:MGI:97180]	MAPT	ENSG00000186868
Marchf4	ENSMUSG00000039372	membrane associated ring-CH-type finger 4 [Source:MGI Symbol;Acc:MGI:2683550]	MARCHF4	ENSG00000144583
Mark2	ENSMUSG00000024969	MAP/microtubule affinity regulating kinase 2 [Source:MGI Symbol;Acc:MGI:99638]	MARK2	ENSG00000072518
Mast2	ENSMUSG00000003810	microtubule associated serine/threonine kinase 2 [Source:MGI Symbol;Acc:MGI:894676]	MAST2	ENSG00000086015
Mast4	ENSMUSG00000034751	microtubule associated serine/threonine kinase family member 4 [Source:MGI Symbol;Acc:MGI:1918885]	MAST4	ENSG00000069020
Mat2b	ENSMUSG00000042032	methionine adenosyltransferase 2 non-catalytic beta subunit methionine [Source:MGI Symbol;Acc:MGI:1913667]	MAT2B	ENSG00000038274
Matn2	ENSMUSG00000022324	matrilin 2 [Source:MGI Symbol;Acc:MGI:109613]	MATN2	ENSG00000132561
Mbd2	ENSMUSG00000024513	methyl-CpG binding domain protein 2 [Source:MGI Symbol;Acc:MGI:1333813]	MBD2	ENSG00000134046
Mboat1	ENSMUSG00000038732	membrane bound O-acyltransferase domain containing 1 [Source:MGI Symbol;Acc:MGI:2387184]	MBOAT1	ENSG00000172197
Mcc	ENSMUSG00000071856	mutated in colorectal cancers [Source:MGI Symbol;Acc:MGI:96930]	MCC	ENSG00000171444
Mcf2l	ENSMUSG00000031442	mcf.2 transforming sequence-like [Source:MGI Symbol;Acc:MGI:103263]	MCF2L	ENSG00000126217
Mchr1	ENSMUSG00000050164	melanin-concentrating hormone receptor 1 [Source:MGI Symbol;Acc:MGI:2180756]	MCHR1	ENSG00000128285
Mcl1	ENSMUSG00000038612	myeloid cell leukemia sequence 1 [Source:MGI Symbol;Acc:MGI:101769]	MCL1	ENSG00000143384
Mdc1	ENSMUSG00000061607	mediator of DNA damage checkpoint 1 [Source:MGI Symbol;Acc:MGI:3525201]	MDC1	ENSG00000137337
Mdh2	ENSMUSG00000019179	malate dehydrogenase 2, NAD (mitochondrial) [Source:MGI Symbol;Acc:MGI:97050]	MDH2	ENSG00000146701
Meaf6	ENSMUSG00000028863	MYST/Esa1-associated factor 6 [Source:MGI Symbol;Acc:MGI:1917338]	MEAF6	ENSG00000163875
Mecom	ENSMUSG00000027684	MDS1 and EVI1 complex locus [Source:MGI Symbol;Acc:MGI:95457]	MECOM	ENSG00000085276
Med17	ENSMUSG00000031935	mediator complex subunit 17 [Source:MGI Symbol;Acc:MGI:2182585]	MED17	ENSG00000042429
Med18	ENSMUSG00000066042	mediator complex subunit 18 [Source:MGI Symbol;Acc:MGI:1914469]	MED18	ENSG00000130772
Med24	ENSMUSG00000017210	mediator complex subunit 24 [Source:MGI Symbol;Acc:MGI:1344385]	MED24	ENSG00000008838
Med28	ENSMUSG00000015804	mediator complex subunit 28 [Source:MGI Symbol;Acc:MGI:1914249]	MED28	ENSG00000118579
Med31	ENSMUSG00000020801	mediator complex subunit 31 [Source:MGI Symbol;Acc:MGI:1914529]	MED31	ENSG00000108590
Med4	ENSMUSG00000022109	mediator complex subunit 4 [Source:MGI Symbol;Acc:MGI:1914631]	MED4	ENSG00000136146
Meis1	ENSMUSG00000020160	Meis homeobox 1 [Source:MGI Symbol;Acc:MGI:104717]	MEIS1	ENSG00000143995
Meis2	ENSMUSG00000027210	Meis homeobox 2 [Source:MGI Symbol;Acc:MGI:108564]	MEIS2	ENSG00000134138
Meox1	ENSMUSG00000001493	mesenchyme homeobox 1 [Source:MGI Symbol;Acc:MGI:103220]	MEOX1	ENSG00000005102
Mest	ENSMUSG00000051855	mesoderm specific transcript [Source:MGI Symbol;Acc:MGI:96968]	MEST	ENSG00000106484
Metap1	ENSMUSG00000005813	methionyl aminopeptidase 1 [Source:MGI Symbol;Acc:MGI:1922874]	METAP1	ENSG00000164024
Mettl2	ENSMUSG00000020691	methyltransferase 2, methylcytidine [Source:MGI Symbol;Acc:MGI:1289171]	METTL2A	ENSG00000087995
Mettl2	ENSMUSG00000020691	methyltransferase 2, methylcytidine [Source:MGI Symbol;Acc:MGI:1289171]	METTL2B	ENSG00000165055
Mfsd1	ENSMUSG00000027775	major facilitator superfamily domain containing 1 [Source:MGI Symbol;Acc:MGI:1914118]	MFSD1	ENSG00000118855
Mfsd13a	ENSMUSG00000025227	major facilitator superfamily domain containing 13a [Source:MGI Symbol;Acc:MGI:1922396]	MFSD13A	ENSG00000138111
Mfsd14a	ENSMUSG00000089911	major facilitator superfamily domain containing 14A [Source:MGI Symbol;Acc:MGI:1201609]	MFSD14A	ENSG00000156875
Mfsd4b5	ENSMUSG00000038528	major facilitator superfamily domain containing 4B5 [Source:MGI Symbol;Acc:MGI:2446139]	MFSD4B	ENSG00000173214
Mia3	ENSMUSG00000056050	MIA SH3 domain ER export factor 3 [Source:MGI Symbol;Acc:MGI:2443183]	MIA3	ENSG00000154305
Micall1	ENSMUSG00000033039	microtubule associated monooxygenase, calponin and LIM domain containing -like 1 [Source:MGI Symbol;Acc:MGI:105870]	MICALL1	ENSG00000100139
Mid1	ENSMUSG00000035299	midline 1 [Source:MGI Symbol;Acc:MGI:1100537]	MID1	ENSG00000101871
Mid1ip1	ENSMUSG00000008035	Mid1 interacting protein 1 (gastrulation specific G12-like (zebrafish)) [Source:MGI Symbol;Acc:MGI:1915291]	MID1IP1	ENSG00000165175
Mideas	ENSMUSG00000042507	mitotic deacetylase associated SANT domain protein [Source:MGI Symbol;Acc:MGI:2685106]	MIDEAS	ENSG00000156030
Mif4gd	ENSMUSG00000020743	MIF4G domain containing [Source:MGI Symbol;Acc:MGI:1916924]	MIF4GD	ENSG00000125457
Miga2	ENSMUSG00000026858	mitoguardin 2 [Source:MGI Symbol;Acc:MGI:1922035]	MIGA2	ENSG00000148343
Mink1	ENSMUSG00000020827	misshapen-like kinase 1 (zebrafish) [Source:MGI Symbol;Acc:MGI:1355329]	MINK1	ENSG00000141503
Minpp1	ENSMUSG00000024896	multiple inositol polyphosphate histidine phosphatase 1 [Source:MGI Symbol;Acc:MGI:1336159]	MINPP1	ENSG00000107789
Mios	ENSMUSG00000042447	meiosis regulator for oocyte development [Source:MGI Symbol;Acc:MGI:2182066]	MIOS	ENSG00000164654
Mis18a	ENSMUSG00000022978	MIS18 kinetochore protein A [Source:MGI Symbol;Acc:MGI:1913828]	MIS18A	ENSG00000159055
Mkrn2	ENSMUSG00000000439	makorin, ring finger protein, 2 [Source:MGI Symbol;Acc:MGI:1914277]	MKRN2	ENSG00000075975
Mlkl	ENSMUSG00000012519	mixed lineage kinase domain-like [Source:MGI Symbol;Acc:MGI:1921818]	MLKL	ENSG00000168404
Mllt6	ENSMUSG00000038437	myeloid/lymphoid or mixed-lineage leukemia; translocated to, 6 [Source:MGI Symbol;Acc:MGI:1935145]	MLLT6	ENSG00000275023
Mlxipl	ENSMUSG00000005373	MLX interacting protein-like [Source:MGI Symbol;Acc:MGI:1927999]	MLXIPL	ENSG00000009950
Mmp14	ENSMUSG00000000957	matrix metallopeptidase 14 (membrane-inserted) [Source:MGI Symbol;Acc:MGI:101900]	MMP14	ENSG00000157227
Mmp15	ENSMUSG00000031790	matrix metallopeptidase 15 [Source:MGI Symbol;Acc:MGI:109320]	MMP15	ENSG00000102996
Mmp19	ENSMUSG00000025355	matrix metallopeptidase 19 [Source:MGI Symbol;Acc:MGI:1927899]	MMP19	ENSG00000123342
Mmp28	ENSMUSG00000020682	matrix metallopeptidase 28 (epilysin) [Source:MGI Symbol;Acc:MGI:2153062]	MMP28	ENSG00000271447
Mob3b	ENSMUSG00000073910	MOB kinase activator 3B [Source:MGI Symbol;Acc:MGI:2664539]	MOB3B	ENSG00000120162
Mob4	ENSMUSG00000025979	MOB family member 4, phocein [Source:MGI Symbol;Acc:MGI:104899]	MOB4	ENSG00000115540
Mospd3	ENSMUSG00000037221	motile sperm domain containing 3 [Source:MGI Symbol;Acc:MGI:1916179]	MOSPD3	ENSG00000106330
Mov10	ENSMUSG00000002227	Mov10 RISC complex RNA helicase [Source:MGI Symbol;Acc:MGI:97054]	MOV10	ENSG00000155363
Mpdu1	ENSMUSG00000018761	mannose-P-dolichol utilization defect 1 [Source:MGI Symbol;Acc:MGI:1346040]	MPDU1	ENSG00000129255
Mpp3	ENSMUSG00000052373	membrane protein, palmitoylated 3 (MAGUK p55 subfamily member 3) [Source:MGI Symbol;Acc:MGI:1328354]	MPP3	ENSG00000161647
Mpp7	ENSMUSG00000057440	membrane protein, palmitoylated 7 (MAGUK p55 subfamily member 7) [Source:MGI Symbol;Acc:MGI:1922989]	MPP7	ENSG00000150054
Mpzl1	ENSMUSG00000026566	myelin protein zero-like 1 [Source:MGI Symbol;Acc:MGI:1915731]	MPZL1	ENSG00000197965
Mras	ENSMUSG00000032470	muscle and microspikes RAS [Source:MGI Symbol;Acc:MGI:1100856]	MRAS	ENSG00000158186
Mreg	ENSMUSG00000039395	melanoregulin [Source:MGI Symbol;Acc:MGI:2151839]	MREG	ENSG00000118242
Mrpl13	ENSMUSG00000022370	mitochondrial ribosomal protein L13 [Source:MGI Symbol;Acc:MGI:2137218]	MRPL13	ENSG00000172172
Mrpl15	ENSMUSG00000033845	mitochondrial ribosomal protein L15 [Source:MGI Symbol;Acc:MGI:1351639]	MRPL15	ENSG00000137547
Mrpl18	ENSMUSG00000057388	mitochondrial ribosomal protein L18 [Source:MGI Symbol;Acc:MGI:1914931]	MRPL18	ENSG00000112110
Mrpl24	ENSMUSG00000019710	mitochondrial ribosomal protein L24 [Source:MGI Symbol;Acc:MGI:1914957]	MRPL24	ENSG00000143314
Mrpl4	ENSMUSG00000003299	mitochondrial ribosomal protein L4 [Source:MGI Symbol;Acc:MGI:2137210]	MRPL4	ENSG00000105364
Mrpl41	ENSMUSG00000036850	mitochondrial ribosomal protein L41 [Source:MGI Symbol;Acc:MGI:1333816]	MRPL41	ENSG00000182154
Mrpl57	ENSMUSG00000021967	mitochondrial ribosomal protein L57 [Source:MGI Symbol;Acc:MGI:1915090]	MRPL57	ENSG00000173141
Mrpl9	ENSMUSG00000028140	mitochondrial ribosomal protein L9 [Source:MGI Symbol;Acc:MGI:2137211]	MRPL9	ENSG00000143436
Mrps9	ENSMUSG00000060679	mitochondrial ribosomal protein S9 [Source:MGI Symbol;Acc:MGI:1916777]	MRPS9	ENSG00000135972
Mrs2	ENSMUSG00000021339	MRS2 magnesium transporter [Source:MGI Symbol;Acc:MGI:2685748]	MRS2	ENSG00000124532
Mrtfb	ENSMUSG00000009569	myocardin related transcription factor B [Source:MGI Symbol;Acc:MGI:3050795]	MRTFB	ENSG00000186260
Msc	ENSMUSG00000025930	musculin [Source:MGI Symbol;Acc:MGI:1333884]	MSC	ENSG00000178860
Mterf4	ENSMUSG00000026273	mitochondrial transcription termination factor 4 [Source:MGI Symbol;Acc:MGI:1918355]	MTERF4	ENSG00000122085
Mtfmt	ENSMUSG00000059183	mitochondrial methionyl-tRNA formyltransferase [Source:MGI Symbol;Acc:MGI:1916856]	MTFMT	ENSG00000103707
Mtfr1	ENSMUSG00000027601	mitochondrial fission regulator 1 [Source:MGI Symbol;Acc:MGI:1914722]	MTFR1	ENSG00000066855
Mthfd1l	ENSMUSG00000040675	methylenetetrahydrofolate dehydrogenase (NADP+ dependent) 1-like [Source:MGI Symbol;Acc:MGI:1924836]	MTHFD1L	ENSG00000120254
Mthfd2	ENSMUSG00000005667	methylenetetrahydrofolate dehydrogenase (NAD+ dependent), methenyltetrahydrofolate cyclohydrolase [Source:MGI Symbol;Acc:MGI:1338850]	MTHFD2	ENSG00000065911
Mthfr	ENSMUSG00000029009	methylenetetrahydrofolate reductase [Source:MGI Symbol;Acc:MGI:106639]	MTHFR	ENSG00000177000
Mtmr14	ENSMUSG00000030269	myotubularin related protein 14 [Source:MGI Symbol;Acc:MGI:1916075]	MTMR14	ENSG00000163719
Mtr	ENSMUSG00000021311	5-methyltetrahydrofolate-homocysteine methyltransferase [Source:MGI Symbol;Acc:MGI:894292]	MTR	ENSG00000116984
Mtrr	ENSMUSG00000034617	5-methyltetrahydrofolate-homocysteine methyltransferase reductase [Source:MGI Symbol;Acc:MGI:1891037]	MTRR	ENSG00000124275
Mtus1	ENSMUSG00000045636	mitochondrial tumor suppressor 1 [Source:MGI Symbol;Acc:MGI:2142572]	MTUS1	ENSG00000129422
Muc1	ENSMUSG00000042784	mucin 1, transmembrane [Source:MGI Symbol;Acc:MGI:97231]	MUC1	ENSG00000185499
Muc16	ENSMUSG00000109564	mucin 16 [Source:MGI Symbol;Acc:MGI:1920982]	MUC16	ENSG00000181143
Muc20	ENSMUSG00000035638	mucin 20 [Source:MGI Symbol;Acc:MGI:2385039]	MUC20	ENSG00000176945
Mvd	ENSMUSG00000006517	mevalonate (diphospho) decarboxylase [Source:MGI Symbol;Acc:MGI:2179327]	MVD	ENSG00000167508
Mvk	ENSMUSG00000041939	mevalonate kinase [Source:MGI Symbol;Acc:MGI:107624]	MVK	ENSG00000110921
Myadm	ENSMUSG00000068566	myeloid-associated differentiation marker [Source:MGI Symbol;Acc:MGI:1355332]	MYADM	ENSG00000179820
Myh15	ENSMUSG00000092009	myosin, heavy chain 15 [Source:MGI Symbol;Acc:MGI:3643515]	MYH15	ENSG00000144821
Mylk	ENSMUSG00000022836	myosin, light polypeptide kinase [Source:MGI Symbol;Acc:MGI:894806]	MYLK	ENSG00000065534
Myo1e	ENSMUSG00000032220	myosin IE [Source:MGI Symbol;Acc:MGI:106621]	MYO1E	ENSG00000157483
Myorg	ENSMUSG00000046312	myogenesis regulating glycosidase (putative) [Source:MGI Symbol;Acc:MGI:2140300]	MYORG	ENSG00000164976
Mzt1	ENSMUSG00000033186	mitotic spindle organizing protein 1 [Source:MGI Symbol;Acc:MGI:1924039]	MZT1	ENSG00000204899
Naca	ENSMUSG00000061315	nascent polypeptide-associated complex alpha polypeptide [Source:MGI Symbol;Acc:MGI:106095]	NACA	ENSG00000196531
Nacc1	ENSMUSG00000001910	nucleus accumbens associated 1, BEN and BTB (POZ) domain containing [Source:MGI Symbol;Acc:MGI:1914080]	NACC1	ENSG00000160877
Nacc2	ENSMUSG00000026932	nucleus accumbens associated 2, BEN and BTB (POZ) domain containing [Source:MGI Symbol;Acc:MGI:1915241]	NACC2	ENSG00000148411
Nanos1	ENSMUSG00000072437	nanos C2HC-type zinc finger 1 [Source:MGI Symbol;Acc:MGI:2669254]	NANOS1	ENSG00000188613
Nanp	ENSMUSG00000053916	N-acetylneuraminic acid phosphatase [Source:MGI Symbol;Acc:MGI:1914561]	NANP	ENSG00000170191
Napepld	ENSMUSG00000044968	N-acyl phosphatidylethanolamine phospholipase D [Source:MGI Symbol;Acc:MGI:2140885]	NAPEPLD	ENSG00000161048
Narf	ENSMUSG00000000056	nuclear prelamin A recognition factor [Source:MGI Symbol;Acc:MGI:1914858]	NARF	ENSG00000141562
Nav1	ENSMUSG00000009418	neuron navigator 1 [Source:MGI Symbol;Acc:MGI:2183683]	NAV1	ENSG00000134369
Nav2	ENSMUSG00000052512	neuron navigator 2 [Source:MGI Symbol;Acc:MGI:2183691]	NAV2	ENSG00000166833
Naxe	ENSMUSG00000028070	NAD(P)HX epimerase [Source:MGI Symbol;Acc:MGI:2180167]	NAXE	ENSG00000163382
Nbea	ENSMUSG00000027799	neurobeachin [Source:MGI Symbol;Acc:MGI:1347075]	NBEA	ENSG00000172915
Nckipsd	ENSMUSG00000032598	NCK interacting protein with SH3 domain [Source:MGI Symbol;Acc:MGI:1931834]	NCKIPSD	ENSG00000213672
Ncl	ENSMUSG00000026234	nucleolin [Source:MGI Symbol;Acc:MGI:97286]	NCL	ENSG00000115053
Ncoa1	ENSMUSG00000020647	nuclear receptor coactivator 1 [Source:MGI Symbol;Acc:MGI:1276523]	NCOA1	ENSG00000084676
Ncor2	ENSMUSG00000029478	nuclear receptor co-repressor 2 [Source:MGI Symbol;Acc:MGI:1337080]	NCOR2	ENSG00000196498
Ndc1	ENSMUSG00000028614	NDC1 transmembrane nucleoporin [Source:MGI Symbol;Acc:MGI:1920037]	NDC1	ENSG00000058804
Ndel1	ENSMUSG00000018736	nudE neurodevelopment protein 1 like 1 [Source:MGI Symbol;Acc:MGI:1932915]	NDEL1	ENSG00000166579
Ndfip2	ENSMUSG00000053253	Nedd4 family interacting protein 2 [Source:MGI Symbol;Acc:MGI:1923523]	NDFIP2	ENSG00000102471
Nedd4l	ENSMUSG00000024589	neural precursor cell expressed, developmentally down-regulated gene 4-like [Source:MGI Symbol;Acc:MGI:1933754]	NEDD4L	ENSG00000049759
Nek10	ENSMUSG00000042567	NIMA (never in mitosis gene a)- related kinase 10 [Source:MGI Symbol;Acc:MGI:2685128]	NEK10	ENSG00000163491
Nek6	ENSMUSG00000026749	NIMA (never in mitosis gene a)-related expressed kinase 6 [Source:MGI Symbol;Acc:MGI:1891638]	NEK6	ENSG00000119408
Nemp1	ENSMUSG00000040195	nuclear envelope integral membrane protein 1 [Source:MGI Symbol;Acc:MGI:2446113]	NEMP1	ENSG00000166881
Nepro	ENSMUSG00000036208	nucleolus and neural progenitor protein [Source:MGI Symbol;Acc:MGI:2384836]	NEPRO	ENSG00000163608
Neurl3	ENSMUSG00000047180	neuralized E3 ubiquitin protein ligase 3 [Source:MGI Symbol;Acc:MGI:2429944]	NEURL3	ENSG00000163121
Nf1	ENSMUSG00000020716	neurofibromin 1 [Source:MGI Symbol;Acc:MGI:97306]	NF1	ENSG00000196712
Nfia	ENSMUSG00000028565	nuclear factor I/A [Source:MGI Symbol;Acc:MGI:108056]	NFIA	ENSG00000162599
Nfil3	ENSMUSG00000056749	nuclear factor, interleukin 3, regulated [Source:MGI Symbol;Acc:MGI:109495]	NFIL3	ENSG00000165030
Nfkb1	ENSMUSG00000028163	nuclear factor of kappa light polypeptide gene enhancer in B cells 1, p105 [Source:MGI Symbol;Acc:MGI:97312]	NFKB1	ENSG00000109320
Nfkb2	ENSMUSG00000025225	nuclear factor of kappa light polypeptide gene enhancer in B cells 2, p49/p100 [Source:MGI Symbol;Acc:MGI:1099800]	NFKB2	ENSG00000077150
Nfkbia	ENSMUSG00000021025	nuclear factor of kappa light polypeptide gene enhancer in B cells inhibitor, alpha [Source:MGI Symbol;Acc:MGI:104741]	NFKBIA	ENSG00000100906
Nfx1	ENSMUSG00000028423	nuclear transcription factor, X-box binding 1 [Source:MGI Symbol;Acc:MGI:1921414]	NFX1	ENSG00000086102
Nhsl2	ENSMUSG00000079481	NHS like 2 [Source:MGI Symbol;Acc:MGI:3645090]	NHSL2	ENSG00000204131
Nim1k	ENSMUSG00000095930	NIM1 serine/threonine protein kinase [Source:MGI Symbol;Acc:MGI:2442399]	NIM1K	ENSG00000177453
Nip7	ENSMUSG00000031917	NIP7, nucleolar pre-rRNA processing protein [Source:MGI Symbol;Acc:MGI:1913414]	NIP7	ENSG00000132603
Nisch	ENSMUSG00000021910	nischarin [Source:MGI Symbol;Acc:MGI:1928323]	NISCH	ENSG00000010322
Nkap	ENSMUSG00000016409	NFKB activating protein [Source:MGI Symbol;Acc:MGI:1914300]	NKAP	ENSG00000101882
Nkapd1	ENSMUSG00000059820	NKAP domain containing 1 [Source:MGI Symbol;Acc:MGI:2143205]	NKAPD1	ENSG00000150776
Nod2	ENSMUSG00000055994	nucleotide-binding oligomerization domain containing 2 [Source:MGI Symbol;Acc:MGI:2429397]	NOD2	ENSG00000167207
Nol3	ENSMUSG00000014776	nucleolar protein 3 (apoptosis repressor with CARD domain) [Source:MGI Symbol;Acc:MGI:1925938]	NOL3	ENSG00000140939
Nol4l	ENSMUSG00000061411	nucleolar protein 4-like [Source:MGI Symbol;Acc:MGI:1918765]	NOL4L	ENSG00000197183
Nol8	ENSMUSG00000021392	nucleolar protein 8 [Source:MGI Symbol;Acc:MGI:1918180]	NOL8	ENSG00000198000
Nop10	ENSMUSG00000027133	NOP10 ribonucleoprotein [Source:MGI Symbol;Acc:MGI:1913431]	NOP10	ENSG00000182117
Nop16	ENSMUSG00000025869	NOP16 nucleolar protein [Source:MGI Symbol;Acc:MGI:107862]	NOP16	ENSG00000048162
Nop58	ENSMUSG00000026020	NOP58 ribonucleoprotein [Source:MGI Symbol;Acc:MGI:1933184]	NOP58	ENSG00000055044
Nos1ap	ENSMUSG00000038473	nitric oxide synthase 1 (neuronal) adaptor protein [Source:MGI Symbol;Acc:MGI:1917979]	NOS1AP	ENSG00000198929
Nova2	ENSMUSG00000030411	NOVA alternative splicing regulator 2 [Source:MGI Symbol;Acc:MGI:104296]	NOVA2	ENSG00000104967
Npas2	ENSMUSG00000026077	neuronal PAS domain protein 2 [Source:MGI Symbol;Acc:MGI:109232]	NPAS2	ENSG00000170485
Npc1	ENSMUSG00000024413	NPC intracellular cholesterol transporter 1 [Source:MGI Symbol;Acc:MGI:1097712]	NPC1	ENSG00000141458
Npdc1	ENSMUSG00000015094	neural proliferation, differentiation and control 1 [Source:MGI Symbol;Acc:MGI:1099802]	NPDC1	ENSG00000107281
Nphp3	ENSMUSG00000032558	nephronophthisis 3 (adolescent) [Source:MGI Symbol;Acc:MGI:1921275]	NPHP3	ENSG00000113971
Npl	ENSMUSG00000042684	N-acetylneuraminate pyruvate lyase [Source:MGI Symbol;Acc:MGI:1921341]	NPL	ENSG00000135838
Npr1	ENSMUSG00000027931	natriuretic peptide receptor 1 [Source:MGI Symbol;Acc:MGI:97371]	NPR1	ENSG00000169418
Nptx2	ENSMUSG00000059991	neuronal pentraxin 2 [Source:MGI Symbol;Acc:MGI:1858209]	NPTX2	ENSG00000106236
Nptxr	ENSMUSG00000022421	neuronal pentraxin receptor [Source:MGI Symbol;Acc:MGI:1920590]	NPTXR	ENSG00000221890
Nqo1	ENSMUSG00000003849	NAD(P)H dehydrogenase, quinone 1 [Source:MGI Symbol;Acc:MGI:103187]	NQO1	ENSG00000181019
Nqo2	ENSMUSG00000046949	N-ribosyldihydronicotinamide quinone reductase 2 [Source:MGI Symbol;Acc:MGI:104513]	NQO2	ENSG00000124588
Nr1d2	ENSMUSG00000021775	nuclear receptor subfamily 1, group D, member 2 [Source:MGI Symbol;Acc:MGI:2449205]	NR1D2	ENSG00000174738
Nr1h3	ENSMUSG00000002108	nuclear receptor subfamily 1, group H, member 3 [Source:MGI Symbol;Acc:MGI:1352462]	NR1H3	ENSG00000025434
Nrarp	ENSMUSG00000078202	Notch-regulated ankyrin repeat protein [Source:MGI Symbol;Acc:MGI:1914372]	NRARP	ENSG00000198435
Nrg1	ENSMUSG00000062991	neuregulin 1 [Source:MGI Symbol;Acc:MGI:96083]	NRG1	ENSG00000157168
Nrk	ENSMUSG00000052854	Nik related kinase [Source:MGI Symbol;Acc:MGI:1351326]	NRK	ENSG00000123572
Nrp1	ENSMUSG00000025810	neuropilin 1 [Source:MGI Symbol;Acc:MGI:106206]	NRP1	ENSG00000099250
Nsmce1	ENSMUSG00000030750	NSE1 homolog, SMC5-SMC6 complex component [Source:MGI Symbol;Acc:MGI:1914961]	NSMCE1	ENSG00000169189
Nt5c2	ENSMUSG00000025041	5'-nucleotidase, cytosolic II [Source:MGI Symbol;Acc:MGI:2178563]	NT5C2	ENSG00000076685
Ntan1	ENSMUSG00000022681	N-terminal Asn amidase [Source:MGI Symbol;Acc:MGI:108471]	NTAN1	ENSG00000157045
Nudcd2	ENSMUSG00000020328	NudC domain containing 2 [Source:MGI Symbol;Acc:MGI:1277103]	NUDCD2	ENSG00000170584
Nudt16	ENSMUSG00000032565	nudix hydrolase 16 [Source:MGI Symbol;Acc:MGI:1922936]	NUDT16	ENSG00000198585
Nudt21	ENSMUSG00000031754	nudix hydrolase 21 [Source:MGI Symbol;Acc:MGI:1915469]	NUDT21	ENSG00000167005
Nup50	ENSMUSG00000016619	nucleoporin 50 [Source:MGI Symbol;Acc:MGI:1351502]	NUP50	ENSG00000093000
Nxpe3	ENSMUSG00000075033	neurexophilin and PC-esterase domain family, member 3 [Source:MGI Symbol;Acc:MGI:2686598]	NXPE3	ENSG00000144815
Nxt1	ENSMUSG00000036992	NTF2-related export protein 1 [Source:MGI Symbol;Acc:MGI:1929619]	NXT1	ENSG00000132661
Nyap2	ENSMUSG00000054976	neuronal tyrosine-phophorylated phosphoinositide 3-kinase adaptor 2 [Source:MGI Symbol;Acc:MGI:2443135]	NYAP2	ENSG00000144460
Oard1	ENSMUSG00000040771	O-acyl-ADP-ribose deacylase 1 [Source:MGI Symbol;Acc:MGI:2146818]	OARD1	ENSG00000124596
Oas1a	ENSMUSG00000052776	2'-5' oligoadenylate synthetase 1A [Source:MGI Symbol;Acc:MGI:2180860]	OAS1	ENSG00000089127
Oas1b	ENSMUSG00000029605	2'-5' oligoadenylate synthetase 1B [Source:MGI Symbol;Acc:MGI:97430]	OAS1	ENSG00000089127
Oas2	ENSMUSG00000032690	2'-5' oligoadenylate synthetase 2 [Source:MGI Symbol;Acc:MGI:2180852]	OAS2	ENSG00000111335
Oas3	ENSMUSG00000032661	2'-5' oligoadenylate synthetase 3 [Source:MGI Symbol;Acc:MGI:2180850]	OAS3	ENSG00000111331
Oasl1	ENSMUSG00000041827	2'-5' oligoadenylate synthetase-like 1 [Source:MGI Symbol;Acc:MGI:2180849]	OASL	ENSG00000135114
Odad4	ENSMUSG00000006784	outer dynein arm complex subunit 4 [Source:MGI Symbol;Acc:MGI:1921657]	ODAD4	ENSG00000204815
Ogdh	ENSMUSG00000020456	oxoglutarate (alpha-ketoglutarate) dehydrogenase (lipoamide) [Source:MGI Symbol;Acc:MGI:1098267]	OGDH	ENSG00000105953
Olfm1	ENSMUSG00000026833	olfactomedin 1 [Source:MGI Symbol;Acc:MGI:1860437]	OLFM1	ENSG00000130558
Opa3	ENSMUSG00000052214	optic atrophy 3 [Source:MGI Symbol;Acc:MGI:2686271]	OPA3	ENSG00000125741
Orai1	ENSMUSG00000049686	ORAI calcium release-activated calcium modulator 1 [Source:MGI Symbol;Acc:MGI:1925542]	ORAI1	ENSG00000276045
Orc6	ENSMUSG00000031697	origin recognition complex, subunit 6 [Source:MGI Symbol;Acc:MGI:1929285]	ORC6	ENSG00000091651
Ormdl1	ENSMUSG00000026097	ORM1-like 1 (S. cerevisiae) [Source:MGI Symbol;Acc:MGI:2181669]	ORMDL1	ENSG00000128699
Ormdl2	ENSMUSG00000025353	ORM1-like 2 (S. cerevisiae) [Source:MGI Symbol;Acc:MGI:1914094]	ORMDL2	ENSG00000123353
Osbpl2	ENSMUSG00000039050	oxysterol binding protein-like 2 [Source:MGI Symbol;Acc:MGI:2442832]	OSBPL2	ENSG00000130703
Osbpl9	ENSMUSG00000028559	oxysterol binding protein-like 9 [Source:MGI Symbol;Acc:MGI:1923784]	OSBPL9	ENSG00000117859
Oser1	ENSMUSG00000035399	oxidative stress responsive serine rich 1 [Source:MGI Symbol;Acc:MGI:1913930]	OSER1	ENSG00000132823
Ost4	ENSMUSG00000038803	oligosaccharyltransferase complex subunit 4 (non-catalytic) [Source:MGI Symbol;Acc:MGI:1914945]	OST4	ENSG00000228474
Ostc	ENSMUSG00000041084	oligosaccharyltransferase complex subunit (non-catalytic) [Source:MGI Symbol;Acc:MGI:1913607]	OSTC	ENSG00000198856
Otulinl	ENSMUSG00000056069	OTU deubiquitinase with linear linkage specificity like [Source:MGI Symbol;Acc:MGI:2687281]	OTULINL	ENSG00000145569
P2rx3	ENSMUSG00000027071	purinergic receptor P2X, ligand-gated ion channel, 3 [Source:MGI Symbol;Acc:MGI:1097160]	P2RX3	ENSG00000109991
P4hb	ENSMUSG00000025130	prolyl 4-hydroxylase, beta polypeptide [Source:MGI Symbol;Acc:MGI:97464]	P4HB	ENSG00000185624
Pacsin2	ENSMUSG00000016664	protein kinase C and casein kinase substrate in neurons 2 [Source:MGI Symbol;Acc:MGI:1345153]	PACSIN2	ENSG00000100266
Palld	ENSMUSG00000058056	palladin, cytoskeletal associated protein [Source:MGI Symbol;Acc:MGI:1919583]	PALLD	ENSG00000129116
Pakap	ENSMUSG00000038729	paralemmin A kinase anchor protein [Source:MGI Symbol;Acc:MGI:5141924]	PALM2AKAP2	ENSG00000157654
Paqr8	ENSMUSG00000025931	progestin and adipoQ receptor family member VIII [Source:MGI Symbol;Acc:MGI:1921479]	PAQR8	ENSG00000170915
Paqr9	ENSMUSG00000064225	progestin and adipoQ receptor family member IX [Source:MGI Symbol;Acc:MGI:1922802]	PAQR9	ENSG00000188582
Parl	ENSMUSG00000033918	presenilin associated, rhomboid-like [Source:MGI Symbol;Acc:MGI:1277152]	PARL	ENSG00000175193
Parp10	ENSMUSG00000063268	poly (ADP-ribose) polymerase family, member 10 [Source:MGI Symbol;Acc:MGI:3712326]	PARP10	ENSG00000178685
Parp12	ENSMUSG00000038507	poly (ADP-ribose) polymerase family, member 12 [Source:MGI Symbol;Acc:MGI:2143990]	PARP12	ENSG00000059378
Parp14	ENSMUSG00000034422	poly (ADP-ribose) polymerase family, member 14 [Source:MGI Symbol;Acc:MGI:1919489]	PARP14	ENSG00000173193
Parp16	ENSMUSG00000032392	poly (ADP-ribose) polymerase family, member 16 [Source:MGI Symbol;Acc:MGI:2446133]	PARP16	ENSG00000138617
Parp9	ENSMUSG00000022906	poly (ADP-ribose) polymerase family, member 9 [Source:MGI Symbol;Acc:MGI:1933117]	PARP9	ENSG00000138496
Parva	ENSMUSG00000030770	parvin, alpha [Source:MGI Symbol;Acc:MGI:1931144]	PARVA	ENSG00000197702
Parvb	ENSMUSG00000022438	parvin, beta [Source:MGI Symbol;Acc:MGI:2153063]	PARVB	ENSG00000188677
Patl1	ENSMUSG00000046139	protein associated with topoisomerase II homolog 1 (yeast) [Source:MGI Symbol;Acc:MGI:2147679]	PATL1	ENSG00000166889
Patz1	ENSMUSG00000020453	POZ (BTB) and AT hook containing zinc finger 1 [Source:MGI Symbol;Acc:MGI:1891832]	PATZ1	ENSG00000100105
Pbx1	ENSMUSG00000052534	pre B cell leukemia homeobox 1 [Source:MGI Symbol;Acc:MGI:97495]	PBX1	ENSG00000185630
Pcbp4	ENSMUSG00000023495	poly(rC) binding protein 4 [Source:MGI Symbol;Acc:MGI:1890471]	PCBP4	ENSG00000090097
Pcdh12	ENSMUSG00000024440	protocadherin 12 [Source:MGI Symbol;Acc:MGI:1855700]	PCDH12	ENSG00000113555
Pcdh17	ENSMUSG00000035566	protocadherin 17 [Source:MGI Symbol;Acc:MGI:2684924]	PCDH17	ENSG00000118946
Pcdh18	ENSMUSG00000037892	protocadherin 18 [Source:MGI Symbol;Acc:MGI:1920423]	PCDH18	ENSG00000189184
Pcdhga11	ENSMUSG00000102742	protocadherin gamma subfamily A, 11 [Source:MGI Symbol;Acc:MGI:1935228]	PCDHGA11	ENSG00000253873
Pcdhga12	ENSMUSG00000102428	protocadherin gamma subfamily A, 12 [Source:MGI Symbol;Acc:MGI:1935229]	PCDHGA12	ENSG00000253159
Pcdhga4	ENSMUSG00000103677	protocadherin gamma subfamily A, 4 [Source:MGI Symbol;Acc:MGI:1935216]	PCDHGA4	ENSG00000262576
Pcdhga5	ENSMUSG00000103567	protocadherin gamma subfamily A, 5 [Source:MGI Symbol;Acc:MGI:1935217]	PCDHGA5	ENSG00000253485
Pcdhga6	ENSMUSG00000103793	protocadherin gamma subfamily A, 6 [Source:MGI Symbol;Acc:MGI:1935218]	PCDHGA6	ENSG00000253731
Pcdhga7	ENSMUSG00000103472	protocadherin gamma subfamily A, 7 [Source:MGI Symbol;Acc:MGI:1935219]	PCDHGA7	ENSG00000253537
Pcdhga8	ENSMUSG00000103897	protocadherin gamma subfamily A, 8 [Source:MGI Symbol;Acc:MGI:1935221]	PCDHGA8	ENSG00000253767
Pcdhga9	ENSMUSG00000102440	protocadherin gamma subfamily A, 9 [Source:MGI Symbol;Acc:MGI:1935226]	PCDHGA9	ENSG00000261934
Pcdhgb4	ENSMUSG00000103585	protocadherin gamma subfamily B, 4 [Source:MGI Symbol;Acc:MGI:1935173]	PCDHGB4	ENSG00000253953
Pced1b	ENSMUSG00000044250	PC-esterase domain containing 1B [Source:MGI Symbol;Acc:MGI:2446270]	PCED1B	ENSG00000179715
Pcf11	ENSMUSG00000041328	PCF11 cleavage and polyadenylation factor subunit [Source:MGI Symbol;Acc:MGI:1919579]	PCF11	ENSG00000165494
Pcgf2	ENSMUSG00000018537	polycomb group ring finger 2 [Source:MGI Symbol;Acc:MGI:99161]	PCGF2	ENSG00000277258
Pck2	ENSMUSG00000040618	phosphoenolpyruvate carboxykinase 2 (mitochondrial) [Source:MGI Symbol;Acc:MGI:1860456]	PCK2	ENSG00000100889
Pcnt	ENSMUSG00000001151	pericentrin (kendrin) [Source:MGI Symbol;Acc:MGI:102722]	PCNT	ENSG00000160299
Pcsk5	ENSMUSG00000024713	proprotein convertase subtilisin/kexin type 5 [Source:MGI Symbol;Acc:MGI:97515]	PCSK5	ENSG00000099139
Pcyox1	ENSMUSG00000029998	prenylcysteine oxidase 1 [Source:MGI Symbol;Acc:MGI:1914131]	PCYOX1	ENSG00000116005
Pcyt2	ENSMUSG00000025137	phosphate cytidylyltransferase 2, ethanolamine [Source:MGI Symbol;Acc:MGI:1915921]	PCYT2	ENSG00000185813
Pdcd10	ENSMUSG00000027835	programmed cell death 10 [Source:MGI Symbol;Acc:MGI:1928396]	PDCD10	ENSG00000114209
Pdcd2	ENSMUSG00000014771	programmed cell death 2 [Source:MGI Symbol;Acc:MGI:104643]	PDCD2	ENSG00000071994
Pdcd4	ENSMUSG00000024975	programmed cell death 4 [Source:MGI Symbol;Acc:MGI:107490]	PDCD4	ENSG00000150593
Pdcd6	ENSMUSG00000021576	programmed cell death 6 [Source:MGI Symbol;Acc:MGI:109283]	PDCD6	ENSG00000249915
Pde1b	ENSMUSG00000022489	phosphodiesterase 1B, Ca2+-calmodulin dependent [Source:MGI Symbol;Acc:MGI:97523]	PDE1B	ENSG00000123360
Pde4a	ENSMUSG00000032177	phosphodiesterase 4A, cAMP specific [Source:MGI Symbol;Acc:MGI:99558]	PDE4A	ENSG00000065989
Pde4c	ENSMUSG00000031842	phosphodiesterase 4C, cAMP specific [Source:MGI Symbol;Acc:MGI:99556]	PDE4C	ENSG00000105650
Pde6d	ENSMUSG00000026239	phosphodiesterase 6D, cGMP-specific, rod, delta [Source:MGI Symbol;Acc:MGI:1270843]	PDE6D	ENSG00000156973
Pde7b	ENSMUSG00000019990	phosphodiesterase 7B [Source:MGI Symbol;Acc:MGI:1352752]	PDE7B	ENSG00000171408
Pde9a	ENSMUSG00000041119	phosphodiesterase 9A [Source:MGI Symbol;Acc:MGI:1277179]	PDE9A	ENSG00000160191
Pdgfb	ENSMUSG00000000489	platelet derived growth factor, B polypeptide [Source:MGI Symbol;Acc:MGI:97528]	PDGFB	ENSG00000100311
Pdgfc	ENSMUSG00000028019	platelet-derived growth factor, C polypeptide [Source:MGI Symbol;Acc:MGI:1859631]	PDGFC	ENSG00000145431
Pdk1	ENSMUSG00000006494	pyruvate dehydrogenase kinase, isoenzyme 1 [Source:MGI Symbol;Acc:MGI:1926119]	PDK1	ENSG00000152256
Pdxdc1	ENSMUSG00000022680	pyridoxal-dependent decarboxylase domain containing 1 [Source:MGI Symbol;Acc:MGI:1920909]	PDXDC1	ENSG00000179889
Pea15a	ENSMUSG00000013698	proliferation and apoptosis adaptor protein 15A [Source:MGI Symbol;Acc:MGI:104799]	PEA15	ENSG00000162734
Peak1	ENSMUSG00000074305	pseudopodium-enriched atypical kinase 1 [Source:MGI Symbol;Acc:MGI:2442366]	PEAK1	ENSG00000173517
Peg10	ENSMUSG00000092035	paternally expressed 10 [Source:MGI Symbol;Acc:MGI:2157785]	PEG10	ENSG00000242265
Peg3	ENSMUSG00000002265	paternally expressed 3 [Source:MGI Symbol;Acc:MGI:104748]	PEG3	ENSG00000198300
Per2	ENSMUSG00000055866	period circadian clock 2 [Source:MGI Symbol;Acc:MGI:1195265]	PER2	ENSG00000132326
Per3	ENSMUSG00000028957	period circadian clock 3 [Source:MGI Symbol;Acc:MGI:1277134]	PER3	ENSG00000049246
Perp	ENSMUSG00000019851	PERP, TP53 apoptosis effector [Source:MGI Symbol;Acc:MGI:1929938]	PERP	ENSG00000112378
Pex11b	ENSMUSG00000028102	peroxisomal biogenesis factor 11 beta [Source:MGI Symbol;Acc:MGI:1338882]	PEX11B	ENSG00000131779
Pex26	ENSMUSG00000067825	peroxisomal biogenesis factor 26 [Source:MGI Symbol;Acc:MGI:1921293]	PEX26	ENSG00000215193
Pex7	ENSMUSG00000020003	peroxisomal biogenesis factor 7 [Source:MGI Symbol;Acc:MGI:1321392]	PEX7	ENSG00000112357
Pfdn5	ENSMUSG00000001289	prefoldin 5 [Source:MGI Symbol;Acc:MGI:1928753]	PFDN5	ENSG00000123349
Pfkl	ENSMUSG00000020277	phosphofructokinase, liver, B-type [Source:MGI Symbol;Acc:MGI:97547]	PFKL	ENSG00000141959
Pgap2	ENSMUSG00000030990	post-GPI attachment to proteins 2 [Source:MGI Symbol;Acc:MGI:2385286]	PGAP2	ENSG00000148985
Pgd	ENSMUSG00000028961	phosphogluconate dehydrogenase [Source:MGI Symbol;Acc:MGI:97553]	PGD	ENSG00000142657
Pgm5	ENSMUSG00000041731	phosphoglucomutase 5 [Source:MGI Symbol;Acc:MGI:1925668]	PGM5	ENSG00000154330
Phax	ENSMUSG00000008301	phosphorylated adaptor for RNA export [Source:MGI Symbol;Acc:MGI:1891839]	PHAX	ENSG00000164902
Phc2	ENSMUSG00000028796	polyhomeotic 2 [Source:MGI Symbol;Acc:MGI:1860454]	PHC2	ENSG00000134686
Phf11a	ENSMUSG00000044703	PHD finger protein 11A [Source:MGI Symbol;Acc:MGI:1918441]	PHF11	ENSG00000136147
Phf5a	ENSMUSG00000061360	PHD finger protein 5A [Source:MGI Symbol;Acc:MGI:2156864]	PHF5A	ENSG00000100410
Phka1	ENSMUSG00000034055	phosphorylase kinase alpha 1 [Source:MGI Symbol;Acc:MGI:97576]	PHKA1	ENSG00000067177
Phlpp1	ENSMUSG00000044340	PH domain and leucine rich repeat protein phosphatase 1 [Source:MGI Symbol;Acc:MGI:2138327]	PHLPP1	ENSG00000081913
Pid1	ENSMUSG00000045658	phosphotyrosine interaction domain containing 1 [Source:MGI Symbol;Acc:MGI:2138391]	PID1	ENSG00000153823
Piezo2	ENSMUSG00000041482	piezo-type mechanosensitive ion channel component 2 [Source:MGI Symbol;Acc:MGI:1918781]	PIEZO2	ENSG00000154864
Pigb	ENSMUSG00000079469	phosphatidylinositol glycan anchor biosynthesis, class B [Source:MGI Symbol;Acc:MGI:1891825]	PIGB	ENSG00000069943
Pigbos1	ENSMUSG00000098332	Pigb opposite strand 1 [Source:MGI Symbol;Acc:MGI:1913614]	PIGBOS1	ENSG00000225973
Pigc	ENSMUSG00000026698	phosphatidylinositol glycan anchor biosynthesis, class C [Source:MGI Symbol;Acc:MGI:1914542]	PIGC	ENSG00000135845
Pigm	ENSMUSG00000050229	phosphatidylinositol glycan anchor biosynthesis, class M [Source:MGI Symbol;Acc:MGI:1914806]	PIGM	ENSG00000143315
Pigq	ENSMUSG00000025728	phosphatidylinositol glycan anchor biosynthesis, class Q [Source:MGI Symbol;Acc:MGI:1333114]	PIGQ	ENSG00000007541
Pigv	ENSMUSG00000043257	phosphatidylinositol glycan anchor biosynthesis, class V [Source:MGI Symbol;Acc:MGI:2442480]	PIGV	ENSG00000060642
Pigx	ENSMUSG00000023791	phosphatidylinositol glycan anchor biosynthesis, class X [Source:MGI Symbol;Acc:MGI:1919334]	PIGX	ENSG00000163964
Pik3ap1	ENSMUSG00000025017	phosphoinositide-3-kinase adaptor protein 1 [Source:MGI Symbol;Acc:MGI:1933177]	PIK3AP1	ENSG00000155629
Pik3c2b	ENSMUSG00000026447	phosphatidylinositol-4-phosphate 3-kinase catalytic subunit type 2 beta [Source:MGI Symbol;Acc:MGI:2685045]	PIK3C2B	ENSG00000133056
Pik3c3	ENSMUSG00000033628	phosphatidylinositol 3-kinase catalytic subunit type 3 [Source:MGI Symbol;Acc:MGI:2445019]	PIK3C3	ENSG00000078142
Pik3r1	ENSMUSG00000041417	phosphoinositide-3-kinase regulatory subunit 1 [Source:MGI Symbol;Acc:MGI:97583]	PIK3R1	ENSG00000145675
Pip4k2b	ENSMUSG00000018547	phosphatidylinositol-5-phosphate 4-kinase, type II, beta [Source:MGI Symbol;Acc:MGI:1934234]	PIP4K2B	ENSG00000276293
Pithd1	ENSMUSG00000028669	PITH (C-terminal proteasome-interacting domain of thioredoxin-like) domain containing 1 [Source:MGI Symbol;Acc:MGI:1913443]	PITHD1	ENSG00000057757
Pitpnm2	ENSMUSG00000029406	phosphatidylinositol transfer protein, membrane-associated 2 [Source:MGI Symbol;Acc:MGI:1336192]	PITPNM2	ENSG00000090975
Pitrm1	ENSMUSG00000021193	pitrilysin metallepetidase 1 [Source:MGI Symbol;Acc:MGI:1916867]	PITRM1	ENSG00000107959
Piwil2	ENSMUSG00000033644	piwi-like RNA-mediated gene silencing 2 [Source:MGI Symbol;Acc:MGI:1930036]	PIWIL2	ENSG00000197181
Pkd2	ENSMUSG00000034462	polycystin 2, transient receptor potential cation channel [Source:MGI Symbol;Acc:MGI:1099818]	PKD2	ENSG00000118762
Pkhd1	ENSMUSG00000043760	polycystic kidney and hepatic disease 1 [Source:MGI Symbol;Acc:MGI:2155808]	PKHD1	ENSG00000170927
Pklr	ENSMUSG00000041237	pyruvate kinase liver and red blood cell [Source:MGI Symbol;Acc:MGI:97604]	PKLR	ENSG00000143627
Pkn1	ENSMUSG00000057672	protein kinase N1 [Source:MGI Symbol;Acc:MGI:108022]	PKN1	ENSG00000123143
Pkn3	ENSMUSG00000026785	protein kinase N3 [Source:MGI Symbol;Acc:MGI:2388285]	PKN3	ENSG00000160447
Pknox2	ENSMUSG00000035934	Pbx/knotted 1 homeobox 2 [Source:MGI Symbol;Acc:MGI:2445415]	PKNOX2	ENSG00000165495
Pkp2	ENSMUSG00000041957	plakophilin 2 [Source:MGI Symbol;Acc:MGI:1914701]	PKP2	ENSG00000057294
Pla2g7	ENSMUSG00000023913	phospholipase A2, group VII (platelet-activating factor acetylhydrolase, plasma) [Source:MGI Symbol;Acc:MGI:1351327]	PLA2G7	ENSG00000146070
Plagl1	ENSMUSG00000019817	pleiomorphic adenoma gene-like 1 [Source:MGI Symbol;Acc:MGI:1100874]	PLAGL1	ENSG00000118495
Plat	ENSMUSG00000031538	plasminogen activator, tissue [Source:MGI Symbol;Acc:MGI:97610]	PLAT	ENSG00000104368
Plbd1	ENSMUSG00000030214	phospholipase B domain containing 1 [Source:MGI Symbol;Acc:MGI:1914107]	PLBD1	ENSG00000121316
Plcb1	ENSMUSG00000051177	phospholipase C, beta 1 [Source:MGI Symbol;Acc:MGI:97613]	PLCB1	ENSG00000182621
Plce1	ENSMUSG00000024998	phospholipase C, epsilon 1 [Source:MGI Symbol;Acc:MGI:1921305]	PLCE1	ENSG00000138193
Plcxd2	ENSMUSG00000087141	phosphatidylinositol-specific phospholipase C, X domain containing 2 [Source:MGI Symbol;Acc:MGI:3647874]	PLCXD2	ENSG00000240891
Pld1	ENSMUSG00000027695	phospholipase D1 [Source:MGI Symbol;Acc:MGI:109585]	PLD1	ENSG00000075651
Pld5	ENSMUSG00000055214	phospholipase D family member 5 [Source:MGI Symbol;Acc:MGI:2442056]	PLD5	ENSG00000180287
Plekha5	ENSMUSG00000030231	pleckstrin homology domain containing, family A member 5 [Source:MGI Symbol;Acc:MGI:1923802]	PLEKHA5	ENSG00000052126
Plekhf1	ENSMUSG00000074170	pleckstrin homology domain containing, family F (with FYVE domain) member 1 [Source:MGI Symbol;Acc:MGI:1919537]	PLEKHF1	ENSG00000166289
Plekhg5	ENSMUSG00000039713	pleckstrin homology domain containing, family G (with RhoGef domain) member 5 [Source:MGI Symbol;Acc:MGI:2652860]	PLEKHG5	ENSG00000171680
Plin5	ENSMUSG00000011305	perilipin 5 [Source:MGI Symbol;Acc:MGI:1914218]	PLIN5	ENSG00000214456
Plod3	ENSMUSG00000004846	procollagen-lysine, 2-oxoglutarate 5-dioxygenase 3 [Source:MGI Symbol;Acc:MGI:1347008]	PLOD3	ENSG00000106397
Plpp3	ENSMUSG00000028517	phospholipid phosphatase 3 [Source:MGI Symbol;Acc:MGI:1915166]	PLPP3	ENSG00000162407
Plppr1	ENSMUSG00000063446	phospholipid phosphatase related 1 [Source:MGI Symbol;Acc:MGI:2445015]	PLPPR1	ENSG00000148123
Plscr1	ENSMUSG00000032369	phospholipid scramblase 1 [Source:MGI Symbol;Acc:MGI:893575]	PLSCR1	ENSG00000188313
Plxna4	ENSMUSG00000029765	plexin A4 [Source:MGI Symbol;Acc:MGI:2179061]	PLXNA4	ENSG00000221866
Pml	ENSMUSG00000036986	promyelocytic leukemia [Source:MGI Symbol;Acc:MGI:104662]	PML	ENSG00000140464
Pms2	ENSMUSG00000079109	PMS1 homolog2, mismatch repair system component [Source:MGI Symbol;Acc:MGI:104288]	PMS2	ENSG00000122512
Pnkd	ENSMUSG00000026179	paroxysmal nonkinesiogenic dyskinesia [Source:MGI Symbol;Acc:MGI:1930773]	PNKD	ENSG00000127838
Podxl	ENSMUSG00000025608	podocalyxin-like [Source:MGI Symbol;Acc:MGI:1351317]	PODXL	ENSG00000128567
Poglut1	ENSMUSG00000034064	protein O-glucosyltransferase 1 [Source:MGI Symbol;Acc:MGI:2444232]	POGLUT1	ENSG00000163389
Pole3	ENSMUSG00000028394	polymerase (DNA directed), epsilon 3 (p17 subunit) [Source:MGI Symbol;Acc:MGI:1933378]	POLE3	ENSG00000148229
Polr1c	ENSMUSG00000067148	polymerase (RNA) I polypeptide C [Source:MGI Symbol;Acc:MGI:103288]	POLR1C	ENSG00000171453
Polr1h	ENSMUSG00000036315	RNA polymerase I subunit H [Source:MGI Symbol;Acc:MGI:1913386]	POLR1H	ENSG00000066379
Polr2g	ENSMUSG00000071662	polymerase (RNA) II (DNA directed) polypeptide G [Source:MGI Symbol;Acc:MGI:1914960]	POLR2G	ENSG00000168002
Polr2h	ENSMUSG00000021018	polymerase (RNA) II (DNA directed) polypeptide H [Source:MGI Symbol;Acc:MGI:2384309]	POLR2H	ENSG00000163882
Polr3f	ENSMUSG00000027427	polymerase (RNA) III (DNA directed) polypeptide F [Source:MGI Symbol;Acc:MGI:1924086]	POLR3F	ENSG00000132664
Polr3h	ENSMUSG00000022476	polymerase (RNA) III (DNA directed) polypeptide H [Source:MGI Symbol;Acc:MGI:1926179]	POLR3H	ENSG00000100413
Pomp	ENSMUSG00000029649	proteasome maturation protein [Source:MGI Symbol;Acc:MGI:1913787]	POMP	ENSG00000132963
Pomt1	ENSMUSG00000039254	protein-O-mannosyltransferase 1 [Source:MGI Symbol;Acc:MGI:2138994]	POMT1	ENSG00000130714
Pop1	ENSMUSG00000022325	processing of precursor 1, ribonuclease P/MRP family, (S. cerevisiae) [Source:MGI Symbol;Acc:MGI:1914974]	POP1	ENSG00000104356
Pop4	ENSMUSG00000030423	processing of precursor 4, ribonuclease P/MRP family, (S. cerevisiae) [Source:MGI Symbol;Acc:MGI:1913411]	POP4	ENSG00000105171
Ppard	ENSMUSG00000002250	peroxisome proliferator activator receptor delta [Source:MGI Symbol;Acc:MGI:101884]	PPARD	ENSG00000112033
Ppia	ENSMUSG00000071866	peptidylprolyl isomerase A [Source:MGI Symbol;Acc:MGI:97749]	PPIA	ENSG00000196262
Ppih	ENSMUSG00000060288	peptidyl prolyl isomerase H [Source:MGI Symbol;Acc:MGI:106499]	PPIH	ENSG00000171960
Ppil3	ENSMUSG00000026035	peptidylprolyl isomerase (cyclophilin)-like 3 [Source:MGI Symbol;Acc:MGI:1917475]	PPIL3	ENSG00000240344
Ppil4	ENSMUSG00000015757	peptidylprolyl isomerase (cyclophilin)-like 4 [Source:MGI Symbol;Acc:MGI:1914668]	PPIL4	ENSG00000131013
Ppm1a	ENSMUSG00000021096	protein phosphatase 1A, magnesium dependent, alpha isoform [Source:MGI Symbol;Acc:MGI:99878]	PPM1A	ENSG00000100614
Ppp1cc	ENSMUSG00000004455	protein phosphatase 1 catalytic subunit gamma [Source:MGI Symbol;Acc:MGI:104872]	PPP1CC	ENSG00000186298
Ppp1r12b	ENSMUSG00000073557	protein phosphatase 1, regulatory subunit 12B [Source:MGI Symbol;Acc:MGI:1916417]	PPP1R12B	ENSG00000077157
Ppp1r15b	ENSMUSG00000046062	protein phosphatase 1, regulatory subunit 15B [Source:MGI Symbol;Acc:MGI:2444211]	PPP1R15B	ENSG00000158615
Ppp1r3b	ENSMUSG00000046794	protein phosphatase 1, regulatory subunit 3B [Source:MGI Symbol;Acc:MGI:2177268]	PPP1R3B	ENSG00000173281
Ppp1r3c	ENSMUSG00000067279	protein phosphatase 1, regulatory subunit 3C [Source:MGI Symbol;Acc:MGI:1858229]	PPP1R3C	ENSG00000119938
Ppp1r3e	ENSMUSG00000072494	protein phosphatase 1, regulatory subunit 3E [Source:MGI Symbol;Acc:MGI:2145790]	PPP1R3E	ENSG00000235194
Ppp2cb	ENSMUSG00000009630	protein phosphatase 2 (formerly 2A), catalytic subunit, beta isoform [Source:MGI Symbol;Acc:MGI:1321161]	PPP2CB	ENSG00000104695
Ppp2r2b	ENSMUSG00000024500	protein phosphatase 2, regulatory subunit B, beta [Source:MGI Symbol;Acc:MGI:1920180]	PPP2R2B	ENSG00000156475
Ppp2r5b	ENSMUSG00000024777	protein phosphatase 2, regulatory subunit B', beta [Source:MGI Symbol;Acc:MGI:2388480]	PPP2R5B	ENSG00000068971
Ppp5c	ENSMUSG00000003099	protein phosphatase 5, catalytic subunit [Source:MGI Symbol;Acc:MGI:102666]	PPP5C	ENSG00000011485
Prag1	ENSMUSG00000050271	PEAK1 related kinase activating pseudokinase 1 [Source:MGI Symbol;Acc:MGI:1196223]	PRAG1	ENSG00000275342
Prdm16	ENSMUSG00000039410	PR domain containing 16 [Source:MGI Symbol;Acc:MGI:1917923]	PRDM16	ENSG00000142611
Prdm2	ENSMUSG00000057637	PR domain containing 2, with ZNF domain [Source:MGI Symbol;Acc:MGI:107628]	PRDM2	ENSG00000116731
Prdm4	ENSMUSG00000035529	PR domain containing 4 [Source:MGI Symbol;Acc:MGI:1920093]	PRDM4	ENSG00000110851
Prelp	ENSMUSG00000041577	proline arginine-rich end leucine-rich repeat [Source:MGI Symbol;Acc:MGI:2151110]	PRELP	ENSG00000188783
Prex1	ENSMUSG00000039621	phosphatidylinositol-3,4,5-trisphosphate-dependent Rac exchange factor 1 [Source:MGI Symbol;Acc:MGI:3040696]	PREX1	ENSG00000124126
Prickle1	ENSMUSG00000036158	prickle planar cell polarity protein 1 [Source:MGI Symbol;Acc:MGI:1916034]	PRICKLE1	ENSG00000139174
Prkaca	ENSMUSG00000005469	protein kinase, cAMP dependent, catalytic, alpha [Source:MGI Symbol;Acc:MGI:97592]	PRKACA	ENSG00000072062
Prkar2a	ENSMUSG00000032601	protein kinase, cAMP dependent regulatory, type II alpha [Source:MGI Symbol;Acc:MGI:108025]	PRKAR2A	ENSG00000114302
Prkcd	ENSMUSG00000021948	protein kinase C, delta [Source:MGI Symbol;Acc:MGI:97598]	PRKCD	ENSG00000163932
Prkcq	ENSMUSG00000026778	protein kinase C, theta [Source:MGI Symbol;Acc:MGI:97601]	PRKCQ	ENSG00000065675
Prmt9	ENSMUSG00000037134	protein arginine methyltransferase 9 [Source:MGI Symbol;Acc:MGI:2142651]	PRMT9	ENSG00000164169
Prob1	ENSMUSG00000073600	proline rich basic protein 1 [Source:MGI Symbol;Acc:MGI:2686460]	PROB1	ENSG00000228672
Procr	ENSMUSG00000027611	protein C receptor, endothelial [Source:MGI Symbol;Acc:MGI:104596]	PROCR	ENSG00000101000
Prorp	ENSMUSG00000021023	protein only RNase P catalytic subunit [Source:MGI Symbol;Acc:MGI:1913382]	PRORP	ENSG00000100890
Prpf18	ENSMUSG00000039449	pre-mRNA processing factor 18 [Source:MGI Symbol;Acc:MGI:1914479]	PRPF18	ENSG00000165630
Prpf19	ENSMUSG00000024735	pre-mRNA processing factor 19 [Source:MGI Symbol;Acc:MGI:106247]	PRPF19	ENSG00000110107
Prpf38a	ENSMUSG00000063800	PRP38 pre-mRNA processing factor 38 (yeast) domain containing A [Source:MGI Symbol;Acc:MGI:1916962]	PRPF38A	ENSG00000134748
Prr12	ENSMUSG00000046574	proline rich 12 [Source:MGI Symbol;Acc:MGI:2679002]	PRR12	ENSG00000126464
Prr3	ENSMUSG00000038500	proline-rich polypeptide 3 [Source:MGI Symbol;Acc:MGI:1922460]	PRR3	ENSG00000204576
Prrc1	ENSMUSG00000024594	proline-rich coiled-coil 1 [Source:MGI Symbol;Acc:MGI:1916106]	PRRC1	ENSG00000164244
Prrc2a	ENSMUSG00000024393	proline-rich coiled-coil 2A [Source:MGI Symbol;Acc:MGI:1915467]	PRRC2A	ENSG00000204469
Prss23	ENSMUSG00000039405	serine protease 23 [Source:MGI Symbol;Acc:MGI:1923703]	PRSS23	ENSG00000150687
Prune2	ENSMUSG00000039126	prune homolog 2 [Source:MGI Symbol;Acc:MGI:1925004]	PRUNE2	ENSG00000106772
Psma2	ENSMUSG00000015671	proteasome subunit alpha 2 [Source:MGI Symbol;Acc:MGI:104885]	PSMA2	ENSG00000106588
Psma5	ENSMUSG00000068749	proteasome subunit alpha 5 [Source:MGI Symbol;Acc:MGI:1347009]	PSMA5	ENSG00000143106
Psma6	ENSMUSG00000021024	proteasome subunit alpha 6 [Source:MGI Symbol;Acc:MGI:1347006]	PSMA6	ENSG00000100902
Psmb1	ENSMUSG00000014769	proteasome (prosome, macropain) subunit, beta type 1 [Source:MGI Symbol;Acc:MGI:104884]	PSMB1	ENSG00000008018
Psmd9	ENSMUSG00000029440	proteasome (prosome, macropain) 26S subunit, non-ATPase, 9 [Source:MGI Symbol;Acc:MGI:1914401]	PSMD9	ENSG00000110801
Psmg2	ENSMUSG00000024537	proteasome (prosome, macropain) assembly chaperone 2 [Source:MGI Symbol;Acc:MGI:1922901]	PSMG2	ENSG00000128789
Ptger4	ENSMUSG00000039942	prostaglandin E receptor 4 (subtype EP4) [Source:MGI Symbol;Acc:MGI:104311]	PTGER4	ENSG00000171522
Ptk2	ENSMUSG00000022607	PTK2 protein tyrosine kinase 2 [Source:MGI Symbol;Acc:MGI:95481]	PTK2	ENSG00000169398
Ptpn21	ENSMUSG00000021009	protein tyrosine phosphatase, non-receptor type 21 [Source:MGI Symbol;Acc:MGI:1344406]	PTPN21	ENSG00000070778
Ptprh	ENSMUSG00000035429	protein tyrosine phosphatase receptor type H [Source:MGI Symbol;Acc:MGI:3026877]	PTPRH	ENSG00000080031
Ptprj	ENSMUSG00000025314	protein tyrosine phosphatase receptor type J [Source:MGI Symbol;Acc:MGI:104574]	PTPRJ	ENSG00000149177
Ptprk	ENSMUSG00000019889	protein tyrosine phosphatase receptor type K [Source:MGI Symbol;Acc:MGI:103310]	PTPRK	ENSG00000152894
Ptrh2	ENSMUSG00000072582	peptidyl-tRNA hydrolase 2 [Source:MGI Symbol;Acc:MGI:2444848]	PTRH2	ENSG00000141378
Ptx3	ENSMUSG00000027832	pentraxin related gene [Source:MGI Symbol;Acc:MGI:104641]	PTX3	ENSG00000163661
Pus10	ENSMUSG00000020280	pseudouridylate synthase 10 [Source:MGI Symbol;Acc:MGI:1921717]	PUS10	ENSG00000162927
Pvr	ENSMUSG00000040511	poliovirus receptor [Source:MGI Symbol;Acc:MGI:107741]	PVR	ENSG00000073008
Pwp1	ENSMUSG00000001785	PWP1 homolog, endonuclein [Source:MGI Symbol;Acc:MGI:1914735]	PWP1	ENSG00000136045
Pwwp3b	ENSMUSG00000042515	PWWP domain containing 3B [Source:MGI Symbol;Acc:MGI:2445062]	PWWP3B	ENSG00000157502
Pxk	ENSMUSG00000033885	PX domain containing serine/threonine kinase [Source:MGI Symbol;Acc:MGI:1289230]	PXK	ENSG00000168297
Qprt	ENSMUSG00000030674	quinolinate phosphoribosyltransferase [Source:MGI Symbol;Acc:MGI:1914625]	QPRT	ENSG00000103485
Qtrt2	ENSMUSG00000022704	queuine tRNA-ribosyltransferase accessory subunit 2 [Source:MGI Symbol;Acc:MGI:1922194]	QTRT2	ENSG00000151576
Rab11fip3	ENSMUSG00000037098	RAB11 family interacting protein 3 (class II) [Source:MGI Symbol;Acc:MGI:2444431]	RAB11FIP3	ENSG00000090565
Rab11fip4	ENSMUSG00000017639	RAB11 family interacting protein 4 (class II) [Source:MGI Symbol;Acc:MGI:2442920]	RAB11FIP4	ENSG00000131242
Rab24	ENSMUSG00000034789	RAB24, member RAS oncogene family [Source:MGI Symbol;Acc:MGI:105065]	RAB24	ENSG00000169228
Rab38	ENSMUSG00000030559	RAB38, member RAS oncogene family [Source:MGI Symbol;Acc:MGI:1919683]	RAB38	ENSG00000123892
Rab3c	ENSMUSG00000021700	RAB3C, member RAS oncogene family [Source:MGI Symbol;Acc:MGI:1914545]	RAB3C	ENSG00000152932
Rab4a	ENSMUSG00000019478	RAB4A, member RAS oncogene family [Source:MGI Symbol;Acc:MGI:105069]	RAB4A	ENSG00000168118
Rab5if	ENSMUSG00000027637	RAB5 interacting factor [Source:MGI Symbol;Acc:MGI:1914638]	RAB5IF	ENSG00000101084
Rab6b	ENSMUSG00000032549	RAB6B, member RAS oncogene family [Source:MGI Symbol;Acc:MGI:107283]	RAB6B	ENSG00000154917
Rab7	ENSMUSG00000079477	RAB7, member RAS oncogene family [Source:MGI Symbol;Acc:MGI:105068]	RAB7A	ENSG00000075785
Rabggtb	ENSMUSG00000038975	Rab geranylgeranyl transferase, b subunit [Source:MGI Symbol;Acc:MGI:99537]	RABGGTB	ENSG00000137955
Rack1	ENSMUSG00000020372	receptor for activated C kinase 1 [Source:MGI Symbol;Acc:MGI:101849]	RACK1	ENSG00000204628
Rad1	ENSMUSG00000022248	RAD1 checkpoint DNA exonuclease [Source:MGI Symbol;Acc:MGI:1316678]	RAD1	ENSG00000113456
Rai1	ENSMUSG00000062115	retinoic acid induced 1 [Source:MGI Symbol;Acc:MGI:103291]	RAI1	ENSG00000108557
Ralgps1	ENSMUSG00000038831	Ral GEF with PH domain and SH3 binding motif 1 [Source:MGI Symbol;Acc:MGI:1922008]	RALGPS1	ENSG00000136828
Rara	ENSMUSG00000037992	retinoic acid receptor, alpha [Source:MGI Symbol;Acc:MGI:97856]	RARA	ENSG00000131759
Rarb	ENSMUSG00000017491	retinoic acid receptor, beta [Source:MGI Symbol;Acc:MGI:97857]	RARB	ENSG00000077092
Rasgrp2	ENSMUSG00000032946	RAS, guanyl releasing protein 2 [Source:MGI Symbol;Acc:MGI:1333849]	RASGRP2	ENSG00000068831
Rasl10b	ENSMUSG00000020684	RAS-like, family 10, member B [Source:MGI Symbol;Acc:MGI:2685575]	RASL10B	ENSG00000270885
Rasl12	ENSMUSG00000041696	RAS-like, family 12 [Source:MGI Symbol;Acc:MGI:1918034]	RASL12	ENSG00000103710
Rassf1	ENSMUSG00000010067	Ras association (RalGDS/AF-6) domain family member 1 [Source:MGI Symbol;Acc:MGI:1928386]	RASSF1	ENSG00000068028
Rassf8	ENSMUSG00000030259	Ras association (RalGDS/AF-6) domain family (N-terminal) member 8 [Source:MGI Symbol;Acc:MGI:1918573]	RASSF8	ENSG00000123094
Raver1	ENSMUSG00000010205	ribonucleoprotein, PTB-binding 1 [Source:MGI Symbol;Acc:MGI:1919016]	RAVER1	ENSG00000161847
Rb1cc1	ENSMUSG00000025907	RB1-inducible coiled-coil 1 [Source:MGI Symbol;Acc:MGI:1341850]	RB1CC1	ENSG00000023287
Rbfox2	ENSMUSG00000033565	RNA binding protein, fox-1 homolog (C. elegans) 2 [Source:MGI Symbol;Acc:MGI:1933973]	RBFOX2	ENSG00000100320
Rbm17	ENSMUSG00000037197	RNA binding motif protein 17 [Source:MGI Symbol;Acc:MGI:1924188]	RBM17	ENSG00000134453
Rbm3	ENSMUSG00000031167	RNA binding motif (RNP1, RRM) protein 3 [Source:MGI Symbol;Acc:MGI:1099460]	RBM3	ENSG00000102317
Rbm47	ENSMUSG00000070780	RNA binding motif protein 47 [Source:MGI Symbol;Acc:MGI:2384294]	RBM47	ENSG00000163694
Rbm48	ENSMUSG00000040302	RNA binding motif protein 48 [Source:MGI Symbol;Acc:MGI:2442653]	RBM48	ENSG00000127993
Rbm7	ENSMUSG00000042396	RNA binding motif protein 7 [Source:MGI Symbol;Acc:MGI:1914260]	RBM7	ENSG00000076053
Rbms2	ENSMUSG00000040043	RNA binding motif, single stranded interacting protein 2 [Source:MGI Symbol;Acc:MGI:1861776]	RBMS2	ENSG00000076067
Rbpms	ENSMUSG00000031586	RNA binding protein gene with multiple splicing [Source:MGI Symbol;Acc:MGI:1334446]	RBPMS	ENSG00000157110
Rbx1	ENSMUSG00000022400	ring-box 1 [Source:MGI Symbol;Acc:MGI:1891829]	RBX1	ENSG00000100387
Rcn2	ENSMUSG00000032320	reticulocalbin 2 [Source:MGI Symbol;Acc:MGI:1349765]	RCN2	ENSG00000117906
Reep5	ENSMUSG00000005873	receptor accessory protein 5 [Source:MGI Symbol;Acc:MGI:1270152]	REEP5	ENSG00000129625
Relb	ENSMUSG00000002983	avian reticuloendotheliosis viral (v-rel) oncogene related B [Source:MGI Symbol;Acc:MGI:103289]	RELB	ENSG00000104856
Ren1	ENSMUSG00000070645	renin 1 structural [Source:MGI Symbol;Acc:MGI:97898]	REN	ENSG00000143839
Rergl	ENSMUSG00000092164	RERG/RAS-like [Source:MGI Symbol;Acc:MGI:3642998]	RERGL	ENSG00000111404
Retreg3	ENSMUSG00000017802	reticulophagy regulator family member 3 [Source:MGI Symbol;Acc:MGI:1915248]	RETREG3	ENSG00000141699
Rev1	ENSMUSG00000026082	REV1, DNA directed polymerase [Source:MGI Symbol;Acc:MGI:1929074]	REV1	ENSG00000135945
Rfc4	ENSMUSG00000022881	replication factor C (activator 1) 4 [Source:MGI Symbol;Acc:MGI:2146571]	RFC4	ENSG00000163918
Rfc5	ENSMUSG00000029363	replication factor C (activator 1) 5 [Source:MGI Symbol;Acc:MGI:1919401]	RFC5	ENSG00000111445
Rfng	ENSMUSG00000025158	RFNG O-fucosylpeptide 3-beta-N-acetylglucosaminyltransferase [Source:MGI Symbol;Acc:MGI:894275]	RFNG	ENSG00000169733
Rftn2	ENSMUSG00000025978	raftlin family member 2 [Source:MGI Symbol;Acc:MGI:1921263]	RFTN2	ENSG00000162944
Rfx2	ENSMUSG00000024206	regulatory factor X, 2 (influences HLA class II expression) [Source:MGI Symbol;Acc:MGI:106583]	RFX2	ENSG00000087903
Rgl3	ENSMUSG00000040146	ral guanine nucleotide dissociation stimulator-like 3 [Source:MGI Symbol;Acc:MGI:1918996]	RGL3	ENSG00000205517
Rhebl1	ENSMUSG00000023755	Ras homolog enriched in brain like 1 [Source:MGI Symbol;Acc:MGI:1916409]	RHEBL1	ENSG00000167550
Rhoc	ENSMUSG00000002233	ras homolog family member C [Source:MGI Symbol;Acc:MGI:106028]	RHOC	ENSG00000155366
Rhoj	ENSMUSG00000046768	ras homolog family member J [Source:MGI Symbol;Acc:MGI:1931551]	RHOJ	ENSG00000126785
Ric8b	ENSMUSG00000035620	RIC8 guanine nucleotide exchange factor B [Source:MGI Symbol;Acc:MGI:2682307]	RIC8B	ENSG00000111785
Rigi	ENSMUSG00000040296	RNA sensor RIG-I [Source:MGI Symbol;Acc:MGI:2442858]	RIGI	ENSG00000107201
Rilp	ENSMUSG00000038195	Rab interacting lysosomal protein [Source:MGI Symbol;Acc:MGI:2144271]	RILP	ENSG00000167705
Rims4	ENSMUSG00000035226	regulating synaptic membrane exocytosis 4 [Source:MGI Symbol;Acc:MGI:2674366]	RIMS4	ENSG00000101098
Rin3	ENSMUSG00000044456	Ras and Rab interactor 3 [Source:MGI Symbol;Acc:MGI:2385708]	RIN3	ENSG00000100599
Rit1	ENSMUSG00000028057	Ras-like without CAAX 1 [Source:MGI Symbol;Acc:MGI:108053]	RIT1	ENSG00000143622
Rmnd5a	ENSMUSG00000002222	required for meiotic nuclear division 5 homolog A [Source:MGI Symbol;Acc:MGI:1915727]	RMND5A	ENSG00000153561
Rnaseh2a	ENSMUSG00000052926	ribonuclease H2, large subunit [Source:MGI Symbol;Acc:MGI:1916974]	RNASEH2A	ENSG00000104889
Rnaseh2b	ENSMUSG00000021932	ribonuclease H2, subunit B [Source:MGI Symbol;Acc:MGI:1914403]	RNASEH2B	ENSG00000136104
Rnaset2b	ENSMUSG00000094724	ribonuclease T2B [Source:MGI Symbol;Acc:MGI:3702087]	RNASET2	ENSG00000026297
Rnaset2a	ENSMUSG00000095687	ribonuclease T2A [Source:MGI Symbol;Acc:MGI:1915445]	RNASET2	ENSG00000026297
Rnd1	ENSMUSG00000054855	Rho family GTPase 1 [Source:MGI Symbol;Acc:MGI:2444878]	RND1	ENSG00000172602
Rnf113a2	ENSMUSG00000098134	ring finger protein 113A2 [Source:MGI Symbol;Acc:MGI:1913631]	RNF113A	ENSG00000125352
Rnf114	ENSMUSG00000006418	ring finger protein 114 [Source:MGI Symbol;Acc:MGI:1933159]	RNF114	ENSG00000124226
Rnf122	ENSMUSG00000039328	ring finger protein 122 [Source:MGI Symbol;Acc:MGI:1916117]	RNF122	ENSG00000133874
Rnf123	ENSMUSG00000041528	ring finger protein 123 [Source:MGI Symbol;Acc:MGI:2148796]	RNF123	ENSG00000164068
Rnf125	ENSMUSG00000033107	ring finger protein 125 [Source:MGI Symbol;Acc:MGI:1914914]	RNF125	ENSG00000101695
Rnf139	ENSMUSG00000037075	ring finger protein 139 [Source:MGI Symbol;Acc:MGI:1923091]	RNF139	ENSG00000170881
Rnf144a	ENSMUSG00000020642	ring finger protein 144A [Source:MGI Symbol;Acc:MGI:1344401]	RNF144A	ENSG00000151692
Rnf145	ENSMUSG00000019189	ring finger protein 145 [Source:MGI Symbol;Acc:MGI:1921565]	RNF145	ENSG00000145860
Rnf149	ENSMUSG00000048234	ring finger protein 149 [Source:MGI Symbol;Acc:MGI:2677438]	RNF149	ENSG00000163162
Rnf167	ENSMUSG00000040746	ring finger protein 167 [Source:MGI Symbol;Acc:MGI:1917760]	RNF167	ENSG00000108523
Rnf213	ENSMUSG00000070327	ring finger protein 213 [Source:MGI Symbol;Acc:MGI:1289196]	RNF213	ENSG00000173821
Rnf4	ENSMUSG00000029110	ring finger protein 4 [Source:MGI Symbol;Acc:MGI:1201691]	RNF4	ENSG00000063978
Rnf41	ENSMUSG00000025373	ring finger protein 41 [Source:MGI Symbol;Acc:MGI:1914838]	RNF41	ENSG00000181852
Rnf7	ENSMUSG00000051234	ring finger protein 7 [Source:MGI Symbol;Acc:MGI:1337096]	RNF7	ENSG00000114125
Rnmt	ENSMUSG00000009535	RNA (guanine-7-) methyltransferase [Source:MGI Symbol;Acc:MGI:1915147]	RNMT	ENSG00000101654
Rnpep	ENSMUSG00000041926	arginyl aminopeptidase (aminopeptidase B) [Source:MGI Symbol;Acc:MGI:2384902]	RNPEP	ENSG00000176393
Rpa2	ENSMUSG00000028884	replication protein A2 [Source:MGI Symbol;Acc:MGI:1339939]	RPA2	ENSG00000117748
Rpa3	ENSMUSG00000012483	replication protein A3 [Source:MGI Symbol;Acc:MGI:1915490]	RPA3	ENSG00000106399
Rpain	ENSMUSG00000018449	RPA interacting protein [Source:MGI Symbol;Acc:MGI:1916973]	RPAIN	ENSG00000129197
Rpap2	ENSMUSG00000033773	RNA polymerase II associated protein 2 [Source:MGI Symbol;Acc:MGI:2141142]	RPAP2	ENSG00000122484
Rpf1	ENSMUSG00000028187	ribosome production factor 1 homolog [Source:MGI Symbol;Acc:MGI:1917535]	RPF1	ENSG00000117133
Rpl10	ENSMUSG00000008682	ribosomal protein L10 [Source:MGI Symbol;Acc:MGI:105943]	RPL10	ENSG00000147403
Rpl11	ENSMUSG00000059291	ribosomal protein L11 [Source:MGI Symbol;Acc:MGI:1914275]	RPL11	ENSG00000142676
Rpl12	ENSMUSG00000038900	ribosomal protein L12 [Source:MGI Symbol;Acc:MGI:98002]	RPL12	ENSG00000197958
Rpl13a	ENSMUSG00000074129	ribosomal protein L13A [Source:MGI Symbol;Acc:MGI:1351455]	RPL13A	ENSG00000142541
Rpl14	ENSMUSG00000025794	ribosomal protein L14 [Source:MGI Symbol;Acc:MGI:1914365]	RPL14	ENSG00000188846
Rpl15	ENSMUSG00000012405	ribosomal protein L15 [Source:MGI Symbol;Acc:MGI:1913730]	RPL15	ENSG00000174748
Rpl17	ENSMUSG00000062328	ribosomal protein L17 [Source:MGI Symbol;Acc:MGI:2448270]	RPL17	ENSG00000265681
Rpl22	ENSMUSG00000028936	ribosomal protein L22 [Source:MGI Symbol;Acc:MGI:99262]	RPL22	ENSG00000116251
Rpl23	ENSMUSG00000071415	ribosomal protein L23 [Source:MGI Symbol;Acc:MGI:1929455]	RPL23	ENSG00000125691
Rpl24	ENSMUSG00000098274	ribosomal protein L24 [Source:MGI Symbol;Acc:MGI:1915443]	RPL24	ENSG00000114391
Rpl26	ENSMUSG00000060938	ribosomal protein L26 [Source:MGI Symbol;Acc:MGI:106022]	RPL26	ENSG00000161970
Rpl3	ENSMUSG00000060036	ribosomal protein L3 [Source:MGI Symbol;Acc:MGI:1351605]	RPL3	ENSG00000100316
Rpl30	ENSMUSG00000058600	ribosomal protein L30 [Source:MGI Symbol;Acc:MGI:98037]	RPL30	ENSG00000156482
Rpl38	ENSMUSG00000057322	ribosomal protein L38 [Source:MGI Symbol;Acc:MGI:1914921]	RPL38	ENSG00000172809
Rpp38	ENSMUSG00000049950	ribonuclease P/MRP 38 subunit [Source:MGI Symbol;Acc:MGI:2443607]	RPP38	ENSG00000152464
Rps11	ENSMUSG00000003429	ribosomal protein S11 [Source:MGI Symbol;Acc:MGI:1351329]	RPS11	ENSG00000142534
Rps13	ENSMUSG00000090862	ribosomal protein S13 [Source:MGI Symbol;Acc:MGI:1915302]	RPS13	ENSG00000110700
Rps14	ENSMUSG00000024608	ribosomal protein S14 [Source:MGI Symbol;Acc:MGI:98107]	RPS14	ENSG00000164587
Rps15a	ENSMUSG00000008683	ribosomal protein S15A [Source:MGI Symbol;Acc:MGI:2389091]	RPS15A	ENSG00000134419
Rps17	ENSMUSG00000061787	ribosomal protein S17 [Source:MGI Symbol;Acc:MGI:1309526]	RPS17	ENSG00000182774
Rps20	ENSMUSG00000028234	ribosomal protein S20 [Source:MGI Symbol;Acc:MGI:1914677]	RPS20	ENSG00000008988
Rps21	ENSMUSG00000039001	ribosomal protein S21 [Source:MGI Symbol;Acc:MGI:1913731]	RPS21	ENSG00000171858
Rps23	ENSMUSG00000049517	ribosomal protein S23 [Source:MGI Symbol;Acc:MGI:1913725]	RPS23	ENSG00000186468
Rps25	ENSMUSG00000009927	ribosomal protein S25 [Source:MGI Symbol;Acc:MGI:1922867]	RPS25	ENSG00000118181
Rps27a	ENSMUSG00000020460	ribosomal protein S27A [Source:MGI Symbol;Acc:MGI:1925544]	RPS27A	ENSG00000143947
Rps27l	ENSMUSG00000036781	ribosomal protein S27-like [Source:MGI Symbol;Acc:MGI:1915191]	RPS27L	ENSG00000185088
Rps3	ENSMUSG00000030744	ribosomal protein S3 [Source:MGI Symbol;Acc:MGI:1350917]	RPS3	ENSG00000149273
Rps3a1	ENSMUSG00000028081	ribosomal protein S3A1 [Source:MGI Symbol;Acc:MGI:1202063]	RPS3A	ENSG00000145425
Rps4x	ENSMUSG00000031320	ribosomal protein S4, X-linked [Source:MGI Symbol;Acc:MGI:98158]	RPS4X	ENSG00000198034
Rps6	ENSMUSG00000028495	ribosomal protein S6 [Source:MGI Symbol;Acc:MGI:98159]	RPS6	ENSG00000137154
Rps7	ENSMUSG00000061477	ribosomal protein S7 [Source:MGI Symbol;Acc:MGI:1333818]	RPS7	ENSG00000171863
Rptor	ENSMUSG00000025583	regulatory associated protein of MTOR, complex 1 [Source:MGI Symbol;Acc:MGI:1921620]	RPTOR	ENSG00000141564
Rreb1	ENSMUSG00000039087	ras responsive element binding protein 1 [Source:MGI Symbol;Acc:MGI:2443664]	RREB1	ENSG00000124782
Rrp8	ENSMUSG00000030888	ribosomal RNA processing 8 [Source:MGI Symbol;Acc:MGI:1914251]	RRP8	ENSG00000132275
Rsad1	ENSMUSG00000039096	radical S-adenosyl methionine domain containing 1 [Source:MGI Symbol;Acc:MGI:3039628]	RSAD1	ENSG00000136444
Rsad2	ENSMUSG00000020641	radical S-adenosyl methionine domain containing 2 [Source:MGI Symbol;Acc:MGI:1929628]	RSAD2	ENSG00000134321
Rsl24d1	ENSMUSG00000032215	ribosomal L24 domain containing 1 [Source:MGI Symbol;Acc:MGI:2681840]	RSL24D1	ENSG00000137876
Rsph3a	ENSMUSG00000073471	radial spoke 3A homolog (Chlamydomonas) [Source:MGI Symbol;Acc:MGI:1914082]	RSPH3	ENSG00000130363
Rsph4a	ENSMUSG00000039552	radial spoke head 4 homolog A (Chlamydomonas) [Source:MGI Symbol;Acc:MGI:3027894]	RSPH4A	ENSG00000111834
Rsu1	ENSMUSG00000026727	Ras suppressor protein 1 [Source:MGI Symbol;Acc:MGI:103040]	RSU1	ENSG00000148484
Peg10	ENSMUSG00000092035	paternally expressed 10 [Source:MGI Symbol;Acc:MGI:2157785]	RTL1	ENSG00000254656
Rtl3	ENSMUSG00000047686	retrotransposon Gag like 3 [Source:MGI Symbol;Acc:MGI:2685221]	RTL3	ENSG00000179300
Rtl8a	ENSMUSG00000067925	retrotransposon Gag like 8A [Source:MGI Symbol;Acc:MGI:1913408]	RTL8C	ENSG00000134590
Rtl8b	ENSMUSG00000067924	retrotransposon Gag like 8B [Source:MGI Symbol;Acc:MGI:3576504]	RTL8C	ENSG00000134590
Rtl9	ENSMUSG00000085584	retrotransposon Gag like 9 [Source:MGI Symbol;Acc:MGI:2685231]	RTL9	ENSG00000243978
Rtn1	ENSMUSG00000021087	reticulon 1 [Source:MGI Symbol;Acc:MGI:1933947]	RTN1	ENSG00000139970
Rtn4ip1	ENSMUSG00000019864	reticulon 4 interacting protein 1 [Source:MGI Symbol;Acc:MGI:2178759]	RTN4IP1	ENSG00000130347
Rtp3	ENSMUSG00000066319	receptor transporter protein 3 [Source:MGI Symbol;Acc:MGI:2446841]	RTP3	ENSG00000163825
Rtraf	ENSMUSG00000021807	RNA transcription, translation and transport factor [Source:MGI Symbol;Acc:MGI:1915295]	RTRAF	ENSG00000087302
Runx1t1	ENSMUSG00000006586	RUNX1 translocation partner 1 [Source:MGI Symbol;Acc:MGI:104793]	RUNX1T1	ENSG00000079102
Rusc1	ENSMUSG00000041263	RUN and SH3 domain containing 1 [Source:MGI Symbol;Acc:MGI:1919546]	RUSC1	ENSG00000160753
Rwdd1	ENSMUSG00000019782	RWD domain containing 1 [Source:MGI Symbol;Acc:MGI:1913771]	RWDD1	ENSG00000111832
Rwdd2b	ENSMUSG00000041079	RWD domain containing 2B [Source:MGI Symbol;Acc:MGI:1858215]	RWDD2B	ENSG00000156253
Rxrg	ENSMUSG00000015843	retinoid X receptor gamma [Source:MGI Symbol;Acc:MGI:98216]	RXRG	ENSG00000143171
S100a9	ENSMUSG00000056071	S100 calcium binding protein A9 (calgranulin B) [Source:MGI Symbol;Acc:MGI:1338947]	S100A9	ENSG00000163220
S1pr1	ENSMUSG00000045092	sphingosine-1-phosphate receptor 1 [Source:MGI Symbol;Acc:MGI:1096355]	S1PR1	ENSG00000170989
Samd4	ENSMUSG00000021838	sterile alpha motif domain containing 4 [Source:MGI Symbol;Acc:MGI:1921730]	SAMD4A	ENSG00000020577
Samhd1	ENSMUSG00000027639	SAM domain and HD domain, 1 [Source:MGI Symbol;Acc:MGI:1927468]	SAMHD1	ENSG00000101347
Samm50	ENSMUSG00000022437	SAMM50 sorting and assembly machinery component [Source:MGI Symbol;Acc:MGI:1915903]	SAMM50	ENSG00000100347
Sap30bp	ENSMUSG00000020755	SAP30 binding protein [Source:MGI Symbol;Acc:MGI:1927479]	SAP30BP	ENSG00000161526
Sarm1	ENSMUSG00000050132	sterile alpha and HEAT/Armadillo motif containing 1 [Source:MGI Symbol;Acc:MGI:2136419]	SARM1	ENSG00000004139
Sash1	ENSMUSG00000015305	SAM and SH3 domain containing 1 [Source:MGI Symbol;Acc:MGI:1917347]	SASH1	ENSG00000111961
Sat1	ENSMUSG00000025283	spermidine/spermine N1-acetyl transferase 1 [Source:MGI Symbol;Acc:MGI:98233]	SAT1	ENSG00000130066
Sbk3	ENSMUSG00000085272	SH3 domain binding kinase family, member 3 [Source:MGI Symbol;Acc:MGI:2685924]	SBK3	ENSG00000231274
Sccpdh	ENSMUSG00000038936	saccharopine dehydrogenase (putative) [Source:MGI Symbol;Acc:MGI:1924486]	SCCPDH	ENSG00000143653
Scd2	ENSMUSG00000025203	stearoyl-Coenzyme A desaturase 2 [Source:MGI Symbol;Acc:MGI:98240]	SCD	ENSG00000099194
Scly	ENSMUSG00000026307	selenocysteine lyase [Source:MGI Symbol;Acc:MGI:1355310]	SCLY	ENSG00000132330
Scmh1	ENSMUSG00000000085	sex comb on midleg homolog 1 [Source:MGI Symbol;Acc:MGI:1352762]	SCMH1	ENSG00000010803
Scnm1	ENSMUSG00000092607	sodium channel modifier 1 [Source:MGI Symbol;Acc:MGI:1341284]	SCNM1	ENSG00000163156
Sdc4	ENSMUSG00000017009	syndecan 4 [Source:MGI Symbol;Acc:MGI:1349164]	SDC4	ENSG00000124145
Sde2	ENSMUSG00000038806	SDE2 telomere maintenance homolog (S. pombe) [Source:MGI Symbol;Acc:MGI:2384788]	SDE2	ENSG00000143751
Sdf2	ENSMUSG00000002064	stromal cell derived factor 2 [Source:MGI Symbol;Acc:MGI:108019]	SDF2	ENSG00000132581
Sdf4	ENSMUSG00000029076	stromal cell derived factor 4 [Source:MGI Symbol;Acc:MGI:108079]	SDF4	ENSG00000078808
Sdr9c7	ENSMUSG00000040127	4short chain dehydrogenase/reductase family 9C, member 7 [Source:MGI Symbol;Acc:MGI:1917311]	SDR9C7	ENSG00000170426
Sec11a	ENSMUSG00000025724	SEC11 homolog A, signal peptidase complex subunit [Source:MGI Symbol;Acc:MGI:1929464]	SEC11A	ENSG00000140612
Sec11c	ENSMUSG00000024516	SEC11 homolog C, signal peptidase complex subunit [Source:MGI Symbol;Acc:MGI:1913536]	SEC11C	ENSG00000166562
Sec16b	ENSMUSG00000026589	SEC16 homolog B, endoplasmic reticulum export factor [Source:MGI Symbol;Acc:MGI:2148802]	SEC16B	ENSG00000120341
Sec22a	ENSMUSG00000034473	SEC22 homolog A, vesicle trafficking protein [Source:MGI Symbol;Acc:MGI:2447876]	SEC22A	ENSG00000121542
Sec24d	ENSMUSG00000039234	SEC24 homolog D, COPII coat complex component [Source:MGI Symbol;Acc:MGI:1916858]	SEC24D	ENSG00000150961
Sec61b	ENSMUSG00000053317	SEC61 translocon subunit beta [Source:MGI Symbol;Acc:MGI:1913462]	SEC61B	ENSG00000106803
Selenof	ENSMUSG00000037072	selenoprotein F [Source:MGI Symbol;Acc:MGI:1927947]	SELENOF	ENSG00000183291
Selenoh	ENSMUSG00000076437	selenoprotein H [Source:MGI Symbol;Acc:MGI:1919907]	SELENOH	ENSG00000211450
Sem1	ENSMUSG00000042541	SEM1, 26S proteasome complex subunit [Source:MGI Symbol;Acc:MGI:109238]	SEM1	ENSG00000127922
Sema6b	ENSMUSG00000001227	sema domain, transmembrane domain (TM), and cytoplasmic domain, (semaphorin) 6B [Source:MGI Symbol;Acc:MGI:1202889]	SEMA6B	ENSG00000167680
Septin8	ENSMUSG00000018398	septin 8 [Source:MGI Symbol;Acc:MGI:894310]	SEPTIN8	ENSG00000164402
Serpina3n	ENSMUSG00000021091	serine (or cysteine) peptidase inhibitor, clade A, member 3N [Source:MGI Symbol;Acc:MGI:105045]	SERPINA3	ENSG00000196136
Serpina3j	ENSMUSG00000079013	serine (or cysteine) peptidase inhibitor, clade A (alpha-1 antiproteinase, antitrypsin), member 3J [Source:MGI Symbol;Acc:MGI:2182843]	SERPINA3	ENSG00000196136
Serpine1	ENSMUSG00000037411	serine (or cysteine) peptidase inhibitor, clade E, member 1 [Source:MGI Symbol;Acc:MGI:97608]	SERPINE1	ENSG00000106366
Sertad1	ENSMUSG00000008384	SERTA domain containing 1 [Source:MGI Symbol;Acc:MGI:1913438]	SERTAD1	ENSG00000197019
Sf3b6	ENSMUSG00000037361	splicing factor 3B, subunit 6 [Source:MGI Symbol;Acc:MGI:1913305]	SF3B6	ENSG00000115128
Sft2d1	ENSMUSG00000073468	SFT2 domain containing 1 [Source:MGI Symbol;Acc:MGI:1918689]	SFT2D1	ENSG00000198818
Sft2d3	ENSMUSG00000044982	SFT2 domain containing 3 [Source:MGI Symbol;Acc:MGI:1914408]	SFT2D3	ENSG00000173349
Sgip1	ENSMUSG00000028524	SH3-domain GRB2-like (endophilin) interacting protein 1 [Source:MGI Symbol;Acc:MGI:1920344]	SGIP1	ENSG00000118473
Sgsm1	ENSMUSG00000042216	small G protein signaling modulator 1 [Source:MGI Symbol;Acc:MGI:107320]	SGSM1	ENSG00000167037
Sh2d1a	ENSMUSG00000005696	SH2 domain containing 1A [Source:MGI Symbol;Acc:MGI:1328352]	SH2D1A	ENSG00000183918
Sh2d3c	ENSMUSG00000059013	SH2 domain containing 3C [Source:MGI Symbol;Acc:MGI:1351631]	SH2D3C	ENSG00000095370
Sh3bp5	ENSMUSG00000021892	SH3-domain binding protein 5 (BTK-associated) [Source:MGI Symbol;Acc:MGI:1344391]	SH3BP5	ENSG00000131370
Sh3d19	ENSMUSG00000028082	SH3 domain protein D19 [Source:MGI Symbol;Acc:MGI:1350923]	SH3D19	ENSG00000109686
Sh3d21	ENSMUSG00000073758	SH3 domain containing 21 [Source:MGI Symbol;Acc:MGI:1914188]	SH3D21	ENSG00000214193
Sh3pxd2a	ENSMUSG00000053617	SH3 and PX domains 2A [Source:MGI Symbol;Acc:MGI:1298393]	SH3PXD2A	ENSG00000107957
Sh3pxd2b	ENSMUSG00000040711	SH3 and PX domains 2B [Source:MGI Symbol;Acc:MGI:2442062]	SH3PXD2B	ENSG00000174705
Sh3tc1	ENSMUSG00000036553	SH3 domain and tetratricopeptide repeats 1 [Source:MGI Symbol;Acc:MGI:2678949]	SH3TC1	ENSG00000125089
Shank1	ENSMUSG00000038738	SH3 and multiple ankyrin repeat domains 1 [Source:MGI Symbol;Acc:MGI:3613677]	SHANK1	ENSG00000161681
Shank2	ENSMUSG00000037541	SH3 and multiple ankyrin repeat domains 2 [Source:MGI Symbol;Acc:MGI:2671987]	SHANK2	ENSG00000162105
Shank3	ENSMUSG00000022623	SH3 and multiple ankyrin repeat domains 3 [Source:MGI Symbol;Acc:MGI:1930016]	SHANK3	ENSG00000251322
Shc3	ENSMUSG00000021448	src homology 2 domain-containing transforming protein C3 [Source:MGI Symbol;Acc:MGI:106179]	SHC3	ENSG00000148082
She	ENSMUSG00000046280	src homology 2 domain-containing transforming protein E [Source:MGI Symbol;Acc:MGI:1099462]	SHE	ENSG00000169291
Shfl	ENSMUSG00000038884	shiftless antiviral inhibitor of ribosomal frameshifting [Source:MGI Symbol;Acc:MGI:2441788]	SHFL	ENSG00000130813
Shroom1	ENSMUSG00000018387	shroom family member 1 [Source:MGI Symbol;Acc:MGI:1919024]	SHROOM1	ENSG00000164403
Sidt1	ENSMUSG00000022696	SID1 transmembrane family, member 1 [Source:MGI Symbol;Acc:MGI:2443155]	SIDT1	ENSG00000072858
Sim2	ENSMUSG00000062713	single-minded family bHLH transcription factor 2 [Source:MGI Symbol;Acc:MGI:98307]	SIM2	ENSG00000159263
Sinhcaf	ENSMUSG00000039985	SIN3-HDAC complex associated factor [Source:MGI Symbol;Acc:MGI:1929091]	SINHCAF	ENSG00000139146
Sipa1	ENSMUSG00000056917	signal-induced proliferation associated gene 1 [Source:MGI Symbol;Acc:MGI:107576]	SIPA1	ENSG00000213445
Sipa1l3	ENSMUSG00000030583	signal-induced proliferation-associated 1 like 3 [Source:MGI Symbol;Acc:MGI:1921456]	SIPA1L3	ENSG00000105738
Sirt1	ENSMUSG00000020063	sirtuin 1 [Source:MGI Symbol;Acc:MGI:2135607]	SIRT1	ENSG00000096717
Ska2	ENSMUSG00000020492	spindle and kinetochore associated complex subunit 2 [Source:MGI Symbol;Acc:MGI:1913390]	SKA2	ENSG00000182628
Skic8	ENSMUSG00000061559	SKI8 subunit of superkiller complex [Source:MGI Symbol;Acc:MGI:1917493]	SKIC8	ENSG00000140395
Skp1	ENSMUSG00000036309	S-phase kinase-associated protein 1 [Source:MGI Symbol;Acc:MGI:103575]	SKP1	ENSG00000113558
Slamf6	ENSMUSG00000015314	SLAM family member 6 [Source:MGI Symbol;Acc:MGI:1353620]	SLAMF6	ENSG00000162739
Slc11a2	ENSMUSG00000023030	solute carrier family 11 (proton-coupled divalent metal ion transporters), member 2 [Source:MGI Symbol;Acc:MGI:1345279]	SLC11A2	ENSG00000110911
Slc12a5	ENSMUSG00000017740	solute carrier family 12, member 5 [Source:MGI Symbol;Acc:MGI:1862037]	SLC12A5	ENSG00000124140
Slc15a2	ENSMUSG00000022899	solute carrier family 15 (H+/peptide transporter), member 2 [Source:MGI Symbol;Acc:MGI:1890457]	SLC15A2	ENSG00000163406
Slc15a3	ENSMUSG00000024737	solute carrier family 15, member 3 [Source:MGI Symbol;Acc:MGI:1929691]	SLC15A3	ENSG00000110446
Slc17a5	ENSMUSG00000049624	solute carrier family 17 (anion/sugar transporter), member 5 [Source:MGI Symbol;Acc:MGI:1924105]	SLC17A5	ENSG00000119899
Slc18b1	ENSMUSG00000037455	solute carrier family 18, subfamily B, member 1 [Source:MGI Symbol;Acc:MGI:1923556]	SLC18B1	ENSG00000146409
Slc19a2	ENSMUSG00000040918	solute carrier family 19 (thiamine transporter), member 2 [Source:MGI Symbol;Acc:MGI:1928761]	SLC19A2	ENSG00000117479
Slc22a5	ENSMUSG00000018900	solute carrier family 22 (organic cation transporter), member 5 [Source:MGI Symbol;Acc:MGI:1329012]	SLC22A5	ENSG00000197375
Slc23a1	ENSMUSG00000024354	solute carrier family 23 (nucleobase transporters), member 1 [Source:MGI Symbol;Acc:MGI:1341903]	SLC23A1	ENSG00000170482
Slc24a5	ENSMUSG00000035183	solute carrier family 24, member 5 [Source:MGI Symbol;Acc:MGI:2677271]	SLC24A5	ENSG00000188467
Slc25a14	ENSMUSG00000031105	solute carrier family 25 (mitochondrial carrier, brain), member 14 [Source:MGI Symbol;Acc:MGI:1330823]	SLC25A14	ENSG00000102078
Slc25a35	ENSMUSG00000018740	solute carrier family 25, member 35 [Source:MGI Symbol;Acc:MGI:1919248]	SLC25A35	ENSG00000125434
Slc25a48	ENSMUSG00000021509	solute carrier family 25, member 48 [Source:MGI Symbol;Acc:MGI:2145373]	SLC25A48	ENSG00000145832
Slc26a3	ENSMUSG00000001225	solute carrier family 26, member 3 [Source:MGI Symbol;Acc:MGI:107181]	SLC26A3	ENSG00000091138
Slc27a3	ENSMUSG00000027932	solute carrier family 27 (fatty acid transporter), member 3 [Source:MGI Symbol;Acc:MGI:1347358]	SLC27A3	ENSG00000143554
Slc29a4	ENSMUSG00000050822	solute carrier family 29 (nucleoside transporters), member 4 [Source:MGI Symbol;Acc:MGI:2385330]	SLC29A4	ENSG00000164638
Slc2a1	ENSMUSG00000028645	solute carrier family 2 (facilitated glucose transporter), member 1 [Source:MGI Symbol;Acc:MGI:95755]	SLC2A1	ENSG00000117394
Slc30a1	ENSMUSG00000037434	solute carrier family 30 (zinc transporter), member 1 [Source:MGI Symbol;Acc:MGI:1345281]	SLC30A1	ENSG00000170385
Slc30a5	ENSMUSG00000021629	solute carrier family 30 (zinc transporter), member 5 [Source:MGI Symbol;Acc:MGI:1916298]	SLC30A5	ENSG00000145740
Slc35a1	ENSMUSG00000028293	solute carrier family 35 (CMP-sialic acid transporter), member 1 [Source:MGI Symbol;Acc:MGI:1345622]	SLC35A1	ENSG00000164414
Slc35a5	ENSMUSG00000022664	solute carrier family 35, member A5 [Source:MGI Symbol;Acc:MGI:1921352]	SLC35A5	ENSG00000138459
Slc35e3	ENSMUSG00000060181	solute carrier family 35, member E3 [Source:MGI Symbol;Acc:MGI:2448489]	SLC35E3	ENSG00000175782
Slc35f3	ENSMUSG00000057060	solute carrier family 35, member F3 [Source:MGI Symbol;Acc:MGI:2444426]	SLC35F3	ENSG00000183780
Slc40a1	ENSMUSG00000025993	solute carrier family 40 (iron-regulated transporter), member 1 [Source:MGI Symbol;Acc:MGI:1315204]	SLC40A1	ENSG00000138449
Slc49a4	ENSMUSG00000022848	solute carrier family 49 member 4 [Source:MGI Symbol;Acc:MGI:2387188]	SLC49A4	ENSG00000138463
Slc4a8	ENSMUSG00000023032	solute carrier family 4 (anion exchanger), member 8 [Source:MGI Symbol;Acc:MGI:1928745]	SLC4A8	ENSG00000050438
Slc5a7	ENSMUSG00000023945	solute carrier family 5 (choline transporter), member 7 [Source:MGI Symbol;Acc:MGI:1927126]	SLC5A7	ENSG00000115665
Slc7a6os	ENSMUSG00000033106	solute carrier family 7, member 6 opposite strand [Source:MGI Symbol;Acc:MGI:1916951]	SLC7A6OS	ENSG00000103061
Slc7a7	ENSMUSG00000000958	solute carrier family 7 (cationic amino acid transporter, y+ system), member 7 [Source:MGI Symbol;Acc:MGI:1337120]	SLC7A7	ENSG00000155465
Slc8a1	ENSMUSG00000054640	solute carrier family 8 (sodium/calcium exchanger), member 1 [Source:MGI Symbol;Acc:MGI:107956]	SLC8A1	ENSG00000183023
Slc9a1	ENSMUSG00000028854	solute carrier family 9 (sodium/hydrogen exchanger), member 1 [Source:MGI Symbol;Acc:MGI:102462]	SLC9A1	ENSG00000090020
Slf1	ENSMUSG00000021597	SMC5-SMC6 complex localization factor 1 [Source:MGI Symbol;Acc:MGI:2145448]	SLF1	ENSG00000133302
Slitrk4	ENSMUSG00000046699	SLIT and NTRK-like family, member 4 [Source:MGI Symbol;Acc:MGI:2442509]	SLITRK4	ENSG00000179542
Smad2	ENSMUSG00000024563	SMAD family member 2 [Source:MGI Symbol;Acc:MGI:108051]	SMAD2	ENSG00000175387
Smad3	ENSMUSG00000032402	SMAD family member 3 [Source:MGI Symbol;Acc:MGI:1201674]	SMAD3	ENSG00000166949
Smap2	ENSMUSG00000032870	small ArfGAP 2 [Source:MGI Symbol;Acc:MGI:1917030]	SMAP2	ENSG00000084070
Smarca4	ENSMUSG00000032187	SWI/SNF related, matrix associated, actin dependent regulator of chromatin, subfamily a, member 4 [Source:MGI Symbol;Acc:MGI:88192]	SMARCA4	ENSG00000127616
Smarcb1	ENSMUSG00000000902	SWI/SNF related, matrix associated, actin dependent regulator of chromatin, subfamily b, member 1 [Source:MGI Symbol;Acc:MGI:1328366]	SMARCB1	ENSG00000099956
Smarcd1	ENSMUSG00000023018	SWI/SNF related, matrix associated, actin dependent regulator of chromatin, subfamily d, member 1 [Source:MGI Symbol;Acc:MGI:1933623]	SMARCD1	ENSG00000066117
Smc1b	ENSMUSG00000022432	structural maintenance of chromosomes 1B [Source:MGI Symbol;Acc:MGI:2154049]	SMC1B	ENSG00000077935
Smg8	ENSMUSG00000020495	SMG8 nonsense mediated mRNA decay factor [Source:MGI Symbol;Acc:MGI:1921383]	SMG8	ENSG00000167447
Smim31	ENSMUSG00000074300	small integral membrane protein 31 [Source:MGI Symbol;Acc:MGI:3039572]	SMIM31	ENSG00000248771
Smim7	ENSMUSG00000044600	small integral membrane protein 7 [Source:MGI Symbol;Acc:MGI:1914068]	SMIM7	ENSG00000214046
Smpdl3a	ENSMUSG00000019872	sphingomyelin phosphodiesterase, acid-like 3A [Source:MGI Symbol;Acc:MGI:1931437]	SMPDL3A	ENSG00000172594
Snip1	ENSMUSG00000050213	Smad nuclear interacting protein 1 [Source:MGI Symbol;Acc:MGI:2156003]	SNIP1	ENSG00000163877
Snph	ENSMUSG00000027457	syntaphilin [Source:MGI Symbol;Acc:MGI:2139270]	SNPH	ENSG00000101298
Snrnp25	ENSMUSG00000040767	small nuclear ribonucleoprotein 25 (U11/U12) [Source:MGI Symbol;Acc:MGI:1925622]	SNRNP25	ENSG00000161981
Snrpb2	ENSMUSG00000008333	U2 small nuclear ribonucleoprotein B [Source:MGI Symbol;Acc:MGI:104805]	SNRPB2	ENSG00000125870
Snrpc	ENSMUSG00000024217	U1 small nuclear ribonucleoprotein C [Source:MGI Symbol;Acc:MGI:109489]	SNRPC	ENSG00000124562
Snrpe	ENSMUSG00000090553	small nuclear ribonucleoprotein E [Source:MGI Symbol;Acc:MGI:98346]	SNRPE	ENSG00000182004
Snrpf	ENSMUSG00000020018	small nuclear ribonucleoprotein polypeptide F [Source:MGI Symbol;Acc:MGI:1917128]	SNRPF	ENSG00000139343
Snrpg	ENSMUSG00000057278	small nuclear ribonucleoprotein polypeptide G [Source:MGI Symbol;Acc:MGI:1915261]	SNRPG	ENSG00000143977
Sntb1	ENSMUSG00000060429	syntrophin, basic 1 [Source:MGI Symbol;Acc:MGI:101781]	SNTB1	ENSG00000172164
Sntg2	ENSMUSG00000020672	syntrophin, gamma 2 [Source:MGI Symbol;Acc:MGI:1919541]	SNTG2	ENSG00000172554
Snu13	ENSMUSG00000063480	SNU13 homolog, small nuclear ribonucleoprotein (U4/U6.U5) [Source:MGI Symbol;Acc:MGI:893586]	SNU13	ENSG00000100138
Snw1	ENSMUSG00000021039	SNW domain containing 1 [Source:MGI Symbol;Acc:MGI:1913604]	SNW1	ENSG00000100603
Snx15	ENSMUSG00000024787	sorting nexin 15 [Source:MGI Symbol;Acc:MGI:1916274]	SNX15	ENSG00000110025
Snx18	ENSMUSG00000042364	sorting nexin 18 [Source:MGI Symbol;Acc:MGI:2137642]	SNX18	ENSG00000178996
Snx5	ENSMUSG00000027423	sorting nexin 5 [Source:MGI Symbol;Acc:MGI:1916428]	SNX5	ENSG00000089006
Sobp	ENSMUSG00000038248	sine oculis binding protein [Source:MGI Symbol;Acc:MGI:1924427]	SOBP	ENSG00000112320
Socs3	ENSMUSG00000053113	suppressor of cytokine signaling 3 [Source:MGI Symbol;Acc:MGI:1201791]	SOCS3	ENSG00000184557
Sod3	ENSMUSG00000072941	superoxide dismutase 3, extracellular [Source:MGI Symbol;Acc:MGI:103181]	SOD3	ENSG00000109610
Sorbs2	ENSMUSG00000031626	sorbin and SH3 domain containing 2 [Source:MGI Symbol;Acc:MGI:1924574]	SORBS2	ENSG00000154556
Sox8	ENSMUSG00000024176	SRY (sex determining region Y)-box 8 [Source:MGI Symbol;Acc:MGI:98370]	SOX8	ENSG00000005513
Sp2	ENSMUSG00000018678	Sp2 transcription factor [Source:MGI Symbol;Acc:MGI:1926162]	SP2	ENSG00000167182
Spaar	ENSMUSG00000028475	small regulatory polypeptide of amino acid response [Source:MGI Symbol;Acc:MGI:1918656]	SPAAR	ENSG00000235387
Spata24	ENSMUSG00000024352	spermatogenesis associated 24 [Source:MGI Symbol;Acc:MGI:1918492]	SPATA24	ENSG00000170469
Spcs1	ENSMUSG00000021917	signal peptidase complex subunit 1 homolog (S. cerevisiae) [Source:MGI Symbol;Acc:MGI:1916269]	SPCS1	ENSG00000114902
Spg21	ENSMUSG00000032388	SPG21, maspardin [Source:MGI Symbol;Acc:MGI:106403]	SPG21	ENSG00000090487
Sphk2	ENSMUSG00000057342	sphingosine kinase 2 [Source:MGI Symbol;Acc:MGI:1861380]	SPHK2	ENSG00000063176
Spidr	ENSMUSG00000041974	scaffolding protein involved in DNA repair [Source:MGI Symbol;Acc:MGI:1924834]	SPIDR	ENSG00000164808
Spock2	ENSMUSG00000058297	sparc/osteonectin, cwcv and kazal-like domains proteoglycan 2 [Source:MGI Symbol;Acc:MGI:1891351]	SPOCK2	ENSG00000107742
Spon2	ENSMUSG00000037379	spondin 2, extracellular matrix protein [Source:MGI Symbol;Acc:MGI:1923724]	SPON2	ENSG00000159674
Sppl2b	ENSMUSG00000035206	signal peptide peptidase like 2B [Source:MGI Symbol;Acc:MGI:1920468]	SPPL2B	ENSG00000005206
Sprtn	ENSMUSG00000031986	SprT-like N-terminal domain [Source:MGI Symbol;Acc:MGI:2685351]	SPRTN	ENSG00000010072
Spry4	ENSMUSG00000024427	sprouty RTK signaling antagonist 4 [Source:MGI Symbol;Acc:MGI:1345144]	SPRY4	ENSG00000187678
Spsb3	ENSMUSG00000024160	splA/ryanodine receptor domain and SOCS box containing 3 [Source:MGI Symbol;Acc:MGI:1891471]	SPSB3	ENSG00000162032
Sptssb	ENSMUSG00000043461	serine palmitoyltransferase, small subunit B [Source:MGI Symbol;Acc:MGI:1913433]	SPTSSB	ENSG00000196542
Sqle	ENSMUSG00000022351	squalene epoxidase [Source:MGI Symbol;Acc:MGI:109296]	SQLE	ENSG00000104549
Srcap	ENSMUSG00000053877	Snf2-related CREBBP activator protein [Source:MGI Symbol;Acc:MGI:2444036]	SRCAP	ENSG00000080603
Srcin1	ENSMUSG00000038453	SRC kinase signaling inhibitor 1 [Source:MGI Symbol;Acc:MGI:1933179]	SRCIN1	ENSG00000277363
Srebf1	ENSMUSG00000020538	sterol regulatory element binding transcription factor 1 [Source:MGI Symbol;Acc:MGI:107606]	SREBF1	ENSG00000072310
Srebf2	ENSMUSG00000022463	sterol regulatory element binding factor 2 [Source:MGI Symbol;Acc:MGI:107585]	SREBF2	ENSG00000198911
Srf	ENSMUSG00000015605	serum response factor [Source:MGI Symbol;Acc:MGI:106658]	SRF	ENSG00000112658
Srfbp1	ENSMUSG00000024528	serum response factor binding protein 1 [Source:MGI Symbol;Acc:MGI:1914472]	SRFBP1	ENSG00000151304
Srgap2	ENSMUSG00000026425	SLIT-ROBO Rho GTPase activating protein 2 [Source:MGI Symbol;Acc:MGI:109605]	SRGAP2	ENSG00000266028
Srgap3	ENSMUSG00000030257	SLIT-ROBO Rho GTPase activating protein 3 [Source:MGI Symbol;Acc:MGI:2152938]	SRGAP3	ENSG00000196220
Srrm4	ENSMUSG00000063919	serine/arginine repetitive matrix 4 [Source:MGI Symbol;Acc:MGI:1916205]	SRRM4	ENSG00000139767
Srsf4	ENSMUSG00000028911	serine and arginine-rich splicing factor 4 [Source:MGI Symbol;Acc:MGI:1890577]	SRSF4	ENSG00000116350
Srsf7	ENSMUSG00000024097	serine and arginine-rich splicing factor 7 [Source:MGI Symbol;Acc:MGI:1926232]	SRSF7	ENSG00000115875
Ssh1	ENSMUSG00000042121	slingshot protein phosphatase 1 [Source:MGI Symbol;Acc:MGI:2686240]	SSH1	ENSG00000084112
Ssh2	ENSMUSG00000037926	slingshot protein phosphatase 2 [Source:MGI Symbol;Acc:MGI:2679255]	SSH2	ENSG00000141298
Ssr4	ENSMUSG00000002014	signal sequence receptor, delta [Source:MGI Symbol;Acc:MGI:1099464]	SSR4	ENSG00000180879
Ssu72	ENSMUSG00000029038	Ssu72 RNA polymerase II CTD phosphatase homolog (yeast) [Source:MGI Symbol;Acc:MGI:1916241]	SSU72	ENSG00000160075
St3gal1	ENSMUSG00000013846	ST3 beta-galactoside alpha-2,3-sialyltransferase 1 [Source:MGI Symbol;Acc:MGI:98304]	ST3GAL1	ENSG00000008513
St3gal3	ENSMUSG00000028538	ST3 beta-galactoside alpha-2,3-sialyltransferase 3 [Source:MGI Symbol;Acc:MGI:1316659]	ST3GAL3	ENSG00000126091
St6galnac3	ENSMUSG00000052544	ST6 (alpha-N-acetyl-neuraminyl-2,3-beta-galactosyl-1,3)-N-acetylgalactosaminide alpha-2,6-sialyltransferase 3 [Source:MGI Symbol;Acc:MGI:1341828]	ST6GALNAC3	ENSG00000184005
St6galnac4	ENSMUSG00000079442	ST6 (alpha-N-acetyl-neuraminyl-2,3-beta-galactosyl-1,3)-N-acetylgalactosaminide alpha-2,6-sialyltransferase 4 [Source:MGI Symbol;Acc:MGI:1341894]	ST6GALNAC4	ENSG00000136840
St8sia5	ENSMUSG00000025425	ST8 alpha-N-acetyl-neuraminide alpha-2,8-sialyltransferase 5 [Source:MGI Symbol;Acc:MGI:109243]	ST8SIA5	ENSG00000101638
Stap2	ENSMUSG00000038781	signal transducing adaptor family member 2 [Source:MGI Symbol;Acc:MGI:2147039]	STAP2	ENSG00000178078
Stard13	ENSMUSG00000016128	StAR related lipid transfer domain containing 13 [Source:MGI Symbol;Acc:MGI:2385331]	STARD13	ENSG00000133121
Stat2	ENSMUSG00000040033	signal transducer and activator of transcription 2 [Source:MGI Symbol;Acc:MGI:103039]	STAT2	ENSG00000170581
Stat3	ENSMUSG00000004040	signal transducer and activator of transcription 3 [Source:MGI Symbol;Acc:MGI:103038]	STAT3	ENSG00000168610
Stat5a	ENSMUSG00000004043	signal transducer and activator of transcription 5A [Source:MGI Symbol;Acc:MGI:103036]	STAT5A	ENSG00000126561
Stc2	ENSMUSG00000020303	stanniocalcin 2 [Source:MGI Symbol;Acc:MGI:1316731]	STC2	ENSG00000113739
Stk26	ENSMUSG00000031112	serine/threonine kinase 26 [Source:MGI Symbol;Acc:MGI:1917665]	STK26	ENSG00000134602
Stk35	ENSMUSG00000037885	serine/threonine kinase 35 [Source:MGI Symbol;Acc:MGI:1914583]	STK35	ENSG00000125834
Stk38l	ENSMUSG00000001630	serine/threonine kinase 38 like [Source:MGI Symbol;Acc:MGI:1922250]	STK38L	ENSG00000211455
Stk40	ENSMUSG00000042608	serine/threonine kinase 40 [Source:MGI Symbol;Acc:MGI:1921428]	STK40	ENSG00000196182
Ston1	ENSMUSG00000033855	stonin 1 [Source:MGI Symbol;Acc:MGI:1924307]	STON1	ENSG00000243244
Stx1b	ENSMUSG00000030806	syntaxin 1B [Source:MGI Symbol;Acc:MGI:1930705]	STX1B	ENSG00000099365
Stx4a	ENSMUSG00000030805	syntaxin 4A (placental) [Source:MGI Symbol;Acc:MGI:893577]	STX4	ENSG00000103496
Stxbp1	ENSMUSG00000026797	syntaxin binding protein 1 [Source:MGI Symbol;Acc:MGI:107363]	STXBP1	ENSG00000136854
Sumo1	ENSMUSG00000026021	small ubiquitin-like modifier 1 [Source:MGI Symbol;Acc:MGI:1197010]	SUMO1	ENSG00000116030
Sun1	ENSMUSG00000036817	Sad1 and UNC84 domain containing 1 [Source:MGI Symbol;Acc:MGI:1924303]	SUN1	ENSG00000164828
Supt4a	ENSMUSG00000020485	SPT4A, DSIF elongation factor subunit [Source:MGI Symbol;Acc:MGI:107416]	SUPT4H1	ENSG00000213246
Surf2	ENSMUSG00000014873	surfeit gene 2 [Source:MGI Symbol;Acc:MGI:98444]	SURF2	ENSG00000148291
Surf6	ENSMUSG00000036160	surfeit gene 6 [Source:MGI Symbol;Acc:MGI:98447]	SURF6	ENSG00000148296
Susd1	ENSMUSG00000038578	sushi domain containing 1 [Source:MGI Symbol;Acc:MGI:3651543]	SUSD1	ENSG00000106868
Suv39h1	ENSMUSG00000039231	suppressor of variegation 3-9 1 [Source:MGI Symbol;Acc:MGI:1099440]	SUV39H1	ENSG00000101945
Swi5	ENSMUSG00000044627	SWI5 recombination repair homolog (yeast) [Source:MGI Symbol;Acc:MGI:1920181]	SWI5	ENSG00000175854
Syce2	ENSMUSG00000003824	synaptonemal complex central element protein 2 [Source:MGI Symbol;Acc:MGI:1919096]	SYCE2	ENSG00000161860
Syf2	ENSMUSG00000028821	SYF2 homolog, RNA splicing factor (S. cerevisiae) [Source:MGI Symbol;Acc:MGI:1915842]	SYF2	ENSG00000117614
Syn1	ENSMUSG00000037217	synapsin I [Source:MGI Symbol;Acc:MGI:98460]	SYN1	ENSG00000008056
Syn2	ENSMUSG00000009394	synapsin II [Source:MGI Symbol;Acc:MGI:103020]	SYN2	ENSG00000157152
Sync	ENSMUSG00000001333	syncoilin [Source:MGI Symbol;Acc:MGI:1916078]	SYNC	ENSG00000162520
Syne1	ENSMUSG00000096054	spectrin repeat containing, nuclear envelope 1 [Source:MGI Symbol;Acc:MGI:1927152]	SYNE1	ENSG00000131018
Syne4	ENSMUSG00000019737	spectrin repeat containing, nuclear envelope family member 4 [Source:MGI Symbol;Acc:MGI:2141950]	SYNE4	ENSG00000181392
Synpo2l	ENSMUSG00000039376	synaptopodin 2-like [Source:MGI Symbol;Acc:MGI:1916010]	SYNPO2L	ENSG00000166317
Synrg	ENSMUSG00000034940	synergin, gamma [Source:MGI Symbol;Acc:MGI:1354742]	SYNRG	ENSG00000275066
Syp	ENSMUSG00000031144	synaptophysin [Source:MGI Symbol;Acc:MGI:98467]	SYP	ENSG00000102003
Sys1	ENSMUSG00000045503	SYS1 Golgi-localized integral membrane protein homolog (S. cerevisiae) [Source:MGI Symbol;Acc:MGI:1913710]	SYS1	ENSG00000204070
Syt11	ENSMUSG00000068923	synaptotagmin XI [Source:MGI Symbol;Acc:MGI:1859547]	SYT11	ENSG00000132718
Syt12	ENSMUSG00000049303	synaptotagmin XII [Source:MGI Symbol;Acc:MGI:2159601]	SYT12	ENSG00000173227
Szt2	ENSMUSG00000033253	SZT2 subunit of KICSTOR complex [Source:MGI Symbol;Acc:MGI:3033336]	SZT2	ENSG00000198198
Taf7	ENSMUSG00000051316	TATA-box binding protein associated factor 7 [Source:MGI Symbol;Acc:MGI:1346348]	TAF7	ENSG00000178913
Ak6	ENSMUSG00000078941	adenylate kinase 6 [Source:MGI Symbol;Acc:MGI:5510732]	TAF9	ENSG00000273841
Tagap1	ENSMUSG00000052031	T cell activation GTPase activating protein 1 [Source:MGI Symbol;Acc:MGI:1919786]	TAGAP	ENSG00000164691
Tanc1	ENSMUSG00000035168	tetratricopeptide repeat, ankyrin repeat and coiled-coil containing 1 [Source:MGI Symbol;Acc:MGI:1914110]	TANC1	ENSG00000115183
Tanc2	ENSMUSG00000053580	tetratricopeptide repeat, ankyrin repeat and coiled-coil containing 2 [Source:MGI Symbol;Acc:MGI:2444121]	TANC2	ENSG00000170921
Taok3	ENSMUSG00000061288	TAO kinase 3 [Source:MGI Symbol;Acc:MGI:3041177]	TAOK3	ENSG00000135090
Tapt1	ENSMUSG00000046985	transmembrane anterior posterior transformation 1 [Source:MGI Symbol;Acc:MGI:2683537]	TAPT1	ENSG00000169762
Tasp1	ENSMUSG00000039033	taspase, threonine aspartase 1 [Source:MGI Symbol;Acc:MGI:1923062]	TASP1	ENSG00000089123
Tbc1d14	ENSMUSG00000029192	TBC1 domain family, member 14 [Source:MGI Symbol;Acc:MGI:1098708]	TBC1D14	ENSG00000132405
Tbc1d24	ENSMUSG00000036473	TBC1 domain family, member 24 [Source:MGI Symbol;Acc:MGI:2443456]	TBC1D24	ENSG00000162065
Tbc1d5	ENSMUSG00000023923	TBC1 domain family, member 5 [Source:MGI Symbol;Acc:MGI:1919488]	TBC1D5	ENSG00000131374
Tbc1d8	ENSMUSG00000003134	TBC1 domain family, member 8 [Source:MGI Symbol;Acc:MGI:1927225]	TBC1D8	ENSG00000204634
Tbca	ENSMUSG00000042043	tubulin cofactor A [Source:MGI Symbol;Acc:MGI:107549]	TBCA	ENSG00000171530
Tbl1x	ENSMUSG00000025246	transducin (beta)-like 1 X-linked [Source:MGI Symbol;Acc:MGI:1336172]	TBL1Y	ENSG00000092377
Tbl2	ENSMUSG00000005374	transducin (beta)-like 2 [Source:MGI Symbol;Acc:MGI:1351652]	TBL2	ENSG00000106638
Tbx2	ENSMUSG00000000093	T-box 2 [Source:MGI Symbol;Acc:MGI:98494]	TBX2	ENSG00000121068
Tbx3	ENSMUSG00000018604	T-box 3 [Source:MGI Symbol;Acc:MGI:98495]	TBX3	ENSG00000135111
Tcaf1	ENSMUSG00000036667	TRPM8 channel-associated factor 1 [Source:MGI Symbol;Acc:MGI:1914665]	TCAF1	ENSG00000198420
Tcf4	ENSMUSG00000053477	transcription factor 4 [Source:MGI Symbol;Acc:MGI:98506]	TCF4	ENSG00000196628
Tcf7l1	ENSMUSG00000055799	transcription factor 7 like 1 (T cell specific, HMG box) [Source:MGI Symbol;Acc:MGI:1202876]	TCF7L1	ENSG00000152284
Tcf7l2	ENSMUSG00000024985	transcription factor 7 like 2, T cell specific, HMG box [Source:MGI Symbol;Acc:MGI:1202879]	TCF7L2	ENSG00000148737
Tcp1	ENSMUSG00000068039	t-complex protein 1 [Source:MGI Symbol;Acc:MGI:98535]	TCP1	ENSG00000120438
Tcp11l1	ENSMUSG00000027175	t-complex 11 like 1 [Source:MGI Symbol;Acc:MGI:2444263]	TCP11L1	ENSG00000176148
Tdp2	ENSMUSG00000035958	tyrosyl-DNA phosphodiesterase 2 [Source:MGI Symbol;Acc:MGI:1860486]	TDP2	ENSG00000111802
Tdrd7	ENSMUSG00000035517	tudor domain containing 7 [Source:MGI Symbol;Acc:MGI:2140279]	TDRD7	ENSG00000196116
Tead1	ENSMUSG00000055320	TEA domain family member 1 [Source:MGI Symbol;Acc:MGI:101876]	TEAD1	ENSG00000187079
Tef	ENSMUSG00000022389	thyrotroph embryonic factor [Source:MGI Symbol;Acc:MGI:98663]	TEF	ENSG00000167074
Tesk1	ENSMUSG00000028458	testis specific protein kinase 1 [Source:MGI Symbol;Acc:MGI:1201675]	TESK1	ENSG00000107140
Tex10	ENSMUSG00000028345	testis expressed gene 10 [Source:MGI Symbol;Acc:MGI:1344413]	TEX10	ENSG00000136891
Tfam	ENSMUSG00000003923	transcription factor A, mitochondrial [Source:MGI Symbol;Acc:MGI:107810]	TFAM	ENSG00000108064
Tfcp2l1	ENSMUSG00000026380	transcription factor CP2-like 1 [Source:MGI Symbol;Acc:MGI:2444691]	TFCP2L1	ENSG00000115112
Tfpi2	ENSMUSG00000029664	tissue factor pathway inhibitor 2 [Source:MGI Symbol;Acc:MGI:108543]	TFPI2	ENSG00000105825
Tgfb1i1	ENSMUSG00000030782	transforming growth factor beta 1 induced transcript 1 [Source:MGI Symbol;Acc:MGI:102784]	TGFB1I1	ENSG00000140682
Tgfb2	ENSMUSG00000039239	transforming growth factor, beta 2 [Source:MGI Symbol;Acc:MGI:98726]	TGFB2	ENSG00000092969
Tgfb3	ENSMUSG00000021253	transforming growth factor, beta 3 [Source:MGI Symbol;Acc:MGI:98727]	TGFB3	ENSG00000119699
Tgfbr2	ENSMUSG00000032440	transforming growth factor, beta receptor II [Source:MGI Symbol;Acc:MGI:98729]	TGFBR2	ENSG00000163513
Tgm2	ENSMUSG00000037820	transglutaminase 2, C polypeptide [Source:MGI Symbol;Acc:MGI:98731]	TGM2	ENSG00000198959
Them4	ENSMUSG00000028145	thioesterase superfamily member 4 [Source:MGI Symbol;Acc:MGI:1923028]	THEM4	ENSG00000159445
Thpo	ENSMUSG00000022847	thrombopoietin [Source:MGI Symbol;Acc:MGI:101875]	THPO	ENSG00000090534
Thra	ENSMUSG00000058756	thyroid hormone receptor alpha [Source:MGI Symbol;Acc:MGI:98742]	THRA	ENSG00000126351
Thrap3	ENSMUSG00000043962	thyroid hormone receptor associated protein 3 [Source:MGI Symbol;Acc:MGI:2442637]	THRAP3	ENSG00000054118
Thrb	ENSMUSG00000021779	thyroid hormone receptor beta [Source:MGI Symbol;Acc:MGI:98743]	THRB	ENSG00000151090
Thsd7b	ENSMUSG00000042581	thrombospondin, type I, domain containing 7B [Source:MGI Symbol;Acc:MGI:2443925]	THSD7B	ENSG00000144229
Thumpd3	ENSMUSG00000030264	THUMP domain containing 3 [Source:MGI Symbol;Acc:MGI:1277973]	THUMPD3	ENSG00000134077
Timm29	ENSMUSG00000048429	translocase of inner mitochondrial membrane 29 [Source:MGI Symbol;Acc:MGI:1917023]	TIMM29	ENSG00000142444
Timm8b	ENSMUSG00000039016	translocase of inner mitochondrial membrane 8B [Source:MGI Symbol;Acc:MGI:1353424]	TIMM8B	ENSG00000150779
Tinagl1	ENSMUSG00000028776	tubulointerstitial nephritis antigen-like 1 [Source:MGI Symbol;Acc:MGI:2137617]	TINAGL1	ENSG00000142910
Tinf2	ENSMUSG00000007589	Terf1 (TRF1)-interacting nuclear factor 2 [Source:MGI Symbol;Acc:MGI:107246]	TINF2	ENSG00000092330
Tirap	ENSMUSG00000032041	toll-interleukin 1 receptor (TIR) domain-containing adaptor protein [Source:MGI Symbol;Acc:MGI:2152213]	TIRAP	ENSG00000150455
Tjp2	ENSMUSG00000024812	tight junction protein 2 [Source:MGI Symbol;Acc:MGI:1341872]	TJP2	ENSG00000119139
Tle1	ENSMUSG00000008305	transducin-like enhancer of split 1 [Source:MGI Symbol;Acc:MGI:104636]	TLE1	ENSG00000196781
Tln2	ENSMUSG00000052698	talin 2 [Source:MGI Symbol;Acc:MGI:1917799]	TLN2	ENSG00000171914
Tm4sf1	ENSMUSG00000027800	transmembrane 4 superfamily member 1 [Source:MGI Symbol;Acc:MGI:104678]	TM4SF1	ENSG00000169908
Tm7sf3	ENSMUSG00000040234	transmembrane 7 superfamily member 3 [Source:MGI Symbol;Acc:MGI:1914873]	TM7SF3	ENSG00000064115
Tma7	ENSMUSG00000091537	translational machinery associated 7 [Source:MGI Symbol;Acc:MGI:1913417]	TMA7	ENSG00000232112
Tmc7	ENSMUSG00000042246	transmembrane channel-like gene family 7 [Source:MGI Symbol;Acc:MGI:2443317]	TMC7	ENSG00000170537
Tmcc3	ENSMUSG00000020023	transmembrane and coiled coil domains 3 [Source:MGI Symbol;Acc:MGI:2442900]	TMCC3	ENSG00000057704
Tmed7	ENSMUSG00000033184	transmembrane p24 trafficking protein 7 [Source:MGI Symbol;Acc:MGI:1913926]	TMED7	ENSG00000134970
Tmem100	ENSMUSG00000069763	transmembrane protein 100 [Source:MGI Symbol;Acc:MGI:1915138]	TMEM100	ENSG00000166292
Tmem106c	ENSMUSG00000052369	transmembrane protein 106C [Source:MGI Symbol;Acc:MGI:1196384]	TMEM106C	ENSG00000134291
Tmem127	ENSMUSG00000034850	transmembrane protein 127 [Source:MGI Symbol;Acc:MGI:1916720]	TMEM127	ENSG00000135956
Tmem128	ENSMUSG00000067365	transmembrane protein 128 [Source:MGI Symbol;Acc:MGI:1913559]	TMEM128	ENSG00000132406
Tmem134	ENSMUSG00000024845	transmembrane protein 134 [Source:MGI Symbol;Acc:MGI:1914240]	TMEM134	ENSG00000172663
Tmem135	ENSMUSG00000039428	transmembrane protein 135 [Source:MGI Symbol;Acc:MGI:1920009]	TMEM135	ENSG00000166575
Tmem138	ENSMUSG00000024666	transmembrane protein 138 [Source:MGI Symbol;Acc:MGI:1920232]	TMEM138	ENSG00000149483
Tmem150a	ENSMUSG00000055912	transmembrane protein 150A [Source:MGI Symbol;Acc:MGI:2385244]	TMEM150A	ENSG00000168890
Tmem165	ENSMUSG00000029234	transmembrane protein 165 [Source:MGI Symbol;Acc:MGI:894407]	TMEM165	ENSG00000134851
Tmem176a	ENSMUSG00000023367	transmembrane protein 176A [Source:MGI Symbol;Acc:MGI:1913308]	TMEM176A	ENSG00000002933
Tmem176b	ENSMUSG00000029810	transmembrane protein 176B [Source:MGI Symbol;Acc:MGI:1916348]	TMEM176B	ENSG00000106565
Tmem181a	ENSMUSG00000038141	transmembrane protein 181A [Source:MGI Symbol;Acc:MGI:1924356]	TMEM181	ENSG00000146433
Tmem184b	ENSMUSG00000009035	transmembrane protein 184b [Source:MGI Symbol;Acc:MGI:2445179]	TMEM184B	ENSG00000198792
Tmem185b	ENSMUSG00000098923	transmembrane protein 185B [Source:MGI Symbol;Acc:MGI:1917634]	TMEM185B	ENSG00000226479
Tmem192	ENSMUSG00000025521	transmembrane protein 192 [Source:MGI Symbol;Acc:MGI:1920317]	TMEM192	ENSG00000170088
Tmem199	ENSMUSG00000051232	transmembrane protein 199 [Source:MGI Symbol;Acc:MGI:2144113]	TMEM199	ENSG00000244045
Tmem216	ENSMUSG00000024667	transmembrane protein 216 [Source:MGI Symbol;Acc:MGI:1920020]	TMEM216	ENSG00000187049
Tmem39a	ENSMUSG00000002845	transmembrane protein 39a [Source:MGI Symbol;Acc:MGI:1915096]	TMEM39A	ENSG00000176142
Tmem44	ENSMUSG00000022537	transmembrane protein 44 [Source:MGI Symbol;Acc:MGI:1924489]	TMEM44	ENSG00000145014
Tmem50a	ENSMUSG00000028822	transmembrane protein 50A [Source:MGI Symbol;Acc:MGI:1919067]	TMEM50A	ENSG00000183726
Tmem52	ENSMUSG00000023153	transmembrane protein 52 [Source:MGI Symbol;Acc:MGI:1916921]	TMEM52	ENSG00000178821
Tmem68	ENSMUSG00000028232	transmembrane protein 68 [Source:MGI Symbol;Acc:MGI:1919348]	TMEM68	ENSG00000167904
Tmem86a	ENSMUSG00000010307	transmembrane protein 86A [Source:MGI Symbol;Acc:MGI:1915143]	TMEM86A	ENSG00000151117
Tmem87b	ENSMUSG00000014353	transmembrane protein 87B [Source:MGI Symbol;Acc:MGI:1919727]	TMEM87B	ENSG00000153214
Tmie	ENSMUSG00000049555	transmembrane inner ear [Source:MGI Symbol;Acc:MGI:2159400]	TMIE	ENSG00000181585
Tnfaip2	ENSMUSG00000021281	tumor necrosis factor, alpha-induced protein 2 [Source:MGI Symbol;Acc:MGI:104960]	TNFAIP2	ENSG00000185215
Tnfaip8	ENSMUSG00000062210	tumor necrosis factor, alpha-induced protein 8 [Source:MGI Symbol;Acc:MGI:2147191]	TNFAIP8	ENSG00000145779
Tnfrsf22	ENSMUSG00000010751	tumor necrosis factor receptor superfamily, member 22 [Source:MGI Symbol;Acc:MGI:1930270]	TNFRSF10B	ENSG00000120889
Tnfrsf23	ENSMUSG00000037613	tumor necrosis factor receptor superfamily, member 23 [Source:MGI Symbol;Acc:MGI:1930269]	TNFRSF10B	ENSG00000120889
Tnfrsf22	ENSMUSG00000010751	tumor necrosis factor receptor superfamily, member 22 [Source:MGI Symbol;Acc:MGI:1930270]	TNFRSF10C	ENSG00000173535
Tnfrsf23	ENSMUSG00000037613	tumor necrosis factor receptor superfamily, member 23 [Source:MGI Symbol;Acc:MGI:1930269]	TNFRSF10C	ENSG00000173535
Tnfrsf22	ENSMUSG00000010751	tumor necrosis factor receptor superfamily, member 22 [Source:MGI Symbol;Acc:MGI:1930270]	TNFRSF10D	ENSG00000173530
Tnfrsf23	ENSMUSG00000037613	tumor necrosis factor receptor superfamily, member 23 [Source:MGI Symbol;Acc:MGI:1930269]	TNFRSF10D	ENSG00000173530
Tnfrsf11a	ENSMUSG00000026321	tumor necrosis factor receptor superfamily, member 11a, NFKB activator [Source:MGI Symbol;Acc:MGI:1314891]	TNFRSF11A	ENSG00000141655
Tnfrsf1b	ENSMUSG00000028599	tumor necrosis factor receptor superfamily, member 1b [Source:MGI Symbol;Acc:MGI:1314883]	TNFRSF1B	ENSG00000028137
Tnfrsf21	ENSMUSG00000023915	tumor necrosis factor receptor superfamily, member 21 [Source:MGI Symbol;Acc:MGI:2151075]	TNFRSF21	ENSG00000146072
Tnfsf11	ENSMUSG00000022015	tumor necrosis factor (ligand) superfamily, member 11 [Source:MGI Symbol;Acc:MGI:1100089]	TNFSF11	ENSG00000120659
Tnrc18	ENSMUSG00000039477	trinucleotide repeat containing 18 [Source:MGI Symbol;Acc:MGI:3648294]	TNRC18	ENSG00000182095
Tns1	ENSMUSG00000055322	tensin 1 [Source:MGI Symbol;Acc:MGI:104552]	TNS1	ENSG00000079308
Togaram2	ENSMUSG00000045761	TOG array regulator of axonemal microtubules 2 [Source:MGI Symbol;Acc:MGI:2443498]	TOGARAM2	ENSG00000189350
Tollip	ENSMUSG00000025139	toll interacting protein [Source:MGI Symbol;Acc:MGI:1891808]	TOLLIP	ENSG00000078902
Tomm20	ENSMUSG00000093904	translocase of outer mitochondrial membrane 20 [Source:MGI Symbol;Acc:MGI:1915202]	TOMM20	ENSG00000173726
Tomm22	ENSMUSG00000022427	translocase of outer mitochondrial membrane 22 [Source:MGI Symbol;Acc:MGI:2450248]	TOMM22	ENSG00000100216
Tomm7	ENSMUSG00000028998	translocase of outer mitochondrial membrane 7 [Source:MGI Symbol;Acc:MGI:1913419]	TOMM7	ENSG00000196683
Topors	ENSMUSG00000036822	topoisomerase I binding, arginine/serine-rich [Source:MGI Symbol;Acc:MGI:2146189]	TOPORS	ENSG00000197579
Tor1b	ENSMUSG00000026848	torsin family 1, member B [Source:MGI Symbol;Acc:MGI:1353605]	TOR1B	ENSG00000136816
Tor3a	ENSMUSG00000060519	torsin family 3, member A [Source:MGI Symbol;Acc:MGI:1353652]	TOR3A	ENSG00000186283
Tox3	ENSMUSG00000043668	TOX high mobility group box family member 3 [Source:MGI Symbol;Acc:MGI:3039593]	TOX3	ENSG00000103460
Tox4	ENSMUSG00000016831	TOX high mobility group box family member 4 [Source:MGI Symbol;Acc:MGI:1915389]	TOX4	ENSG00000092203
Trp53bp2	ENSMUSG00000026510	transformation related protein 53 binding protein 2 [Source:MGI Symbol;Acc:MGI:2138319]	TP53BP2	ENSG00000143514
Trp53inp2	ENSMUSG00000038375	transformation related protein 53 inducible nuclear protein 2 [Source:MGI Symbol;Acc:MGI:1915978]	TP53INP2	ENSG00000078804
Tpbgl	ENSMUSG00000096606	trophoblast glycoprotein-like [Source:MGI Symbol;Acc:MGI:3646425]	TPBGL	ENSG00000261594
Tprn	ENSMUSG00000048707	taperin [Source:MGI Symbol;Acc:MGI:2139535]	TPRN	ENSG00000176058
Tpst2	ENSMUSG00000029344	protein-tyrosine sulfotransferase 2 [Source:MGI Symbol;Acc:MGI:1309516]	TPST2	ENSG00000128294
Tra2b	ENSMUSG00000022858	transformer 2 beta [Source:MGI Symbol;Acc:MGI:106016]	TRA2B	ENSG00000136527
Traf2	ENSMUSG00000026942	TNF receptor-associated factor 2 [Source:MGI Symbol;Acc:MGI:101835]	TRAF2	ENSG00000127191
Traf5	ENSMUSG00000026637	TNF receptor-associated factor 5 [Source:MGI Symbol;Acc:MGI:107548]	TRAF5	ENSG00000082512
Trak1	ENSMUSG00000032536	trafficking protein, kinesin binding 1 [Source:MGI Symbol;Acc:MGI:1914345]	TRAK1	ENSG00000182606
Tram2	ENSMUSG00000041779	translocating chain-associating membrane protein 2 [Source:MGI Symbol;Acc:MGI:1924817]	TRAM2	ENSG00000065308
Trappc9	ENSMUSG00000047921	trafficking protein particle complex 9 [Source:MGI Symbol;Acc:MGI:1923760]	TRAPPC9	ENSG00000167632
Trbc1	ENSMUSG00000076490	T cell receptor beta, constant region 1 [Source:MGI Symbol;Acc:MGI:4439726]	TRBC1	ENSG00000211751
Trbc2	ENSMUSG00000076498	T cell receptor beta, constant 2 [Source:MGI Symbol;Acc:MGI:4835227]	TRBC1	ENSG00000211751
Trbc1	ENSMUSG00000076490	T cell receptor beta, constant region 1 [Source:MGI Symbol;Acc:MGI:4439726]	TRBC2	ENSG00000211772
Trbc2	ENSMUSG00000076498	T cell receptor beta, constant 2 [Source:MGI Symbol;Acc:MGI:4835227]	TRBC2	ENSG00000211772
Trbv15	ENSMUSG00000076472	T cell receptor beta, variable 15 [Source:MGI Symbol;Acc:MGI:98586]	TRBV12-3	ENSG00000274752
Trbv15	ENSMUSG00000076472	T cell receptor beta, variable 15 [Source:MGI Symbol;Acc:MGI:98586]	TRBV12-4	ENSG00000276953
Trbv12-2	ENSMUSG00000094525	T cell receptor beta, variable 12-2 [Source:MGI Symbol;Acc:MGI:98601]	TRBV13	ENSG00000276405
Trbv17	ENSMUSG00000076474	T cell receptor beta, variable 17 [Source:MGI Symbol;Acc:MGI:98610]	TRBV15	ENSG00000276819
Trbv4	ENSMUSG00000107486	T cell receptor beta, variable 10 [Source:MGI Symbol;Acc:MGI:98584]	TRBV3-1	ENSG00000237702
Trib3	ENSMUSG00000032715	tribbles pseudokinase 3 [Source:MGI Symbol;Acc:MGI:1345675]	TRIB3	ENSG00000101255
Trim14	ENSMUSG00000039853	tripartite motif-containing 14 [Source:MGI Symbol;Acc:MGI:1921985]	TRIM14	ENSG00000106785
Trim2	ENSMUSG00000027993	tripartite motif-containing 2 [Source:MGI Symbol;Acc:MGI:1933163]	TRIM2	ENSG00000109654
Trim23	ENSMUSG00000021712	tripartite motif-containing 23 [Source:MGI Symbol;Acc:MGI:1933161]	TRIM23	ENSG00000113595
Trim26	ENSMUSG00000024457	tripartite motif-containing 26 [Source:MGI Symbol;Acc:MGI:1337056]	TRIM26	ENSG00000234127
Trim58	ENSMUSG00000037124	tripartite motif-containing 58 [Source:MGI Symbol;Acc:MGI:2684862]	TRIM58	ENSG00000162722
Trim66	ENSMUSG00000031026	tripartite motif-containing 66 [Source:MGI Symbol;Acc:MGI:2152406]	TRIM66	ENSG00000166436
Trim67	ENSMUSG00000036913	tripartite motif-containing 67 [Source:MGI Symbol;Acc:MGI:3045323]	TRIM67	ENSG00000119283
Trim7	ENSMUSG00000040350	tripartite motif-containing 7 [Source:MGI Symbol;Acc:MGI:2137353]	TRIM7	ENSG00000146054
Trim8	ENSMUSG00000025034	tripartite motif-containing 8 [Source:MGI Symbol;Acc:MGI:1933302]	TRIM8	ENSG00000171206
Triobp	ENSMUSG00000033088	TRIO and F-actin binding protein [Source:MGI Symbol;Acc:MGI:1349410]	TRIOBP	ENSG00000100106
Trit1	ENSMUSG00000028653	tRNA isopentenyltransferase 1 [Source:MGI Symbol;Acc:MGI:1914216]	TRIT1	ENSG00000043514
Trmt10a	ENSMUSG00000004127	tRNA methyltransferase 10A [Source:MGI Symbol;Acc:MGI:1920421]	TRMT10A	ENSG00000145331
Trmt10c	ENSMUSG00000044763	tRNA methyltransferase 10C, mitochondrial RNase P subunit [Source:MGI Symbol;Acc:MGI:1196261]	TRMT10C	ENSG00000174173
Trmt9b	ENSMUSG00000039620	tRNA methyltransferase 9B [Source:MGI Symbol;Acc:MGI:2442328]	TRMT9B	ENSG00000250305
Trpa1	ENSMUSG00000032769	transient receptor potential cation channel, subfamily A, member 1 [Source:MGI Symbol;Acc:MGI:3522699]	TRPA1	ENSG00000104321
Trpc3	ENSMUSG00000027716	transient receptor potential cation channel, subfamily C, member 3 [Source:MGI Symbol;Acc:MGI:109526]	TRPC3	ENSG00000138741
Trpm7	ENSMUSG00000027365	transient receptor potential cation channel, subfamily M, member 7 [Source:MGI Symbol;Acc:MGI:1929996]	TRPM7	ENSG00000092439
Trub2	ENSMUSG00000039826	TruB pseudouridine (psi) synthase family member 2 [Source:MGI Symbol;Acc:MGI:2442186]	TRUB2	ENSG00000167112
Tshr	ENSMUSG00000020963	thyroid stimulating hormone receptor [Source:MGI Symbol;Acc:MGI:98849]	TSHR	ENSG00000165409
Tspan15	ENSMUSG00000037031	tetraspanin 15 [Source:MGI Symbol;Acc:MGI:1917673]	TSPAN15	ENSG00000099282
Tspan4	ENSMUSG00000025511	tetraspanin 4 [Source:MGI Symbol;Acc:MGI:1928097]	TSPAN4	ENSG00000214063
Tspan6	ENSMUSG00000067377	tetraspanin 6 [Source:MGI Symbol;Acc:MGI:1926264]	TSPAN6	ENSG00000000003
Tspyl4	ENSMUSG00000039485	TSPY-like 4 [Source:MGI Symbol;Acc:MGI:106393]	TSPYL4	ENSG00000187189
Tstd2	ENSMUSG00000035495	thiosulfate sulfurtransferase (rhodanese)-like domain containing 2 [Source:MGI Symbol;Acc:MGI:3039624]	TSTD2	ENSG00000136925
Ttbk1	ENSMUSG00000015599	tau tubulin kinase 1 [Source:MGI Symbol;Acc:MGI:2147036]	TTBK1	ENSG00000146216
Ttc28	ENSMUSG00000033209	tetratricopeptide repeat domain 28 [Source:MGI Symbol;Acc:MGI:2140873]	TTC28	ENSG00000100154
Ttc3	ENSMUSG00000040785	tetratricopeptide repeat domain 3 [Source:MGI Symbol;Acc:MGI:1276539]	TTC3	ENSG00000182670
Ttc33	ENSMUSG00000022151	tetratricopeptide repeat domain 33 [Source:MGI Symbol;Acc:MGI:1914765]	TTC33	ENSG00000113638
Ttc5	ENSMUSG00000006288	tetratricopeptide repeat domain 5 [Source:MGI Symbol;Acc:MGI:2683584]	TTC5	ENSG00000136319
Ttll1	ENSMUSG00000022442	tubulin tyrosine ligase-like 1 [Source:MGI Symbol;Acc:MGI:2443047]	TTLL1	ENSG00000100271
Ttyh2	ENSMUSG00000034714	tweety family member 2 [Source:MGI Symbol;Acc:MGI:2157091]	TTYH2	ENSG00000141540
Tubb4b	ENSMUSG00000036752	tubulin, beta 4B class IVB [Source:MGI Symbol;Acc:MGI:1915472]	TUBB4B	ENSG00000188229
Tubg1	ENSMUSG00000035198	tubulin, gamma 1 [Source:MGI Symbol;Acc:MGI:101834]	TUBG1	ENSG00000131462
Tusc2	ENSMUSG00000010054	tumor suppressor 2, mitochondrial calcium regulator [Source:MGI Symbol;Acc:MGI:1931086]	TUSC2	ENSG00000114383
Tvp23b	ENSMUSG00000014177	trans-golgi network vesicle protein 23B [Source:MGI Symbol;Acc:MGI:1914760]	TVP23B	ENSG00000171928
Tvp23b	ENSMUSG00000014177	trans-golgi network vesicle protein 23B [Source:MGI Symbol;Acc:MGI:1914760]	TVP23C	ENSG00000175106
Txn1	ENSMUSG00000028367	thioredoxin 1 [Source:MGI Symbol;Acc:MGI:98874]	TXN	ENSG00000136810
Txndc16	ENSMUSG00000021830	thioredoxin domain containing 16 [Source:MGI Symbol;Acc:MGI:1917811]	TXNDC16	ENSG00000087301
Txndc17	ENSMUSG00000020803	thioredoxin domain containing 17 [Source:MGI Symbol;Acc:MGI:1289248]	TXNDC17	ENSG00000129235
Txnl4b	ENSMUSG00000031723	thioredoxin-like 4B [Source:MGI Symbol;Acc:MGI:2443724]	TXNL4B	ENSG00000140830
Tyr	ENSMUSG00000004651	tyrosinase [Source:MGI Symbol;Acc:MGI:98880]	TYR	ENSG00000077498
Tyrp1	ENSMUSG00000005994	tyrosinase-related protein 1 [Source:MGI Symbol;Acc:MGI:98881]	TYRP1	ENSG00000107165
Tyw5	ENSMUSG00000048495	tRNA-yW synthesizing protein 5 [Source:MGI Symbol;Acc:MGI:1915986]	TYW5	ENSG00000162971
Uba7	ENSMUSG00000032596	ubiquitin-like modifier activating enzyme 7 [Source:MGI Symbol;Acc:MGI:1349462]	UBA7	ENSG00000182179
Ubald2	ENSMUSG00000050628	UBA-like domain containing 2 [Source:MGI Symbol;Acc:MGI:1914635]	UBALD2	ENSG00000185262
Ubc	ENSMUSG00000008348	ubiquitin C [Source:MGI Symbol;Acc:MGI:98889]	UBC	ENSG00000150991
Ube2i	ENSMUSG00000015120	ubiquitin-conjugating enzyme E2I [Source:MGI Symbol;Acc:MGI:107365]	UBE2I	ENSG00000103275
Ube2l6	ENSMUSG00000027078	ubiquitin-conjugating enzyme E2L 6 [Source:MGI Symbol;Acc:MGI:1914500]	UBE2L6	ENSG00000156587
Ube2q1	ENSMUSG00000042572	ubiquitin-conjugating enzyme E2Q family member 1 [Source:MGI Symbol;Acc:MGI:1917343]	UBE2Q1	ENSG00000160714
Ubl5	ENSMUSG00000084786	ubiquitin-like 5 [Source:MGI Symbol;Acc:MGI:1913427]	UBL5	ENSG00000198258
Ubn1	ENSMUSG00000039473	ubinuclein 1 [Source:MGI Symbol;Acc:MGI:1891307]	UBN1	ENSG00000118900
Ubr7	ENSMUSG00000041712	ubiquitin protein ligase E3 component n-recognin 7 (putative) [Source:MGI Symbol;Acc:MGI:1913872]	UBR7	ENSG00000012963
Ubxn1	ENSMUSG00000071655	UBX domain protein 1 [Source:MGI Symbol;Acc:MGI:1289301]	UBXN1	ENSG00000162191
Ucp1	ENSMUSG00000031710	uncoupling protein 1 (mitochondrial, proton carrier) [Source:MGI Symbol;Acc:MGI:98894]	UCP1	ENSG00000109424
Ufc1	ENSMUSG00000062963	ubiquitin-fold modifier conjugating enzyme 1 [Source:MGI Symbol;Acc:MGI:1913405]	UFC1	ENSG00000143222
Unc13a	ENSMUSG00000034799	unc-13 homolog A [Source:MGI Symbol;Acc:MGI:3051532]	UNC13A	ENSG00000130477
Unc13b	ENSMUSG00000028456	unc-13 homolog B [Source:MGI Symbol;Acc:MGI:1342278]	UNC13B	ENSG00000198722
Unc50	ENSMUSG00000026111	unc-50 homolog [Source:MGI Symbol;Acc:MGI:1914637]	UNC50	ENSG00000115446
Ushbp1	ENSMUSG00000034911	USH1 protein network component harmonin binding protein 1 [Source:MGI Symbol;Acc:MGI:1922920]	USHBP1	ENSG00000130307
Usp18	ENSMUSG00000030107	ubiquitin specific peptidase 18 [Source:MGI Symbol;Acc:MGI:1344364]	USP18	ENSG00000184979
Usp19	ENSMUSG00000006676	ubiquitin specific peptidase 19 [Source:MGI Symbol;Acc:MGI:1918722]	USP19	ENSG00000172046
Usp2	ENSMUSG00000032010	ubiquitin specific peptidase 2 [Source:MGI Symbol;Acc:MGI:1858178]	USP2	ENSG00000036672
Usp22	ENSMUSG00000042506	ubiquitin specific peptidase 22 [Source:MGI Symbol;Acc:MGI:2144157]	USP22	ENSG00000124422
Usp27x	ENSMUSG00000046269	ubiquitin specific peptidase 27, X chromosome [Source:MGI Symbol;Acc:MGI:1859645]	USP27X	ENSG00000273820
Usp3	ENSMUSG00000032376	ubiquitin specific peptidase 3 [Source:MGI Symbol;Acc:MGI:2152450]	USP3	ENSG00000140455
Usp38	ENSMUSG00000038250	ubiquitin specific peptidase 38 [Source:MGI Symbol;Acc:MGI:1922091]	USP38	ENSG00000170185
Utp15	ENSMUSG00000041747	UTP15 small subunit processome component [Source:MGI Symbol;Acc:MGI:2145443]	UTP15	ENSG00000164338
Utp3	ENSMUSG00000070697	UTP3 small subunit processome component [Source:MGI Symbol;Acc:MGI:1919230]	UTP3	ENSG00000132467
Uxt	ENSMUSG00000001134	ubiquitously expressed prefoldin like chaperone [Source:MGI Symbol;Acc:MGI:1277988]	UXT	ENSG00000126756
Vamp3	ENSMUSG00000028955	vesicle-associated membrane protein 3 [Source:MGI Symbol;Acc:MGI:1321389]	VAMP3	ENSG00000049245
Vash1	ENSMUSG00000021256	vasohibin 1 [Source:MGI Symbol;Acc:MGI:2442543]	VASH1	ENSG00000071246
Vcl	ENSMUSG00000021823	vinculin [Source:MGI Symbol;Acc:MGI:98927]	VCL	ENSG00000035403
Vgll3	ENSMUSG00000091243	vestigial like family member 3 [Source:MGI Symbol;Acc:MGI:1920819]	VGLL3	ENSG00000206538
Vipas39	ENSMUSG00000021038	VPS33B interacting protein, apical-basolateral polarity regulator, spe-39 homolog [Source:MGI Symbol;Acc:MGI:2144805]	VIPAS39	ENSG00000151445
Vps26a	ENSMUSG00000020078	VPS26 retromer complex component A [Source:MGI Symbol;Acc:MGI:1353654]	VPS26A	ENSG00000122958
Vps29	ENSMUSG00000029462	VPS29 retromer complex component [Source:MGI Symbol;Acc:MGI:1928344]	VPS29	ENSG00000111237
Vps37b	ENSMUSG00000066278	vacuolar protein sorting 37B [Source:MGI Symbol;Acc:MGI:1916724]	VPS37B	ENSG00000139722
Vsig2	ENSMUSG00000001943	V-set and immunoglobulin domain containing 2 [Source:MGI Symbol;Acc:MGI:1928009]	VSIG2	ENSG00000019102
Vta1	ENSMUSG00000019868	vesicle (multivesicular body) trafficking 1 [Source:MGI Symbol;Acc:MGI:1913451]	VTA1	ENSG00000009844
Vwa3a	ENSMUSG00000030889	von Willebrand factor A domain containing 3A [Source:MGI Symbol;Acc:MGI:3041229]	VWA3A	ENSG00000175267
Wars1	ENSMUSG00000021266	tryptophanyl-tRNA synthetase1 [Source:MGI Symbol;Acc:MGI:104630]	WARS1	ENSG00000140105
Washc3	ENSMUSG00000020056	WASH complex subunit 3 [Source:MGI Symbol;Acc:MGI:1914532]	WASHC3	ENSG00000120860
Washc4	ENSMUSG00000034560	WASH complex subunit 4 [Source:MGI Symbol;Acc:MGI:2441787]	WASHC4	ENSG00000136051
Wdfy3	ENSMUSG00000043940	WD repeat and FYVE domain containing 3 [Source:MGI Symbol;Acc:MGI:1096875]	WDFY3	ENSG00000163625
Wdr41	ENSMUSG00000042015	WD repeat domain 41 [Source:MGI Symbol;Acc:MGI:2445123]	WDR41	ENSG00000164253
Wdr43	ENSMUSG00000041057	WD repeat domain 43 [Source:MGI Symbol;Acc:MGI:1919765]	WDR43	ENSG00000163811
Wdr45b	ENSMUSG00000025173	WD repeat domain 45B [Source:MGI Symbol;Acc:MGI:1914090]	WDR45B	ENSG00000141580
Wdr53	ENSMUSG00000022787	WD repeat domain 53 [Source:MGI Symbol;Acc:MGI:1916230]	WDR53	ENSG00000185798
Wdr73	ENSMUSG00000025722	WD repeat domain 73 [Source:MGI Symbol;Acc:MGI:1919218]	WDR73	ENSG00000177082
Wee1	ENSMUSG00000031016	WEE 1 homolog 1 (S. pombe) [Source:MGI Symbol;Acc:MGI:103075]	WEE1	ENSG00000166483
Wfs1	ENSMUSG00000039474	wolframin ER transmembrane glycoprotein [Source:MGI Symbol;Acc:MGI:1328355]	WFS1	ENSG00000109501
Wipf3	ENSMUSG00000086040	WAS/WASL interacting protein family, member 3 [Source:MGI Symbol;Acc:MGI:3044681]	WIPF3	ENSG00000122574
Wipi2	ENSMUSG00000029578	WD repeat domain, phosphoinositide interacting 2 [Source:MGI Symbol;Acc:MGI:1923831]	WIPI2	ENSG00000157954
Wls	ENSMUSG00000028173	wntless WNT ligand secretion mediator [Source:MGI Symbol;Acc:MGI:1915401]	WLS	ENSG00000116729
Wnk1	ENSMUSG00000045962	WNK lysine deficient protein kinase 1 [Source:MGI Symbol;Acc:MGI:2442092]	WNK1	ENSG00000060237
Wnk2	ENSMUSG00000037989	WNK lysine deficient protein kinase 2 [Source:MGI Symbol;Acc:MGI:1922857]	WNK2	ENSG00000165238
Wsb2	ENSMUSG00000029364	WD repeat and SOCS box-containing 2 [Source:MGI Symbol;Acc:MGI:2144041]	WSB2	ENSG00000176871
Wtap	ENSMUSG00000060475	WT1 associating protein [Source:MGI Symbol;Acc:MGI:1926395]	WTAP	ENSG00000146457
Wwc2	ENSMUSG00000031563	WW, C2 and coiled-coil domain containing 2 [Source:MGI Symbol;Acc:MGI:1261872]	WWC2	ENSG00000151718
Xaf1	ENSMUSG00000040483	XIAP associated factor 1 [Source:MGI Symbol;Acc:MGI:3772572]	XAF1	ENSG00000132530
Xdh	ENSMUSG00000024066	xanthine dehydrogenase [Source:MGI Symbol;Acc:MGI:98973]	XDH	ENSG00000158125
Xkrx	ENSMUSG00000031258	X-linked Kx blood group related, X-linked [Source:MGI Symbol;Acc:MGI:3584011]	XKRX	ENSG00000182489
Xpa	ENSMUSG00000028329	xeroderma pigmentosum, complementation group A [Source:MGI Symbol;Acc:MGI:99135]	XPA	ENSG00000136936
Xpc	ENSMUSG00000030094	xeroderma pigmentosum, complementation group C [Source:MGI Symbol;Acc:MGI:103557]	XPC	ENSG00000154767
Xpnpep1	ENSMUSG00000025027	X-prolyl aminopeptidase (aminopeptidase P) 1, soluble [Source:MGI Symbol;Acc:MGI:2180003]	XPNPEP1	ENSG00000108039
Yap1	ENSMUSG00000053110	yes-associated protein 1 [Source:MGI Symbol;Acc:MGI:103262]	YAP1	ENSG00000137693
Yipf1	ENSMUSG00000057375	Yip1 domain family, member 1 [Source:MGI Symbol;Acc:MGI:1915532]	YIPF1	ENSG00000058799
Yipf4	ENSMUSG00000024072	Yip1 domain family, member 4 [Source:MGI Symbol;Acc:MGI:1915114]	YIPF4	ENSG00000119820
Yod1	ENSMUSG00000046404	YOD1 deubiquitinase [Source:MGI Symbol;Acc:MGI:2442596]	YOD1	ENSG00000180667
Ypel2	ENSMUSG00000018427	yippee like 2 [Source:MGI Symbol;Acc:MGI:1925114]	YPEL2	ENSG00000175155
Ypel5	ENSMUSG00000039770	yippee like 5 [Source:MGI Symbol;Acc:MGI:1916937]	YPEL5	ENSG00000119801
Yrdc	ENSMUSG00000028889	yrdC domain containing (E.coli) [Source:MGI Symbol;Acc:MGI:2387201]	YRDC	ENSG00000196449
Ythdf2	ENSMUSG00000040025	YTH N6-methyladenosine RNA binding protein 2 [Source:MGI Symbol;Acc:MGI:2444233]	YTHDF2	ENSG00000198492
Ywhag	ENSMUSG00000051391	tyrosine 3-monooxygenase/tryptophan 5-monooxygenase activation protein, gamma polypeptide [Source:MGI Symbol;Acc:MGI:108109]	YWHAG	ENSG00000170027
Zbed3	ENSMUSG00000041995	zinc finger, BED type containing 3 [Source:MGI Symbol;Acc:MGI:1919364]	ZBED3	ENSG00000132846
Zbtb16	ENSMUSG00000066687	zinc finger and BTB domain containing 16 [Source:MGI Symbol;Acc:MGI:103222]	ZBTB16	ENSG00000109906
Zbtb2	ENSMUSG00000075327	zinc finger and BTB domain containing 2 [Source:MGI Symbol;Acc:MGI:2685949]	ZBTB2	ENSG00000181472
Zbtb20	ENSMUSG00000022708	zinc finger and BTB domain containing 20 [Source:MGI Symbol;Acc:MGI:1929213]	ZBTB20	ENSG00000181722
Zbtb4	ENSMUSG00000018750	zinc finger and BTB domain containing 4 [Source:MGI Symbol;Acc:MGI:1922830]	ZBTB4	ENSG00000174282
Zbtb43	ENSMUSG00000026788	zinc finger and BTB domain containing 43 [Source:MGI Symbol;Acc:MGI:1919084]	ZBTB43	ENSG00000169155
Zbtb46	ENSMUSG00000027583	zinc finger and BTB domain containing 46 [Source:MGI Symbol;Acc:MGI:1919397]	ZBTB46	ENSG00000130584
Zbtb5	ENSMUSG00000049657	zinc finger and BTB domain containing 5 [Source:MGI Symbol;Acc:MGI:1924601]	ZBTB5	ENSG00000168795
Zbtb7b	ENSMUSG00000028042	zinc finger and BTB domain containing 7B [Source:MGI Symbol;Acc:MGI:102755]	ZBTB7B	ENSG00000160685
Zc3h14	ENSMUSG00000021012	zinc finger CCCH type containing 14 [Source:MGI Symbol;Acc:MGI:1919824]	ZC3H14	ENSG00000100722
Zdbf2	ENSMUSG00000027520	zinc finger, DBF-type containing 2 [Source:MGI Symbol;Acc:MGI:1921134]	ZDBF2	ENSG00000204186
Zdhhc14	ENSMUSG00000034265	zinc finger, DHHC domain containing 14 [Source:MGI Symbol;Acc:MGI:2653229]	ZDHHC14	ENSG00000175048
Zdhhc18	ENSMUSG00000037553	zinc finger, DHHC domain containing 18 [Source:MGI Symbol;Acc:MGI:3527792]	ZDHHC18	ENSG00000204160
Zdhhc20	ENSMUSG00000021969	zinc finger, DHHC domain containing 20 [Source:MGI Symbol;Acc:MGI:1923215]	ZDHHC20	ENSG00000180776
Zdhhc6	ENSMUSG00000024982	zinc finger, DHHC domain containing 6 [Source:MGI Symbol;Acc:MGI:1914230]	ZDHHC6	ENSG00000023041
Zfand1	ENSMUSG00000039795	zinc finger, AN1-type domain 1 [Source:MGI Symbol;Acc:MGI:1913611]	ZFAND1	ENSG00000104231
Zfand2a	ENSMUSG00000053581	zinc finger, AN1-type domain 2A [Source:MGI Symbol;Acc:MGI:2140729]	ZFAND2A	ENSG00000178381
Zfhx2	ENSMUSG00000040721	zinc finger homeobox 2 [Source:MGI Symbol;Acc:MGI:2686934]	ZFHX2	ENSG00000136367
Zfhx3	ENSMUSG00000038872	zinc finger homeobox 3 [Source:MGI Symbol;Acc:MGI:99948]	ZFHX3	ENSG00000140836
Zfhx4	ENSMUSG00000025255	zinc finger homeodomain 4 [Source:MGI Symbol;Acc:MGI:2137668]	ZFHX4	ENSG00000091656
Zfp36	ENSMUSG00000044786	zinc finger protein 36 [Source:MGI Symbol;Acc:MGI:99180]	ZFP36	ENSG00000128016
Zfp57	ENSMUSG00000036036	zinc finger protein 57 [Source:MGI Symbol;Acc:MGI:99204]	ZFP57	ENSG00000204644
Zfp62	ENSMUSG00000046311	zinc finger protein 62 [Source:MGI Symbol;Acc:MGI:99662]	ZFP62	ENSG00000196670
Zfp92	ENSMUSG00000031374	zinc finger protein 92 [Source:MGI Symbol;Acc:MGI:108094]	ZFP92	ENSG00000189420
Zhx2	ENSMUSG00000071757	zinc fingers and homeoboxes 2 [Source:MGI Symbol;Acc:MGI:2683087]	ZHX2	ENSG00000178764
Zhx3	ENSMUSG00000035877	zinc fingers and homeoboxes 3 [Source:MGI Symbol;Acc:MGI:2444772]	ZHX3	ENSG00000174306
Zmat3	ENSMUSG00000027663	zinc finger matrin type 3 [Source:MGI Symbol;Acc:MGI:1195270]	ZMAT3	ENSG00000172667
Zmiz1	ENSMUSG00000007817	zinc finger, MIZ-type containing 1 [Source:MGI Symbol;Acc:MGI:3040693]	ZMIZ1	ENSG00000108175
Zmiz2	ENSMUSG00000041164	zinc finger, MIZ-type containing 2 [Source:MGI Symbol;Acc:MGI:106374]	ZMIZ2	ENSG00000122515
Zmynd19	ENSMUSG00000026974	zinc finger, MYND domain containing 19 [Source:MGI Symbol;Acc:MGI:1914437]	ZMYND19	ENSG00000165724
Zfp12	ENSMUSG00000029587	zinc finger protein 12 [Source:MGI Symbol;Acc:MGI:99157]	ZNF12	ENSG00000164631
Zfp131	ENSMUSG00000094870	zinc finger protein 131 [Source:MGI Symbol;Acc:MGI:1919715]	ZNF131	ENSG00000172262
Zfp219	ENSMUSG00000049295	zinc finger protein 219 [Source:MGI Symbol;Acc:MGI:1917140]	ZNF219	ENSG00000165804
Zfp260	ENSMUSG00000049421	zinc finger protein 260 [Source:MGI Symbol;Acc:MGI:1347071]	ZNF260	ENSG00000254004
Zfp266	ENSMUSG00000060510	zinc finger protein 266 [Source:MGI Symbol;Acc:MGI:1924769]	ZNF266	ENSG00000174652
Zfp110	ENSMUSG00000058638	zinc finger protein 110 [Source:MGI Symbol;Acc:MGI:1890378]	ZNF274	ENSG00000171606
Zfp277	ENSMUSG00000055917	zinc finger protein 277 [Source:MGI Symbol;Acc:MGI:1890393]	ZNF277	ENSG00000198839
Zfp286	ENSMUSG00000047342	zinc finger protein 286 [Source:MGI Symbol;Acc:MGI:2384758]	ZNF286A	ENSG00000187607
Zfp330	ENSMUSG00000031711	zinc finger protein 330 [Source:MGI Symbol;Acc:MGI:1353574]	ZNF330	ENSG00000109445
Zfp335	ENSMUSG00000039834	zinc finger protein 335 [Source:MGI Symbol;Acc:MGI:2682313]	ZNF335	ENSG00000198026
Zkscan14	ENSMUSG00000029627	zinc finger with KRAB and SCAN domains 14 [Source:MGI Symbol;Acc:MGI:1914485]	ZNF394	ENSG00000160908
Zfp395	ENSMUSG00000034522	zinc finger protein 395 [Source:MGI Symbol;Acc:MGI:2682318]	ZNF395	ENSG00000186918
Zfp423	ENSMUSG00000045333	zinc finger protein 423 [Source:MGI Symbol;Acc:MGI:1891217]	ZNF423	ENSG00000102935
Zfp87	ENSMUSG00000097333	zinc finger protein 87 [Source:MGI Symbol;Acc:MGI:107768]	ZNF429	ENSG00000197013
Zfp46	ENSMUSG00000051351	zinc finger protein 46 [Source:MGI Symbol;Acc:MGI:99192]	ZNF436	ENSG00000125945
Zfp454	ENSMUSG00000048728	zinc finger protein 454 [Source:MGI Symbol;Acc:MGI:2679253]	ZNF454	ENSG00000178187
Zfp462	ENSMUSG00000060206	zinc finger protein 462 [Source:MGI Symbol;Acc:MGI:107690]	ZNF462	ENSG00000148143
Zfp507	ENSMUSG00000044452	zinc finger protein 507 [Source:MGI Symbol;Acc:MGI:1916378]	ZNF507	ENSG00000168813
Zfp516	ENSMUSG00000058881	zinc finger protein 516 [Source:MGI Symbol;Acc:MGI:2443957]	ZNF516	ENSG00000101493
Zfp518b	ENSMUSG00000046572	zinc finger protein 518B [Source:MGI Symbol;Acc:MGI:2140750]	ZNF518B	ENSG00000178163
Zfp521	ENSMUSG00000024420	zinc finger protein 521 [Source:MGI Symbol;Acc:MGI:95459]	ZNF521	ENSG00000198795
Zfp74	ENSMUSG00000059975	zinc finger protein 74 [Source:MGI Symbol;Acc:MGI:107784]	ZNF569	ENSG00000196437
Zfp579	ENSMUSG00000051550	zinc finger protein 579 [Source:MGI Symbol;Acc:MGI:1915740]	ZNF579	ENSG00000218891
Zfp597	ENSMUSG00000039789	zinc finger protein 597 [Source:MGI Symbol;Acc:MGI:1918313]	ZNF597	ENSG00000167981
Zfp628	ENSMUSG00000074406	zinc finger protein 628 [Source:MGI Symbol;Acc:MGI:2665174]	ZNF628	ENSG00000197483
Zfp655	ENSMUSG00000007812	zinc finger protein 655 [Source:MGI Symbol;Acc:MGI:1919861]	ZNF655	ENSG00000197343
Zfp697	ENSMUSG00000050064	zinc finger protein 697 [Source:MGI Symbol;Acc:MGI:2139736]	ZNF697	ENSG00000143067
Zfp7	ENSMUSG00000033669	zinc finger protein 7 [Source:MGI Symbol;Acc:MGI:99208]	ZNF7	ENSG00000147789
Zfp850	ENSMUSG00000096916	zinc finger protein 850 [Source:MGI Symbol;Acc:MGI:3036281]	ZNF780A	ENSG00000197782
Zfp59	ENSMUSG00000078779	zinc finger protein 59 [Source:MGI Symbol;Acc:MGI:99206]	ZNF780A	ENSG00000197782
Zfp626	ENSMUSG00000030604	zinc finger protein 626 [Source:MGI Symbol;Acc:MGI:1918413]	ZNF780A	ENSG00000197782
Zfp784	ENSMUSG00000043290	zinc finger protein 784 [Source:MGI Symbol;Acc:MGI:3606042]	ZNF784	ENSG00000179922
Zfp729b	ENSMUSG00000058093	zinc finger protein 729b [Source:MGI Symbol;Acc:MGI:2145180]	ZNF845	ENSG00000213799
Zfp113	ENSMUSG00000037007	zinc finger protein 113 [Source:MGI Symbol;Acc:MGI:1929116]	ZNF883	ENSG00000228623
Zfp954	ENSMUSG00000062116	zinc finger protein 954 [Source:MGI Symbol;Acc:MGI:1917764]	ZNF892	ENSG00000233757
Zranb1	ENSMUSG00000030967	zinc finger, RAN-binding domain containing 1 [Source:MGI Symbol;Acc:MGI:106441]	ZRANB1	ENSG00000019995
Zswim5	ENSMUSG00000033948	zinc finger SWIM-type containing 5 [Source:MGI Symbol;Acc:MGI:1921714]	ZSWIM5	ENSG00000162415
Ighv1-7	ENSMUSG00000095200	immunoglobulin heavy variable V1-7 [Source:MGI Symbol;Acc:MGI:3704122]		ENSG00000281179
Ighv1-63	ENSMUSG00000096672	immunoglobulin heavy variable V1-63 [Source:MGI Symbol;Acc:MGI:3642755]		ENSG00000281179
Frg1	ENSMUSG00000031590	FSHD region gene 1 [Source:MGI Symbol;Acc:MGI:893597]		ENSG00000273748
Ighv1-77	ENSMUSG00000096452	immunoglobulin heavy variable 1-77 [Source:MGI Symbol;Acc:MGI:4439670]		ENSG00000281179
Nrg1	ENSMUSG00000118541	neuregulin 1 [Source:MGI Symbol;Acc:MGI:96083]		ENSG00000286131
Ighv1-9	ENSMUSG00000094694	immunoglobulin heavy variable V1-9 [Source:MGI Symbol;Acc:MGI:4439621]		ENSG00000281179

## Sheet: 3340 combined Proteins
Gene stable ID	Gene name	Gene type		unique	Gene name
ENSG00000261125	HAP1	protein_coding			AARS2
ENSG00000259896	KLHL11	protein_coding			ABAT
ENSG00000260245	ACLY	protein_coding			ABCA2
ENSG00000260283	CNP	protein_coding			ABCA3
ENSG00000168675	LDLRAD4	protein_coding			ABCC8
ENSG00000260178	DHX58	protein_coding			ABCD1
ENSG00000259958	KAT2A	protein_coding			ABHD13
ENSG00000261371	PECAM1	protein_coding			ABLIM3
ENSG00000155313	USP25	protein_coding			ABR
ENSG00000101638	ST8SIA5	protein_coding			ABRACL
ENSG00000101654	RNMT	protein_coding			ABTB2
ENSG00000140577	CRTC3	protein_coding			ACAP2
ENSG00000261132	HSF1	protein_coding			ACER3
ENSG00000176136	MC5R	protein_coding			ACHE
ENSG00000185231	MC2R	protein_coding			ACLY
ENSG00000185088	RPS27L	protein_coding			ACOT1
ENSG00000175387	SMAD2	protein_coding			ACOT2
ENSG00000182511	FES	protein_coding			ACSL1
ENSG00000067900	ROCK1	protein_coding			ACSS2
ENSG00000107099	DOCK8	protein_coding			ACTB
ENSG00000119522	DENND1A	protein_coding			ACTG1
ENSG00000140287	HDC	protein_coding			ACTR6
ENSG00000140455	USP3	protein_coding			ADAM10
ENSG00000231825	PRRC2A	protein_coding			ADAMTS12
ENSG00000119408	NEK6	protein_coding			ADAMTS13
ENSG00000156253	RWDD2B	protein_coding			ADAMTS15
ENSG00000262485	TUSC2	protein_coding			ADAMTS4
ENSG00000080503	SMARCA2	protein_coding			ADAMTS7
ENSG00000136942	RPL35	protein_coding			ADAMTS9
ENSG00000230141	HLA-DOA	protein_coding			ADAMTSL2
ENSG00000263005	RASSF1	protein_coding			ADAMTSL4-AS1
ENSG00000136950	ARPC5L	protein_coding			ADAP2
ENSG00000173281	PPP1R3B	protein_coding			ADAR
ENSG00000262505	ASIC5	protein_coding			ADARB2
ENSG00000168384	HLA-DPA1	protein_coding			ADCK1
ENSG00000261923	PDE3B	protein_coding			ADCY1
ENSG00000130699	TAF4	protein_coding			ADCY10
ENSG00000266074	BAHCC1	protein_coding			ADCY2
ENSG00000165475	CRYL1	protein_coding			ADCY3
ENSG00000230763	HLA-DPB1	protein_coding			ADCY4
ENSG00000099956	SMARCB1	protein_coding			ADCY5
ENSG00000198034	RPS4X	protein_coding			ADCY6
ENSG00000125787	GNRH2	protein_coding			ADCY7
ENSG00000124256	ZBP1	protein_coding			ADCY8
ENSG00000168263	KCNV2	protein_coding			ADCY9
ENSG00000267807	ACTG1	protein_coding			ADCYAP1R1
ENSG00000092439	TRPM7	protein_coding			ADD3
ENSG00000169762	TAPT1	protein_coding			ADM
ENSG00000265681	RPL17	protein_coding			ADORA1
ENSG00000156273	BACH1	protein_coding			ADORA2A
ENSG00000080298	RFX3	protein_coding			ADORA2B
ENSG00000240972	MIF	protein_coding			ADORA3
ENSG00000141448	GATA6	protein_coding			ADRA1A
ENSG00000062524	LTK	protein_coding			ADRA1B
ENSG00000133433	GSTT2B	protein_coding			ADRA1D
ENSG00000099984	GSTT2	protein_coding			ADRA2A
ENSG00000171189	GRIK1	protein_coding			ADRA2B
ENSG00000106688	SLC1A1	protein_coding			ADRA2C
ENSG00000170006	TMEM154	protein_coding			ADRB1
ENSG00000180776	ZDHHC20	protein_coding			ADRB2
ENSG00000145348	TBCK	protein_coding			ADRB3
ENSG00000156299	TIAM1	protein_coding			AFAP1
ENSG00000101180	HRH3	protein_coding			AFF1
ENSG00000119487	MAPKAP1	protein_coding			AFF3
ENSG00000120251	GRIA2	protein_coding			AGAP1
ENSG00000196782	MAML3	protein_coding			AGFG1
ENSG00000263014	ATP6V1G3	protein_coding			AGFG2
ENSG00000224774	CSNK2B	protein_coding			AGO4
ENSG00000166206	GABRB3	protein_coding			AGRN
ENSG00000068400	GRIPAP1	protein_coding			AGTPBP1
ENSG00000096150	RPS18	protein_coding			AGTR1
ENSG00000262418	PTPRC	protein_coding			AGTR2
ENSG00000130703	OSBPL2	protein_coding			AHCYL2
ENSG00000109654	TRIM2	protein_coding			AHDC1
ENSG00000168028	RPSA	protein_coding			AHNAK
ENSG00000109471	IL2	protein_coding			AHR
ENSG00000147099	HDAC8	protein_coding			AICDA
ENSG00000167081	PBX3	protein_coding			AIFM3
ENSG00000164850	GPER1	protein_coding			AIMP1
ENSG00000151617	EDNRA	protein_coding			AKAP13
ENSG00000096968	JAK2	protein_coding			AKAP6
ENSG00000178381	ZFAND2A	protein_coding			AKAP8L
ENSG00000128271	ADORA2A	protein_coding			AKT1
ENSG00000198026	ZNF335	protein_coding			AKT1S1
ENSG00000205863	C1QTNF9B	protein_coding			AKT2
ENSG00000198223	CSF2RA	protein_coding			AKT3
ENSG00000180357	ZNF609	protein_coding			AKTIP
ENSG00000159055	MIS18A	protein_coding			ALDH1L2
ENSG00000136574	GATA4	protein_coding			ALG11
ENSG00000264872	MEST	protein_coding			ALOX12
ENSG00000006459	KDM7A	protein_coding			ALOX15
ENSG00000185291	IL3RA	protein_coding			ALOX5
ENSG00000119715	ESRRB	protein_coding			ALPK1
ENSG00000169155	ZBTB43	protein_coding			ALPL
ENSG00000240654	C1QTNF9	protein_coding			ALS2CL
ENSG00000056291	NPFFR2	protein_coding			ALYREF
ENSG00000263052	HSPA12A	protein_coding			AMMECR1L
ENSG00000169100	SLC25A6	protein_coding			AMOT
ENSG00000186297	GABRA5	protein_coding			ANAPC1
ENSG00000196639	HRH1	protein_coding			ANAPC10
ENSG00000176463	SLCO3A1	protein_coding			ANAPC11
ENSG00000170180	GYPA	protein_coding			ANAPC2
ENSG00000262472	KPNA2	protein_coding			ANAPC4
ENSG00000127399	LRRC61	protein_coding			ANAPC5
ENSG00000104093	DMXL2	protein_coding			ANAPC7
ENSG00000163590	PPM1L	protein_coding			ANGPTL2
ENSG00000224103	HLA-DPA1	protein_coding			HLA-DPA1
ENSG00000177663	IL17RA	protein_coding			ANK1
ENSG00000171509	RXFP1	protein_coding			ANKFN1
ENSG00000136828	RALGPS1	protein_coding			ANKRD12
ENSG00000100985	MMP9	protein_coding			ANKRD17
ENSG00000227231	IER3	protein_coding			ANKRD33B
ENSG00000109424	UCP1	protein_coding			ANKRD36
ENSG00000213639	PPP1CB	protein_coding			ANKRD40
ENSG00000124562	SNRPC	protein_coding			ANKRD44
ENSG00000089127	OAS1	protein_coding			ANKRD49
ENSG00000197548	ATG7	protein_coding			ANKS1A
ENSG00000182256	GABRG3	protein_coding			ANKS6
ENSG00000169398	PTK2	protein_coding			ANKUB1
ENSG00000137462	TLR2	protein_coding			ANO6
ENSG00000152822	GRM1	protein_coding			ANP32B
ENSG00000106258	CYP3A5	protein_coding			ANPEP
ENSG00000108298	RPL19	protein_coding			ANTXR2
ENSG00000135486	HNRNPA1	protein_coding			ANXA13
ENSG00000182162	P2RY8	protein_coding			ANXA4
ENSG00000075651	PLD1	protein_coding			ANXA5
ENSG00000255974	CYP2A6	protein_coding			ANXA7
ENSG00000089250	NOS1	protein_coding			AOAH
ENSG00000109436	TBC1D9	protein_coding			AOX1
ENSG00000161980	POLR3K	protein_coding			AP1AR
ENSG00000240403	KIR3DL2	protein_coding			AP1G2
ENSG00000161981	SNRNP25	protein_coding			AP1M1
ENSG00000108424	KPNB1	protein_coding			AP1S2
ENSG00000182771	GRID1	protein_coding			AP2B1
ENSG00000124140	SLC12A5	protein_coding			AP3B1
ENSG00000198918	RPL39	protein_coding			AP3D1
ENSG00000164161	HHIP	protein_coding			APBB1IP
ENSG00000136859	ANGPTL2	protein_coding			APBB2
ENSG00000131504	DIAPH1	protein_coding			APC
ENSG00000071054	MAP4K4	protein_coding			APC2
ENSG00000174775	HRAS	protein_coding			APEX1
ENSG00000145740	SLC30A5	protein_coding			APEX2
ENSG00000027697	IFNGR1	protein_coding			APLNR
ENSG00000206308	HLA-DRA	protein_coding			APLP2
ENSG00000124019	FAM124B	protein_coding			APOL1
ENSG00000198888	MT-ND1	protein_coding			APOL2
ENSG00000198763	MT-ND2	protein_coding			APOL3
ENSG00000198077	CYP2A7	protein_coding			APOL4
ENSG00000198712	MT-CO2	protein_coding			AQP8
ENSG00000228253	MT-ATP8	protein_coding			AR
ENSG00000198899	MT-ATP6	protein_coding			ARAP3
ENSG00000071246	VASH1	protein_coding			ARFGEF2
ENSG00000198938	MT-CO3	protein_coding			ARHGAP15
ENSG00000198840	MT-ND3	protein_coding			ARHGAP17
ENSG00000198886	MT-ND4	protein_coding			ARHGAP20
ENSG00000198727	MT-CYB	protein_coding			ARHGAP24
ENSG00000196531	NACA	protein_coding			ARHGAP25
ENSG00000068831	RASGRP2	protein_coding			ARHGAP26
ENSG00000171858	RPS21	protein_coding			ARHGAP28
ENSG00000197223	C1D	protein_coding			ARHGAP31
ENSG00000196101	HLA-DRB3	protein_coding			ARHGAP44
ENSG00000155508	CNOT8	protein_coding			ARHGAP8
ENSG00000187778	MCRS1	protein_coding			ARHGDIB
ENSG00000188612	SUMO2	protein_coding			ARHGEF11
ENSG00000096384	HSP90AB1	protein_coding			ARHGEF12
ENSG00000146216	TTBK1	protein_coding			ARHGEF28
ENSG00000163485	ADORA1	protein_coding			ARHGEF3
ENSG00000181852	RNF41	protein_coding			ARHGEF37
ENSG00000213445	SIPA1	protein_coding			ARHGEF38
ENSG00000137752	CASP1	protein_coding			ARID5B
ENSG00000206306	HLA-DRB1	protein_coding			ARIH2
ENSG00000164880	INTS1	protein_coding			ARL1
ENSG00000089234	BRAP	protein_coding			ARL15
ENSG00000167037	SGSM1	protein_coding			ARL4D
ENSG00000087995	METTL2A	protein_coding			ARL6IP1
ENSG00000206305	HLA-DQA1	protein_coding			ARL8B
ENSG00000149679	CABLES2	protein_coding			ARMC10
ENSG00000103148	NPRL3	protein_coding			ARMC2
ENSG00000230456	DDR1	protein_coding			ARMCX4
ENSG00000206511	GABBR1	protein_coding			ARNTL
ENSG00000073792	IGF2BP2	protein_coding			ARPC1A
ENSG00000117394	SLC2A1	protein_coding			ARPC2
ENSG00000164162	ANAPC10	protein_coding			ARPC5L
ENSG00000132334	PTPRE	protein_coding			ARRB1
ENSG00000120256	LRP11	protein_coding			ARRB2
ENSG00000151623	NR3C2	protein_coding			ARRDC2
ENSG00000206302	HLA-DQB1	protein_coding			ARSA
ENSG00000109445	ZNF330	protein_coding			ARSB
ENSG00000171408	PDE7B	protein_coding			ARSJ
ENSG00000145979	TBC1D7	protein_coding			ART5
ENSG00000137033	IL33	protein_coding			AS3MT
ENSG00000118503	TNFAIP3	protein_coding			ASAH1
ENSG00000143970	ASXL2	protein_coding			ASAP1
ENSG00000108100	CCNY	protein_coding			ASAP2
ENSG00000173039	RELA	protein_coding			ASB1
ENSG00000123124	WWP1	protein_coding			ASB3
ENSG00000087460	GNAS	protein_coding			ASCC3
ENSG00000166477	LEO1	protein_coding			ASIC1
ENSG00000111331	OAS3	protein_coding			ASIC2
ENSG00000226060	TRIM26	protein_coding			ASIC3
ENSG00000225103	HLA-DQA2	protein_coding			ASIC4
ENSG00000233209	HLA-DQB1	protein_coding			HLA-DQB1
ENSG00000124440	HIF3A	protein_coding			ASIC5
ENSG00000197077	KIAA1671	protein_coding			ASIP
ENSG00000013275	PSMC4	protein_coding			ASNS
ENSG00000197838	CYP2A13	protein_coding			ASNSD1
ENSG00000206299	TAP2	protein_coding			ASXL2
ENSG00000112339	HBS1L	protein_coding			ASXL3
ENSG00000148606	POLR3A	protein_coding			ATF1
ENSG00000206279	DAXX	protein_coding			ATF2
ENSG00000135100	HNF1A	protein_coding			ATF3
ENSG00000069966	GNB5	protein_coding			ATF4
ENSG00000164136	IL15	protein_coding			ATF5
ENSG00000010818	HIVEP2	protein_coding			ATF6
ENSG00000188783	PRELP	protein_coding			ATF6B
ENSG00000178445	GLDC	protein_coding			ATF7
ENSG00000223793	HLA-DQA2	protein_coding			HLA-DQA2
ENSG00000226225	RPS18	protein_coding			RPS18
ENSG00000172977	KAT5	protein_coding			ATF7IP
ENSG00000163811	WDR43	protein_coding			ATG12
ENSG00000137802	MAPKBP1	protein_coding			ATG4C
ENSG00000168032	ENTPD3	protein_coding			ATG7
ENSG00000101017	CD40	protein_coding			ATIC
ENSG00000112078	KCTD20	protein_coding			ATM
ENSG00000090487	SPG21	protein_coding			ATN1
ENSG00000184014	DENND5A	protein_coding			ATP11A
ENSG00000151388	ADAMTS12	protein_coding			ATP1A3
ENSG00000112312	GMNN	protein_coding			ATP1B2
ENSG00000197958	RPL12	protein_coding			ATP2B1
ENSG00000064999	ANKS1A	protein_coding			ATP2B2
ENSG00000101188	NTSR1	protein_coding			ATP6AP2
ENSG00000112378	PERP	protein_coding			ATP6V1A
ENSG00000169756	LIMS1	protein_coding			ATP6V1B1
ENSG00000108405	P2RX1	protein_coding			ATP6V1B2
ENSG00000006114	SYNRG	protein_coding			ATP6V1C1
ENSG00000131100	ATP6V1E1	protein_coding			ATP6V1C2
ENSG00000136319	TTC5	protein_coding			ATP6V1D
ENSG00000136250	AOAH	protein_coding			ATP6V1E1
ENSG00000164506	STXBP5	protein_coding			ATP6V1E2
ENSG00000104921	FCER2	protein_coding			ATP6V1F
ENSG00000132466	ANKRD17	protein_coding			ATP6V1G1
ENSG00000164022	AIMP1	protein_coding			ATP6V1G2
ENSG00000141458	NPC1	protein_coding			ATP6V1G3
ENSG00000171435	KSR2	protein_coding			ATP6V1H
ENSG00000159110	IFNAR2	protein_coding			ATR
ENSG00000107077	KDM4C	protein_coding			ATXN1
ENSG00000152578	GRIA4	protein_coding			ATXN2
ENSG00000135905	DOCK10	protein_coding			ATXN7L1
ENSG00000151475	SLC25A31	protein_coding			AUTS2
ENSG00000109452	INPP4B	protein_coding			AVPR1A
ENSG00000172534	HCFC1	protein_coding			AVPR1B
ENSG00000043591	ADRB1	protein_coding			AVPR2
ENSG00000188846	RPL14	protein_coding			AXIN1
ENSG00000011485	PPP5C	protein_coding			AXIN2
ENSG00000078902	TOLLIP	protein_coding			B2M
ENSG00000067177	PHKA1	protein_coding			B3GALT1
ENSG00000084733	RAB10	protein_coding			B3GNT3
ENSG00000103707	MTFMT	protein_coding			BACH1
ENSG00000029363	BCLAF1	protein_coding			BAHCC1
ENSG00000243646	IL10RB	protein_coding			BAMBI
ENSG00000139233	LLPH	protein_coding			BANK1
ENSG00000198585	NUDT16	protein_coding			BAX
ENSG00000172757	CFL1	protein_coding			BAZ2B
ENSG00000206297	TAP1	protein_coding			BCAR1
ENSG00000168066	SF1	protein_coding			BCAS2
ENSG00000177283	FZD8	protein_coding			BCL11A
ENSG00000052795	FNIP2	protein_coding			BCL2
ENSG00000109083	IFT20	protein_coding			BCL2L1
ENSG00000196542	SPTSSB	protein_coding			BCL3
ENSG00000142166	IFNAR1	protein_coding			BCL9
ENSG00000198242	RPL23A	protein_coding			BCL9L
ENSG00000111445	RFC5	protein_coding			BCLAF1
ENSG00000182004	SNRPE	protein_coding			BCO2
ENSG00000185507	IRF7	protein_coding			BCS1L
ENSG00000146232	NFKBIE	protein_coding			BDKRB1
ENSG00000170927	PKHD1	protein_coding			BDKRB2
ENSG00000118579	MED28	protein_coding			BEND7
ENSG00000109756	RAPGEF2	protein_coding			BFAR
ENSG00000236251	HSPA1L	protein_coding			BHLHE40
ENSG00000197375	SLC22A5	protein_coding			BHLHE41
ENSG00000159128	IFNGR2	protein_coding			BICC1
ENSG00000237724	HSPA1A	protein_coding			BLMH
ENSG00000146122	DAAM2	protein_coding			BLOC1S2
ENSG00000120805	ARL1	protein_coding			BLZF1
ENSG00000224501	HSPA1B	protein_coding			BMP2
ENSG00000103710	RASL12	protein_coding			BMP2K
ENSG00000137393	RNF144B	protein_coding			BMP4
ENSG00000155849	ELMO1	protein_coding			BNIP3L
ENSG00000197535	MYO5A	protein_coding			BOD1L1
ENSG00000106565	TMEM176B	protein_coding			BPNT1
ENSG00000230708	HLA-DPB1	protein_coding			HLA-DPB1
ENSG00000243496	HLA-DOB	protein_coding			BRAP
ENSG00000153214	TMEM87B	protein_coding			BRD4
ENSG00000112081	SRSF3	protein_coding			BRINP1
ENSG00000243708	PLA2G4B	protein_coding			BROX
ENSG00000170396	ZNF804A	protein_coding			BRPF3
ENSG00000105339	DENND3	protein_coding			BRS3
ENSG00000240344	PPIL3	protein_coding			BRSK1
ENSG00000241674	HLA-DMB	protein_coding			BTBD19
ENSG00000138326	RPS24	protein_coding			BTF3
ENSG00000111335	OAS2	protein_coding			BTG1
ENSG00000189377	CXCL17	protein_coding			BTLA
ENSG00000223481	TAP2	protein_coding			TAP2
ENSG00000197782	ZNF780A	protein_coding			BTRC
ENSG00000125352	RNF113A	protein_coding			BUB1B
ENSG00000084070	SMAP2	protein_coding			BUB3
ENSG00000117399	CDC20	protein_coding			BUD31
ENSG00000124762	CDKN1A	protein_coding			C11orf58
ENSG00000143839	REN	protein_coding			C11orf96
ENSG00000182631	RXFP3	protein_coding			C14orf119
ENSG00000136854	STXBP1	protein_coding			C15orf39
ENSG00000172197	MBOAT1	protein_coding			C17orf78
ENSG00000082068	WDR70	protein_coding			C1D
ENSG00000175048	ZDHHC14	protein_coding			C1orf198
ENSG00000166167	BTRC	protein_coding			C1orf74
ENSG00000152402	GUCY1A2	protein_coding			C1QBP
ENSG00000086015	MAST2	protein_coding			C1QTNF6
ENSG00000154473	BUB3	protein_coding			C1QTNF9
ENSG00000111961	SASH1	protein_coding			C1QTNF9B
ENSG00000177455	CD19	protein_coding			C1RL
ENSG00000072518	MARK2	protein_coding			C22orf34
ENSG00000242685	HLA-DMA	protein_coding			C2CD2
ENSG00000118242	MREG	protein_coding			C2CD5
ENSG00000221823	PPP3R1	protein_coding			C2orf81
ENSG00000178177	LCORL	protein_coding			C3
ENSG00000161016	RPL8	protein_coding			C3AR1
ENSG00000172543	CTSW	protein_coding			C3orf70
ENSG00000122862	SRGN	protein_coding			C4orf3
ENSG00000064763	FAR2	protein_coding			C5
ENSG00000184216	IRAK1	protein_coding			C5AR1
ENSG00000072858	SIDT1	protein_coding			C6orf136
ENSG00000080293	SCTR	protein_coding			C8orf58
ENSG00000090376	IRAK3	protein_coding			C9orf40
ENSG00000237190	CDKN2AIPNL	protein_coding			C9orf72
ENSG00000158615	PPP1R15B	protein_coding			C9orf85
ENSG00000115484	CCT4	protein_coding			CA4
ENSG00000002933	TMEM176A	protein_coding			CA7
ENSG00000160870	CYP3A7	protein_coding			CAB39
ENSG00000160014	CALM3	protein_coding			CAB39L
ENSG00000101882	NKAP	protein_coding			CABLES2
ENSG00000133056	PIK3C2B	protein_coding			CABP1
ENSG00000026103	FAS	protein_coding			CACHD1
ENSG00000124608	AARS2	protein_coding			CACNA1A
ENSG00000134058	CDK7	protein_coding			CACNA1B
ENSG00000170185	USP38	protein_coding			CACNA1C
ENSG00000122026	RPL21	protein_coding			CACNA1D
ENSG00000119669	IRF2BPL	protein_coding			CACNA1F
ENSG00000198894	CIPC	protein_coding			CACNA1G
ENSG00000108984	MAP2K6	protein_coding			CACNA1H
ENSG00000120254	MTHFD1L	protein_coding			CACNA1I
ENSG00000159479	MED8	protein_coding			CACNA1S
ENSG00000135114	OASL	protein_coding			CACNG7
ENSG00000170426	SDR9C7	protein_coding			CAD
ENSG00000117461	PIK3R3	protein_coding			CADPS2
ENSG00000083290	ULK2	protein_coding			CALCOCO1
ENSG00000160013	PTGIR	protein_coding			CALCR
ENSG00000167414	GNG8	protein_coding			CALCRL
ENSG00000164023	SGMS2	protein_coding			CALM1
ENSG00000160868	CYP3A4	protein_coding			CALM2
ENSG00000164128	NPY1R	protein_coding			CALM3
ENSG00000122958	VPS26A	protein_coding			CALML3
ENSG00000103126	AXIN1	protein_coding			CALML4
ENSG00000138617	PARP16	protein_coding			CALML5
ENSG00000164129	NPY5R	protein_coding			CALML6
ENSG00000155016	CYP2U1	protein_coding			CALR
ENSG00000168970	JMJD7-PLA2G4B	protein_coding			CAMK2A
ENSG00000145990	GFOD1	protein_coding			CAMK2B
ENSG00000112038	OPRM1	protein_coding			CAMK2D
ENSG00000003137	CYP26B1	protein_coding			CAMK2G
ENSG00000175602	CCDC85B	protein_coding			CAMK2N2
ENSG00000168036	CTNNB1	protein_coding			CAMK4
ENSG00000175592	FOSL1	protein_coding			CAMKK2
ENSG00000198198	SZT2	protein_coding			CAMSAP3
ENSG00000070831	CDC42	protein_coding			CAMTA2
ENSG00000150054	MPP7	protein_coding			CANX
ENSG00000107165	TYRP1	protein_coding			CAPN1
ENSG00000262683	FHIT	protein_coding			CAPN2
ENSG00000145425	RPS3A	protein_coding			CARD6
ENSG00000262149	MYO1F	protein_coding			CARD8
ENSG00000055208	TAB2	protein_coding			CARM1
ENSG00000229252	HLA-E	protein_coding			CASP1
ENSG00000155760	FZD7	protein_coding			CASP3
ENSG00000102003	SYP	protein_coding			CASP8
ENSG00000152495	CAMK4	protein_coding			CAST
ENSG00000206292	HLA-DOA	protein_coding			HLA-DOA
ENSG00000120549	KIAA1217	protein_coding			CBFA2T3
ENSG00000101871	MID1	protein_coding			CBL
ENSG00000144460	NYAP2	protein_coding			CCDC125
ENSG00000153922	CHD1	protein_coding			CCDC137
ENSG00000231617	DAXX	protein_coding			DAXX
ENSG00000139517	LNX2	protein_coding			CCDC141
ENSG00000169047	IRS1	protein_coding			CCDC149
ENSG00000119899	SLC17A5	protein_coding			CCDC34
ENSG00000206510	ZFP57	protein_coding			CCDC69
ENSG00000154359	LONRF1	protein_coding			CCDC85B
ENSG00000163913	IFT122	protein_coding			CCDC88A
ENSG00000128294	TPST2	protein_coding			CCKAR
ENSG00000186184	POLR1D	protein_coding			CCKBR
ENSG00000088888	MAVS	protein_coding			CCL11
ENSG00000176871	WSB2	protein_coding			CCL2
ENSG00000168398	BDKRB2	protein_coding			CCL25
ENSG00000105221	AKT2	protein_coding			CCL28
ENSG00000206291	HLA-DPA1	protein_coding			HLA-DPA1
ENSG00000206509	HLA-F	protein_coding			CCL4
ENSG00000162552	WNT4	protein_coding			CCL4L1
ENSG00000035403	VCL	protein_coding			CCL4L2
ENSG00000166483	WEE1	protein_coding			CCL5
ENSG00000151948	GLT1D1	protein_coding			CCM2L
ENSG00000122025	FLT3	protein_coding			CCNA1
ENSG00000105329	TGFB1	protein_coding			CCNA2
ENSG00000221983	UBA52	protein_coding			CCNB2
ENSG00000109686	SH3D19	protein_coding			CCND1
ENSG00000108175	ZMIZ1	protein_coding			CCND2
ENSG00000095370	SH2D3C	protein_coding			CCND3
ENSG00000215048	HLA-DPB1	protein_coding			HLA-DPB1
ENSG00000102001	CACNA1F	protein_coding			CCNDBP1
ENSG00000185149	NPY2R	protein_coding			CCNE1
ENSG00000197442	MAP3K5	protein_coding			CCNE2
ENSG00000113525	IL5	protein_coding			CCNG2
ENSG00000184545	DUSP8	protein_coding			CCNH
ENSG00000141646	SMAD4	protein_coding			CCNJL
ENSG00000170088	TMEM192	protein_coding			CCNY
ENSG00000138435	CHRNA1	protein_coding			CCR10
ENSG00000021461	CYP3A43	protein_coding			CCR9
ENSG00000074706	IPCEF1	protein_coding			CCT4
ENSG00000081052	COL4A4	protein_coding			CD14
ENSG00000138795	LEF1	protein_coding			CD19
ENSG00000244045	TMEM199	protein_coding			CD1A
ENSG00000120088	CRHR1	protein_coding			CD1B
ENSG00000266607	PGM5	protein_coding			CD1C
ENSG00000231500	RPS18	protein_coding			RPS18
ENSG00000100154	TTC28	protein_coding			CD1D
ENSG00000171357	LURAP1	protein_coding			CD1E
ENSG00000137876	RSL24D1	protein_coding			CD2
ENSG00000116030	SUMO1	protein_coding			CD207
ENSG00000179104	TMTC2	protein_coding			CD22
ENSG00000133812	SBF2	protein_coding			CD24
ENSG00000164167	LSM6	protein_coding			CD247
ENSG00000188089	PLA2G4E	protein_coding			CD28
ENSG00000108001	EBF3	protein_coding			CD2BP2
ENSG00000163219	ARHGAP25	protein_coding			CD33
ENSG00000100739	BDKRB1	protein_coding			CD34
ENSG00000140443	IGF1R	protein_coding			CD36
ENSG00000069696	DRD4	protein_coding			CD37
ENSG00000164902	PHAX	protein_coding			CD38
ENSG00000115590	IL1R2	protein_coding			CD3D
ENSG00000163492	CCDC141	protein_coding			CD3E
ENSG00000183323	CCDC125	protein_coding			CD3G
ENSG00000131013	PPIL4	protein_coding			CD4
ENSG00000129277	CCL4	protein_coding			CD40
ENSG00000112242	E2F3	protein_coding			CD40LG
ENSG00000261660	PARP10	protein_coding			CD44
ENSG00000159337	PLA2G4D	protein_coding			CD5
ENSG00000147789	ZNF7	protein_coding			CD52
ENSG00000090565	RAB11FIP3	protein_coding			CD55
ENSG00000108010	GLRX3	protein_coding			CD58
ENSG00000069974	RAB27A	protein_coding			CD59
ENSG00000169031	COL4A3	protein_coding			CD69
ENSG00000102755	FLT1	protein_coding			CD7
ENSG00000206506	HLA-G	protein_coding			CD74
ENSG00000069943	PIGB	protein_coding			CD80
ENSG00000123374	CDK2	protein_coding			CD83
ENSG00000168907	PLA2G4F	protein_coding			CD86
ENSG00000233841	HLA-C	protein_coding			CD8A
ENSG00000075420	FNDC3B	protein_coding			CD8B
ENSG00000055044	NOP58	protein_coding			CD9
ENSG00000007541	PIGQ	protein_coding			CD93
ENSG00000142937	RPS8	protein_coding			CD99L2
ENSG00000206505	HLA-A	protein_coding			CDC123
ENSG00000181472	ZBTB2	protein_coding			CDC16
ENSG00000132963	POMP	protein_coding			CDC20
ENSG00000089041	P2RX7	protein_coding			CDC23
ENSG00000117013	KCNQ4	protein_coding			CDC26
ENSG00000170921	TANC2	protein_coding			CDC27
ENSG00000113263	ITK	protein_coding			CDC34
ENSG00000112357	PEX7	protein_coding			CDC42
ENSG00000164236	ANKRD33B	protein_coding			CDC42BPA
ENSG00000187231	SESTD1	protein_coding			CDC42BPB
ENSG00000076984	MAP2K7	protein_coding			CDC42EP2
ENSG00000146386	ABRACL	protein_coding			CDC42EP3
ENSG00000183765	CHEK2	protein_coding			CDC42SE2
ENSG00000215193	PEX26	protein_coding			CDCA4
ENSG00000101204	CHRNA4	protein_coding			CDH11
ENSG00000167083	GNGT2	protein_coding			CDH2
ENSG00000173065	FAM222B	protein_coding			CDH5
ENSG00000161509	GRIN2C	protein_coding			CDK1
ENSG00000124596	OARD1	protein_coding			CDK14
ENSG00000152034	MCHR2	protein_coding			CDK16
ENSG00000205542	TMSB4X	protein_coding			CDK17
ENSG00000105662	CRTC1	protein_coding			CDK2
ENSG00000085231	TAF9	protein_coding			CDK4
ENSG00000148926	ADM	protein_coding			CDK7
ENSG00000110047	EHD1	protein_coding			CDKN1A
ENSG00000123700	KCNJ2	protein_coding			CDKN1B
ENSG00000184979	USP18	protein_coding			CDKN2A
ENSG00000179862	CITED4	protein_coding			CDKN2AIP
ENSG00000174996	KLC2	protein_coding			CDKN2AIPNL
ENSG00000075043	KCNQ2	protein_coding			CDKN2B
ENSG00000114573	ATP6V1A	protein_coding			CDKN2C
ENSG00000134046	MBD2	protein_coding			CDON
ENSG00000224212	TAP1	protein_coding			TAP1
ENSG00000228875	CSNK2B	protein_coding			CSNK2B
ENSG00000234539	ATF6B	protein_coding			CEBPD
ENSG00000091181	IL5RA	protein_coding			CELF2
ENSG00000182606	TRAK1	protein_coding			CENPA
ENSG00000164442	CITED2	protein_coding			CENPP
ENSG00000112249	ASCC3	protein_coding			CENPW
ENSG00000112977	DAP	protein_coding			CEP170
ENSG00000171873	ADRA1D	protein_coding			CEP19
ENSG00000256394	ASIC5	protein_coding			ASIC5
ENSG00000262785	PKLR	protein_coding			CEP350
ENSG00000171453	POLR1C	protein_coding			CEP85L
ENSG00000116031	CD207	protein_coding			CEPT1
ENSG00000135577	NMBR	protein_coding			CERS5
ENSG00000111432	FZD10	protein_coding			CERS6
ENSG00000222009	BTBD19	protein_coding			CETN3
ENSG00000062485	CS	protein_coding			CFL1
ENSG00000173163	COMMD1	protein_coding			CFLAR
ENSG00000115594	IL1R1	protein_coding			CFP
ENSG00000146433	TMEM181	protein_coding			CGA
ENSG00000102781	KATNAL1	protein_coding			CGN
ENSG00000069869	NEDD4	protein_coding			CHAT
ENSG00000009844	VTA1	protein_coding			CHCHD2
ENSG00000117425	PTCH2	protein_coding			CHCHD3
ENSG00000154945	ANKRD40	protein_coding			CHCHD4
ENSG00000223532	HLA-B	protein_coding			CHCHD5
ENSG00000146425	DYNLT1	protein_coding			CHCHD7
ENSG00000182481	KPNA2	protein_coding			KPNA2
ENSG00000168685	IL7R	protein_coding			CHD1
ENSG00000135090	TAOK3	protein_coding			CHD9
ENSG00000109475	RPL34	protein_coding			CHEK1
ENSG00000205726	ITSN1	protein_coding			CHEK2
ENSG00000065413	ANKRD44	protein_coding			CHFR
ENSG00000164674	SYTL3	protein_coding			CHKA
ENSG00000129493	HEATR5A	protein_coding			CHMP2A
ENSG00000198856	OSTC	protein_coding			CHMP5
ENSG00000124813	RUNX2	protein_coding			CHRD
ENSG00000109670	FBXW7	protein_coding			CHRM1
ENSG00000145431	PDGFC	protein_coding			CHRM2
ENSG00000075975	MKRN2	protein_coding			CHRM3
ENSG00000113851	CRBN	protein_coding			CHRM4
ENSG00000167311	ART5	protein_coding			CHRM5
ENSG00000091831	ESR1	protein_coding			CHRNA1
ENSG00000149311	ATM	protein_coding			CHRNA10
ENSG00000010803	SCMH1	protein_coding			CHRNA2
ENSG00000255823	MTRNR2L8	protein_coding			CHRNA3
ENSG00000197471	SPN	protein_coding			CHRNA4
ENSG00000103485	QPRT	protein_coding			CHRNA5
ENSG00000100744	GSKIP	protein_coding			CHRNA6
ENSG00000132155	RAF1	protein_coding			CHRNA7
ENSG00000121853	GHSR	protein_coding			CHRNA9
ENSG00000129749	CHRNA10	protein_coding			CHRNB1
ENSG00000205020	CCL4L1	protein_coding			CHRNB2
ENSG00000066135	KDM4A	protein_coding			CHRNB3
ENSG00000068971	PPP2R5B	protein_coding			CHRNB4
ENSG00000144455	SUMF1	protein_coding			CHRND
ENSG00000226264	HLA-DMB	protein_coding			HLA-DMB
ENSG00000100219	XBP1	protein_coding			CHRNE
ENSG00000109738	GLRB	protein_coding			CHRNG
ENSG00000164867	NOS3	protein_coding			CHST11
ENSG00000223887	PRR3	protein_coding			CHUK
ENSG00000110042	DTX4	protein_coding			CIAO1
ENSG00000115966	ATF2	protein_coding			CIC
ENSG00000120318	ARAP3	protein_coding			CIITA
ENSG00000138246	DNAJC13	protein_coding			CIPC
ENSG00000118495	PLAGL1	protein_coding			CISD3
ENSG00000167182	SP2	protein_coding			CITED2
ENSG00000163636	PSMD6	protein_coding			CITED4
ENSG00000161526	SAP30BP	protein_coding			CKS1B
ENSG00000130363	RSPH3	protein_coding			CLDN12
ENSG00000179546	HTR1D	protein_coding			CLEC12A
ENSG00000101958	GLRA2	protein_coding			CLEC16A
ENSG00000130589	HELZ2	protein_coding			CLEC7A
ENSG00000131142	CCL25	protein_coding			CLIP1
ENSG00000164691	TAGAP	protein_coding			CLIP2
ENSG00000116039	ATP6V1B1	protein_coding			CLMP
ENSG00000114353	GNAI2	protein_coding			CLN5
ENSG00000114812	VIPR1	protein_coding			CLNS1A
ENSG00000068305	MEF2A	protein_coding			CLOCK
ENSG00000172554	SNTG2	protein_coding			CLP1
ENSG00000180616	SSTR2	protein_coding			CLUAP1
ENSG00000136840	ST6GALNAC4	protein_coding			CLUH
ENSG00000113532	ST8SIA4	protein_coding			CMC1
ENSG00000135124	P2RX4	protein_coding			CMIP
ENSG00000151466	SCLT1	protein_coding			CMPK2
ENSG00000110025	SNX15	protein_coding			CMTM6
ENSG00000149782	PLCB3	protein_coding			CMTR1
ENSG00000175471	MCTP1	protein_coding			CMTR2
ENSG00000137313	TRIM26	protein_coding			TRIM26
ENSG00000135604	STX11	protein_coding			CNBP
ENSG00000125945	ZNF436	protein_coding			CNIH4
ENSG00000166889	PATL1	protein_coding			CNOT6L
ENSG00000132646	PCNA	protein_coding			CNOT8
ENSG00000133105	RXFP2	protein_coding			CNP
ENSG00000108753	HNF1B	protein_coding			CNPPD1
ENSG00000156650	KAT6B	protein_coding			CNPY2
ENSG00000100823	APEX1	protein_coding			CNR1
ENSG00000197019	SERTAD1	protein_coding			CNR2
ENSG00000073910	FRY	protein_coding			CNTN3
ENSG00000169194	IL13	protein_coding			CNTRL
ENSG00000126091	ST3GAL3	protein_coding			COA4
ENSG00000064989	CALCRL	protein_coding			COBL
ENSG00000150995	ITPR1	protein_coding			COG3
ENSG00000152818	UTRN	protein_coding			COL13A1
ENSG00000170915	PAQR8	protein_coding			COL4A1
ENSG00000123411	IKZF4	protein_coding			COL4A2
ENSG00000242013	USP27X	protein_coding			COL4A3
ENSG00000232569	GABBR1	protein_coding			GABBR1
ENSG00000146701	MDH2	protein_coding			COL4A4
ENSG00000004139	SARM1	protein_coding			COL5A1
ENSG00000163661	PTX3	protein_coding			COL5A3
ENSG00000198934	MAGEE1	protein_coding			COMMD1
ENSG00000184009	ACTG1	protein_coding			ACTG1
ENSG00000230907	FKBPL	protein_coding			COMMD10
ENSG00000186868	MAPT	protein_coding			COMMD2
ENSG00000196628	TCF4	protein_coding			COMMD6
ENSG00000158711	ELK4	protein_coding			COMMD8
ENSG00000127580	WDR24	protein_coding			COPS4
ENSG00000184903	IMMP2L	protein_coding			COPS5
ENSG00000163638	ADAMTS9	protein_coding			COQ10B
ENSG00000140262	TCF12	protein_coding			CORO1A
ENSG00000003402	CFLAR	protein_coding			CORO2B
ENSG00000146457	WTAP	protein_coding			COTL1
ENSG00000164418	GRIK2	protein_coding			COX10
ENSG00000134489	HRH4	protein_coding			COX4I1
ENSG00000172179	PRL	protein_coding			COX6A1
ENSG00000181381	DDX60L	protein_coding			COX6C
ENSG00000127585	FBXL16	protein_coding			COX7A2L
ENSG00000164244	PRRC1	protein_coding			COX7C
ENSG00000197756	RPL37A	protein_coding			CPEB1
ENSG00000158290	CUL4B	protein_coding			CPNE2
ENSG00000198795	ZNF521	protein_coding			CPNE8
ENSG00000171960	PPIH	protein_coding			CPPED1
ENSG00000180155	LYNX1	protein_coding			CPQ
ENSG00000241394	HLA-DMA	protein_coding			HLA-DMA
ENSG00000189184	PCDH18	protein_coding			CPSF4
ENSG00000119801	YPEL5	protein_coding			CPT1A
ENSG00000189319	FAM53B	protein_coding			CPVL
ENSG00000125772	GPCPD1	protein_coding			CR1
ENSG00000222040	ADRA2B	protein_coding			CR2
ENSG00000196510	ANAPC7	protein_coding			CRBN
ENSG00000107643	MAPK8	protein_coding			CREB1
ENSG00000132341	RAN	protein_coding			CREB3
ENSG00000173744	AGFG1	protein_coding			CREB3L1
ENSG00000134982	APC	protein_coding			CREB3L2
ENSG00000120438	TCP1	protein_coding			CREB3L3
ENSG00000159216	RUNX1	protein_coding			CREB3L4
ENSG00000162415	ZSWIM5	protein_coding			CREB5
ENSG00000113520	IL4	protein_coding			CREBBP
ENSG00000257727	CNPY2	protein_coding			CREBRF
ENSG00000129116	PALLD	protein_coding			CREM
ENSG00000197405	C5AR1	protein_coding			CRHBP
ENSG00000148985	PGAP2	protein_coding			CRHR1
ENSG00000118513	MYB	protein_coding			CRHR2
ENSG00000105372	RPS19	protein_coding			CRIP1
ENSG00000261306	SURF6	protein_coding			CRISP3
ENSG00000007968	E2F2	protein_coding			CRLF3
ENSG00000112110	MRPL18	protein_coding			CRTC1
ENSG00000197728	RPS26	protein_coding			CRTC2
ENSG00000182287	AP1S2	protein_coding			CRTC3
ENSG00000106211	HSPB1	protein_coding			CRY1
ENSG00000115461	IGFBP5	protein_coding			CRY2
ENSG00000158050	DUSP2	protein_coding			CRYL1
ENSG00000126010	GRPR	protein_coding			CS
ENSG00000161638	ITGA5	protein_coding			CSF1
ENSG00000134107	BHLHE40	protein_coding			CSF1R
ENSG00000142676	RPL11	protein_coding			CSF2
ENSG00000235744	HLA-DOA	protein_coding			HLA-DOA
ENSG00000075073	TACR2	protein_coding			CSF2RA
ENSG00000151320	AKAP6	protein_coding			CSF3
ENSG00000130368	MAS1	protein_coding			CSF3R
ENSG00000133121	STARD13	protein_coding			CSGALNACT1
ENSG00000051128	HOMER3	protein_coding			CSH1
ENSG00000110328	GALNT18	protein_coding			CSH2
ENSG00000134108	ARL8B	protein_coding			CSNK2A1
ENSG00000206493	HLA-E	protein_coding			HLA-E
ENSG00000170027	YWHAG	protein_coding			CSNK2A2
ENSG00000139767	SRRM4	protein_coding			CSNK2A3
ENSG00000233927	RPS28	protein_coding			CSNK2B
ENSG00000065308	TRAM2	protein_coding			CST7
ENSG00000254598	CSNK2A3	protein_coding			CSTA
ENSG00000197081	IGF2R	protein_coding			CSTB
ENSG00000114209	PDCD10	protein_coding			CTBP2
ENSG00000136527	TRA2B	protein_coding			CTNNB1
ENSG00000136444	RSAD1	protein_coding			CTSF
ENSG00000174891	RSRC1	protein_coding			CTSG
ENSG00000198049	AVPR1B	protein_coding			CTSS
ENSG00000262970	ACER3	protein_coding			CTSW
ENSG00000128512	DOCK4	protein_coding			CTTNBP2
ENSG00000099282	TSPAN15	protein_coding			CTU1
ENSG00000227858	ZFP57	protein_coding			ZFP57
ENSG00000204010	IFIT1B	protein_coding			CUL1
ENSG00000187608	ISG15	protein_coding			CUL4B
ENSG00000130584	ZBTB46	protein_coding			CUX1
ENSG00000185745	IFIT1	protein_coding			CX3CR1
ENSG00000112149	CD83	protein_coding			CXCL10
ENSG00000113648	H2AFY	protein_coding			CXCL12
ENSG00000188157	AGRN	protein_coding			CXCL17
ENSG00000149534	MS4A2	protein_coding			CXCR4
ENSG00000144713	RPL32	protein_coding			CXCR6
ENSG00000129422	MTUS1	protein_coding			CYB5B
ENSG00000131018	SYNE1	protein_coding			CYB5D1
ENSG00000111537	IFNG	protein_coding			CYB5R4
ENSG00000181072	CHRM2	protein_coding			CYB5RL
ENSG00000135956	TMEM127	protein_coding			CYBA
ENSG00000163486	SRGAP2	protein_coding			CYBB
ENSG00000110077	MS4A6A	protein_coding			CYCS
ENSG00000196277	GRM7	protein_coding			CYP26B1
ENSG00000079308	TNS1	protein_coding			CYP2A13
ENSG00000229215	HLA-A	protein_coding			HLA-A
ENSG00000057757	PITHD1	protein_coding			CYP2A6
ENSG00000124422	USP22	protein_coding			CYP2A7
ENSG00000008083	JARID2	protein_coding			CYP2C18
ENSG00000174080	CTSF	protein_coding			CYP2D6
ENSG00000206491	PRR3	protein_coding			PRR3
ENSG00000137166	FOXP4	protein_coding			CYP2E1
ENSG00000175344	CHRNA7	protein_coding			CYP2J2
ENSG00000115520	COQ10B	protein_coding			CYP2U1
ENSG00000143466	IKBKE	protein_coding			CYP3A4
ENSG00000144711	IQSEC1	protein_coding			CYP3A43
ENSG00000155876	RRAGA	protein_coding			CYP3A5
ENSG00000260501	RPL7A	protein_coding			CYP3A7
ENSG00000172915	NBEA	protein_coding			CYS1
ENSG00000145604	SKP2	protein_coding			CYSLTR1
ENSG00000113971	NPHP3	protein_coding			CYSLTR2
ENSG00000167244	IGF2	protein_coding			DAAM2
ENSG00000124532	MRS2	protein_coding			DAG1
ENSG00000109610	SOD3	protein_coding			DAP
ENSG00000095739	BAMBI	protein_coding			DAPK1
ENSG00000181982	CCDC149	protein_coding			DAPP1
ENSG00000140009	ESR2	protein_coding			DAXX
ENSG00000141384	TAF4B	protein_coding			DAZAP2
ENSG00000123080	CDKN2C	protein_coding			DBH
ENSG00000149806	FAU	protein_coding			DBNDD2
ENSG00000080031	PTPRH	protein_coding			DBP
ENSG00000144021	CIAO1	protein_coding			DCT
ENSG00000159263	SIM2	protein_coding			DCTN3
ENSG00000137727	ARHGAP20	protein_coding			DCTN6
ENSG00000072736	NFATC3	protein_coding			DCUN1D5
ENSG00000229685	HLA-DPA1	protein_coding			HLA-DPA1
ENSG00000260380	FRG1	protein_coding			DDC
ENSG00000113555	PCDH12	protein_coding			DDHD2
ENSG00000179094	PER1	protein_coding			DDIT4
ENSG00000091157	WDR7	protein_coding			DDIT4L
ENSG00000254647	INS	protein_coding			DDR1
ENSG00000177600	RPLP2	protein_coding			DDX17
ENSG00000123338	NCKAP1L	protein_coding			DDX20
ENSG00000180914	OXTR	protein_coding			DDX24
ENSG00000117308	GALE	protein_coding			DDX47
ENSG00000145687	SSBP2	protein_coding			DDX50
ENSG00000110931	CAMKK2	protein_coding			DDX58
ENSG00000127588	GNG13	protein_coding			DDX60L
ENSG00000151445	VIPAS39	protein_coding			DEDD2
ENSG00000153823	PID1	protein_coding			DEGS2
ENSG00000019995	ZRANB1	protein_coding			DENND1A
ENSG00000237710	HLA-DPB1	protein_coding			HLA-DPB1
ENSG00000237112	GABBR1	protein_coding			GABBR1
ENSG00000111231	GPN3	protein_coding			DENND3
ENSG00000124151	NCOA3	protein_coding			DENND5A
ENSG00000164327	RICTOR	protein_coding			DEPDC5
ENSG00000197321	SVIL	protein_coding			DEPTOR
ENSG00000136634	IL10	protein_coding			DFFB
ENSG00000068383	INPP5A	protein_coding			DGKB
ENSG00000175029	CTBP2	protein_coding			DHPS
ENSG00000125675	GRIA3	protein_coding			DHRS3
ENSG00000203804	ADAMTSL4-AS1	protein_coding			DHX32
ENSG00000196511	TPK1	protein_coding			DHX58
ENSG00000137845	ADAM10	protein_coding			DIAPH1
ENSG00000133816	MICAL2	protein_coding			DIAPH2
ENSG00000143384	MCL1	protein_coding			DIP2A
ENSG00000196220	SRGAP3	protein_coding			DIP2B
ENSG00000197467	COL13A1	protein_coding			DISC1
ENSG00000228881	TRIM26	protein_coding			TRIM26
ENSG00000122194	PLG	protein_coding			DLEU1
ENSG00000261361	SURF2	protein_coding			DLG1
ENSG00000125457	MIF4GD	protein_coding			DLG4
ENSG00000153827	TRIP12	protein_coding			DLG5
ENSG00000169032	MAP2K1	protein_coding			DLGAP1
ENSG00000005513	SOX8	protein_coding			DLL1
ENSG00000175854	SWI5	protein_coding			DMXL1
ENSG00000162009	SSTR5	protein_coding			DMXL2
ENSG00000167112	TRUB2	protein_coding			DNAAF2
ENSG00000182670	TTC3	protein_coding			DNAJB14
ENSG00000115232	ITGA4	protein_coding			DNAJB5
ENSG00000147403	RPL10	protein_coding			DNAJC10
ENSG00000170558	CDH2	protein_coding			DNAJC11
ENSG00000014216	CAPN1	protein_coding			DNAJC13
ENSG00000125845	BMP2	protein_coding			DNAJC8
ENSG00000226479	TMEM185B	protein_coding			DNHD1
ENSG00000204209	DAXX	protein_coding			DAXX
ENSG00000182158	CREB3L2	protein_coding			DNTT
ENSG00000170581	STAT2	protein_coding			DNTTIP2
ENSG00000165637	VDAC2	protein_coding			DOCK1
ENSG00000179163	FUCA1	protein_coding			DOCK10
ENSG00000196557	CACNA1H	protein_coding			DOCK11
ENSG00000134077	THUMPD3	protein_coding			DOCK2
ENSG00000137154	RPS6	protein_coding			DOCK4
ENSG00000129625	REEP5	protein_coding			DOCK5
ENSG00000114125	RNF7	protein_coding			DOCK6
ENSG00000085511	MAP3K4	protein_coding			DOCK8
ENSG00000125510	OPRL1	protein_coding			DOT1L
ENSG00000114383	TUSC2	protein_coding			TUSC2
ENSG00000162896	PIGR	protein_coding			DPEP1
ENSG00000174444	RPL4	protein_coding			DPF3
ENSG00000146070	PLA2G7	protein_coding			DPM1
ENSG00000188822	CNR2	protein_coding			DPP9
ENSG00000125522	NPBWR2	protein_coding			DPY19L3
ENSG00000068028	RASSF1	protein_coding			RASSF1
ENSG00000105409	ATP1A3	protein_coding			DPYD
ENSG00000171928	TVP23B	protein_coding			DPYSL2
ENSG00000034152	MAP2K3	protein_coding			DPYSL3
ENSG00000156738	MS4A1	protein_coding			DRD1
ENSG00000262489	RRAS2	protein_coding			DRD2
ENSG00000171843	MLLT3	protein_coding			DRD3
ENSG00000197262	CCL4L2	protein_coding			DRD4
ENSG00000074047	GLI2	protein_coding			DRD5
ENSG00000079102	RUNX1T1	protein_coding			DRG1
ENSG00000180667	YOD1	protein_coding			DRG2
ENSG00000168137	SETD5	protein_coding			DSN1
ENSG00000261473	PRSS1	protein_coding			DST
ENSG00000160469	BRSK1	protein_coding			DTX3L
ENSG00000262739	PRSS2	protein_coding			DTX4
ENSG00000112033	PPARD	protein_coding			DTYMK
ENSG00000248905	FMN1	protein_coding			DUSP1
ENSG00000078808	SDF4	protein_coding			DUSP2
ENSG00000133101	CCNA1	protein_coding			DUSP28
ENSG00000262134	TRBC1	protein_coding			DUSP8
ENSG00000149798	CDC42EP2	protein_coding			DVL1
ENSG00000168827	GFM1	protein_coding			DVL2
ENSG00000099250	NRP1	protein_coding			DVL3
ENSG00000106571	GLI3	protein_coding			DYNLL2
ENSG00000171860	C3AR1	protein_coding			DYNLT1
ENSG00000024422	EHD2	protein_coding			DYSF
ENSG00000085276	MECOM	protein_coding			E2F1
ENSG00000103275	UBE2I	protein_coding			E2F2
ENSG00000197702	PARVA	protein_coding			E2F3
ENSG00000125611	CHCHD5	protein_coding			EBF1
ENSG00000204856	FAM216A	protein_coding			EBF3
ENSG00000234012	MDC1	protein_coding			EDN1
ENSG00000157456	CCNB2	protein_coding			EDNRA
ENSG00000166750	SLFN5	protein_coding			EDNRB
ENSG00000107789	MINPP1	protein_coding			EDRF1
ENSG00000169397	RNASE3	protein_coding			EEF1A1
ENSG00000107562	CXCL12	protein_coding			EEF1B2
ENSG00000198838	RYR3	protein_coding			EEF1D
ENSG00000196562	SULF2	protein_coding			EEF1G
ENSG00000256646	PSMA2	protein_coding			EFNB1
ENSG00000198755	RPL10A	protein_coding			EFR3B
ENSG00000142347	MYO1F	protein_coding			MYO1F
ENSG00000128815	WDFY4	protein_coding			EGFR
ENSG00000123360	PDE1B	protein_coding			EGR1
ENSG00000163719	MTMR14	protein_coding			EGR2
ENSG00000113456	RAD1	protein_coding			EHBP1L1
ENSG00000112531	QKI	protein_coding			EHD1
ENSG00000115540	MOB4	protein_coding			EHD2
ENSG00000104518	GSDMD	protein_coding			EHD3
ENSG00000157483	MYO1E	protein_coding			EIF1
ENSG00000106588	PSMA2	protein_coding			PSMA2
ENSG00000128709	HOXD9	protein_coding			EIF2A
ENSG00000117859	OSBPL9	protein_coding			EIF2AK1
ENSG00000164403	SHROOM1	protein_coding			EIF2AK2
ENSG00000053900	ANAPC4	protein_coding			EIF2AK3
ENSG00000198909	MAP3K3	protein_coding			EIF2AK4
ENSG00000145832	SLC25A48	protein_coding			EIF2S1
ENSG00000038382	TRIO	protein_coding			EIF3E
ENSG00000182621	PLCB1	protein_coding			EIF3H
ENSG00000164330	EBF1	protein_coding			EIF3I
ENSG00000131507	NDFIP1	protein_coding			EIF3K
ENSG00000157542	KCNJ6	protein_coding			EIF3M
ENSG00000104763	ASAH1	protein_coding			EIF4B
ENSG00000171855	IFNB1	protein_coding			EIF4E
ENSG00000110107	PRPF19	protein_coding			EIF4E1B
ENSG00000137080	IFNA21	protein_coding			EIF4E2
ENSG00000187678	SPRY4	protein_coding			EIF4EBP1
ENSG00000236637	IFNA4	protein_coding			EIF4G3
ENSG00000214042	IFNA7	protein_coding			ELK1
ENSG00000186803	IFNA10	protein_coding			ELK4
ENSG00000196352	CD55	protein_coding			ELMO1
ENSG00000151577	DRD3	protein_coding			ELN
ENSG00000147885	IFNA16	protein_coding			ELOVL3
ENSG00000234829	IFNA17	protein_coding			ELOVL5
ENSG00000228083	IFNA14	protein_coding			ELP4
ENSG00000147873	IFNA5	protein_coding			EMC4
ENSG00000177700	POLR2L	protein_coding			EMILIN2
ENSG00000120235	IFNA6	protein_coding			EML4
ENSG00000105737	GRIK5	protein_coding			EML6
ENSG00000233816	IFNA13	protein_coding			ENDOU
ENSG00000188379	IFNA2	protein_coding			ENO1
ENSG00000120242	IFNA8	protein_coding			ENPP3
ENSG00000126803	HSPA2	protein_coding			ENTPD1
ENSG00000197919	IFNA1	protein_coding			ENTPD3
ENSG00000130347	RTN4IP1	protein_coding			ENTPD8
ENSG00000163131	CTSS	protein_coding			EP300
ENSG00000099810	MTAP	protein_coding			EP400
ENSG00000111237	VPS29	protein_coding			EPAS1
ENSG00000107938	EDRF1	protein_coding			EPB41L4B
ENSG00000171444	MCC	protein_coding			EPO
ENSG00000147533	GOLGA7	protein_coding			EPOR
ENSG00000214063	TSPAN4	protein_coding			EPX
ENSG00000163737	PF4	protein_coding			ERC1
ENSG00000103061	SLC7A6OS	protein_coding			ERCC6
ENSG00000163736	PPBP	protein_coding			ERCC8
ENSG00000112541	PDE10A	protein_coding			ERGIC1
ENSG00000064012	CASP8	protein_coding			ERI2
ENSG00000115112	TFCP2L1	protein_coding			ERRFI1
ENSG00000186468	RPS23	protein_coding			ESR1
ENSG00000118407	FILIP1	protein_coding			ESR2
ENSG00000135643	KCNMB4	protein_coding			ESRRB
ENSG00000147889	CDKN2A	protein_coding			ESYT1
ENSG00000187079	TEAD1	protein_coding			ETS1
ENSG00000117322	CR2	protein_coding			ETS2
ENSG00000229767	DDR1	protein_coding			DDR1
ENSG00000213199	ASIC3	protein_coding			ETV3
ENSG00000112343	TRIM38	protein_coding			ETV6
ENSG00000101255	TRIB3	protein_coding			EVI5
ENSG00000095752	IL11	protein_coding			EXOC3L1
ENSG00000184185	KCNJ12	protein_coding			EXOC4
ENSG00000145839	IL9	protein_coding			EXOSC1
ENSG00000112701	SENP6	protein_coding			EXT1
ENSG00000147883	CDKN2B	protein_coding			F13A1
ENSG00000101333	PLCB4	protein_coding			F2
ENSG00000229117	RPL41	protein_coding			F2R
ENSG00000198818	SFT2D1	protein_coding			F2RL1
ENSG00000110446	SLC15A3	protein_coding			F2RL2
ENSG00000260099	ADAMTS13	protein_coding			F2RL3
ENSG00000157557	ETS2	protein_coding			F3
ENSG00000198839	ZNF277	protein_coding			FADD
ENSG00000162944	RFTN2	protein_coding			FADS1
ENSG00000206487	C6orf136	protein_coding			FAM107A
ENSG00000108107	RPL28	protein_coding			FAM110D
ENSG00000203618	GP1BB	protein_coding			FAM114A2
ENSG00000135972	MRPS9	protein_coding			FAM120B
ENSG00000133794	ARNTL	protein_coding			FAM124A
ENSG00000075292	ZNF638	protein_coding			FAM124B
ENSG00000028277	POU2F2	protein_coding			FAM13A
ENSG00000114388	NPRL2	protein_coding			FAM13C
ENSG00000164104	HMGB2	protein_coding			FAM149A
ENSG00000071242	RPS6KA2	protein_coding			FAM168A
ENSG00000181722	ZBTB20	protein_coding			FAM184A
ENSG00000203710	CR1	protein_coding			FAM20C
ENSG00000140297	GCNT3	protein_coding			FAM216A
ENSG00000262742	MCTP1	protein_coding			MCTP1
ENSG00000187325	TAF9B	protein_coding			FAM222A
ENSG00000173227	SYT12	protein_coding			FAM222B
ENSG00000137200	CMTR1	protein_coding			FAM49A
ENSG00000089053	ANAPC5	protein_coding			FAM49B
ENSG00000140307	GTF2A2	protein_coding			FAM53B
ENSG00000145819	ARHGAP26	protein_coding			FAM76A
ENSG00000084676	NCOA1	protein_coding			FAM78B
ENSG00000184984	CHRM5	protein_coding			FAM91A1
ENSG00000228978	TNF	protein_coding			FAR1
ENSG00000101966	XIAP	protein_coding			FAR2
ENSG00000231314	LTB	protein_coding			FARS2
ENSG00000177885	GRB2	protein_coding			FAS
ENSG00000145860	RNF145	protein_coding			FASLG
ENSG00000266173	STRADA	protein_coding			FASTKD3
ENSG00000186088	GSAP	protein_coding			FAU
ENSG00000170276	HSPB2	protein_coding			FBN1
ENSG00000026297	RNASET2	protein_coding			FBXL16
ENSG00000173442	EHBP1L1	protein_coding			FBXL17
ENSG00000049759	NEDD4L	protein_coding			FBXL3
ENSG00000180815	MAP3K15	protein_coding			FBXL5
ENSG00000123384	LRP1	protein_coding			FBXL7
ENSG00000153339	TRAPPC8	protein_coding			FBXO21
ENSG00000172667	ZMAT3	protein_coding			FBXO28
ENSG00000154764	WNT7A	protein_coding			FBXO38
ENSG00000172809	RPL38	protein_coding			FBXW7
ENSG00000139641	ESYT1	protein_coding			FCER1A
ENSG00000110448	CD5	protein_coding			FCER1G
ENSG00000163466	ARPC2	protein_coding			FCER2
ENSG00000124126	PREX1	protein_coding			FCHSD2
ENSG00000068784	SRBD1	protein_coding			FCN1
ENSG00000177169	ULK1	protein_coding			FCRL1
ENSG00000197483	ZNF628	protein_coding			FDPS
ENSG00000113302	IL12B	protein_coding			FERMT2
ENSG00000101266	CSNK2A1	protein_coding			FES
ENSG00000077420	APBB1IP	protein_coding			FGD4
ENSG00000152422	XRCC4	protein_coding			FGD5
ENSG00000170214	ADRA1B	protein_coding			FGF11
ENSG00000173198	CYSLTR1	protein_coding			FGF18
ENSG00000100726	TELO2	protein_coding			FGFBP2
ENSG00000138449	SLC40A1	protein_coding			FGFR4
ENSG00000115163	CENPA	protein_coding			FGR
ENSG00000112320	SOBP	protein_coding			FHIT
ENSG00000147145	LPAR4	protein_coding			FIBIN
ENSG00000113580	NR3C1	protein_coding			FIGN
ENSG00000197601	FAR1	protein_coding			FILIP1
ENSG00000121879	PIK3CA	protein_coding			FIS1
ENSG00000166949	SMAD3	protein_coding			FKBP15
ENSG00000078589	P2RY10	protein_coding			FKBP4
ENSG00000235650	RPS18	protein_coding			RPS18
ENSG00000169567	HINT1	protein_coding			FKBP5
ENSG00000055130	CUL1	protein_coding			FKBPL
ENSG00000053918	KCNQ1	protein_coding			FLAD1
ENSG00000120162	MOB3B	protein_coding			FLCN
ENSG00000128463	EMC4	protein_coding			FLI1
ENSG00000110881	ASIC1	protein_coding			FLT1
ENSG00000124198	ARFGEF2	protein_coding			FLT3
ENSG00000205581	HMGN1	protein_coding			FLT3LG
ENSG00000096060	FKBP5	protein_coding			FLYWCH1
ENSG00000237012	C6orf136	protein_coding			C6orf136
ENSG00000147894	C9orf72	protein_coding			FMN1
ENSG00000231274	SBK3	protein_coding			FMO1
ENSG00000124788	ATXN1	protein_coding			FMO5
ENSG00000218891	ZNF579	protein_coding			FN3KRP
ENSG00000105499	PLA2G4C	protein_coding			FNDC3A
ENSG00000101695	RNF125	protein_coding			FNDC3B
ENSG00000171862	PTEN	protein_coding			FNIP1
ENSG00000118855	MFSD1	protein_coding			FNIP2
ENSG00000147408	CSGALNACT1	protein_coding			FOS
ENSG00000160570	DEDD2	protein_coding			FOSB
ENSG00000115896	PLCL1	protein_coding			FOSL1
ENSG00000079215	SLC1A3	protein_coding			FOSL2
ENSG00000115008	IL1A	protein_coding			FOXO1
ENSG00000141540	TTYH2	protein_coding			FOXO3
ENSG00000111732	AICDA	protein_coding			FOXP1
ENSG00000206481	MDC1	protein_coding			MDC1
ENSG00000185298	CCDC137	protein_coding			FOXP4
ENSG00000133818	RRAS2	protein_coding			RRAS2
ENSG00000174059	CD34	protein_coding			FOXS1
ENSG00000179922	ZNF784	protein_coding			FPR1
ENSG00000181143	MUC16	protein_coding			FPR2
ENSG00000135423	GLS2	protein_coding			FPR3
ENSG00000132475	H3F3B	protein_coding			FRG1
ENSG00000038427	VCAN	protein_coding			FRMD4B
ENSG00000013016	EHD3	protein_coding			FRMPD3
ENSG00000104529	EEF1D	protein_coding			FRY
ENSG00000100596	SPTLC2	protein_coding			FRYL
ENSG00000226704	HSPA1L	protein_coding			HSPA1L
ENSG00000160447	PKN3	protein_coding			FSBP
ENSG00000227587	ATP6V1G2	protein_coding			FSHB
ENSG00000125538	IL1B	protein_coding			FSHR
ENSG00000235941	HSPA1A	protein_coding			HSPA1A
ENSG00000145451	GLRA3	protein_coding			FTL
ENSG00000232804	HSPA1B	protein_coding			HSPA1B
ENSG00000158125	XDH	protein_coding			FUCA1
ENSG00000150779	TIMM8B	protein_coding			FXYD5
ENSG00000112576	CCND3	protein_coding			FYCO1
ENSG00000107201	DDX58	protein_coding			FYN
ENSG00000166189	HPS6	protein_coding			FYTTD1
ENSG00000148498	PARD3	protein_coding			FZD1
ENSG00000183495	EP400	protein_coding			FZD10
ENSG00000017373	SRCIN1	protein_coding			FZD2
ENSG00000140199	SLC12A6	protein_coding			FZD3
ENSG00000167491	GATAD2A	protein_coding			FZD4
ENSG00000141068	KSR1	protein_coding			FZD5
ENSG00000135083	CCNJL	protein_coding			FZD6
ENSG00000049130	KITLG	protein_coding			FZD7
ENSG00000138381	ASNSD1	protein_coding			FZD8
ENSG00000158985	CDC42SE2	protein_coding			FZD9
ENSG00000197579	TOPORS	protein_coding			GAB2
ENSG00000144847	IGSF11	protein_coding			GABARAPL2
ENSG00000029534	ANK1	protein_coding			GABBR1
ENSG00000150907	FOXO1	protein_coding			GABBR2
ENSG00000146072	TNFRSF21	protein_coding			GABRA1
ENSG00000161905	ALOX15	protein_coding			GABRA2
ENSG00000162989	KCNJ3	protein_coding			GABRA3
ENSG00000148680	HTR7	protein_coding			GABRA4
ENSG00000012779	ALOX5	protein_coding			GABRA5
ENSG00000079432	CIC	protein_coding			GABRA6
ENSG00000138031	ADCY3	protein_coding			GABRB1
ENSG00000148734	NPFFR1	protein_coding			GABRB2
ENSG00000177189	RPS6KA3	protein_coding			GABRB3
ENSG00000103044	HAS3	protein_coding			GABRD
ENSG00000196975	ANXA4	protein_coding			GABRE
ENSG00000134748	PRPF38A	protein_coding			GABRG1
ENSG00000186010	NDUFA13	protein_coding			GABRG2
ENSG00000101384	JAG1	protein_coding			GABRG3
ENSG00000066117	SMARCD1	protein_coding			GABRP
ENSG00000156639	ZFAND3	protein_coding			GABRQ
ENSG00000091409	ITGA6	protein_coding			GABRR1
ENSG00000204983	PRSS1	protein_coding			PRSS1
ENSG00000138660	AP1AR	protein_coding			GABRR2
ENSG00000150782	IL18	protein_coding			GADD45G
ENSG00000067066	SP100	protein_coding			GALE
ENSG00000164604	GPR85	protein_coding			GALNT18
ENSG00000073008	PVR	protein_coding			GALR1
ENSG00000238130	LTA	protein_coding			GALR2
ENSG00000174652	ZNF266	protein_coding			GALR3
ENSG00000006125	AP2B1	protein_coding			GAPDH
ENSG00000162032	SPSB3	protein_coding			GAS6
ENSG00000012660	ELOVL5	protein_coding			GAS7
ENSG00000197580	BCO2	protein_coding			GATA4
ENSG00000162757	C1orf74	protein_coding			GATA6
ENSG00000127838	PNKD	protein_coding			GATAD2A
ENSG00000137764	MAP2K5	protein_coding			GBF1
ENSG00000175482	POLD4	protein_coding			GCA
ENSG00000106290	TAF6	protein_coding			GCGR
ENSG00000138193	PLCE1	protein_coding			GCK
ENSG00000076067	RBMS2	protein_coding			GCNT3
ENSG00000073331	ALPK1	protein_coding			GEM
ENSG00000262852	HSPB2	protein_coding			HSPB2
ENSG00000105483	CARD8	protein_coding			GFM1
ENSG00000206478	IER3	protein_coding			IER3
ENSG00000089876	DHX32	protein_coding			GFOD1
ENSG00000183775	KCTD16	protein_coding			GGCX
ENSG00000164611	PTTG1	protein_coding			GGNBP2
ENSG00000082146	STRADB	protein_coding			GH1
ENSG00000100105	PATZ1	protein_coding			GH2
ENSG00000141431	ASXL3	protein_coding			GHDC
ENSG00000064547	LPAR2	protein_coding			GHR
ENSG00000102882	MAPK3	protein_coding			GHRHR
ENSG00000171132	PRKCE	protein_coding			GHSR
ENSG00000182117	NOP10	protein_coding			GIGYF2
ENSG00000107404	DVL1	protein_coding			GIPR
ENSG00000185721	DRG1	protein_coding			GIT2
ENSG00000110148	CCKBR	protein_coding			GJA5
ENSG00000100603	SNW1	protein_coding			GJC1
ENSG00000180644	PRF1	protein_coding			GLDC
ENSG00000163702	IL17RC	protein_coding			GLI1
ENSG00000101298	SNPH	protein_coding			GLI2
ENSG00000069399	BCL3	protein_coding			GLI3
ENSG00000125434	SLC25A35	protein_coding			GLIPR2
ENSG00000115350	POLE4	protein_coding			GLP1R
ENSG00000215522	DDR1	protein_coding			DDR1
ENSG00000089123	TASP1	protein_coding			GLP2R
ENSG00000115159	GPD2	protein_coding			GLRA1
ENSG00000175193	PARL	protein_coding			GLRA2
ENSG00000158186	MRAS	protein_coding			GLRA3
ENSG00000152270	PDE3B	protein_coding			PDE3B
ENSG00000225830	ERCC6	protein_coding			GLRB
ENSG00000172531	PPP1CA	protein_coding			GLRX3
ENSG00000086065	CHMP5	protein_coding			GLS
ENSG00000168214	RBPJ	protein_coding			GLS2
ENSG00000183621	ZNF438	protein_coding			GLT1D1
ENSG00000111802	TDP2	protein_coding			GLUL
ENSG00000128699	ORMDL1	protein_coding			GMFG
ENSG00000147416	ATP6V1B2	protein_coding			GMNN
ENSG00000071051	NCK2	protein_coding			GNA11
ENSG00000115252	PDE1A	protein_coding			GNAI1
ENSG00000228299	HLA-C	protein_coding			HLA-C
ENSG00000165868	HSPA12A	protein_coding			HSPA12A
ENSG00000135932	CAB39	protein_coding			GNAI2
ENSG00000086102	NFX1	protein_coding			GNAI3
ENSG00000113494	PRLR	protein_coding			GNAO1
ENSG00000172340	SUCLG2	protein_coding			GNAQ
ENSG00000117614	SYF2	protein_coding			GNAS
ENSG00000171522	PTGER4	protein_coding			GNB1
ENSG00000108292	MLLT6	protein_coding			GNB2
ENSG00000108379	WNT3	protein_coding			GNB3
ENSG00000145864	GABRB2	protein_coding			GNB4
ENSG00000113638	TTC33	protein_coding			GNB5
ENSG00000158955	WNT9B	protein_coding			GNG10
ENSG00000204490	TNF	protein_coding			TNF
ENSG00000130066	SAT1	protein_coding			GNG11
ENSG00000154917	RAB6B	protein_coding			GNG12
ENSG00000100902	PSMA6	protein_coding			GNG13
ENSG00000166946	CCNDBP1	protein_coding			GNG2
ENSG00000118689	FOXO3	protein_coding			GNG3
ENSG00000131462	TUBG1	protein_coding			GNG4
ENSG00000132356	PRKAA1	protein_coding			GNG7
ENSG00000102879	CORO1A	protein_coding			GNG8
ENSG00000204390	HSPA1L	protein_coding			HSPA1L
ENSG00000115353	TACR1	protein_coding			GNGT1
ENSG00000225589	MDC1	protein_coding			MDC1
ENSG00000099901	RANBP1	protein_coding			GNGT2
ENSG00000198719	DLL1	protein_coding			GNL3
ENSG00000082512	TRAF5	protein_coding			GNLY
ENSG00000204389	HSPA1A	protein_coding			HSPA1A
ENSG00000089009	RPL6	protein_coding			GNRH1
ENSG00000204487	LTB	protein_coding			LTB
ENSG00000164949	GEM	protein_coding			GNRH2
ENSG00000170385	SLC30A1	protein_coding			GNRHR
ENSG00000112584	FAM120B	protein_coding			GOLGA7
ENSG00000132603	NIP7	protein_coding			GOT1
ENSG00000096063	SRPK1	protein_coding			GP1BA
ENSG00000140988	RPS2	protein_coding			GP1BB
ENSG00000175634	RPS6KB2	protein_coding			GP5
ENSG00000118690	ARMC2	protein_coding			GP9
ENSG00000135312	HTR1B	protein_coding			GPC4
ENSG00000100906	NFKBIA	protein_coding			GPCPD1
ENSG00000162971	TYW5	protein_coding			GPD2
ENSG00000146021	KLHL3	protein_coding			GPER1
ENSG00000008018	PSMB1	protein_coding			GPI
ENSG00000168298	HIST1H1E	protein_coding			GPN3
ENSG00000146243	IRAK1BP1	protein_coding			GPR156
ENSG00000129007	CALML4	protein_coding			GPR157
ENSG00000092841	MYL6	protein_coding			GPR35
ENSG00000162383	SLC1A7	protein_coding			GPR50
ENSG00000204388	HSPA1B	protein_coding			HSPA1B
ENSG00000120659	TNFSF11	protein_coding			GPR83
ENSG00000157617	C2CD2	protein_coding			GPR85
ENSG00000141480	ARRB2	protein_coding			GPRC5B
ENSG00000145863	GABRA6	protein_coding			GPS2
ENSG00000089157	RPLP0	protein_coding			GPT2
ENSG00000177706	FAM20C	protein_coding			GRAMD1B
ENSG00000112592	TBP	protein_coding			GRAMD4
ENSG00000114450	GNB4	protein_coding			GRB10
ENSG00000127184	COX7C	protein_coding			GRB14
ENSG00000265817	FSBP	protein_coding			GRB2
ENSG00000158445	KCNB1	protein_coding			GREM2
ENSG00000223852	ZFP57	protein_coding			ZFP57
ENSG00000084710	EFR3B	protein_coding			GRIA1
ENSG00000103018	CYB5B	protein_coding			GRIA2
ENSG00000198258	UBL5	protein_coding			GRIA3
ENSG00000162385	MAGOH	protein_coding			GRIA4
ENSG00000230055	CISD3	protein_coding			GRID1
ENSG00000151718	WWC2	protein_coding			GRID2
ENSG00000249437	NAIP	protein_coding			GRIK1
ENSG00000005955	GGNBP2	protein_coding			GRIK2
ENSG00000071994	PDCD2	protein_coding			GRIK3
ENSG00000197461	PDGFA	protein_coding			GRIK4
ENSG00000004897	CDC27	protein_coding			GRIK5
ENSG00000235220	HLA-F	protein_coding			HLA-F
ENSG00000128655	PDE11A	protein_coding			GRIN1
ENSG00000096433	ITPR3	protein_coding			GRIN2A
ENSG00000056661	PCGF2	protein_coding			GRIN2B
ENSG00000139624	CERS5	protein_coding			GRIN2C
ENSG00000163394	CCKAR	protein_coding			GRIN2D
ENSG00000119915	ELOVL3	protein_coding			GRIN3A
ENSG00000213585	VDAC1	protein_coding			GRIN3B
ENSG00000110696	C11orf58	protein_coding			GRIPAP1
ENSG00000070748	CHAT	protein_coding			GRK4
ENSG00000175782	SLC35E3	protein_coding			GRK5
ENSG00000149483	TMEM138	protein_coding			GRK6
ENSG00000166562	SEC11C	protein_coding			GRM1
ENSG00000134970	TMED7	protein_coding			GRM2
ENSG00000107862	GBF1	protein_coding			GRM3
ENSG00000022355	GABRA1	protein_coding			GRM4
ENSG00000105464	GRIN2D	protein_coding			GRM5
ENSG00000223367	RPS18	protein_coding			RPS18
ENSG00000010438	PRSS3	protein_coding			GRM6
ENSG00000234794	HLA-DRA	protein_coding			HLA-DRA
ENSG00000187049	TMEM216	protein_coding			GRM7
ENSG00000169217	CD2BP2	protein_coding			GRM8
ENSG00000107341	UBE2R2	protein_coding			GRPEL2
ENSG00000063761	ADCK1	protein_coding			GRPR
ENSG00000233192	HLA-DQA2	protein_coding			HLA-DQA2
ENSG00000146247	PHIP	protein_coding			GSAP
ENSG00000161970	RPL26	protein_coding			GSDMD
ENSG00000173692	PSMD1	protein_coding			GSE1
ENSG00000182500	ORAI1	protein_coding			GSK3B
ENSG00000145743	FBXL17	protein_coding			GSKIP
ENSG00000080573	COL5A3	protein_coding			GSTT2
ENSG00000031081	ARHGAP31	protein_coding			GSTT2B
ENSG00000171863	RPS7	protein_coding			GTF2A2
ENSG00000135679	MDM2	protein_coding			GTF2B
ENSG00000243612	HLA-DOB	protein_coding			HLA-DOB
ENSG00000169306	IL1RAPL1	protein_coding			GTF2E1
ENSG00000227357	HLA-DRB4	protein_coding			GTF2E2
ENSG00000183918	SH2D1A	protein_coding			GTF2H1
ENSG00000103647	CORO2B	protein_coding			GTF2I
ENSG00000129003	VPS13C	protein_coding			GTF2IRD1
ENSG00000225967	TAP2	protein_coding			TAP2
ENSG00000228080	HLA-DRB1	protein_coding			HLA-DRB1
ENSG00000182324	KCNJ14	protein_coding			GTF3C4
ENSG00000172663	TMEM134	protein_coding			GUCY1A2
ENSG00000077232	DNAJC10	protein_coding			GUK1
ENSG00000058804	NDC1	protein_coding			GYPA
ENSG00000163156	SCNM1	protein_coding			GZF1
ENSG00000188186	LAMTOR4	protein_coding			GZMA
ENSG00000133112	TPT1	protein_coding			GZMB
ENSG00000162772	ATF3	protein_coding			GZMH
ENSG00000070961	ATP2B1	protein_coding			GZMM
ENSG00000215644	GCGR	protein_coding			H2AFY
ENSG00000145592	RPL37	protein_coding			H3F3A
ENSG00000145782	ATG12	protein_coding			H3F3B
ENSG00000181019	NQO1	protein_coding			HABP4
ENSG00000132357	CARD6	protein_coding		3341	HAP1
ENSG00000124226	RNF114	protein_coding			HAS3
ENSG00000136816	TOR1B	protein_coding			HAUS1
ENSG00000228474	OST4	protein_coding			HBEGF
ENSG00000116016	EPAS1	protein_coding			HBP1
ENSG00000083168	KAT6A	protein_coding			HBS1L
ENSG00000217128	FNIP1	protein_coding			HCFC1
ENSG00000168811	IL12A	protein_coding			HCFC2
ENSG00000113327	GABRG2	protein_coding			HCK
ENSG00000110700	RPS13	protein_coding			HCRTR1
ENSG00000166603	MC4R	protein_coding			HCRTR2
ENSG00000163528	CHCHD4	protein_coding			HCST
ENSG00000132581	SDF2	protein_coding			HDAC1
ENSG00000176142	TMEM39A	protein_coding			HDAC2
ENSG00000149295	DRD2	protein_coding			HDAC4
ENSG00000232062	HLA-DQA1	protein_coding			HLA-DQA1
ENSG00000227816	TAP1	protein_coding			TAP1
ENSG00000183580	FBXL7	protein_coding			HDAC5
ENSG00000163807	KIAA1143	protein_coding			HDAC8
ENSG00000145715	RASA1	protein_coding			HDAC9
ENSG00000136152	COG3	protein_coding			HDC
ENSG00000100150	DEPDC5	protein_coding			HDDC2
ENSG00000115138	POMC	protein_coding			HEATR5A
ENSG00000231939	HLA-DQB1	protein_coding			HLA-DQB1
ENSG00000179295	PTPN11	protein_coding			HEATR5B
ENSG00000165632	TAF3	protein_coding			HELZ2
ENSG00000058799	YIPF1	protein_coding			HERC4
ENSG00000018280	SLC11A1	protein_coding			HEXB
ENSG00000104856	RELB	protein_coding			HHIP
ENSG00000166579	NDEL1	protein_coding			HIF1A
ENSG00000187714	SLC18A3	protein_coding			HIF3A
ENSG00000176641	RNF152	protein_coding			HINFP
ENSG00000235346	HLA-G	protein_coding			HLA-G
ENSG00000164828	SUN1	protein_coding			HINT1
ENSG00000242092	HLA-DMB	protein_coding			HLA-DMB
ENSG00000081059	TCF7	protein_coding			HIP1
ENSG00000168564	CDKN2AIP	protein_coding			HIPK1
ENSG00000050405	LIMA1	protein_coding			HIPK2
ENSG00000242361	HLA-DMA	protein_coding			HLA-DMA
ENSG00000111859	NEDD9	protein_coding			HIPK3
ENSG00000235844	HLA-DPA1	protein_coding			HLA-DPA1
ENSG00000087191	PSMC5	protein_coding			HIST1H1E
ENSG00000183726	TMEM50A	protein_coding			HIVEP1
ENSG00000157954	WIPI2	protein_coding			HIVEP2
ENSG00000198300	PEG3	protein_coding			HLA-A
ENSG00000170584	NUDCD2	protein_coding			HLA-B
ENSG00000024048	UBR2	protein_coding			HLA-C
ENSG00000236693	HLA-DPB1	protein_coding			HLA-DPB1
ENSG00000163389	POGLUT1	protein_coding			HLA-DMA
ENSG00000063177	RPL18	protein_coding			HLA-DMB
ENSG00000141720	PIP4K2B	protein_coding			HLA-DOA
ENSG00000152256	PDK1	protein_coding			HLA-DOB
ENSG00000136167	LCP1	protein_coding			HLA-DPA1
ENSG00000227046	DAXX	protein_coding			DAXX
ENSG00000128245	YWHAH	protein_coding			HLA-DPB1
ENSG00000135272	MDFIC	protein_coding			HLA-DQA1
ENSG00000160075	SSU72	protein_coding			HLA-DQA2
ENSG00000119938	PPP1R3C	protein_coding			HLA-DQB1
ENSG00000005844	ITGAL	protein_coding			HLA-DRA
ENSG00000125870	SNRPB2	protein_coding			HLA-DRB1
ENSG00000119820	YIPF4	protein_coding			HLA-DRB3
ENSG00000154767	XPC	protein_coding			HLA-DRB4
ENSG00000179532	DNHD1	protein_coding			HLA-DRB5
ENSG00000077150	NFKB2	protein_coding			HLA-E
ENSG00000063176	SPHK2	protein_coding			HLA-F
ENSG00000103197	TSC2	protein_coding			HLA-G
ENSG00000187848	P2RX2	protein_coding			HLF
ENSG00000136643	RPS6KC1	protein_coding			HMBOX1
ENSG00000127955	GNAI1	protein_coding			HMGB2
ENSG00000178562	CD28	protein_coding			HMGCS1
ENSG00000104368	PLAT	protein_coding			HMGN1
ENSG00000137177	KIF13A	protein_coding			HNF1A
ENSG00000170860	LSM3	protein_coding			HNF1B
ENSG00000231526	HLA-DQA2	protein_coding			HLA-DQA2
ENSG00000125834	STK35	protein_coding			HNRNPA1
ENSG00000186298	PPP1CC	protein_coding			HNRNPA1L2
ENSG00000175054	ATR	protein_coding			HNRNPK
ENSG00000003056	M6PR	protein_coding			HOMER1
ENSG00000159352	PSMD4	protein_coding			HOMER2
ENSG00000164638	SLC29A4	protein_coding			HOMER3
ENSG00000197013	ZNF429	protein_coding			HOXD9
ENSG00000244165	P2RY11	protein_coding			HPS6
ENSG00000261023	TRRAP	protein_coding			HRAS
ENSG00000239457	HLA-DOB	protein_coding			HLA-DOB
ENSG00000141150	RASL10B	protein_coding			HRH1
ENSG00000006071	ABCC8	protein_coding			HRH2
ENSG00000153113	CAST	protein_coding			HRH3
ENSG00000135636	DYSF	protein_coding			HRH4
ENSG00000168310	IRF2	protein_coding			HSBP1
ENSG00000232326	TAP2	protein_coding			TAP2
ENSG00000129270	MMP28	protein_coding			HSD17B11
ENSG00000135914	HTR2B	protein_coding			HSF1
ENSG00000131171	SH3BGRL	protein_coding			HSP90AA1
ENSG00000112164	GLP1R	protein_coding			HSP90AB1
ENSG00000135218	CD36	protein_coding			HSP90B1
ENSG00000157020	SEC13	protein_coding			HSPA12A
ENSG00000000419	DPM1	protein_coding			HSPA14
ENSG00000215883	CYB5RL	protein_coding			HSPA1A
ENSG00000259207	ITGB3	protein_coding			HSPA1B
ENSG00000105967	TFEC	protein_coding			HSPA1L
ENSG00000250565	ATP6V1E2	protein_coding			HSPA2
ENSG00000072133	RPS6KA6	protein_coding			HSPA6
ENSG00000137100	DCTN3	protein_coding			HSPA8
ENSG00000134138	MEIS2	protein_coding			HSPB1
ENSG00000132275	RRP8	protein_coding			HSPB2
ENSG00000235657	HLA-A	protein_coding			HLA-A
ENSG00000105516	DBP	protein_coding			HTR1A
ENSG00000160191	PDE9A	protein_coding			HTR1B
ENSG00000184451	CCR10	protein_coding			HTR1D
ENSG00000262088	RPS25	protein_coding			HTR1E
ENSG00000182095	TNRC18	protein_coding			HTR1F
ENSG00000163600	ICOS	protein_coding			HTR2A
ENSG00000171914	TLN2	protein_coding			HTR2B
ENSG00000125691	RPL23	protein_coding			HTR2C
ENSG00000168350	DEGS2	protein_coding			HTR4
ENSG00000224748	TAP1	protein_coding			TAP1
ENSG00000137252	HCRTR2	protein_coding			HTR5A
ENSG00000102468	HTR2A	protein_coding			HTR6
ENSG00000141655	TNFRSF11A	protein_coding			HTR7
ENSG00000213218	CSH2	protein_coding			ICA1
ENSG00000165168	CYBB	protein_coding			ICAM1
ENSG00000108344	PSMD3	protein_coding			ICOS
ENSG00000104365	IKBKB	protein_coding			ICOSLG
ENSG00000108924	HLF	protein_coding			ID1
ENSG00000166963	MAP1A	protein_coding			IER3
ENSG00000051382	PIK3CB	protein_coding			IFI35
ENSG00000139132	FGD4	protein_coding			IFIH1
ENSG00000106628	POLD2	protein_coding			IFIT1
ENSG00000137818	RPLP1	protein_coding			IFIT1B
ENSG00000038274	MAT2B	protein_coding			IFITM1
ENSG00000185624	P4HB	protein_coding			IFITM2
ENSG00000101096	NFATC2	protein_coding			IFITM3
ENSG00000164305	CASP3	protein_coding			IFNA1
ENSG00000169245	CXCL10	protein_coding			IFNA10
ENSG00000110801	PSMD9	protein_coding			IFNA13
ENSG00000160551	TAOK1	protein_coding			IFNA14
ENSG00000075624	ACTB	protein_coding			IFNA16
ENSG00000136146	MED4	protein_coding			IFNA17
ENSG00000002834	LASP1	protein_coding			IFNA2
ENSG00000115053	NCL	protein_coding			IFNA21
ENSG00000121594	CD80	protein_coding			IFNA4
ENSG00000205269	TMEM170B	protein_coding			IFNA5
ENSG00000166337	TAF10	protein_coding			IFNA6
ENSG00000150760	DOCK1	protein_coding			IFNA7
ENSG00000137070	IL11RA	protein_coding			IFNA8
ENSG00000134326	CMPK2	protein_coding			IFNAR1
ENSG00000234668	ATP6V1G2	protein_coding			ATP6V1G2
ENSG00000136156	ITM2B	protein_coding			IFNAR2
ENSG00000130649	CYP2E1	protein_coding			IFNB1
ENSG00000259753	ITGB3	protein_coding			ITGB3
ENSG00000134321	RSAD2	protein_coding			IFNG
ENSG00000061492	WNT8A	protein_coding			IFNGR1
ENSG00000157087	ATP2B2	protein_coding			IFNGR2
ENSG00000109906	ZBTB16	protein_coding			IFT122
ENSG00000139687	RB1	protein_coding			IFT20
ENSG00000241296	HLA-DMB	protein_coding			HLA-DMB
ENSG00000166292	TMEM100	protein_coding			IGBP1
ENSG00000126883	NUP214	protein_coding			IGF1
ENSG00000166484	MAPK7	protein_coding			IGF1R
ENSG00000108342	CSF3	protein_coding			IGF2
ENSG00000076053	RBM7	protein_coding			IGF2BP2
ENSG00000243215	HLA-DMA	protein_coding			HLA-DMA
ENSG00000151692	RNF144A	protein_coding			IGF2R
ENSG00000105171	POP4	protein_coding			IGFBP5
ENSG00000225164	PRRC2A	protein_coding			PRRC2A
ENSG00000134480	CCNH	protein_coding			IGSF11
ENSG00000151726	ACSL1	protein_coding			IGSF9B
ENSG00000237051	GABBR1	protein_coding			GABBR1
ENSG00000149485	FADS1	protein_coding			IKBKB
ENSG00000145781	COMMD10	protein_coding			IKBKE
ENSG00000117643	MAN1C1	protein_coding			IKBKG
ENSG00000175305	CCNE2	protein_coding			IKZF1
ENSG00000156475	PPP2R2B	protein_coding			IKZF2
ENSG00000124313	IQSEC2	protein_coding			IKZF4
ENSG00000073614	KDM5A	protein_coding			IL10
ENSG00000165175	MID1IP1	protein_coding			IL10RA
ENSG00000096006	CRISP3	protein_coding			IL10RB
ENSG00000137094	DNAJB5	protein_coding			IL11
ENSG00000267534	S1PR2	protein_coding			IL11RA
ENSG00000138356	AOX1	protein_coding			IL12A
ENSG00000111087	GLI1	protein_coding			IL12B
ENSG00000139679	LPAR6	protein_coding			IL13
ENSG00000119973	PRLHR	protein_coding			IL15
ENSG00000105364	MRPL4	protein_coding			IL15RA
ENSG00000129219	PLD2	protein_coding			IL17RA
ENSG00000154783	FGD5	protein_coding			IL17RC
ENSG00000113558	SKP1	protein_coding			IL17RD
ENSG00000232957	HLA-DOA	protein_coding			HLA-DOA
ENSG00000115665	SLC5A7	protein_coding			IL18
ENSG00000049323	LTBP1	protein_coding			IL1A
ENSG00000116005	PCYOX1	protein_coding			IL1B
ENSG00000177084	POLE	protein_coding			IL1R1
ENSG00000065882	TBC1D1	protein_coding			IL1R2
ENSG00000152207	CYSLTR2	protein_coding			IL1RAP
ENSG00000141506	PIK3R5	protein_coding			IL1RAPL1
ENSG00000080603	SRCAP	protein_coding			IL2
ENSG00000081913	PHLPP1	protein_coding			IL2RA
ENSG00000151208	DLG5	protein_coding			IL2RB
ENSG00000048740	CELF2	protein_coding			IL2RG
ENSG00000182220	ATP6AP2	protein_coding			IL3
ENSG00000183773	AIFM3	protein_coding			IL32
ENSG00000166289	PLEKHF1	protein_coding			IL33
ENSG00000165409	TSHR	protein_coding			IL3RA
ENSG00000102531	FNDC3A	protein_coding			IL4
ENSG00000171791	BCL2	protein_coding			IL4R
ENSG00000206206	DAXX	protein_coding			DAXX
ENSG00000153930	ANKFN1	protein_coding			IL5
ENSG00000105173	CCNE1	protein_coding			IL5RA
ENSG00000145349	CAMK2D	protein_coding			IL6
ENSG00000171596	NMUR1	protein_coding			IL6R
ENSG00000161896	IP6K3	protein_coding			IL7
ENSG00000164082	GRM2	protein_coding			IL7R
ENSG00000187514	PTMA	protein_coding			IL9
ENSG00000114541	FRMD4B	protein_coding			IL9R
ENSG00000106633	GCK	protein_coding			ILF3
ENSG00000140105	WARS	protein_coding			IMMP2L
ENSG00000090339	ICAM1	protein_coding			ING1
ENSG00000188613	NANOS1	protein_coding			ING4
ENSG00000133639	BTG1	protein_coding			INIP
ENSG00000167965	MLST8	protein_coding			INPP4A
ENSG00000092969	TGFB2	protein_coding			INPP4B
ENSG00000236177	HLA-DPA1	protein_coding			HLA-DPA1
ENSG00000143977	SNRPG	protein_coding			INPP5A
ENSG00000185028	LRRC14B	protein_coding			INPP5E
ENSG00000151729	SLC25A4	protein_coding			INPPL1
ENSG00000226826	HLA-DPB1	protein_coding			HLA-DPB1
ENSG00000156973	PDE6D	protein_coding			INS
ENSG00000102539	MLNR	protein_coding			INSR
ENSG00000223919	LTA	protein_coding			LTA
ENSG00000064393	HIPK2	protein_coding			INTS1
ENSG00000092377	TBL1Y	protein_coding			INTS3
ENSG00000070501	POLB	protein_coding			INTS6
ENSG00000206452	HLA-C	protein_coding			HLA-C
ENSG00000204681	GABBR1	protein_coding			GABBR1
ENSG00000130714	POMT1	protein_coding			IP6K3
ENSG00000089006	SNX5	protein_coding			IPCEF1
ENSG00000102547	CAB39L	protein_coding			IPMK
ENSG00000095951	HIVEP1	protein_coding			IQGAP1
ENSG00000162409	PRKAA2	protein_coding			IQGAP2
ENSG00000113657	DPYSL3	protein_coding			IQSEC1
ENSG00000066084	DIP2B	protein_coding			IQSEC2
ENSG00000073009	IKBKG	protein_coding			IRAK1
ENSG00000232099	ZFP57	protein_coding			ZFP57
ENSG00000090382	LYZ	protein_coding			IRAK1BP1
ENSG00000059377	TBXAS1	protein_coding			IRAK3
ENSG00000168813	ZNF507	protein_coding			IRAK4
ENSG00000164399	IL3	protein_coding			IRF2
ENSG00000237508	HLA-F	protein_coding			HLA-F
ENSG00000111796	KLRB1	protein_coding			IRF2BP2
ENSG00000250254	PTTG2	protein_coding			IRF2BPL
ENSG00000206450	HLA-B	protein_coding			HLA-B
ENSG00000164938	TP53INP1	protein_coding			IRF3
ENSG00000164400	CSF2	protein_coding			IRF7
ENSG00000135111	TBX3	protein_coding			IRF9
ENSG00000161847	RAVER1	protein_coding			IRS1
ENSG00000136147	PHF11	protein_coding			ISG15
ENSG00000112062	MAPK14	protein_coding			ISG20
ENSG00000178904	DPY19L3	protein_coding			IST1
ENSG00000235680	HLA-G	protein_coding			HLA-G
ENSG00000156467	UQCRB	protein_coding			ITFG1
ENSG00000161570	CCL5	protein_coding			ITGA1
ENSG00000087088	BAX	protein_coding			ITGA2
ENSG00000100320	RBFOX2	protein_coding			ITGA2B
ENSG00000162813	BPNT1	protein_coding			ITGA3
ENSG00000262552	ALOX5	protein_coding			ALOX5
ENSG00000124089	MC3R	protein_coding			ITGA4
ENSG00000078401	EDN1	protein_coding			ITGA5
ENSG00000228849	TNF	protein_coding			TNF
ENSG00000231834	HLA-A	protein_coding			HLA-A
ENSG00000005884	ITGA3	protein_coding			ITGA6
ENSG00000198722	UNC13B	protein_coding			ITGAL
ENSG00000153107	ANAPC1	protein_coding			ITGAM
ENSG00000099957	P2RX6	protein_coding			ITGB2
ENSG00000172869	DMXL1	protein_coding			ITGB3
ENSG00000197746	PSAP	protein_coding			ITGB7
ENSG00000128284	APOL3	protein_coding			ITK
ENSG00000125740	FOSB	protein_coding			ITM2B
ENSG00000087086	FTL	protein_coding			ITPK1
ENSG00000081189	MEF2C	protein_coding			ITPR1
ENSG00000008838	MED24	protein_coding			ITPR2
ENSG00000078668	VDAC3	protein_coding			ITPR3
ENSG00000100554	ATP6V1D	protein_coding			ITSN1
ENSG00000197245	FAM110D	protein_coding			JAG1
ENSG00000110721	CHKA	protein_coding			JAK1
ENSG00000144935	TRPC1	protein_coding			JAK2
ENSG00000183684	ALYREF	protein_coding			JAK3
ENSG00000006283	CACNA1G	protein_coding			JARID2
ENSG00000100336	APOL4	protein_coding			JAZF1
ENSG00000105397	TYK2	protein_coding			JMJD1C
ENSG00000177606	JUN	protein_coding			JMJD7-PLA2G4B
ENSG00000141503	MINK1	protein_coding			JUN
ENSG00000123066	MED13L	protein_coding			JUNB
ENSG00000123353	ORMDL2	protein_coding			KANK2
ENSG00000107140	TESK1	protein_coding			KANSL1L
ENSG00000110848	CD69	protein_coding			KAT2A
ENSG00000123268	ATF1	protein_coding			KAT2B
ENSG00000075426	FOSL2	protein_coding			KAT5
ENSG00000204842	ATXN2	protein_coding			KAT6A
ENSG00000107290	SETX	protein_coding			KAT6B
ENSG00000115419	GLS	protein_coding			KATNAL1
ENSG00000167972	ABCA3	protein_coding			KBTBD11
ENSG00000128335	APOL2	protein_coding			KCNA1
ENSG00000176124	DLEU1	protein_coding			KCNB1
ENSG00000128829	EIF2AK4	protein_coding			KCNC2
ENSG00000160213	CSTB	protein_coding			KCNC3
ENSG00000236925	LTB	protein_coding			LTB
ENSG00000124493	GRM4	protein_coding			KCND3
ENSG00000123342	MMP19	protein_coding			KCNF1
ENSG00000090097	PCBP4	protein_coding			KCNG3
ENSG00000136104	RNASEH2B	protein_coding			KCNG4
ENSG00000100342	APOL1	protein_coding			KCNH5
ENSG00000249915	PDCD6	protein_coding			KCNJ10
ENSG00000141552	ANAPC11	protein_coding			KCNJ12
ENSG00000165804	ZNF219	protein_coding			KCNJ14
ENSG00000058404	CAMK2B	protein_coding			KCNJ2
ENSG00000180801	ARSJ	protein_coding			KCNJ3
ENSG00000231002	TRIM26	protein_coding			TRIM26
ENSG00000227794	RPS18	protein_coding			RPS18
ENSG00000162337	LRP5	protein_coding			KCNJ4
ENSG00000150510	FAM124A	protein_coding			KCNJ5
ENSG00000124942	AHNAK	protein_coding			KCNJ6
ENSG00000188582	PAQR9	protein_coding			KCNJ9
ENSG00000143995	MEIS1	protein_coding			KCNMB4
ENSG00000134716	CYP2J2	protein_coding			KCNQ1
ENSG00000156711	MAPK13	protein_coding			KCNQ2
ENSG00000140319	SRP14	protein_coding			KCNQ3
ENSG00000102786	INTS6	protein_coding			KCNQ4
ENSG00000143375	CGN	protein_coding			KCNQ5
ENSG00000125741	OPA3	protein_coding			KCNV2
ENSG00000111052	LIN7A	protein_coding			KCTD16
ENSG00000107882	SUFU	protein_coding			KCTD20
ENSG00000145779	TNFAIP8	protein_coding			KDM4A
ENSG00000131370	SH3BP5	protein_coding			KDM4C
ENSG00000254772	EEF1G	protein_coding			KDM5A
ENSG00000059378	PARP12	protein_coding			KDM7A
ENSG00000236632	HLA-E	protein_coding			HLA-E
ENSG00000187098	MITF	protein_coding			KHDRBS2
ENSG00000110768	GTF2H1	protein_coding			KHDRBS3
ENSG00000095794	CREM	protein_coding			KIAA1143
ENSG00000108242	CYP2C18	protein_coding			KIAA1217
ENSG00000065989	PDE4A	protein_coding			KIAA1614
ENSG00000115183	TANC1	protein_coding			KIAA1671
ENSG00000162599	NFIA	protein_coding			KIF13A
ENSG00000125484	GTF3C4	protein_coding			KIF21A
ENSG00000074582	BCS1L	protein_coding			KIR2DL1
ENSG00000162065	TBC1D24	protein_coding			KIR2DL2
ENSG00000159674	SPON2	protein_coding			KIR2DL3
ENSG00000132664	POLR3F	protein_coding			KIR3DL1
ENSG00000139668	WDFY2	protein_coding			KIR3DL2
ENSG00000104826	LHB	protein_coding			KISS1R
ENSG00000171206	TRIM8	protein_coding			KIT
ENSG00000110911	SLC11A2	protein_coding			KITLG
ENSG00000107742	SPOCK2	protein_coding			KLC1
ENSG00000134001	EIF2S1	protein_coding			KLC2
ENSG00000165699	TSC1	protein_coding			KLF12
ENSG00000099365	STX1B	protein_coding			KLF7
ENSG00000137076	TLN1	protein_coding			KLHL11
ENSG00000156970	BUB1B	protein_coding			KLHL3
ENSG00000223766	PRR3	protein_coding			PRR3
ENSG00000161202	DVL3	protein_coding			KLHL36
ENSG00000103496	STX4	protein_coding			KLK13
ENSG00000135976	ANKRD36	protein_coding			KLRB1
ENSG00000172322	CLEC12A	protein_coding			KLRC1
ENSG00000171606	ZNF274	protein_coding			KLRD1
ENSG00000147432	CHRNB3	protein_coding			KMT2A
ENSG00000154305	MIA3	protein_coding			KPNA2
ENSG00000142669	SH3BGRL3	protein_coding			KPNA6
ENSG00000185813	PCYT2	protein_coding			KPNB1
ENSG00000147434	CHRNA6	protein_coding			KRAS
ENSG00000134333	LDHA	protein_coding			KRT19
ENSG00000085514	PILRA	protein_coding			KRT7
ENSG00000140992	PDPK1	protein_coding			KSR1
ENSG00000078142	PIK3C3	protein_coding			KSR2
ENSG00000122512	PMS2	protein_coding			KYNU
ENSG00000138764	CCNG2	protein_coding			LACTB2
ENSG00000107175	CREB3	protein_coding			LAMTOR1
ENSG00000100030	MAPK1	protein_coding			LAMTOR2
ENSG00000180739	S1PR5	protein_coding			LAMTOR3
ENSG00000104324	CPQ	protein_coding			LAMTOR4
ENSG00000154556	SORBS2	protein_coding			LAMTOR5
ENSG00000131711	MAP1B	protein_coding			LANCL1
ENSG00000153140	CETN3	protein_coding			LAPTM4A
ENSG00000147202	DIAPH2	protein_coding			LARP4B
ENSG00000082701	GSK3B	protein_coding			LASP1
ENSG00000253710	ALG11	protein_coding			LBR
ENSG00000134516	DOCK2	protein_coding			LCK
ENSG00000162819	BROX	protein_coding			LCORL
ENSG00000010310	GIPR	protein_coding			LCP1
ENSG00000078369	GNB1	protein_coding			LCP2
ENSG00000112964	GHR	protein_coding			LDHA
ENSG00000138767	CNOT6L	protein_coding			LDLRAD3
ENSG00000060237	WNK1	protein_coding			LDLRAD4
ENSG00000126351	THRA	protein_coding			LEF1
ENSG00000166436	TRIM66	protein_coding			LEFTY1
ENSG00000169885	CALML6	protein_coding			LEFTY2
ENSG00000178821	TMEM52	protein_coding			LEO1
ENSG00000103043	VAC14	protein_coding			LEP
ENSG00000140264	SERF2	protein_coding			LEPR
ENSG00000176105	YES1	protein_coding			LEPROTL1
ENSG00000137841	PLCB2	protein_coding			LETM1
ENSG00000034510	TMSB10	protein_coding			LGALS13
ENSG00000139874	SSTR1	protein_coding			LGALS14
ENSG00000166441	RPL27A	protein_coding			LGALS16
ENSG00000108556	CHRNE	protein_coding			LGALS3BP
ENSG00000187730	GABRD	protein_coding			LGALS7
ENSG00000150961	SEC24D	protein_coding			LGALS7B
ENSG00000169442	CD52	protein_coding			LHB
ENSG00000086232	EIF2AK1	protein_coding			LHCGR
ENSG00000143436	MRPL9	protein_coding			LHFPL1
ENSG00000115415	STAT1	protein_coding			LHX6
ENSG00000206445	ATP6V1G2	protein_coding			ATP6V1G2
ENSG00000160223	ICOSLG	protein_coding			LIMA1
ENSG00000185245	GP1BA	protein_coding			LIMS1
ENSG00000173503	LTA	protein_coding			LTA
ENSG00000163918	RFC4	protein_coding			LIN52
ENSG00000136487	GH2	protein_coding			LIN7A
ENSG00000151693	ASAP2	protein_coding			LIN7C
ENSG00000206439	TNF	protein_coding			TNF
ENSG00000206437	LTB	protein_coding			LTB
ENSG00000152284	TCF7L1	protein_coding			LIN9
ENSG00000132561	MATN2	protein_coding			LITAF
ENSG00000139675	HNRNPA1L2	protein_coding			LLPH
ENSG00000057294	PKP2	protein_coding			LNX2
ENSG00000162909	CAPN2	protein_coding			LONRF1
ENSG00000135902	CHRND	protein_coding			LONRF3
ENSG00000083845	RPS5	protein_coding			LOX
ENSG00000163482	STK36	protein_coding			LOXL1
ENSG00000233164	C6orf136	protein_coding			C6orf136
ENSG00000132669	RIN2	protein_coding			LOXL4
ENSG00000169967	MAP3K2	protein_coding			LPAR1
ENSG00000181804	SLC9A9	protein_coding			LPAR2
ENSG00000148296	SURF6	protein_coding			SURF6
ENSG00000130779	CLIP1	protein_coding			LPAR3
ENSG00000100385	IL2RB	protein_coding			LPAR4
ENSG00000113356	POLR3G	protein_coding			LPAR6
ENSG00000123636	BAZ2B	protein_coding			LPIN1
ENSG00000143514	TP53BP2	protein_coding			LPP
ENSG00000133466	C1QTNF6	protein_coding			LRFN3
ENSG00000175697	GPR156	protein_coding			LRP1
ENSG00000172243	CLEC7A	protein_coding			LRP11
ENSG00000110090	CPT1A	protein_coding			LRP1B
ENSG00000141298	SSH2	protein_coding			LRP5
ENSG00000163682	RPL9	protein_coding			LRP6
ENSG00000163818	LZTFL1	protein_coding			LRRC14B
ENSG00000183473	SSTR3	protein_coding			LRRC26
ENSG00000124614	RPS10	protein_coding			LRRC3
ENSG00000178685	PARP10	protein_coding			PARP10
ENSG00000148303	RPL7A	protein_coding			RPL7A
ENSG00000059122	FLYWCH1	protein_coding			LRRC36
ENSG00000155657	TTN	protein_coding			LRRC61
ENSG00000196811	CHRNG	protein_coding			LRRC8D
ENSG00000114861	FOXP1	protein_coding			LRRFIP1
ENSG00000065325	GLP2R	protein_coding			LRRFIP2
ENSG00000135108	FBXO21	protein_coding			LRRK2
ENSG00000122694	GLIPR2	protein_coding			LSM3
ENSG00000168495	POLR3D	protein_coding			LSM5
ENSG00000084774	CAD	protein_coding			LSM6
ENSG00000106615	RHEB	protein_coding			LTA
ENSG00000135930	EIF4E2	protein_coding			LTB
ENSG00000164342	TLR3	protein_coding			LTB4R
ENSG00000125703	ATG4C	protein_coding			LTB4R2
ENSG00000143756	FBXO28	protein_coding			LTBP1
ENSG00000118946	PCDH17	protein_coding			LTBR
ENSG00000151914	DST	protein_coding			LTK
ENSG00000228575	MDC1	protein_coding			MDC1
ENSG00000168209	DDIT4	protein_coding			LURAP1
ENSG00000263156	GNAI2	protein_coding			GNAI2
ENSG00000206427	PRRC2A	protein_coding			PRRC2A
ENSG00000148291	SURF2	protein_coding			SURF2
ENSG00000000003	TSPAN6	protein_coding			LYN
ENSG00000197181	PIWIL2	protein_coding			LYNX1
ENSG00000156482	RPL30	protein_coding			LYRM2
ENSG00000141959	PFKL	protein_coding			LYST
ENSG00000108523	RNF167	protein_coding			LYZ
ENSG00000166006	KCNC2	protein_coding			LZTFL1
ENSG00000102225	CDK16	protein_coding			M6PR
ENSG00000102078	SLC25A14	protein_coding			MAD2L1
ENSG00000173585	CCR9	protein_coding			MADCAM1
ENSG00000162244	RPL29	protein_coding			MAGEE1
ENSG00000068724	TTC7A	protein_coding			MAGOH
ENSG00000136488	CSH1	protein_coding			MAML2
ENSG00000180917	CMTR2	protein_coding			MAML3
ENSG00000117676	RPS6KA1	protein_coding			MAMLD1
ENSG00000132205	EMILIN2	protein_coding			MAN1C1
ENSG00000172262	ZNF131	protein_coding			MANBA
ENSG00000109794	FAM149A	protein_coding			MANSC1
ENSG00000106617	PRKAG2	protein_coding			MAP1A
ENSG00000163820	FYCO1	protein_coding			MAP1B
ENSG00000214435	AS3MT	protein_coding			MAP1S
ENSG00000198873	GRK5	protein_coding			MAP2K1
ENSG00000143771	CNIH4	protein_coding			MAP2K2
ENSG00000159445	THEM4	protein_coding			MAP2K3
ENSG00000164808	SPIDR	protein_coding			MAP2K4
ENSG00000106351	AGFG2	protein_coding			MAP2K5
ENSG00000129351	ILF3	protein_coding			MAP2K6
ENSG00000152229	PSTPIP2	protein_coding			MAP2K7
ENSG00000151304	SRFBP1	protein_coding			MAP3K1
ENSG00000167230	C17orf78	protein_coding			MAP3K15
ENSG00000230128	IER3	protein_coding			IER3
ENSG00000160323	ADAMTS13	protein_coding			ADAMTS13
ENSG00000145868	FBXO38	protein_coding			MAP3K2
ENSG00000108518	PFN1	protein_coding			MAP3K3
ENSG00000110092	CCND1	protein_coding			MAP3K4
ENSG00000151117	TMEM86A	protein_coding			MAP3K5
ENSG00000113083	LOX	protein_coding			MAP3K7
ENSG00000204120	GIGYF2	protein_coding			MAP4K4
ENSG00000104356	POP1	protein_coding			MAP7D1
ENSG00000130724	CHMP2A	protein_coding			MAPK1
ENSG00000198822	GRM3	protein_coding			MAPK10
ENSG00000120910	PPP3CC	protein_coding			MAPK11
ENSG00000138756	BMP2K	protein_coding			MAPK12
ENSG00000096070	BRPF3	protein_coding			MAPK13
ENSG00000185532	PRKG1	protein_coding			MAPK14
ENSG00000008056	SYN1	protein_coding			MAPK1IP1L
ENSG00000234078	DDR1	protein_coding			DDR1
ENSG00000158966	CACHD1	protein_coding			MAPK3
ENSG00000162191	UBXN1	protein_coding			MAPK7
ENSG00000164096	C4orf3	protein_coding			MAPK8
ENSG00000204899	MZT1	protein_coding			MAPK9
ENSG00000007237	GAS7	protein_coding			MAPKAP1
ENSG00000126759	CFP	protein_coding			MAPKBP1
ENSG00000104375	STK3	protein_coding			MAPT
ENSG00000082805	ERC1	protein_coding			MARK2
ENSG00000104967	NOVA2	protein_coding			MAS1
ENSG00000126767	ELK1	protein_coding			MAST2
ENSG00000231370	PRRC2A	protein_coding			PRRC2A
ENSG00000100106	TRIOBP	protein_coding			MAST4
ENSG00000147905	ZCCHC7	protein_coding			MAT2B
ENSG00000126756	UXT	protein_coding			MATN2
ENSG00000107745	MICU1	protein_coding			MAVS
ENSG00000187605	TET3	protein_coding			MBD2
ENSG00000104894	CD37	protein_coding			MBD5
ENSG00000162434	JAK1	protein_coding			MBNL1
ENSG00000073849	ST6GAL1	protein_coding			MBOAT1
ENSG00000043462	LCP2	protein_coding			MBP
ENSG00000105220	GPI	protein_coding			MC1R
ENSG00000139117	CPNE8	protein_coding			MC2R
ENSG00000197859	ADAMTSL2	protein_coding			MC3R
ENSG00000103490	PYCARD	protein_coding			MC4R
ENSG00000152240	HAUS1	protein_coding			MC5R
ENSG00000254656	RTL1	protein_coding			MCC
ENSG00000083535	PIBF1	protein_coding			MCF2L
ENSG00000123454	DBH	protein_coding			MCHR1
ENSG00000227993	HLA-DRA	protein_coding			HLA-DRA
ENSG00000128310	GALR3	protein_coding			MCHR2
ENSG00000076685	NT5C2	protein_coding			MCL1
ENSG00000239732	TLR9	protein_coding			MCRS1
ENSG00000169896	ITGAM	protein_coding			MCTP1
ENSG00000101608	MYL12A	protein_coding			MDC1
ENSG00000188559	RALGAPA2	protein_coding			MDFIC
ENSG00000168795	ZBTB5	protein_coding			MDH2
ENSG00000118922	KLF12	protein_coding			MDM2
ENSG00000118680	MYL12B	protein_coding			MEAF6
ENSG00000143815	LBR	protein_coding			MECOM
ENSG00000206240	HLA-DRB1	protein_coding			HLA-DRB1
ENSG00000163297	ANTXR2	protein_coding			MED13L
ENSG00000065911	MTHFD2	protein_coding			MED17
ENSG00000060642	PIGV	protein_coding			MED18
ENSG00000094880	CDC23	protein_coding			MED24
ENSG00000116678	LEPR	protein_coding			MED28
ENSG00000204160	ZDHHC18	protein_coding			MED31
ENSG00000072609	CHFR	protein_coding			MED4
ENSG00000136450	SRSF1	protein_coding			MED8
ENSG00000157873	TNFRSF14	protein_coding			MEF2A
ENSG00000008517	IL32	protein_coding			MEF2C
ENSG00000136040	PLXNC1	protein_coding			MEGF9
ENSG00000160233	LRRC3	protein_coding			MEIS1
ENSG00000100139	MICALL1	protein_coding			MEIS2
ENSG00000104133	SPG11	protein_coding			MEOX1
ENSG00000163220	S100A9	protein_coding			MEST
ENSG00000114942	EEF1B2	protein_coding			METAP1
ENSG00000164270	HTR4	protein_coding			METTL15
ENSG00000188243	COMMD6	protein_coding			METTL2A
ENSG00000206237	HLA-DQB1	protein_coding			HLA-DQB1
ENSG00000168412	MTNR1A	protein_coding			METTL2B
ENSG00000094755	GABRP	protein_coding			MFSD1
ENSG00000168040	FADD	protein_coding			MGAT5
ENSG00000143546	S100A8	protein_coding			MIA3
ENSG00000139116	KIF21A	protein_coding			MICAL2
ENSG00000105989	WNT2	protein_coding			MICALL1
ENSG00000168924	LETM1	protein_coding			MICU1
ENSG00000184588	PDE4B	protein_coding			MID1
ENSG00000172215	CXCR6	protein_coding			MID1IP1
ENSG00000153767	GTF2E1	protein_coding			MIF
ENSG00000204276	HLA-DQA2	protein_coding			HLA-DQA2
ENSG00000221869	CEBPD	protein_coding			MIF4GD
ENSG00000100142	POLR2F	protein_coding			MINK1
ENSG00000197956	S100A6	protein_coding			MINPP1
ENSG00000265027	AVPR1B	protein_coding			AVPR1B
ENSG00000132549	VPS13B	protein_coding			MIOS
ENSG00000111775	COX6A1	protein_coding			MIS18A
ENSG00000243709	LEFTY1	protein_coding			MIS18BP1
ENSG00000162188	GNG3	protein_coding			MITF
ENSG00000266028	SRGAP2	protein_coding			SRGAP2
ENSG00000092203	TOX4	protein_coding			MKRN2
ENSG00000204174	NPY4R	protein_coding			MLKL
ENSG00000173366	TLR9	protein_coding			TLR9
ENSG00000075568	TMEM131	protein_coding			MLLT3
ENSG00000196154	S100A4	protein_coding			MLLT6
ENSG00000124334	IL9R	protein_coding			MLNR
ENSG00000115596	WNT6	protein_coding			MLST8
ENSG00000135925	WNT10A	protein_coding			MLXIPL
ENSG00000264364	DYNLL2	protein_coding			MME
ENSG00000164109	MAD2L1	protein_coding			MMP14
ENSG00000263528	IKBKE	protein_coding			IKBKE
ENSG00000121053	EPX	protein_coding			MMP15
ENSG00000109536	FRG1	protein_coding			FRG1
ENSG00000168002	POLR2G	protein_coding			MMP19
ENSG00000169252	ADRB2	protein_coding			MMP2
ENSG00000170579	DLGAP1	protein_coding			MMP28
ENSG00000204644	ZFP57	protein_coding			ZFP57
ENSG00000143768	LEFTY2	protein_coding			MMP9
ENSG00000162227	TAF6L	protein_coding			MNDA
ENSG00000118473	SGIP1	protein_coding			MOB3B
ENSG00000215421	ZNF407	protein_coding			MOB4
ENSG00000143751	SDE2	protein_coding			MOSPD3
ENSG00000154814	OXNAD1	protein_coding			MOV10
ENSG00000090020	SLC9A1	protein_coding			MPDU1
ENSG00000130635	COL5A1	protein_coding			MPP3
ENSG00000163041	H3F3A	protein_coding			MPP7
ENSG00000017427	IGF1	protein_coding			MPZL1
ENSG00000204186	ZDBF2	protein_coding			MRAS
ENSG00000070778	PTPN21	protein_coding			MREG
ENSG00000184381	PLA2G6	protein_coding			MRPL13
ENSG00000182489	XKRX	protein_coding			MRPL15
ENSG00000102805	CLN5	protein_coding			MRPL18
ENSG00000162231	NXF1	protein_coding			MRPL24
ENSG00000206406	CSNK2B	protein_coding			CSNK2B
ENSG00000005812	FBXL3	protein_coding			MRPL4
ENSG00000085265	FCN1	protein_coding			MRPL41
ENSG00000183814	LIN9	protein_coding			MRPL9
ENSG00000101493	ZNF516	protein_coding			MRPS9
ENSG00000140682	TGFB1I1	protein_coding			MRS2
ENSG00000204642	HLA-F	protein_coding			HLA-F
ENSG00000166710	B2M	protein_coding			MS4A1
ENSG00000130558	OLFM1	protein_coding			MS4A2
ENSG00000108509	CAMTA2	protein_coding			MS4A6A
ENSG00000205302	SNX2	protein_coding			MSC
ENSG00000132671	SSTR4	protein_coding			MSX1
ENSG00000166833	NAV2	protein_coding			MSX2
ENSG00000182687	GALR2	protein_coding			MTAP
ENSG00000198792	TMEM184B	protein_coding			MT-ATP6
ENSG00000125810	CD93	protein_coding			MT-ATP8
ENSG00000057704	TMCC3	protein_coding			MT-CO2
ENSG00000160255	ITGB2	protein_coding			MT-CO3
ENSG00000241386	HLA-DOB	protein_coding			HLA-DOB
ENSG00000102317	RBM3	protein_coding			MT-CYB
ENSG00000008869	HEATR5B	protein_coding			MTFMT
ENSG00000005810	MYCBP2	protein_coding			MTFR1
ENSG00000142453	CARM1	protein_coding			MTHFD1L
ENSG00000111786	SRSF9	protein_coding			MTHFD2
ENSG00000132661	NXT1	protein_coding			MTHFR
ENSG00000134539	KLRD1	protein_coding			MTMR14
ENSG00000182149	IST1	protein_coding			MT-ND1
ENSG00000174343	CHRNA9	protein_coding			MT-ND2
ENSG00000125812	GZF1	protein_coding			MT-ND3
ENSG00000142611	PRDM16	protein_coding			MT-ND4
ENSG00000228582	TAP2	protein_coding			TAP2
ENSG00000173559	NABP1	protein_coding			MTNR1A
ENSG00000163694	RBM47	protein_coding			MTNR1B
ENSG00000241852	C8orf58	protein_coding			MTOR
ENSG00000168135	KCNJ4	protein_coding			MTR
ENSG00000167981	ZNF597	protein_coding			MTRNR2L12
ENSG00000131759	RARA	protein_coding			MTRNR2L8
ENSG00000110324	IL10RA	protein_coding			MTRR
ENSG00000162105	SHANK2	protein_coding			MTSS1
ENSG00000138669	PRKG2	protein_coding			MTUS1
ENSG00000148835	TAF5	protein_coding			MUC1
ENSG00000100201	DDX17	protein_coding			MUC16
ENSG00000104888	SLC17A7	protein_coding			MUC20
ENSG00000237022	HLA-C	protein_coding			HLA-C
ENSG00000197971	MBP	protein_coding			MVD
ENSG00000100722	ZC3H14	protein_coding			MVK
ENSG00000154822	PLCL2	protein_coding			MYADM
ENSG00000164919	COX6C	protein_coding			MYB
ENSG00000164111	ANXA5	protein_coding			MYBL1
ENSG00000177453	NIM1K	protein_coding			MYBL2
ENSG00000183283	DAZAP2	protein_coding			MYC
ENSG00000181163	NPM1	protein_coding			MYCBP2
ENSG00000124588	NQO2	protein_coding			MYD88
ENSG00000138670	RASGEF1B	protein_coding			MYH15
ENSG00000112972	HMGCS1	protein_coding			MYL12A
ENSG00000164631	ZNF12	protein_coding			MYL12B
ENSG00000224608	HLA-B	protein_coding			HLA-B
ENSG00000169418	NPR1	protein_coding			MYL6
ENSG00000105953	OGDH	protein_coding			MYLK
ENSG00000176595	KBTBD11	protein_coding			MYO1E
ENSG00000077063	CTTNBP2	protein_coding			MYO1F
ENSG00000204632	HLA-G	protein_coding			HLA-G
ENSG00000103351	CLUAP1	protein_coding			MYO5A
ENSG00000185122	HSF1	protein_coding			HSF1
ENSG00000131374	TBC1D5	protein_coding			MZT1
ENSG00000182185	RAD51B	protein_coding			NABP1
ENSG00000151882	CCL28	protein_coding			NACA
ENSG00000143933	CALM2	protein_coding			NACC1
ENSG00000106330	MOSPD3	protein_coding			NACC2
ENSG00000188313	PLSCR1	protein_coding			NAIP
ENSG00000100216	TOMM22	protein_coding			NAMPT
ENSG00000168003	SLC3A2	protein_coding			NANOS1
ENSG00000090554	FLT3LG	protein_coding			NANP
ENSG00000111186	WNT5B	protein_coding			NAPEPLD
ENSG00000163825	RTP3	protein_coding			NARF
ENSG00000262866	IFT20	protein_coding			IFT20
ENSG00000148411	NACC2	protein_coding			NAV1
ENSG00000077984	CST7	protein_coding			NAV2
ENSG00000055332	EIF2AK2	protein_coding			NBEA
ENSG00000136160	EDNRB	protein_coding			NCF2
ENSG00000127616	SMARCA4	protein_coding			NCK2
ENSG00000137275	RIPK1	protein_coding			NCKAP1L
ENSG00000262841	CDK7	protein_coding			CDK7
ENSG00000143624	INTS3	protein_coding			NCKIPSD
ENSG00000143776	CDC42BPA	protein_coding			NCL
ENSG00000262407	CCDC125	protein_coding			CCDC125
ENSG00000140830	TXNL4B	protein_coding			NCOA1
ENSG00000142541	RPL13A	protein_coding			NCOA2
ENSG00000163697	APBB2	protein_coding			NCOA3
ENSG00000166573	GALR1	protein_coding			NCOR2
ENSG00000168539	CHRM1	protein_coding			NDC1
ENSG00000139746	RBM26	protein_coding			NDEL1
ENSG00000108578	BLMH	protein_coding			NDFIP1
ENSG00000088756	ARHGAP28	protein_coding			NDFIP2
ENSG00000226850	ATP6V1G2	protein_coding			ATP6V1G2
ENSG00000173210	ABLIM3	protein_coding			NDUFA13
ENSG00000134308	YWHAQ	protein_coding			NDUFA4
ENSG00000221890	NPTXR	protein_coding			NEDD4
ENSG00000147669	POLR2K	protein_coding			NEDD4L
ENSG00000102471	NDFIP2	protein_coding			NEDD9
ENSG00000134545	KLRC1	protein_coding			NEK10
ENSG00000172380	GNG12	protein_coding			NEK6
ENSG00000142534	RPS11	protein_coding			NEK7
ENSG00000206503	HLA-A	protein_coding			HLA-A
ENSG00000231408	LTA	protein_coding			LTA
ENSG00000126705	AHDC1	protein_coding			NF1
ENSG00000228321	TNF	protein_coding			TNF
ENSG00000143554	SLC27A3	protein_coding			NFATC1
ENSG00000223448	LTB	protein_coding			LTB
ENSG00000000938	FGR	protein_coding			NFATC2
ENSG00000263302	TAF9	protein_coding			TAF9
ENSG00000116729	WLS	protein_coding			NFATC3
ENSG00000143816	WNT9A	protein_coding			NFATC4
ENSG00000080166	DCT	protein_coding			NFIA
[truncated: 1,733 more rows]

## Sheet: 873 common_SDEG
Gene	ID
VPS13C	ENSG00000184702
PHIP	ENSG00000164733
NIN	ENSG00000128165
DMXL2	ENSG00000105261
NOTCH2	ENSG00000162520
PLCB2	ENSG00000068976
ANKRD36	ENSG00000213722
LYST	ENSG00000110092
ROCK1	ENSG00000116761
CNTRL	ENSG00000124374
ZEB2	ENSG00000187116
MBNL1	ENSG00000069702
KDM4A	ENSG00000198182
TTC7A	ENSG00000196872
PIK3CB	ENSG00000214357
CHKA	ENSG00000160211
EMILIN2	ENSG00000124615
ZNF207	ENSG00000105767
WNK1	ENSG00000118200
ITPR1	ENSG00000115896
BOD1L1	ENSG00000119950
PARP8	ENSG00000152430
ANO6	ENSG00000235568
RUNX1	ENSG00000101162
FRY	ENSG00000144712
SAMHD1	ENSG00000147145
TBC1D8	ENSG00000137203
RALGAPA2	ENSG00000159733
ZNF638	ENSG00000134202
BCLAF1	ENSG00000197978
VPS13B	ENSG00000133112
DDX17	ENSG00000056558
RASGRP2	ENSG00000113758
TRAPPC9	ENSG00000145623
PCNT	ENSG00000166922
HEXB	ENSG00000126500
EIF4G3	ENSG00000134940
SRSF6	ENSG00000042286
POLE	ENSG00000187736
MYO1F	ENSG00000059804
RBM39	ENSG00000132965
ESYT1	ENSG00000122877
MNDA	ENSG00000115295
PDE7A	ENSG00000150347
ILF3	ENSG00000262655
RSRC1	ENSG00000131015
DOCK2	ENSG00000182359
AP1G2	ENSG00000112246
SLC22A15	ENSG00000147570
MYCBP2	ENSG00000205726
ZNF521	ENSG00000163682
ATM	ENSG00000168807
CERS6	ENSG00000273611
CPT1A	ENSG00000134256
MIS18BP1	ENSG00000106688
ADCY9	ENSG00000006747
RBM26	ENSG00000102362
BAHCC1	ENSG00000105996
SPIDR	ENSG00000188282
ITGA4	ENSG00000005243
ST3GAL3	ENSG00000259224
NAIP	ENSG00000163517
ANAPC4	ENSG00000105246
JMJD1C	ENSG00000142937
TRA2B	ENSG00000185920
TAOK1	ENSG00000107242
TAOK3	ENSG00000114455
INPP4A	ENSG00000124523
PPP1R12B	ENSG00000198763
MTR	ENSG00000162496
SLC15A2	ENSG00000104881
PLCG2	ENSG00000211452
ARHGDIB	ENSG00000130772
SZT2	ENSG00000212907
IKBKB	ENSG00000144320
SPG11	ENSG00000164713
SRSF1	ENSG00000196553
PDE3B	ENSG00000180879
NCL	ENSG00000188760
IGF2R	ENSG00000163644
IRAK3	ENSG00000184640
NXF3	ENSG00000117791
NCKAP1L	ENSG00000081818
POLR2A	ENSG00000163975
CEP350	ENSG00000007264
ANAPC5	ENSG00000109107
MTFR1	ENSG00000187024
RFC4	ENSG00000118308
MANBA	ENSG00000180828
PBX3	ENSG00000178764
GRIPAP1	ENSG00000187699
DOCK5	ENSG00000111490
ANAPC2	ENSG00000122986
FAR1	ENSG00000040608
KLC1	ENSG00000084731
POLD1	ENSG00000137274
SRSF4	ENSG00000170175
LYZ	ENSG00000186009
NOP58	ENSG00000081377
RAB11FIP3	ENSG00000244274
MLKL	ENSG00000105373
SRSF5	ENSG00000126705
CHST11	ENSG00000142405
CFLAR	ENSG00000137941
FAM120B	ENSG00000130244
TLN1	ENSG00000198712
RNF213	ENSG00000095585
APLP2	ENSG00000158258
JAK2	ENSG00000245680
WDFY2	ENSG00000188981
RASA1	ENSG00000204956
MDM2	ENSG00000119411
PIKFYVE	ENSG00000205482
SENP6	ENSG00000176919
CELF2	ENSG00000182676
RUNX2	ENSG00000008300
ASAP1	ENSG00000157601
ARL8B	ENSG00000143575
SND1	ENSG00000065054
RREB1	ENSG00000119943
SRGAP2	ENSG00000114315
PIK3R1	ENSG00000107104
MS4A6A	ENSG00000125246
HSP90B1	ENSG00000081853
P2RY8	ENSG00000168785
DENND1A	ENSG00000186132
CHD1	ENSG00000140575
SETX	ENSG00000135749
CCDC88A	ENSG00000175463
FAM20C	ENSG00000187609
THRAP3	ENSG00000283288
LPP	ENSG00000196878
ARHGAP26	ENSG00000155093
E2F1	ENSG00000146112
LRP1	ENSG00000189045
LRP5	ENSG00000167508
STAT1	ENSG00000125753
LCP2	ENSG00000135916
ATF7IP	ENSG00000161944
TNRC18	ENSG00000024422
GLS	ENSG00000198873
MYBL2	ENSG00000159189
SP1	ENSG00000105270
DNAJC11	ENSG00000173372
CUL1	ENSG00000163686
RPAP2	ENSG00000102882
FRYL	ENSG00000104290
POLE3	ENSG00000171428
PCNA	ENSG00000135625
AP3B1	ENSG00000115919
SRSF2	ENSG00000137218
RABGGTB	ENSG00000040199
MYB	ENSG00000008277
TTC3	ENSG00000141040
LONRF3	ENSG00000104497
TRIT1	ENSG00000133678
HMBOX1	ENSG00000118922
ANPEP	ENSG00000092621
ATG7	ENSG00000164088
EIF2AK2	ENSG00000026025
EP400	ENSG00000108352
GTF2I	ENSG00000142961
RPS6KA3	ENSG00000189195
CPNE8	ENSG00000130203
ZNF507	ENSG00000198840
TTI1	ENSG00000070501
R3HDM1	ENSG00000120129
ATP11A	ENSG00000140044
P2RY2	ENSG00000185909
INTS3	ENSG00000155592
PTPRC	ENSG00000163564
GFOD1	ENSG00000067445
KDM5A	ENSG00000133661
ASXL2	ENSG00000138686
BUB1B	ENSG00000165046
ASCC3	ENSG00000176473
RAI1	ENSG00000177453
FOXP1	ENSG00000104219
GSE1	ENSG00000110171
CD38	ENSG00000104419
ZNF438	ENSG00000101017
NOL8	ENSG00000166016
SETD5	ENSG00000170325
NT5C2	ENSG00000187860
SRPK1	ENSG00000187554
GNL3	ENSG00000269242
TMEM165	ENSG00000185614
RNASEH2B	ENSG00000091136
FCHSD2	ENSG00000240972
IKBKE	ENSG00000143398
COX6C	ENSG00000183060
DLG1	ENSG00000149273
PRKAA1	ENSG00000156170
USP15	ENSG00000163221
VPS29	ENSG00000130787
FYCO1	ENSG00000107731
TELO2	ENSG00000113369
MTOR	ENSG00000002834
PPP5C	ENSG00000163666
TOPORS	ENSG00000069399
CYBB	ENSG00000063177
RAB3C	ENSG00000104783
TET3	ENSG00000185761
CAD	ENSG00000176871
SMG1	ENSG00000111679
CCNE2	ENSG00000106327
UTRN	ENSG00000167536
RANBP1	ENSG00000103507
GFM1	ENSG00000120262
HRH2	ENSG00000166123
ITFG1	ENSG00000143499
CYCS	ENSG00000143994
SLITRK4	ENSG00000181031
POLD3	ENSG00000164850
SMARCA4	ENSG00000178802
GSDMD	ENSG00000188710
CHEK1	ENSG00000177694
AARS2	ENSG00000163624
RSAD1	ENSG00000100979
SCFD2	ENSG00000136068
TRIM14	ENSG00000115274
CENPP	ENSG00000136514
SKP2	ENSG00000130175
ATR	ENSG00000233056
ORC6	ENSG00000196072
TMEM138	ENSG00000269313
CCNE1	ENSG00000196263
GMNN	ENSG00000163885
AVPR2	ENSG00000110442
GP1BA	ENSG00000185340
RXFP4	ENSG00000122477
SLC17A7	ENSG00000104888
ADAMTS4	ENSG00000158859
ATP1A3	ENSG00000105409
GRIK2	ENSG00000164418
PLCXD2	ENSG00000240891
PDE2A	ENSG00000186642
CDC42BPA	ENSG00000143776
POU2F3	ENSG00000137709
SRCIN1	ENSG00000277363
CACNA1S	ENSG00000081248
RYR1	ENSG00000196218
CD247	ENSG00000198821
WIPF3	ENSG00000122574
MUC16	ENSG00000181143
JAK3	ENSG00000105639
RUNX1T1	ENSG00000079102
RYR3	ENSG00000198838
CSGALNACT1	ENSG00000147408
SAMD4A	ENSG00000020577
IL32	ENSG00000008517
CHRM3	ENSG00000133019
KCNJ5	ENSG00000120457
GNG4	ENSG00000168243
ZNF395	ENSG00000186918
FHIT	ENSG00000189283
GABRA3	ENSG00000011677
PDE4C	ENSG00000105650
PDE10A	ENSG00000112541
PDE1C	ENSG00000154678
TNFSF11	ENSG00000120659
GABRA1	ENSG00000022355
LPAR3	ENSG00000171517
CD40LG	ENSG00000102245
CACNA1D	ENSG00000157388
PBX1	ENSG00000185630
KCNJ10	ENSG00000177807
SHC3	ENSG00000148082
LRRC61	ENSG00000127399
GNG12	ENSG00000172380
STAP2	ENSG00000178078
GRM4	ENSG00000124493
ZBTB16	ENSG00000109906
MANSC1	ENSG00000111261
CD24	ENSG00000272398
DUSP8	ENSG00000184545
SLC12A5	ENSG00000124140
CGN	ENSG00000143375
COL5A1	ENSG00000130635
RYR2	ENSG00000198626
PLAT	ENSG00000104368
TIAM1	ENSG00000156299
PKNOX2	ENSG00000165495
ANKUB1	ENSG00000206199
FERMT2	ENSG00000073712
NTRK1	ENSG00000198400
DYSF	ENSG00000135636
ZNF462	ENSG00000148143
FCN1	ENSG00000085265
TSPAN6	ENSG00000000003
MSC	ENSG00000178860
ZFHX4	ENSG00000091656
TTBK1	ENSG00000146216
LOX	ENSG00000113083
DPYSL3	ENSG00000113657
ADCY5	ENSG00000173175
PLA2G4F	ENSG00000168907
HLA-DPB1	ENSG00000223865
TBX2	ENSG00000121068
GABRA2	ENSG00000151834
CLMP	ENSG00000166250
PIWIL2	ENSG00000197181
CSF1	ENSG00000184371
PCDHGA6	ENSG00000253731
ARL4D	ENSG00000175906
ANKFN1	ENSG00000153930
WNT3A	ENSG00000154342
SULF2	ENSG00000196562
TRIM67	ENSG00000119283
OPRM1	ENSG00000112038
SRRM4	ENSG00000139767
ENTPD3	ENSG00000168032
SLAMF6	ENSG00000162739
ADCY2	ENSG00000078295
ERRFI1	ENSG00000116285
CACNA1G	ENSG00000006283
APBB2	ENSG00000163697
MADCAM1	ENSG00000099866
HTR4	ENSG00000164270
CYP3A5	ENSG00000106258
WFS1	ENSG00000109501
ST6GALNAC3	ENSG00000184005
STON1	ENSG00000243244
PDE11A	ENSG00000128655
ADCY10	ENSG00000143199
HLA-DMA	ENSG00000204257
C5AR1	ENSG00000197405
SGIP1	ENSG00000118473
USP18	ENSG00000184979
IL1B	ENSG00000125538
SLC1A7	ENSG00000162383
KCNMB4	ENSG00000135643
TGFB2	ENSG00000092969
GNAO1	ENSG00000087258
TNFRSF11A	ENSG00000141655
UNC13A	ENSG00000130477
PKHD1	ENSG00000170927
IL15RA	ENSG00000134470
FZD4	ENSG00000174804
ARHGEF38	ENSG00000236699
EXOC3L1	ENSG00000179044
BEND7	ENSG00000165626
COL4A4	ENSG00000081052
ABCC8	ENSG00000006071
LCK	ENSG00000182866
IRS1	ENSG00000169047
CACNA1A	ENSG00000141837
LRP1B	ENSG00000168702
NQO1	ENSG00000181019
MVK	ENSG00000110921
LYNX1	ENSG00000180155
EGFR	ENSG00000146648
PLXNA4	ENSG00000221866
OASL	ENSG00000135114
MAMLD1	ENSG00000013619
SMO	ENSG00000128602
GEM	ENSG00000164949
CHRM5	ENSG00000184984
CACNA1I	ENSG00000100346
FLT1	ENSG00000102755
GABBR1	ENSG00000204681
PLEKHA5	ENSG00000052126
CA7	ENSG00000168748
CLDN12	ENSG00000157224
FBXL16	ENSG00000127585
TRPC1	ENSG00000144935
CACNA1B	ENSG00000148408
RAD51B	ENSG00000182185
CLEC7A	ENSG00000172243
MMP19	ENSG00000123342
HIVEP2	ENSG00000010818
KITLG	ENSG00000049130
NPR1	ENSG00000169418
SYP	ENSG00000102003
GLI1	ENSG00000111087
SH2D3C	ENSG00000095370
COL4A1	ENSG00000187498
HSPA1L	ENSG00000204390
GRIK5	ENSG00000105737
GRIN2A	ENSG00000183454
CCR9	ENSG00000173585
CACNA1C	ENSG00000151067
PRSS3	ENSG00000010438
GPRC5B	ENSG00000167191
CCND2	ENSG00000118971
SIDT1	ENSG00000072858
PDGFA	ENSG00000197461
FLT3LG	ENSG00000090554
GATA6	ENSG00000141448
CHRNA7	ENSG00000175344
ASIC2	ENSG00000108684
DDIT4	ENSG00000168209
LPAR1	ENSG00000198121
FPR1	ENSG00000171051
LEPR	ENSG00000116678
ASIC4	ENSG00000072182
CCDC141	ENSG00000163492
PID1	ENSG00000153823
LGALS3BP	ENSG00000108679
BMP4	ENSG00000125378
PCDH12	ENSG00000113555
SORBS2	ENSG00000154556
OPRK1	ENSG00000082556
VIPR1	ENSG00000114812
SYTL3	ENSG00000164674
ADRA1A	ENSG00000120907
TRPV3	ENSG00000167723
MAP2K6	ENSG00000108984
MECOM	ENSG00000085276
PLA2G4C	ENSG00000105499
GHSR	ENSG00000121853
KCNJ6	ENSG00000157542
NPAS2	ENSG00000170485
ATF5	ENSG00000169136
SH3TC1	ENSG00000125089
AMOT	ENSG00000126016
SMPDL3A	ENSG00000172594
BCO2	ENSG00000197580
TRPC3	ENSG00000138741
USHBP1	ENSG00000130307
NR1H3	ENSG00000025434
DOCK4	ENSG00000128512
TFCP2L1	ENSG00000115112
IL17RC	ENSG00000163702
ATP2B2	ENSG00000157087
TRIM2	ENSG00000109654
PDE9A	ENSG00000160191
CREB5	ENSG00000146592
NFATC4	ENSG00000100968
HSPA6	ENSG00000173110
S1PR3	ENSG00000213694
SLC35F3	ENSG00000183780
TGFB3	ENSG00000119699
MUC20	ENSG00000176945
TSHR	ENSG00000165409
PLD5	ENSG00000180287
PRKCH	ENSG00000027075
CD59	ENSG00000085063
SCTR	ENSG00000080293
KSR2	ENSG00000171435
RTN1	ENSG00000139970
PTPRK	ENSG00000152894
SLC1A2	ENSG00000110436
KCNJ2	ENSG00000123700
PGM5	ENSG00000154330
NOS1	ENSG00000089250
KCNQ5	ENSG00000185760
PALLD	ENSG00000129116
RFTN2	ENSG00000162944
TNFSF14	ENSG00000125735
PPP1R16B	ENSG00000101445
GJC1	ENSG00000182963
KIR2DL1	ENSG00000125498
WNT3	ENSG00000108379
GCNT3	ENSG00000140297
SYNE1	ENSG00000131018
S1PR2	ENSG00000267534
ELN	ENSG00000049540
PCDH17	ENSG00000118946
DENND5A	ENSG00000184014
CACNA1F	ENSG00000102001
TBXAS1	ENSG00000059377
KRT7	ENSG00000135480
HLF	ENSG00000108924
KCNB1	ENSG00000158445
SYT11	ENSG00000132718
GATA4	ENSG00000136574
KHDRBS3	ENSG00000131773
FMO1	ENSG00000010932
PTGIR	ENSG00000160013
DDIT4L	ENSG00000145358
IL2RB	ENSG00000100385
CYP2E1	ENSG00000130649
GABRR2	ENSG00000111886
CD14	ENSG00000170458
ABAT	ENSG00000183044
OAS1	ENSG00000089127
PKP2	ENSG00000057294
SLC9A9	ENSG00000181804
FAM124A	ENSG00000150510
EDNRB	ENSG00000136160
PLCE1	ENSG00000138193
APOL3	ENSG00000128284
ITGA2	ENSG00000164171
LDHA	ENSG00000134333
FILIP1	ENSG00000118407
ADORA1	ENSG00000163485
HNF1B	ENSG00000275410
SNX15	ENSG00000110025
ZFHX2	ENSG00000136367
PLA2G6	ENSG00000184381
IL2RG	ENSG00000147168
TACR1	ENSG00000115353
LEF1	ENSG00000138795
SGSM1	ENSG00000167037
AGFG2	ENSG00000106351
PDGFB	ENSG00000100311
CHRND	ENSG00000135902
SIPA1L1	ENSG00000197555
GRIA3	ENSG00000125675
CSTB	ENSG00000160213
GLT1D1	ENSG00000151948
SERPINE1	ENSG00000106366
CRHR2	ENSG00000106113
ESRRB	ENSG00000119715
MAP3K15	ENSG00000180815
MCF2L	ENSG00000126217
GRIA2	ENSG00000120251
ADRA2B	ENSG00000274286
CABP1	ENSG00000157782
GRB10	ENSG00000106070
ALOX15	ENSG00000161905
ARHGEF37	ENSG00000183111
COL13A1	ENSG00000197467
PTPRH	ENSG00000080031
CHRNB2	ENSG00000160716
ESR1	ENSG00000091831
FCER2	ENSG00000104921
GLDC	ENSG00000178445
DAAM2	ENSG00000146122
SNTG2	ENSG00000172554
TCF7L1	ENSG00000152284
RSPH4A	ENSG00000111834
SRGAP3	ENSG00000196220
STC2	ENSG00000113739
NAV2	ENSG00000166833
IKZF4	ENSG00000123411
TSC22D3	ENSG00000157514
RBM47	ENSG00000163694
IL7R	ENSG00000168685
GALR1	ENSG00000166573
GAS6	ENSG00000183087
PLCB4	ENSG00000101333
TP53INP2	ENSG00000078804
AHNAK	ENSG00000124942
GABRB3	ENSG00000166206
FOS	ENSG00000170345
NFIA	ENSG00000162599
PRKCG	ENSG00000126583
NMUR1	ENSG00000171596
FSHR	ENSG00000170820
CREB3L3	ENSG00000060566
PRUNE2	ENSG00000106772
PIEZO2	ENSG00000154864
SHANK3	ENSG00000251322
PARVA	ENSG00000197702
DGKB	ENSG00000136267
TBX3	ENSG00000135111
GRM5	ENSG00000168959
TMCC3	ENSG00000057704
ZNF219	ENSG00000165804
MTUS1	ENSG00000129422
CD52	ENSG00000169442
RNF152	ENSG00000176641
VIPR2	ENSG00000106018
STXBP1	ENSG00000136854
FMN1	ENSG00000248905
GLRA1	ENSG00000145888
ZNF423	ENSG00000102935
RPS6KA5	ENSG00000100784
GRIN1	ENSG00000176884
NR3C2	ENSG00000151623
IL1R2	ENSG00000115590
HMGCS1	ENSG00000112972
ADAMTS7	ENSG00000136378
RPL39	ENSG00000198918
PLA2G4D	ENSG00000159337
TMEM176A	ENSG00000002933
MEIS1	ENSG00000143995
STX1B	ENSG00000099365
FRMPD3	ENSG00000147234
RGL3	ENSG00000205517
RALGPS1	ENSG00000136828
SRGN	ENSG00000122862
HLA-DMB	ENSG00000242574
DOCK1	ENSG00000150760
OXTR	ENSG00000180914
KIAA1671	ENSG00000197077
CACNA1H	ENSG00000196557
RPS27	ENSG00000177954
NOS3	ENSG00000164867
HAP1	ENSG00000173805
TNFRSF10D	ENSG00000173530
PDE7B	ENSG00000171408
NOS1AP	ENSG00000198929
BRINP1	ENSG00000078725
GRIK4	ENSG00000149403
GRK4	ENSG00000125388
TGFB1I1	ENSG00000140682
LHX6	ENSG00000106852
SSTR2	ENSG00000180616
ISG20	ENSG00000172183
MID1	ENSG00000101871
KIR3DL2	ENSG00000240403
GLIPR2	ENSG00000122694
SH3D19	ENSG00000109686
GHR	ENSG00000112964
NOD2	ENSG00000167207
FCRL1	ENSG00000163534
CCNG2	ENSG00000138764
CD8A	ENSG00000153563
AVPR1B	ENSG00000198049
ABLIM3	ENSG00000173210
CD22	ENSG00000012124
SCD	ENSG00000099194
SHANK2	ENSG00000162105
CORO2B	ENSG00000103647
CCL4L2	ENSG00000276070
MOB3B	ENSG00000120162
CHRNB4	ENSG00000117971
BRSK1	ENSG00000160469
CAMK4	ENSG00000152495
PCSK5	ENSG00000099139
EBF1	ENSG00000164330
PGD	ENSG00000142657
GABRA4	ENSG00000109158
RAB11FIP4	ENSG00000131242
CAMK2B	ENSG00000058404
RPS5	ENSG00000083845
YAP1	ENSG00000137693
RPL10	ENSG00000147403
FGFR4	ENSG00000160867
ANK1	ENSG00000029534
MCC	ENSG00000171444
ITGA3	ENSG00000005884
IL5RA	ENSG00000091181
KIAA1217	ENSG00000120549
RASGEF1B	ENSG00000138670
GABRB2	ENSG00000145864
DCT	ENSG00000080166
ANGPTL2	ENSG00000136859
PTCH2	ENSG00000117425
PTPN21	ENSG00000070778
PPP2R5B	ENSG00000068971
SLC23A1	ENSG00000170482
RPL18A	ENSG00000105640
GPI	ENSG00000105220
BCAR1	ENSG00000050820
TNFRSF10C	ENSG00000173535
EML6	ENSG00000214595
EFR3B	ENSG00000084710
FBN1	ENSG00000166147
PRELP	ENSG00000188783
CTTNBP2	ENSG00000077063
NOVA2	ENSG00000104967
LTK	ENSG00000062524
IFNGR2	ENSG00000159128
CHRNA3	ENSG00000080644
PRSS23	ENSG00000150687
SH3BP5	ENSG00000131370
CREB3L1	ENSG00000157613
PTH2R	ENSG00000144407
VWA3A	ENSG00000175267
NRG1	ENSG00000157168
ZNF579	ENSG00000218891
IL17RD	ENSG00000144730
DLL1	ENSG00000198719
THRB	ENSG00000151090
ARHGAP20	ENSG00000137727
IGSF11	ENSG00000144847
FTL	ENSG00000087086
PDE1A	ENSG00000115252
ZDBF2	ENSG00000204186
ADRB3	ENSG00000188778
RPS3A	ENSG00000145425
HLA-F	ENSG00000204642
TNS1	ENSG00000079308
TRIM7	ENSG00000146054
NMBR	ENSG00000135577
PLA2G4E	ENSG00000188089
HLA-DOA	ENSG00000204252
CDKN1A	ENSG00000124762
SHC4	ENSG00000185634
ZBP1	ENSG00000124256
DPF3	ENSG00000205683
PLG	ENSG00000122194
TINAGL1	ENSG00000142910
TTYH2	ENSG00000141540
TERT	ENSG00000164362
MAP1A	ENSG00000166963
SHH	ENSG00000164690
ANXA13	ENSG00000104537
MAST4	ENSG00000069020
CR2	ENSG00000117322
BCL9	ENSG00000116128
CNR1	ENSG00000118432
MMP28	ENSG00000271447
PTGER3	ENSG00000050628
GABRE	ENSG00000102287
ADORA3	ENSG00000282608
CD1C	ENSG00000158481
PEG3	ENSG00000198300
MAPK10	ENSG00000109339
CDH5	ENSG00000179776
CDH11	ENSG00000140937
CD1B	ENSG00000158485
PIK3C2B	ENSG00000133056
ESR2	ENSG00000140009
TRPM8	ENSG00000144481
PDE8B	ENSG00000113231
SLC1A6	ENSG00000105143
EPX	ENSG00000121053
CYP2A7	ENSG00000198077
KCNJ9	ENSG00000162728
KCNH5	ENSG00000140015
WNT2B	ENSG00000134245
GRIK3	ENSG00000163873
CTSF	ENSG00000174080
ZNF436	ENSG00000125945
LRRC36	ENSG00000159708
ADCYAP1R1	ENSG00000078549
ITGA2B	ENSG00000005961
LTA	ENSG00000226979
FAM78B	ENSG00000188859
TTN	ENSG00000155657
GLI2	ENSG00000074047
CD1A	ENSG00000158477
CHRM2	ENSG00000181072
PRKG2	ENSG00000138669
COBL	ENSG00000106078
RPS2	ENSG00000140988
PLEKHG5	ENSG00000171680
SEC16B	ENSG00000120341
GRM7	ENSG00000196277
HHIP	ENSG00000164161
HLA-DQA1	ENSG00000196735
PTK2	ENSG00000169398
TCF4	ENSG00000196628
CD1E	ENSG00000158488
HLA-DRA	ENSG00000204287
VCAM1	ENSG00000162692
CACHD1	ENSG00000158966
DRD2	ENSG00000149295
CYP3A43	ENSG00000021461
XDH	ENSG00000158125
DDR1	ENSG00000204580
PARVB	ENSG00000188677
VGLL3	ENSG00000206538
ITK	ENSG00000113263
RXFP1	ENSG00000171509
LTBP1	ENSG00000049323
SPRY4	ENSG00000187678
ZSWIM5	ENSG00000162415
EHD3	ENSG00000013016
ADAMTSL2	ENSG00000197859
TNF	ENSG00000232810
IL15	ENSG00000164136
CD28	ENSG00000178562
GJA5	ENSG00000265107
PKLR	ENSG00000143627
PRDM16	ENSG00000142611
HLA-DQB1	ENSG00000179344
RBPJL	ENSG00000124232
GLI3	ENSG00000106571
IGF2	ENSG00000167244
RBPMS	ENSG00000157110
WLS	ENSG00000116729
ADAMTS15	ENSG00000166106
NEDD4L	ENSG00000049759
WNT5A	ENSG00000114251
SLC7A7	ENSG00000155465
TRPV4	ENSG00000111199
CITED4	ENSG00000179862
TRAF5	ENSG00000082512
MS4A1	ENSG00000156738
GABRR1	ENSG00000146276
GRM2	ENSG00000164082
CAMK2A	ENSG00000070808
CSTA	ENSG00000121552
GNG2	ENSG00000186469
EXT1	ENSG00000182197
GRIA4	ENSG00000152578
KCNG4	ENSG00000168418
CR1	ENSG00000203710
ARHGAP28	ENSG00000088756
MME	ENSG00000196549
RAB6B	ENSG00000154917
SH3PXD2B	ENSG00000174705
BDKRB2	ENSG00000168398
ADAMTS12	ENSG00000151388
IGF1R	ENSG00000140443
GAPDH	ENSG00000111640
GLUL	ENSG00000135821
GABRG3	ENSG00000182256
CHRD	ENSG00000090539
CCNJL	ENSG00000135083
GREM2	ENSG00000180875
ASXL3	ENSG00000141431
KCNQ3	ENSG00000184156
SLC25A48	ENSG00000145832
IL1R1	ENSG00000115594
PTAFR	ENSG00000169403
NRK	ENSG00000123572
GHRHR	ENSG00000106128
GLP1R	ENSG00000112164
RPL34	ENSG00000109475
BTBD19	ENSG00000222009
GRM6	ENSG00000113262
SLC4A8	ENSG00000050438
TMC7	ENSG00000170537
NAV1	ENSG00000134369
ADM	ENSG00000148926
ITGA1	ENSG00000213949
OLFM1	ENSG00000130558
MAPK13	ENSG00000156711
CPEB1	ENSG00000214575
CDON	ENSG00000064309
SYT12	ENSG00000173227
CADPS2	ENSG00000081803
IP6K3	ENSG00000161896
WNK2	ENSG00000165238
GRIN3A	ENSG00000198785
CHRNA1	ENSG00000138435
IGFBP5	ENSG00000115461
GRM1	ENSG00000152822
REN	ENSG00000143839
KCND3	ENSG00000171385
ENPP3	ENSG00000154269
THSD7B	ENSG00000144229
IGSF9B	ENSG00000080854
HLA-DPA1	ENSG00000231389
KLHL3	ENSG00000146021
KCTD16	ENSG00000183775
RXRG	ENSG00000143171
SSTR3	ENSG00000278195
TRIO	ENSG00000038382
BTF3	ENSG00000145741
PDGFRB	ENSG00000113721
DDC	ENSG00000132437
COL4A2	ENSG00000134871
MPZL1	ENSG00000197965
AUTS2	ENSG00000158321
ARHGEF28	ENSG00000214944
SIM2	ENSG00000159263
OPRD1	ENSG00000116329
GRM8	ENSG00000179603
CHRNA4	ENSG00000101204
MYLK	ENSG00000065534
MAS1	ENSG00000130368
MTSS1	ENSG00000170873
NEK10	ENSG00000163491
PIGR	ENSG00000162896
FIGN	ENSG00000182263
ST8SIA5	ENSG00000101638
SLC11A1	ENSG00000018280
AOX1	ENSG00000138356
GRIA1	ENSG00000155511
GRID2	ENSG00000152208
ARAP3	ENSG00000120318
DLGAP1	ENSG00000170579
TGM2	ENSG00000198959
ADAMTS9	ENSG00000163638
PDGFRA	ENSG00000134853
CD74	ENSG00000019582
DIAPH1	ENSG00000131504
PPP2R2B	ENSG00000156475
ADCY8	ENSG00000155897
AKAP6	ENSG00000151320
EPB41L4B	ENSG00000095203
MAPT	ENSG00000186868
CD34	ENSG00000174059
ERGIC1	ENSG00000113719
KCNQ2	ENSG00000075043
NCF2	ENSG00000116701
RHOC	ENSG00000155366
KCNQ4	ENSG00000117013
SLC24A4	ENSG00000140090
HIP1	ENSG00000127946
HIF3A	ENSG00000124440
MYH15	ENSG00000144821
COL5A3	ENSG00000080573
GRIN2B	ENSG00000273079
FGD5	ENSG00000154783
