# Supplementary material for: Spaceflight alters molecular networks linked to diverse human diseases in a single cellular model
Source: Sci Adv. 2026 Jan 2;12(1):eadw7832. doi: 10.1126/sciadv.adw7832 (PMC12758520; doi:10.1126/sciadv.adw7832)
Supplement: Supplementary file 2 — Data S1 to S10 [file sciadv.adw7832_data_s1_to_s10.zip › adw7832_data_s10.xlsx]

## Sheet: 3340 combined Proteins
Gene stable ID	Gene name	Gene type
ENSG00000261125	HAP1	protein_coding
ENSG00000259896	KLHL11	protein_coding
ENSG00000260245	ACLY	protein_coding
ENSG00000260283	CNP	protein_coding
ENSG00000168675	LDLRAD4	protein_coding
ENSG00000260178	DHX58	protein_coding
ENSG00000259958	KAT2A	protein_coding
ENSG00000261371	PECAM1	protein_coding
ENSG00000155313	USP25	protein_coding
ENSG00000101638	ST8SIA5	protein_coding
ENSG00000101654	RNMT	protein_coding
ENSG00000140577	CRTC3	protein_coding
ENSG00000261132	HSF1	protein_coding
ENSG00000176136	MC5R	protein_coding
ENSG00000185231	MC2R	protein_coding
ENSG00000185088	RPS27L	protein_coding
ENSG00000175387	SMAD2	protein_coding
ENSG00000182511	FES	protein_coding
ENSG00000067900	ROCK1	protein_coding
ENSG00000107099	DOCK8	protein_coding
ENSG00000119522	DENND1A	protein_coding
ENSG00000140287	HDC	protein_coding
ENSG00000140455	USP3	protein_coding
ENSG00000231825	PRRC2A	protein_coding
ENSG00000119408	NEK6	protein_coding
ENSG00000156253	RWDD2B	protein_coding
ENSG00000262485	TUSC2	protein_coding
ENSG00000080503	SMARCA2	protein_coding
ENSG00000136942	RPL35	protein_coding
ENSG00000230141	HLA-DOA	protein_coding
ENSG00000263005	RASSF1	protein_coding
ENSG00000136950	ARPC5L	protein_coding
ENSG00000173281	PPP1R3B	protein_coding
ENSG00000262505	ASIC5	protein_coding
ENSG00000168384	HLA-DPA1	protein_coding
ENSG00000261923	PDE3B	protein_coding
ENSG00000130699	TAF4	protein_coding
ENSG00000266074	BAHCC1	protein_coding
ENSG00000165475	CRYL1	protein_coding
ENSG00000230763	HLA-DPB1	protein_coding
ENSG00000099956	SMARCB1	protein_coding
ENSG00000198034	RPS4X	protein_coding
ENSG00000125787	GNRH2	protein_coding
ENSG00000124256	ZBP1	protein_coding
ENSG00000168263	KCNV2	protein_coding
ENSG00000267807	ACTG1	protein_coding
ENSG00000092439	TRPM7	protein_coding
ENSG00000169762	TAPT1	protein_coding
ENSG00000265681	RPL17	protein_coding
ENSG00000156273	BACH1	protein_coding
ENSG00000080298	RFX3	protein_coding
ENSG00000240972	MIF	protein_coding
ENSG00000141448	GATA6	protein_coding
ENSG00000062524	LTK	protein_coding
ENSG00000133433	GSTT2B	protein_coding
ENSG00000099984	GSTT2	protein_coding
ENSG00000171189	GRIK1	protein_coding
ENSG00000106688	SLC1A1	protein_coding
ENSG00000170006	TMEM154	protein_coding
ENSG00000180776	ZDHHC20	protein_coding
ENSG00000145348	TBCK	protein_coding
ENSG00000156299	TIAM1	protein_coding
ENSG00000101180	HRH3	protein_coding
ENSG00000119487	MAPKAP1	protein_coding
ENSG00000120251	GRIA2	protein_coding
ENSG00000196782	MAML3	protein_coding
ENSG00000263014	ATP6V1G3	protein_coding
ENSG00000224774	CSNK2B	protein_coding
ENSG00000166206	GABRB3	protein_coding
ENSG00000068400	GRIPAP1	protein_coding
ENSG00000096150	RPS18	protein_coding
ENSG00000262418	PTPRC	protein_coding
ENSG00000130703	OSBPL2	protein_coding
ENSG00000109654	TRIM2	protein_coding
ENSG00000168028	RPSA	protein_coding
ENSG00000109471	IL2	protein_coding
ENSG00000147099	HDAC8	protein_coding
ENSG00000167081	PBX3	protein_coding
ENSG00000164850	GPER1	protein_coding
ENSG00000151617	EDNRA	protein_coding
ENSG00000096968	JAK2	protein_coding
ENSG00000178381	ZFAND2A	protein_coding
ENSG00000128271	ADORA2A	protein_coding
ENSG00000198026	ZNF335	protein_coding
ENSG00000205863	C1QTNF9B	protein_coding
ENSG00000198223	CSF2RA	protein_coding
ENSG00000180357	ZNF609	protein_coding
ENSG00000159055	MIS18A	protein_coding
ENSG00000136574	GATA4	protein_coding
ENSG00000264872	MEST	protein_coding
ENSG00000006459	KDM7A	protein_coding
ENSG00000185291	IL3RA	protein_coding
ENSG00000119715	ESRRB	protein_coding
ENSG00000169155	ZBTB43	protein_coding
ENSG00000240654	C1QTNF9	protein_coding
ENSG00000056291	NPFFR2	protein_coding
ENSG00000263052	HSPA12A	protein_coding
ENSG00000169100	SLC25A6	protein_coding
ENSG00000186297	GABRA5	protein_coding
ENSG00000196639	HRH1	protein_coding
ENSG00000176463	SLCO3A1	protein_coding
ENSG00000170180	GYPA	protein_coding
ENSG00000262472	KPNA2	protein_coding
ENSG00000127399	LRRC61	protein_coding
ENSG00000104093	DMXL2	protein_coding
ENSG00000163590	PPM1L	protein_coding
ENSG00000224103	HLA-DPA1	protein_coding
ENSG00000177663	IL17RA	protein_coding
ENSG00000171509	RXFP1	protein_coding
ENSG00000136828	RALGPS1	protein_coding
ENSG00000100985	MMP9	protein_coding
ENSG00000227231	IER3	protein_coding
ENSG00000109424	UCP1	protein_coding
ENSG00000213639	PPP1CB	protein_coding
ENSG00000124562	SNRPC	protein_coding
ENSG00000089127	OAS1	protein_coding
ENSG00000197548	ATG7	protein_coding
ENSG00000182256	GABRG3	protein_coding
ENSG00000169398	PTK2	protein_coding
ENSG00000137462	TLR2	protein_coding
ENSG00000152822	GRM1	protein_coding
ENSG00000106258	CYP3A5	protein_coding
ENSG00000108298	RPL19	protein_coding
ENSG00000135486	HNRNPA1	protein_coding
ENSG00000182162	P2RY8	protein_coding
ENSG00000075651	PLD1	protein_coding
ENSG00000255974	CYP2A6	protein_coding
ENSG00000089250	NOS1	protein_coding
ENSG00000109436	TBC1D9	protein_coding
ENSG00000161980	POLR3K	protein_coding
ENSG00000240403	KIR3DL2	protein_coding
ENSG00000161981	SNRNP25	protein_coding
ENSG00000108424	KPNB1	protein_coding
ENSG00000182771	GRID1	protein_coding
ENSG00000124140	SLC12A5	protein_coding
ENSG00000198918	RPL39	protein_coding
ENSG00000164161	HHIP	protein_coding
ENSG00000136859	ANGPTL2	protein_coding
ENSG00000131504	DIAPH1	protein_coding
ENSG00000071054	MAP4K4	protein_coding
ENSG00000174775	HRAS	protein_coding
ENSG00000145740	SLC30A5	protein_coding
ENSG00000027697	IFNGR1	protein_coding
ENSG00000206308	HLA-DRA	protein_coding
ENSG00000124019	FAM124B	protein_coding
ENSG00000198888	MT-ND1	protein_coding
ENSG00000198763	MT-ND2	protein_coding
ENSG00000198077	CYP2A7	protein_coding
ENSG00000198712	MT-CO2	protein_coding
ENSG00000228253	MT-ATP8	protein_coding
ENSG00000198899	MT-ATP6	protein_coding
ENSG00000071246	VASH1	protein_coding
ENSG00000198938	MT-CO3	protein_coding
ENSG00000198840	MT-ND3	protein_coding
ENSG00000198886	MT-ND4	protein_coding
ENSG00000198727	MT-CYB	protein_coding
ENSG00000196531	NACA	protein_coding
ENSG00000068831	RASGRP2	protein_coding
ENSG00000171858	RPS21	protein_coding
ENSG00000197223	C1D	protein_coding
ENSG00000196101	HLA-DRB3	protein_coding
ENSG00000155508	CNOT8	protein_coding
ENSG00000187778	MCRS1	protein_coding
ENSG00000188612	SUMO2	protein_coding
ENSG00000096384	HSP90AB1	protein_coding
ENSG00000146216	TTBK1	protein_coding
ENSG00000163485	ADORA1	protein_coding
ENSG00000181852	RNF41	protein_coding
ENSG00000213445	SIPA1	protein_coding
ENSG00000137752	CASP1	protein_coding
ENSG00000206306	HLA-DRB1	protein_coding
ENSG00000164880	INTS1	protein_coding
ENSG00000089234	BRAP	protein_coding
ENSG00000167037	SGSM1	protein_coding
ENSG00000087995	METTL2A	protein_coding
ENSG00000206305	HLA-DQA1	protein_coding
ENSG00000149679	CABLES2	protein_coding
ENSG00000103148	NPRL3	protein_coding
ENSG00000230456	DDR1	protein_coding
ENSG00000206511	GABBR1	protein_coding
ENSG00000073792	IGF2BP2	protein_coding
ENSG00000117394	SLC2A1	protein_coding
ENSG00000164162	ANAPC10	protein_coding
ENSG00000132334	PTPRE	protein_coding
ENSG00000120256	LRP11	protein_coding
ENSG00000151623	NR3C2	protein_coding
ENSG00000206302	HLA-DQB1	protein_coding
ENSG00000109445	ZNF330	protein_coding
ENSG00000171408	PDE7B	protein_coding
ENSG00000145979	TBC1D7	protein_coding
ENSG00000137033	IL33	protein_coding
ENSG00000118503	TNFAIP3	protein_coding
ENSG00000143970	ASXL2	protein_coding
ENSG00000108100	CCNY	protein_coding
ENSG00000173039	RELA	protein_coding
ENSG00000123124	WWP1	protein_coding
ENSG00000087460	GNAS	protein_coding
ENSG00000166477	LEO1	protein_coding
ENSG00000111331	OAS3	protein_coding
ENSG00000226060	TRIM26	protein_coding
ENSG00000225103	HLA-DQA2	protein_coding
ENSG00000233209	HLA-DQB1	protein_coding
ENSG00000124440	HIF3A	protein_coding
ENSG00000197077	KIAA1671	protein_coding
ENSG00000013275	PSMC4	protein_coding
ENSG00000197838	CYP2A13	protein_coding
ENSG00000206299	TAP2	protein_coding
ENSG00000112339	HBS1L	protein_coding
ENSG00000148606	POLR3A	protein_coding
ENSG00000206279	DAXX	protein_coding
ENSG00000135100	HNF1A	protein_coding
ENSG00000069966	GNB5	protein_coding
ENSG00000164136	IL15	protein_coding
ENSG00000010818	HIVEP2	protein_coding
ENSG00000188783	PRELP	protein_coding
ENSG00000178445	GLDC	protein_coding
ENSG00000223793	HLA-DQA2	protein_coding
ENSG00000226225	RPS18	protein_coding
ENSG00000172977	KAT5	protein_coding
ENSG00000163811	WDR43	protein_coding
ENSG00000137802	MAPKBP1	protein_coding
ENSG00000168032	ENTPD3	protein_coding
ENSG00000101017	CD40	protein_coding
ENSG00000112078	KCTD20	protein_coding
ENSG00000090487	SPG21	protein_coding
ENSG00000184014	DENND5A	protein_coding
ENSG00000151388	ADAMTS12	protein_coding
ENSG00000112312	GMNN	protein_coding
ENSG00000197958	RPL12	protein_coding
ENSG00000064999	ANKS1A	protein_coding
ENSG00000101188	NTSR1	protein_coding
ENSG00000112378	PERP	protein_coding
ENSG00000169756	LIMS1	protein_coding
ENSG00000108405	P2RX1	protein_coding
ENSG00000006114	SYNRG	protein_coding
ENSG00000131100	ATP6V1E1	protein_coding
ENSG00000136319	TTC5	protein_coding
ENSG00000136250	AOAH	protein_coding
ENSG00000164506	STXBP5	protein_coding
ENSG00000104921	FCER2	protein_coding
ENSG00000132466	ANKRD17	protein_coding
ENSG00000164022	AIMP1	protein_coding
ENSG00000141458	NPC1	protein_coding
ENSG00000171435	KSR2	protein_coding
ENSG00000159110	IFNAR2	protein_coding
ENSG00000107077	KDM4C	protein_coding
ENSG00000152578	GRIA4	protein_coding
ENSG00000135905	DOCK10	protein_coding
ENSG00000151475	SLC25A31	protein_coding
ENSG00000109452	INPP4B	protein_coding
ENSG00000172534	HCFC1	protein_coding
ENSG00000043591	ADRB1	protein_coding
ENSG00000188846	RPL14	protein_coding
ENSG00000011485	PPP5C	protein_coding
ENSG00000078902	TOLLIP	protein_coding
ENSG00000067177	PHKA1	protein_coding
ENSG00000084733	RAB10	protein_coding
ENSG00000103707	MTFMT	protein_coding
ENSG00000029363	BCLAF1	protein_coding
ENSG00000243646	IL10RB	protein_coding
ENSG00000139233	LLPH	protein_coding
ENSG00000198585	NUDT16	protein_coding
ENSG00000172757	CFL1	protein_coding
ENSG00000206297	TAP1	protein_coding
ENSG00000168066	SF1	protein_coding
ENSG00000177283	FZD8	protein_coding
ENSG00000052795	FNIP2	protein_coding
ENSG00000109083	IFT20	protein_coding
ENSG00000196542	SPTSSB	protein_coding
ENSG00000142166	IFNAR1	protein_coding
ENSG00000198242	RPL23A	protein_coding
ENSG00000111445	RFC5	protein_coding
ENSG00000182004	SNRPE	protein_coding
ENSG00000185507	IRF7	protein_coding
ENSG00000146232	NFKBIE	protein_coding
ENSG00000170927	PKHD1	protein_coding
ENSG00000118579	MED28	protein_coding
ENSG00000109756	RAPGEF2	protein_coding
ENSG00000236251	HSPA1L	protein_coding
ENSG00000197375	SLC22A5	protein_coding
ENSG00000159128	IFNGR2	protein_coding
ENSG00000237724	HSPA1A	protein_coding
ENSG00000146122	DAAM2	protein_coding
ENSG00000120805	ARL1	protein_coding
ENSG00000224501	HSPA1B	protein_coding
ENSG00000103710	RASL12	protein_coding
ENSG00000137393	RNF144B	protein_coding
ENSG00000155849	ELMO1	protein_coding
ENSG00000197535	MYO5A	protein_coding
ENSG00000106565	TMEM176B	protein_coding
ENSG00000230708	HLA-DPB1	protein_coding
ENSG00000243496	HLA-DOB	protein_coding
ENSG00000153214	TMEM87B	protein_coding
ENSG00000112081	SRSF3	protein_coding
ENSG00000243708	PLA2G4B	protein_coding
ENSG00000170396	ZNF804A	protein_coding
ENSG00000105339	DENND3	protein_coding
ENSG00000240344	PPIL3	protein_coding
ENSG00000241674	HLA-DMB	protein_coding
ENSG00000138326	RPS24	protein_coding
ENSG00000111335	OAS2	protein_coding
ENSG00000189377	CXCL17	protein_coding
ENSG00000223481	TAP2	protein_coding
ENSG00000197782	ZNF780A	protein_coding
ENSG00000125352	RNF113A	protein_coding
ENSG00000084070	SMAP2	protein_coding
ENSG00000117399	CDC20	protein_coding
ENSG00000124762	CDKN1A	protein_coding
ENSG00000143839	REN	protein_coding
ENSG00000182631	RXFP3	protein_coding
ENSG00000136854	STXBP1	protein_coding
ENSG00000172197	MBOAT1	protein_coding
ENSG00000082068	WDR70	protein_coding
ENSG00000175048	ZDHHC14	protein_coding
ENSG00000166167	BTRC	protein_coding
ENSG00000152402	GUCY1A2	protein_coding
ENSG00000086015	MAST2	protein_coding
ENSG00000154473	BUB3	protein_coding
ENSG00000111961	SASH1	protein_coding
ENSG00000177455	CD19	protein_coding
ENSG00000072518	MARK2	protein_coding
ENSG00000242685	HLA-DMA	protein_coding
ENSG00000118242	MREG	protein_coding
ENSG00000221823	PPP3R1	protein_coding
ENSG00000178177	LCORL	protein_coding
ENSG00000161016	RPL8	protein_coding
ENSG00000172543	CTSW	protein_coding
ENSG00000122862	SRGN	protein_coding
ENSG00000064763	FAR2	protein_coding
ENSG00000184216	IRAK1	protein_coding
ENSG00000072858	SIDT1	protein_coding
ENSG00000080293	SCTR	protein_coding
ENSG00000090376	IRAK3	protein_coding
ENSG00000237190	CDKN2AIPNL	protein_coding
ENSG00000158615	PPP1R15B	protein_coding
ENSG00000115484	CCT4	protein_coding
ENSG00000002933	TMEM176A	protein_coding
ENSG00000160870	CYP3A7	protein_coding
ENSG00000160014	CALM3	protein_coding
ENSG00000101882	NKAP	protein_coding
ENSG00000133056	PIK3C2B	protein_coding
ENSG00000026103	FAS	protein_coding
ENSG00000124608	AARS2	protein_coding
ENSG00000134058	CDK7	protein_coding
ENSG00000170185	USP38	protein_coding
ENSG00000122026	RPL21	protein_coding
ENSG00000119669	IRF2BPL	protein_coding
ENSG00000198894	CIPC	protein_coding
ENSG00000108984	MAP2K6	protein_coding
ENSG00000120254	MTHFD1L	protein_coding
ENSG00000159479	MED8	protein_coding
ENSG00000135114	OASL	protein_coding
ENSG00000170426	SDR9C7	protein_coding
ENSG00000117461	PIK3R3	protein_coding
ENSG00000083290	ULK2	protein_coding
ENSG00000160013	PTGIR	protein_coding
ENSG00000167414	GNG8	protein_coding
ENSG00000164023	SGMS2	protein_coding
ENSG00000160868	CYP3A4	protein_coding
ENSG00000164128	NPY1R	protein_coding
ENSG00000122958	VPS26A	protein_coding
ENSG00000103126	AXIN1	protein_coding
ENSG00000138617	PARP16	protein_coding
ENSG00000164129	NPY5R	protein_coding
ENSG00000155016	CYP2U1	protein_coding
ENSG00000168970	JMJD7-PLA2G4B	protein_coding
ENSG00000145990	GFOD1	protein_coding
ENSG00000112038	OPRM1	protein_coding
ENSG00000003137	CYP26B1	protein_coding
ENSG00000175602	CCDC85B	protein_coding
ENSG00000168036	CTNNB1	protein_coding
ENSG00000175592	FOSL1	protein_coding
ENSG00000198198	SZT2	protein_coding
ENSG00000070831	CDC42	protein_coding
ENSG00000150054	MPP7	protein_coding
ENSG00000107165	TYRP1	protein_coding
ENSG00000262683	FHIT	protein_coding
ENSG00000145425	RPS3A	protein_coding
ENSG00000262149	MYO1F	protein_coding
ENSG00000055208	TAB2	protein_coding
ENSG00000229252	HLA-E	protein_coding
ENSG00000155760	FZD7	protein_coding
ENSG00000102003	SYP	protein_coding
ENSG00000152495	CAMK4	protein_coding
ENSG00000206292	HLA-DOA	protein_coding
ENSG00000120549	KIAA1217	protein_coding
ENSG00000101871	MID1	protein_coding
ENSG00000144460	NYAP2	protein_coding
ENSG00000153922	CHD1	protein_coding
ENSG00000231617	DAXX	protein_coding
ENSG00000139517	LNX2	protein_coding
ENSG00000169047	IRS1	protein_coding
ENSG00000119899	SLC17A5	protein_coding
ENSG00000206510	ZFP57	protein_coding
ENSG00000154359	LONRF1	protein_coding
ENSG00000163913	IFT122	protein_coding
ENSG00000128294	TPST2	protein_coding
ENSG00000186184	POLR1D	protein_coding
ENSG00000088888	MAVS	protein_coding
ENSG00000176871	WSB2	protein_coding
ENSG00000168398	BDKRB2	protein_coding
ENSG00000105221	AKT2	protein_coding
ENSG00000206291	HLA-DPA1	protein_coding
ENSG00000206509	HLA-F	protein_coding
ENSG00000162552	WNT4	protein_coding
ENSG00000035403	VCL	protein_coding
ENSG00000166483	WEE1	protein_coding
ENSG00000151948	GLT1D1	protein_coding
ENSG00000122025	FLT3	protein_coding
ENSG00000105329	TGFB1	protein_coding
ENSG00000221983	UBA52	protein_coding
ENSG00000109686	SH3D19	protein_coding
ENSG00000108175	ZMIZ1	protein_coding
ENSG00000095370	SH2D3C	protein_coding
ENSG00000215048	HLA-DPB1	protein_coding
ENSG00000102001	CACNA1F	protein_coding
ENSG00000185149	NPY2R	protein_coding
ENSG00000197442	MAP3K5	protein_coding
ENSG00000113525	IL5	protein_coding
ENSG00000184545	DUSP8	protein_coding
ENSG00000141646	SMAD4	protein_coding
ENSG00000170088	TMEM192	protein_coding
ENSG00000138435	CHRNA1	protein_coding
ENSG00000021461	CYP3A43	protein_coding
ENSG00000074706	IPCEF1	protein_coding
ENSG00000081052	COL4A4	protein_coding
ENSG00000138795	LEF1	protein_coding
ENSG00000244045	TMEM199	protein_coding
ENSG00000120088	CRHR1	protein_coding
ENSG00000266607	PGM5	protein_coding
ENSG00000231500	RPS18	protein_coding
ENSG00000100154	TTC28	protein_coding
ENSG00000171357	LURAP1	protein_coding
ENSG00000137876	RSL24D1	protein_coding
ENSG00000116030	SUMO1	protein_coding
ENSG00000179104	TMTC2	protein_coding
ENSG00000133812	SBF2	protein_coding
ENSG00000164167	LSM6	protein_coding
ENSG00000188089	PLA2G4E	protein_coding
ENSG00000108001	EBF3	protein_coding
ENSG00000163219	ARHGAP25	protein_coding
ENSG00000100739	BDKRB1	protein_coding
ENSG00000140443	IGF1R	protein_coding
ENSG00000069696	DRD4	protein_coding
ENSG00000164902	PHAX	protein_coding
ENSG00000115590	IL1R2	protein_coding
ENSG00000163492	CCDC141	protein_coding
ENSG00000183323	CCDC125	protein_coding
ENSG00000131013	PPIL4	protein_coding
ENSG00000129277	CCL4	protein_coding
ENSG00000112242	E2F3	protein_coding
ENSG00000261660	PARP10	protein_coding
ENSG00000159337	PLA2G4D	protein_coding
ENSG00000147789	ZNF7	protein_coding
ENSG00000090565	RAB11FIP3	protein_coding
ENSG00000108010	GLRX3	protein_coding
ENSG00000069974	RAB27A	protein_coding
ENSG00000169031	COL4A3	protein_coding
ENSG00000102755	FLT1	protein_coding
ENSG00000206506	HLA-G	protein_coding
ENSG00000069943	PIGB	protein_coding
ENSG00000123374	CDK2	protein_coding
ENSG00000168907	PLA2G4F	protein_coding
ENSG00000233841	HLA-C	protein_coding
ENSG00000075420	FNDC3B	protein_coding
ENSG00000055044	NOP58	protein_coding
ENSG00000007541	PIGQ	protein_coding
ENSG00000142937	RPS8	protein_coding
ENSG00000206505	HLA-A	protein_coding
ENSG00000181472	ZBTB2	protein_coding
ENSG00000132963	POMP	protein_coding
ENSG00000089041	P2RX7	protein_coding
ENSG00000117013	KCNQ4	protein_coding
ENSG00000170921	TANC2	protein_coding
ENSG00000113263	ITK	protein_coding
ENSG00000112357	PEX7	protein_coding
ENSG00000164236	ANKRD33B	protein_coding
ENSG00000187231	SESTD1	protein_coding
ENSG00000076984	MAP2K7	protein_coding
ENSG00000146386	ABRACL	protein_coding
ENSG00000183765	CHEK2	protein_coding
ENSG00000215193	PEX26	protein_coding
ENSG00000101204	CHRNA4	protein_coding
ENSG00000167083	GNGT2	protein_coding
ENSG00000173065	FAM222B	protein_coding
ENSG00000161509	GRIN2C	protein_coding
ENSG00000124596	OARD1	protein_coding
ENSG00000152034	MCHR2	protein_coding
ENSG00000205542	TMSB4X	protein_coding
ENSG00000105662	CRTC1	protein_coding
ENSG00000085231	TAF9	protein_coding
ENSG00000148926	ADM	protein_coding
ENSG00000110047	EHD1	protein_coding
ENSG00000123700	KCNJ2	protein_coding
ENSG00000184979	USP18	protein_coding
ENSG00000179862	CITED4	protein_coding
ENSG00000174996	KLC2	protein_coding
ENSG00000075043	KCNQ2	protein_coding
ENSG00000114573	ATP6V1A	protein_coding
ENSG00000134046	MBD2	protein_coding
ENSG00000224212	TAP1	protein_coding
ENSG00000228875	CSNK2B	protein_coding
ENSG00000234539	ATF6B	protein_coding
ENSG00000091181	IL5RA	protein_coding
ENSG00000182606	TRAK1	protein_coding
ENSG00000164442	CITED2	protein_coding
ENSG00000112249	ASCC3	protein_coding
ENSG00000112977	DAP	protein_coding
ENSG00000171873	ADRA1D	protein_coding
ENSG00000256394	ASIC5	protein_coding
ENSG00000262785	PKLR	protein_coding
ENSG00000171453	POLR1C	protein_coding
ENSG00000116031	CD207	protein_coding
ENSG00000135577	NMBR	protein_coding
ENSG00000111432	FZD10	protein_coding
ENSG00000222009	BTBD19	protein_coding
ENSG00000062485	CS	protein_coding
ENSG00000173163	COMMD1	protein_coding
ENSG00000115594	IL1R1	protein_coding
ENSG00000146433	TMEM181	protein_coding
ENSG00000102781	KATNAL1	protein_coding
ENSG00000069869	NEDD4	protein_coding
ENSG00000009844	VTA1	protein_coding
ENSG00000117425	PTCH2	protein_coding
ENSG00000154945	ANKRD40	protein_coding
ENSG00000223532	HLA-B	protein_coding
ENSG00000146425	DYNLT1	protein_coding
ENSG00000182481	KPNA2	protein_coding
ENSG00000168685	IL7R	protein_coding
ENSG00000135090	TAOK3	protein_coding
ENSG00000109475	RPL34	protein_coding
ENSG00000205726	ITSN1	protein_coding
ENSG00000065413	ANKRD44	protein_coding
ENSG00000164674	SYTL3	protein_coding
ENSG00000129493	HEATR5A	protein_coding
ENSG00000198856	OSTC	protein_coding
ENSG00000124813	RUNX2	protein_coding
ENSG00000109670	FBXW7	protein_coding
ENSG00000145431	PDGFC	protein_coding
ENSG00000075975	MKRN2	protein_coding
ENSG00000113851	CRBN	protein_coding
ENSG00000167311	ART5	protein_coding
ENSG00000091831	ESR1	protein_coding
ENSG00000149311	ATM	protein_coding
ENSG00000010803	SCMH1	protein_coding
ENSG00000255823	MTRNR2L8	protein_coding
ENSG00000197471	SPN	protein_coding
ENSG00000103485	QPRT	protein_coding
ENSG00000100744	GSKIP	protein_coding
ENSG00000132155	RAF1	protein_coding
ENSG00000121853	GHSR	protein_coding
ENSG00000129749	CHRNA10	protein_coding
ENSG00000205020	CCL4L1	protein_coding
ENSG00000066135	KDM4A	protein_coding
ENSG00000068971	PPP2R5B	protein_coding
ENSG00000144455	SUMF1	protein_coding
ENSG00000226264	HLA-DMB	protein_coding
ENSG00000100219	XBP1	protein_coding
ENSG00000109738	GLRB	protein_coding
ENSG00000164867	NOS3	protein_coding
ENSG00000223887	PRR3	protein_coding
ENSG00000110042	DTX4	protein_coding
ENSG00000115966	ATF2	protein_coding
ENSG00000120318	ARAP3	protein_coding
ENSG00000138246	DNAJC13	protein_coding
ENSG00000118495	PLAGL1	protein_coding
ENSG00000167182	SP2	protein_coding
ENSG00000163636	PSMD6	protein_coding
ENSG00000161526	SAP30BP	protein_coding
ENSG00000130363	RSPH3	protein_coding
ENSG00000179546	HTR1D	protein_coding
ENSG00000101958	GLRA2	protein_coding
ENSG00000130589	HELZ2	protein_coding
ENSG00000131142	CCL25	protein_coding
ENSG00000164691	TAGAP	protein_coding
ENSG00000116039	ATP6V1B1	protein_coding
ENSG00000114353	GNAI2	protein_coding
ENSG00000114812	VIPR1	protein_coding
ENSG00000068305	MEF2A	protein_coding
ENSG00000172554	SNTG2	protein_coding
ENSG00000180616	SSTR2	protein_coding
ENSG00000136840	ST6GALNAC4	protein_coding
ENSG00000113532	ST8SIA4	protein_coding
ENSG00000135124	P2RX4	protein_coding
ENSG00000151466	SCLT1	protein_coding
ENSG00000110025	SNX15	protein_coding
ENSG00000149782	PLCB3	protein_coding
ENSG00000175471	MCTP1	protein_coding
ENSG00000137313	TRIM26	protein_coding
ENSG00000135604	STX11	protein_coding
ENSG00000125945	ZNF436	protein_coding
ENSG00000166889	PATL1	protein_coding
ENSG00000132646	PCNA	protein_coding
ENSG00000133105	RXFP2	protein_coding
ENSG00000108753	HNF1B	protein_coding
ENSG00000156650	KAT6B	protein_coding
ENSG00000100823	APEX1	protein_coding
ENSG00000197019	SERTAD1	protein_coding
ENSG00000073910	FRY	protein_coding
ENSG00000169194	IL13	protein_coding
ENSG00000126091	ST3GAL3	protein_coding
ENSG00000064989	CALCRL	protein_coding
ENSG00000150995	ITPR1	protein_coding
ENSG00000152818	UTRN	protein_coding
ENSG00000170915	PAQR8	protein_coding
ENSG00000123411	IKZF4	protein_coding
ENSG00000242013	USP27X	protein_coding
ENSG00000232569	GABBR1	protein_coding
ENSG00000146701	MDH2	protein_coding
ENSG00000004139	SARM1	protein_coding
ENSG00000163661	PTX3	protein_coding
ENSG00000198934	MAGEE1	protein_coding
ENSG00000184009	ACTG1	protein_coding
ENSG00000230907	FKBPL	protein_coding
ENSG00000186868	MAPT	protein_coding
ENSG00000196628	TCF4	protein_coding
ENSG00000158711	ELK4	protein_coding
ENSG00000127580	WDR24	protein_coding
ENSG00000184903	IMMP2L	protein_coding
ENSG00000163638	ADAMTS9	protein_coding
ENSG00000140262	TCF12	protein_coding
ENSG00000003402	CFLAR	protein_coding
ENSG00000146457	WTAP	protein_coding
ENSG00000164418	GRIK2	protein_coding
ENSG00000134489	HRH4	protein_coding
ENSG00000172179	PRL	protein_coding
ENSG00000181381	DDX60L	protein_coding
ENSG00000127585	FBXL16	protein_coding
ENSG00000164244	PRRC1	protein_coding
ENSG00000197756	RPL37A	protein_coding
ENSG00000158290	CUL4B	protein_coding
ENSG00000198795	ZNF521	protein_coding
ENSG00000171960	PPIH	protein_coding
ENSG00000180155	LYNX1	protein_coding
ENSG00000241394	HLA-DMA	protein_coding
ENSG00000189184	PCDH18	protein_coding
ENSG00000119801	YPEL5	protein_coding
ENSG00000189319	FAM53B	protein_coding
ENSG00000125772	GPCPD1	protein_coding
ENSG00000222040	ADRA2B	protein_coding
ENSG00000196510	ANAPC7	protein_coding
ENSG00000107643	MAPK8	protein_coding
ENSG00000132341	RAN	protein_coding
ENSG00000173744	AGFG1	protein_coding
ENSG00000134982	APC	protein_coding
ENSG00000120438	TCP1	protein_coding
ENSG00000159216	RUNX1	protein_coding
ENSG00000162415	ZSWIM5	protein_coding
ENSG00000113520	IL4	protein_coding
ENSG00000257727	CNPY2	protein_coding
ENSG00000129116	PALLD	protein_coding
ENSG00000197405	C5AR1	protein_coding
ENSG00000148985	PGAP2	protein_coding
ENSG00000118513	MYB	protein_coding
ENSG00000105372	RPS19	protein_coding
ENSG00000261306	SURF6	protein_coding
ENSG00000007968	E2F2	protein_coding
ENSG00000112110	MRPL18	protein_coding
ENSG00000197728	RPS26	protein_coding
ENSG00000182287	AP1S2	protein_coding
ENSG00000106211	HSPB1	protein_coding
ENSG00000115461	IGFBP5	protein_coding
ENSG00000158050	DUSP2	protein_coding
ENSG00000126010	GRPR	protein_coding
ENSG00000161638	ITGA5	protein_coding
ENSG00000134107	BHLHE40	protein_coding
ENSG00000142676	RPL11	protein_coding
ENSG00000235744	HLA-DOA	protein_coding
ENSG00000075073	TACR2	protein_coding
ENSG00000151320	AKAP6	protein_coding
ENSG00000130368	MAS1	protein_coding
ENSG00000133121	STARD13	protein_coding
ENSG00000051128	HOMER3	protein_coding
ENSG00000110328	GALNT18	protein_coding
ENSG00000134108	ARL8B	protein_coding
ENSG00000206493	HLA-E	protein_coding
ENSG00000170027	YWHAG	protein_coding
ENSG00000139767	SRRM4	protein_coding
ENSG00000233927	RPS28	protein_coding
ENSG00000065308	TRAM2	protein_coding
ENSG00000254598	CSNK2A3	protein_coding
ENSG00000197081	IGF2R	protein_coding
ENSG00000114209	PDCD10	protein_coding
ENSG00000136527	TRA2B	protein_coding
ENSG00000136444	RSAD1	protein_coding
ENSG00000174891	RSRC1	protein_coding
ENSG00000198049	AVPR1B	protein_coding
ENSG00000262970	ACER3	protein_coding
ENSG00000128512	DOCK4	protein_coding
ENSG00000099282	TSPAN15	protein_coding
ENSG00000227858	ZFP57	protein_coding
ENSG00000204010	IFIT1B	protein_coding
ENSG00000187608	ISG15	protein_coding
ENSG00000130584	ZBTB46	protein_coding
ENSG00000185745	IFIT1	protein_coding
ENSG00000112149	CD83	protein_coding
ENSG00000113648	H2AFY	protein_coding
ENSG00000188157	AGRN	protein_coding
ENSG00000149534	MS4A2	protein_coding
ENSG00000144713	RPL32	protein_coding
ENSG00000129422	MTUS1	protein_coding
ENSG00000131018	SYNE1	protein_coding
ENSG00000111537	IFNG	protein_coding
ENSG00000181072	CHRM2	protein_coding
ENSG00000135956	TMEM127	protein_coding
ENSG00000163486	SRGAP2	protein_coding
ENSG00000110077	MS4A6A	protein_coding
ENSG00000196277	GRM7	protein_coding
ENSG00000079308	TNS1	protein_coding
ENSG00000229215	HLA-A	protein_coding
ENSG00000057757	PITHD1	protein_coding
ENSG00000124422	USP22	protein_coding
ENSG00000008083	JARID2	protein_coding
ENSG00000174080	CTSF	protein_coding
ENSG00000206491	PRR3	protein_coding
ENSG00000137166	FOXP4	protein_coding
ENSG00000175344	CHRNA7	protein_coding
ENSG00000115520	COQ10B	protein_coding
ENSG00000143466	IKBKE	protein_coding
ENSG00000144711	IQSEC1	protein_coding
ENSG00000155876	RRAGA	protein_coding
ENSG00000260501	RPL7A	protein_coding
ENSG00000172915	NBEA	protein_coding
ENSG00000145604	SKP2	protein_coding
ENSG00000113971	NPHP3	protein_coding
ENSG00000167244	IGF2	protein_coding
ENSG00000124532	MRS2	protein_coding
ENSG00000109610	SOD3	protein_coding
ENSG00000095739	BAMBI	protein_coding
ENSG00000181982	CCDC149	protein_coding
ENSG00000140009	ESR2	protein_coding
ENSG00000141384	TAF4B	protein_coding
ENSG00000123080	CDKN2C	protein_coding
ENSG00000149806	FAU	protein_coding
ENSG00000080031	PTPRH	protein_coding
ENSG00000144021	CIAO1	protein_coding
ENSG00000159263	SIM2	protein_coding
ENSG00000137727	ARHGAP20	protein_coding
ENSG00000072736	NFATC3	protein_coding
ENSG00000229685	HLA-DPA1	protein_coding
ENSG00000260380	FRG1	protein_coding
ENSG00000113555	PCDH12	protein_coding
ENSG00000179094	PER1	protein_coding
ENSG00000091157	WDR7	protein_coding
ENSG00000254647	INS	protein_coding
ENSG00000177600	RPLP2	protein_coding
ENSG00000123338	NCKAP1L	protein_coding
ENSG00000180914	OXTR	protein_coding
ENSG00000117308	GALE	protein_coding
ENSG00000145687	SSBP2	protein_coding
ENSG00000110931	CAMKK2	protein_coding
ENSG00000127588	GNG13	protein_coding
ENSG00000151445	VIPAS39	protein_coding
ENSG00000153823	PID1	protein_coding
ENSG00000019995	ZRANB1	protein_coding
ENSG00000237710	HLA-DPB1	protein_coding
ENSG00000237112	GABBR1	protein_coding
ENSG00000111231	GPN3	protein_coding
ENSG00000124151	NCOA3	protein_coding
ENSG00000164327	RICTOR	protein_coding
ENSG00000197321	SVIL	protein_coding
ENSG00000136634	IL10	protein_coding
ENSG00000068383	INPP5A	protein_coding
ENSG00000175029	CTBP2	protein_coding
ENSG00000125675	GRIA3	protein_coding
ENSG00000203804	ADAMTSL4-AS1	protein_coding
ENSG00000196511	TPK1	protein_coding
ENSG00000137845	ADAM10	protein_coding
ENSG00000133816	MICAL2	protein_coding
ENSG00000143384	MCL1	protein_coding
ENSG00000196220	SRGAP3	protein_coding
ENSG00000197467	COL13A1	protein_coding
ENSG00000228881	TRIM26	protein_coding
ENSG00000122194	PLG	protein_coding
ENSG00000261361	SURF2	protein_coding
ENSG00000125457	MIF4GD	protein_coding
ENSG00000153827	TRIP12	protein_coding
ENSG00000169032	MAP2K1	protein_coding
ENSG00000005513	SOX8	protein_coding
ENSG00000175854	SWI5	protein_coding
ENSG00000162009	SSTR5	protein_coding
ENSG00000167112	TRUB2	protein_coding
ENSG00000182670	TTC3	protein_coding
ENSG00000115232	ITGA4	protein_coding
ENSG00000147403	RPL10	protein_coding
ENSG00000170558	CDH2	protein_coding
ENSG00000014216	CAPN1	protein_coding
ENSG00000125845	BMP2	protein_coding
ENSG00000226479	TMEM185B	protein_coding
ENSG00000204209	DAXX	protein_coding
ENSG00000182158	CREB3L2	protein_coding
ENSG00000170581	STAT2	protein_coding
ENSG00000165637	VDAC2	protein_coding
ENSG00000179163	FUCA1	protein_coding
ENSG00000196557	CACNA1H	protein_coding
ENSG00000134077	THUMPD3	protein_coding
ENSG00000137154	RPS6	protein_coding
ENSG00000129625	REEP5	protein_coding
ENSG00000114125	RNF7	protein_coding
ENSG00000085511	MAP3K4	protein_coding
ENSG00000125510	OPRL1	protein_coding
ENSG00000114383	TUSC2	protein_coding
ENSG00000162896	PIGR	protein_coding
ENSG00000174444	RPL4	protein_coding
ENSG00000146070	PLA2G7	protein_coding
ENSG00000188822	CNR2	protein_coding
ENSG00000125522	NPBWR2	protein_coding
ENSG00000068028	RASSF1	protein_coding
ENSG00000105409	ATP1A3	protein_coding
ENSG00000171928	TVP23B	protein_coding
ENSG00000034152	MAP2K3	protein_coding
ENSG00000156738	MS4A1	protein_coding
ENSG00000262489	RRAS2	protein_coding
ENSG00000171843	MLLT3	protein_coding
ENSG00000197262	CCL4L2	protein_coding
ENSG00000074047	GLI2	protein_coding
ENSG00000079102	RUNX1T1	protein_coding
ENSG00000180667	YOD1	protein_coding
ENSG00000168137	SETD5	protein_coding
ENSG00000261473	PRSS1	protein_coding
ENSG00000160469	BRSK1	protein_coding
ENSG00000262739	PRSS2	protein_coding
ENSG00000112033	PPARD	protein_coding
ENSG00000248905	FMN1	protein_coding
ENSG00000078808	SDF4	protein_coding
ENSG00000133101	CCNA1	protein_coding
ENSG00000262134	TRBC1	protein_coding
ENSG00000149798	CDC42EP2	protein_coding
ENSG00000168827	GFM1	protein_coding
ENSG00000099250	NRP1	protein_coding
ENSG00000106571	GLI3	protein_coding
ENSG00000171860	C3AR1	protein_coding
ENSG00000024422	EHD2	protein_coding
ENSG00000085276	MECOM	protein_coding
ENSG00000103275	UBE2I	protein_coding
ENSG00000197702	PARVA	protein_coding
ENSG00000125611	CHCHD5	protein_coding
ENSG00000204856	FAM216A	protein_coding
ENSG00000234012	MDC1	protein_coding
ENSG00000157456	CCNB2	protein_coding
ENSG00000166750	SLFN5	protein_coding
ENSG00000107789	MINPP1	protein_coding
ENSG00000169397	RNASE3	protein_coding
ENSG00000107562	CXCL12	protein_coding
ENSG00000198838	RYR3	protein_coding
ENSG00000196562	SULF2	protein_coding
ENSG00000256646	PSMA2	protein_coding
ENSG00000198755	RPL10A	protein_coding
ENSG00000142347	MYO1F	protein_coding
ENSG00000128815	WDFY4	protein_coding
ENSG00000123360	PDE1B	protein_coding
ENSG00000163719	MTMR14	protein_coding
ENSG00000113456	RAD1	protein_coding
ENSG00000112531	QKI	protein_coding
ENSG00000115540	MOB4	protein_coding
ENSG00000104518	GSDMD	protein_coding
ENSG00000157483	MYO1E	protein_coding
ENSG00000106588	PSMA2	protein_coding
ENSG00000128709	HOXD9	protein_coding
ENSG00000117859	OSBPL9	protein_coding
ENSG00000164403	SHROOM1	protein_coding
ENSG00000053900	ANAPC4	protein_coding
ENSG00000198909	MAP3K3	protein_coding
ENSG00000145832	SLC25A48	protein_coding
ENSG00000038382	TRIO	protein_coding
ENSG00000182621	PLCB1	protein_coding
ENSG00000164330	EBF1	protein_coding
ENSG00000131507	NDFIP1	protein_coding
ENSG00000157542	KCNJ6	protein_coding
ENSG00000104763	ASAH1	protein_coding
ENSG00000171855	IFNB1	protein_coding
ENSG00000110107	PRPF19	protein_coding
ENSG00000137080	IFNA21	protein_coding
ENSG00000187678	SPRY4	protein_coding
ENSG00000236637	IFNA4	protein_coding
ENSG00000214042	IFNA7	protein_coding
ENSG00000186803	IFNA10	protein_coding
ENSG00000196352	CD55	protein_coding
ENSG00000151577	DRD3	protein_coding
ENSG00000147885	IFNA16	protein_coding
ENSG00000234829	IFNA17	protein_coding
ENSG00000228083	IFNA14	protein_coding
ENSG00000147873	IFNA5	protein_coding
ENSG00000177700	POLR2L	protein_coding
ENSG00000120235	IFNA6	protein_coding
ENSG00000105737	GRIK5	protein_coding
ENSG00000233816	IFNA13	protein_coding
ENSG00000188379	IFNA2	protein_coding
ENSG00000120242	IFNA8	protein_coding
ENSG00000126803	HSPA2	protein_coding
ENSG00000197919	IFNA1	protein_coding
ENSG00000130347	RTN4IP1	protein_coding
ENSG00000163131	CTSS	protein_coding
ENSG00000099810	MTAP	protein_coding
ENSG00000111237	VPS29	protein_coding
ENSG00000107938	EDRF1	protein_coding
ENSG00000171444	MCC	protein_coding
ENSG00000147533	GOLGA7	protein_coding
ENSG00000214063	TSPAN4	protein_coding
ENSG00000163737	PF4	protein_coding
ENSG00000103061	SLC7A6OS	protein_coding
ENSG00000163736	PPBP	protein_coding
ENSG00000112541	PDE10A	protein_coding
ENSG00000064012	CASP8	protein_coding
ENSG00000115112	TFCP2L1	protein_coding
ENSG00000186468	RPS23	protein_coding
ENSG00000118407	FILIP1	protein_coding
ENSG00000135643	KCNMB4	protein_coding
ENSG00000147889	CDKN2A	protein_coding
ENSG00000187079	TEAD1	protein_coding
ENSG00000117322	CR2	protein_coding
ENSG00000229767	DDR1	protein_coding
ENSG00000213199	ASIC3	protein_coding
ENSG00000112343	TRIM38	protein_coding
ENSG00000101255	TRIB3	protein_coding
ENSG00000095752	IL11	protein_coding
ENSG00000184185	KCNJ12	protein_coding
ENSG00000145839	IL9	protein_coding
ENSG00000112701	SENP6	protein_coding
ENSG00000147883	CDKN2B	protein_coding
ENSG00000101333	PLCB4	protein_coding
ENSG00000229117	RPL41	protein_coding
ENSG00000198818	SFT2D1	protein_coding
ENSG00000110446	SLC15A3	protein_coding
ENSG00000260099	ADAMTS13	protein_coding
ENSG00000157557	ETS2	protein_coding
ENSG00000198839	ZNF277	protein_coding
ENSG00000162944	RFTN2	protein_coding
ENSG00000206487	C6orf136	protein_coding
ENSG00000108107	RPL28	protein_coding
ENSG00000203618	GP1BB	protein_coding
ENSG00000135972	MRPS9	protein_coding
ENSG00000133794	ARNTL	protein_coding
ENSG00000075292	ZNF638	protein_coding
ENSG00000028277	POU2F2	protein_coding
ENSG00000114388	NPRL2	protein_coding
ENSG00000164104	HMGB2	protein_coding
ENSG00000071242	RPS6KA2	protein_coding
ENSG00000181722	ZBTB20	protein_coding
ENSG00000203710	CR1	protein_coding
ENSG00000140297	GCNT3	protein_coding
ENSG00000262742	MCTP1	protein_coding
ENSG00000187325	TAF9B	protein_coding
ENSG00000173227	SYT12	protein_coding
ENSG00000137200	CMTR1	protein_coding
ENSG00000089053	ANAPC5	protein_coding
ENSG00000140307	GTF2A2	protein_coding
ENSG00000145819	ARHGAP26	protein_coding
ENSG00000084676	NCOA1	protein_coding
ENSG00000184984	CHRM5	protein_coding
ENSG00000228978	TNF	protein_coding
ENSG00000101966	XIAP	protein_coding
ENSG00000231314	LTB	protein_coding
ENSG00000177885	GRB2	protein_coding
ENSG00000145860	RNF145	protein_coding
ENSG00000266173	STRADA	protein_coding
ENSG00000186088	GSAP	protein_coding
ENSG00000170276	HSPB2	protein_coding
ENSG00000026297	RNASET2	protein_coding
ENSG00000173442	EHBP1L1	protein_coding
ENSG00000049759	NEDD4L	protein_coding
ENSG00000180815	MAP3K15	protein_coding
ENSG00000123384	LRP1	protein_coding
ENSG00000153339	TRAPPC8	protein_coding
ENSG00000172667	ZMAT3	protein_coding
ENSG00000154764	WNT7A	protein_coding
ENSG00000172809	RPL38	protein_coding
ENSG00000139641	ESYT1	protein_coding
ENSG00000110448	CD5	protein_coding
ENSG00000163466	ARPC2	protein_coding
ENSG00000124126	PREX1	protein_coding
ENSG00000068784	SRBD1	protein_coding
ENSG00000177169	ULK1	protein_coding
ENSG00000197483	ZNF628	protein_coding
ENSG00000113302	IL12B	protein_coding
ENSG00000101266	CSNK2A1	protein_coding
ENSG00000077420	APBB1IP	protein_coding
ENSG00000152422	XRCC4	protein_coding
ENSG00000170214	ADRA1B	protein_coding
ENSG00000173198	CYSLTR1	protein_coding
ENSG00000100726	TELO2	protein_coding
ENSG00000138449	SLC40A1	protein_coding
ENSG00000115163	CENPA	protein_coding
ENSG00000112320	SOBP	protein_coding
ENSG00000147145	LPAR4	protein_coding
ENSG00000113580	NR3C1	protein_coding
ENSG00000197601	FAR1	protein_coding
ENSG00000121879	PIK3CA	protein_coding
ENSG00000166949	SMAD3	protein_coding
ENSG00000078589	P2RY10	protein_coding
ENSG00000235650	RPS18	protein_coding
ENSG00000169567	HINT1	protein_coding
ENSG00000055130	CUL1	protein_coding
ENSG00000053918	KCNQ1	protein_coding
ENSG00000120162	MOB3B	protein_coding
ENSG00000128463	EMC4	protein_coding
ENSG00000110881	ASIC1	protein_coding
ENSG00000124198	ARFGEF2	protein_coding
ENSG00000205581	HMGN1	protein_coding
ENSG00000096060	FKBP5	protein_coding
ENSG00000237012	C6orf136	protein_coding
ENSG00000147894	C9orf72	protein_coding
ENSG00000231274	SBK3	protein_coding
ENSG00000124788	ATXN1	protein_coding
ENSG00000218891	ZNF579	protein_coding
ENSG00000105499	PLA2G4C	protein_coding
ENSG00000101695	RNF125	protein_coding
ENSG00000171862	PTEN	protein_coding
ENSG00000118855	MFSD1	protein_coding
ENSG00000147408	CSGALNACT1	protein_coding
ENSG00000160570	DEDD2	protein_coding
ENSG00000115896	PLCL1	protein_coding
ENSG00000079215	SLC1A3	protein_coding
ENSG00000115008	IL1A	protein_coding
ENSG00000141540	TTYH2	protein_coding
ENSG00000111732	AICDA	protein_coding
ENSG00000206481	MDC1	protein_coding
ENSG00000185298	CCDC137	protein_coding
ENSG00000133818	RRAS2	protein_coding
ENSG00000174059	CD34	protein_coding
ENSG00000179922	ZNF784	protein_coding
ENSG00000181143	MUC16	protein_coding
ENSG00000135423	GLS2	protein_coding
ENSG00000132475	H3F3B	protein_coding
ENSG00000038427	VCAN	protein_coding
ENSG00000013016	EHD3	protein_coding
ENSG00000104529	EEF1D	protein_coding
ENSG00000100596	SPTLC2	protein_coding
ENSG00000226704	HSPA1L	protein_coding
ENSG00000160447	PKN3	protein_coding
ENSG00000227587	ATP6V1G2	protein_coding
ENSG00000125538	IL1B	protein_coding
ENSG00000235941	HSPA1A	protein_coding
ENSG00000145451	GLRA3	protein_coding
ENSG00000232804	HSPA1B	protein_coding
ENSG00000158125	XDH	protein_coding
ENSG00000150779	TIMM8B	protein_coding
ENSG00000112576	CCND3	protein_coding
ENSG00000107201	DDX58	protein_coding
ENSG00000166189	HPS6	protein_coding
ENSG00000148498	PARD3	protein_coding
ENSG00000183495	EP400	protein_coding
ENSG00000017373	SRCIN1	protein_coding
ENSG00000140199	SLC12A6	protein_coding
ENSG00000167491	GATAD2A	protein_coding
ENSG00000141068	KSR1	protein_coding
ENSG00000135083	CCNJL	protein_coding
ENSG00000049130	KITLG	protein_coding
ENSG00000138381	ASNSD1	protein_coding
ENSG00000158985	CDC42SE2	protein_coding
ENSG00000197579	TOPORS	protein_coding
ENSG00000144847	IGSF11	protein_coding
ENSG00000029534	ANK1	protein_coding
ENSG00000150907	FOXO1	protein_coding
ENSG00000146072	TNFRSF21	protein_coding
ENSG00000161905	ALOX15	protein_coding
ENSG00000162989	KCNJ3	protein_coding
ENSG00000148680	HTR7	protein_coding
ENSG00000012779	ALOX5	protein_coding
ENSG00000079432	CIC	protein_coding
ENSG00000138031	ADCY3	protein_coding
ENSG00000148734	NPFFR1	protein_coding
ENSG00000177189	RPS6KA3	protein_coding
ENSG00000103044	HAS3	protein_coding
ENSG00000196975	ANXA4	protein_coding
ENSG00000134748	PRPF38A	protein_coding
ENSG00000186010	NDUFA13	protein_coding
ENSG00000101384	JAG1	protein_coding
ENSG00000066117	SMARCD1	protein_coding
ENSG00000156639	ZFAND3	protein_coding
ENSG00000091409	ITGA6	protein_coding
ENSG00000204983	PRSS1	protein_coding
ENSG00000138660	AP1AR	protein_coding
ENSG00000150782	IL18	protein_coding
ENSG00000067066	SP100	protein_coding
ENSG00000164604	GPR85	protein_coding
ENSG00000073008	PVR	protein_coding
ENSG00000238130	LTA	protein_coding
ENSG00000174652	ZNF266	protein_coding
ENSG00000006125	AP2B1	protein_coding
ENSG00000162032	SPSB3	protein_coding
ENSG00000012660	ELOVL5	protein_coding
ENSG00000197580	BCO2	protein_coding
ENSG00000162757	C1orf74	protein_coding
ENSG00000127838	PNKD	protein_coding
ENSG00000137764	MAP2K5	protein_coding
ENSG00000175482	POLD4	protein_coding
ENSG00000106290	TAF6	protein_coding
ENSG00000138193	PLCE1	protein_coding
ENSG00000076067	RBMS2	protein_coding
ENSG00000073331	ALPK1	protein_coding
ENSG00000262852	HSPB2	protein_coding
ENSG00000105483	CARD8	protein_coding
ENSG00000206478	IER3	protein_coding
ENSG00000089876	DHX32	protein_coding
ENSG00000183775	KCTD16	protein_coding
ENSG00000164611	PTTG1	protein_coding
ENSG00000082146	STRADB	protein_coding
ENSG00000100105	PATZ1	protein_coding
ENSG00000141431	ASXL3	protein_coding
ENSG00000064547	LPAR2	protein_coding
ENSG00000102882	MAPK3	protein_coding
ENSG00000171132	PRKCE	protein_coding
ENSG00000182117	NOP10	protein_coding
ENSG00000107404	DVL1	protein_coding
ENSG00000185721	DRG1	protein_coding
ENSG00000110148	CCKBR	protein_coding
ENSG00000100603	SNW1	protein_coding
ENSG00000180644	PRF1	protein_coding
ENSG00000163702	IL17RC	protein_coding
ENSG00000101298	SNPH	protein_coding
ENSG00000069399	BCL3	protein_coding
ENSG00000125434	SLC25A35	protein_coding
ENSG00000115350	POLE4	protein_coding
ENSG00000215522	DDR1	protein_coding
ENSG00000089123	TASP1	protein_coding
ENSG00000115159	GPD2	protein_coding
ENSG00000175193	PARL	protein_coding
ENSG00000158186	MRAS	protein_coding
ENSG00000152270	PDE3B	protein_coding
ENSG00000225830	ERCC6	protein_coding
ENSG00000172531	PPP1CA	protein_coding
ENSG00000086065	CHMP5	protein_coding
ENSG00000168214	RBPJ	protein_coding
ENSG00000183621	ZNF438	protein_coding
ENSG00000111802	TDP2	protein_coding
ENSG00000128699	ORMDL1	protein_coding
ENSG00000147416	ATP6V1B2	protein_coding
ENSG00000071051	NCK2	protein_coding
ENSG00000115252	PDE1A	protein_coding
ENSG00000228299	HLA-C	protein_coding
ENSG00000165868	HSPA12A	protein_coding
ENSG00000135932	CAB39	protein_coding
ENSG00000086102	NFX1	protein_coding
ENSG00000113494	PRLR	protein_coding
ENSG00000172340	SUCLG2	protein_coding
ENSG00000117614	SYF2	protein_coding
ENSG00000171522	PTGER4	protein_coding
ENSG00000108292	MLLT6	protein_coding
ENSG00000108379	WNT3	protein_coding
ENSG00000145864	GABRB2	protein_coding
ENSG00000113638	TTC33	protein_coding
ENSG00000158955	WNT9B	protein_coding
ENSG00000204490	TNF	protein_coding
ENSG00000130066	SAT1	protein_coding
ENSG00000154917	RAB6B	protein_coding
ENSG00000100902	PSMA6	protein_coding
ENSG00000166946	CCNDBP1	protein_coding
ENSG00000118689	FOXO3	protein_coding
ENSG00000131462	TUBG1	protein_coding
ENSG00000132356	PRKAA1	protein_coding
ENSG00000102879	CORO1A	protein_coding
ENSG00000204390	HSPA1L	protein_coding
ENSG00000115353	TACR1	protein_coding
ENSG00000225589	MDC1	protein_coding
ENSG00000099901	RANBP1	protein_coding
ENSG00000198719	DLL1	protein_coding
ENSG00000082512	TRAF5	protein_coding
ENSG00000204389	HSPA1A	protein_coding
ENSG00000089009	RPL6	protein_coding
ENSG00000204487	LTB	protein_coding
ENSG00000164949	GEM	protein_coding
ENSG00000170385	SLC30A1	protein_coding
ENSG00000112584	FAM120B	protein_coding
ENSG00000132603	NIP7	protein_coding
ENSG00000096063	SRPK1	protein_coding
ENSG00000140988	RPS2	protein_coding
ENSG00000175634	RPS6KB2	protein_coding
ENSG00000118690	ARMC2	protein_coding
ENSG00000135312	HTR1B	protein_coding
ENSG00000100906	NFKBIA	protein_coding
ENSG00000162971	TYW5	protein_coding
ENSG00000146021	KLHL3	protein_coding
ENSG00000008018	PSMB1	protein_coding
ENSG00000168298	HIST1H1E	protein_coding
ENSG00000146243	IRAK1BP1	protein_coding
ENSG00000129007	CALML4	protein_coding
ENSG00000092841	MYL6	protein_coding
ENSG00000162383	SLC1A7	protein_coding
ENSG00000204388	HSPA1B	protein_coding
ENSG00000120659	TNFSF11	protein_coding
ENSG00000157617	C2CD2	protein_coding
ENSG00000141480	ARRB2	protein_coding
ENSG00000145863	GABRA6	protein_coding
ENSG00000089157	RPLP0	protein_coding
ENSG00000177706	FAM20C	protein_coding
ENSG00000112592	TBP	protein_coding
ENSG00000114450	GNB4	protein_coding
ENSG00000127184	COX7C	protein_coding
ENSG00000265817	FSBP	protein_coding
ENSG00000158445	KCNB1	protein_coding
ENSG00000223852	ZFP57	protein_coding
ENSG00000084710	EFR3B	protein_coding
ENSG00000103018	CYB5B	protein_coding
ENSG00000198258	UBL5	protein_coding
ENSG00000162385	MAGOH	protein_coding
ENSG00000230055	CISD3	protein_coding
ENSG00000151718	WWC2	protein_coding
ENSG00000249437	NAIP	protein_coding
ENSG00000005955	GGNBP2	protein_coding
ENSG00000071994	PDCD2	protein_coding
ENSG00000197461	PDGFA	protein_coding
ENSG00000004897	CDC27	protein_coding
ENSG00000235220	HLA-F	protein_coding
ENSG00000128655	PDE11A	protein_coding
ENSG00000096433	ITPR3	protein_coding
ENSG00000056661	PCGF2	protein_coding
ENSG00000139624	CERS5	protein_coding
ENSG00000163394	CCKAR	protein_coding
ENSG00000119915	ELOVL3	protein_coding
ENSG00000213585	VDAC1	protein_coding
ENSG00000110696	C11orf58	protein_coding
ENSG00000070748	CHAT	protein_coding
ENSG00000175782	SLC35E3	protein_coding
ENSG00000149483	TMEM138	protein_coding
ENSG00000166562	SEC11C	protein_coding
ENSG00000134970	TMED7	protein_coding
ENSG00000107862	GBF1	protein_coding
ENSG00000022355	GABRA1	protein_coding
ENSG00000105464	GRIN2D	protein_coding
ENSG00000223367	RPS18	protein_coding
ENSG00000010438	PRSS3	protein_coding
ENSG00000234794	HLA-DRA	protein_coding
ENSG00000187049	TMEM216	protein_coding
ENSG00000169217	CD2BP2	protein_coding
ENSG00000107341	UBE2R2	protein_coding
ENSG00000063761	ADCK1	protein_coding
ENSG00000233192	HLA-DQA2	protein_coding
ENSG00000146247	PHIP	protein_coding
ENSG00000161970	RPL26	protein_coding
ENSG00000173692	PSMD1	protein_coding
ENSG00000182500	ORAI1	protein_coding
ENSG00000145743	FBXL17	protein_coding
ENSG00000080573	COL5A3	protein_coding
ENSG00000031081	ARHGAP31	protein_coding
ENSG00000171863	RPS7	protein_coding
ENSG00000135679	MDM2	protein_coding
ENSG00000243612	HLA-DOB	protein_coding
ENSG00000169306	IL1RAPL1	protein_coding
ENSG00000227357	HLA-DRB4	protein_coding
ENSG00000183918	SH2D1A	protein_coding
ENSG00000103647	CORO2B	protein_coding
ENSG00000129003	VPS13C	protein_coding
ENSG00000225967	TAP2	protein_coding
ENSG00000228080	HLA-DRB1	protein_coding
ENSG00000182324	KCNJ14	protein_coding
ENSG00000172663	TMEM134	protein_coding
ENSG00000077232	DNAJC10	protein_coding
ENSG00000058804	NDC1	protein_coding
ENSG00000163156	SCNM1	protein_coding
ENSG00000188186	LAMTOR4	protein_coding
ENSG00000133112	TPT1	protein_coding
ENSG00000162772	ATF3	protein_coding
ENSG00000070961	ATP2B1	protein_coding
ENSG00000215644	GCGR	protein_coding
ENSG00000145592	RPL37	protein_coding
ENSG00000145782	ATG12	protein_coding
ENSG00000181019	NQO1	protein_coding
ENSG00000132357	CARD6	protein_coding
ENSG00000124226	RNF114	protein_coding
ENSG00000136816	TOR1B	protein_coding
ENSG00000228474	OST4	protein_coding
ENSG00000116016	EPAS1	protein_coding
ENSG00000083168	KAT6A	protein_coding
ENSG00000217128	FNIP1	protein_coding
ENSG00000168811	IL12A	protein_coding
ENSG00000113327	GABRG2	protein_coding
ENSG00000110700	RPS13	protein_coding
ENSG00000166603	MC4R	protein_coding
ENSG00000163528	CHCHD4	protein_coding
ENSG00000132581	SDF2	protein_coding
ENSG00000176142	TMEM39A	protein_coding
ENSG00000149295	DRD2	protein_coding
ENSG00000232062	HLA-DQA1	protein_coding
ENSG00000227816	TAP1	protein_coding
ENSG00000183580	FBXL7	protein_coding
ENSG00000163807	KIAA1143	protein_coding
ENSG00000145715	RASA1	protein_coding
ENSG00000136152	COG3	protein_coding
ENSG00000100150	DEPDC5	protein_coding
ENSG00000115138	POMC	protein_coding
ENSG00000231939	HLA-DQB1	protein_coding
ENSG00000179295	PTPN11	protein_coding
ENSG00000165632	TAF3	protein_coding
ENSG00000058799	YIPF1	protein_coding
ENSG00000018280	SLC11A1	protein_coding
ENSG00000104856	RELB	protein_coding
ENSG00000166579	NDEL1	protein_coding
ENSG00000187714	SLC18A3	protein_coding
ENSG00000176641	RNF152	protein_coding
ENSG00000235346	HLA-G	protein_coding
ENSG00000164828	SUN1	protein_coding
ENSG00000242092	HLA-DMB	protein_coding
ENSG00000081059	TCF7	protein_coding
ENSG00000168564	CDKN2AIP	protein_coding
ENSG00000050405	LIMA1	protein_coding
ENSG00000242361	HLA-DMA	protein_coding
ENSG00000111859	NEDD9	protein_coding
ENSG00000235844	HLA-DPA1	protein_coding
ENSG00000087191	PSMC5	protein_coding
ENSG00000183726	TMEM50A	protein_coding
ENSG00000157954	WIPI2	protein_coding
ENSG00000198300	PEG3	protein_coding
ENSG00000170584	NUDCD2	protein_coding
ENSG00000024048	UBR2	protein_coding
ENSG00000236693	HLA-DPB1	protein_coding
ENSG00000163389	POGLUT1	protein_coding
ENSG00000063177	RPL18	protein_coding
ENSG00000141720	PIP4K2B	protein_coding
ENSG00000152256	PDK1	protein_coding
ENSG00000136167	LCP1	protein_coding
ENSG00000227046	DAXX	protein_coding
ENSG00000128245	YWHAH	protein_coding
ENSG00000135272	MDFIC	protein_coding
ENSG00000160075	SSU72	protein_coding
ENSG00000119938	PPP1R3C	protein_coding
ENSG00000005844	ITGAL	protein_coding
ENSG00000125870	SNRPB2	protein_coding
ENSG00000119820	YIPF4	protein_coding
ENSG00000154767	XPC	protein_coding
ENSG00000179532	DNHD1	protein_coding
ENSG00000077150	NFKB2	protein_coding
ENSG00000063176	SPHK2	protein_coding
ENSG00000103197	TSC2	protein_coding
ENSG00000187848	P2RX2	protein_coding
ENSG00000136643	RPS6KC1	protein_coding
ENSG00000127955	GNAI1	protein_coding
ENSG00000178562	CD28	protein_coding
ENSG00000104368	PLAT	protein_coding
ENSG00000137177	KIF13A	protein_coding
ENSG00000170860	LSM3	protein_coding
ENSG00000231526	HLA-DQA2	protein_coding
ENSG00000125834	STK35	protein_coding
ENSG00000186298	PPP1CC	protein_coding
ENSG00000175054	ATR	protein_coding
ENSG00000003056	M6PR	protein_coding
ENSG00000159352	PSMD4	protein_coding
ENSG00000164638	SLC29A4	protein_coding
ENSG00000197013	ZNF429	protein_coding
ENSG00000244165	P2RY11	protein_coding
ENSG00000261023	TRRAP	protein_coding
ENSG00000239457	HLA-DOB	protein_coding
ENSG00000141150	RASL10B	protein_coding
ENSG00000006071	ABCC8	protein_coding
ENSG00000153113	CAST	protein_coding
ENSG00000135636	DYSF	protein_coding
ENSG00000168310	IRF2	protein_coding
ENSG00000232326	TAP2	protein_coding
ENSG00000129270	MMP28	protein_coding
ENSG00000135914	HTR2B	protein_coding
ENSG00000131171	SH3BGRL	protein_coding
ENSG00000112164	GLP1R	protein_coding
ENSG00000135218	CD36	protein_coding
ENSG00000157020	SEC13	protein_coding
ENSG00000000419	DPM1	protein_coding
ENSG00000215883	CYB5RL	protein_coding
ENSG00000259207	ITGB3	protein_coding
ENSG00000105967	TFEC	protein_coding
ENSG00000250565	ATP6V1E2	protein_coding
ENSG00000072133	RPS6KA6	protein_coding
ENSG00000137100	DCTN3	protein_coding
ENSG00000134138	MEIS2	protein_coding
ENSG00000132275	RRP8	protein_coding
ENSG00000235657	HLA-A	protein_coding
ENSG00000105516	DBP	protein_coding
ENSG00000160191	PDE9A	protein_coding
ENSG00000184451	CCR10	protein_coding
ENSG00000262088	RPS25	protein_coding
ENSG00000182095	TNRC18	protein_coding
ENSG00000163600	ICOS	protein_coding
ENSG00000171914	TLN2	protein_coding
ENSG00000125691	RPL23	protein_coding
ENSG00000168350	DEGS2	protein_coding
ENSG00000224748	TAP1	protein_coding
ENSG00000137252	HCRTR2	protein_coding
ENSG00000102468	HTR2A	protein_coding
ENSG00000141655	TNFRSF11A	protein_coding
ENSG00000213218	CSH2	protein_coding
ENSG00000165168	CYBB	protein_coding
ENSG00000108344	PSMD3	protein_coding
ENSG00000104365	IKBKB	protein_coding
ENSG00000108924	HLF	protein_coding
ENSG00000166963	MAP1A	protein_coding
ENSG00000051382	PIK3CB	protein_coding
ENSG00000139132	FGD4	protein_coding
ENSG00000106628	POLD2	protein_coding
ENSG00000137818	RPLP1	protein_coding
ENSG00000038274	MAT2B	protein_coding
ENSG00000185624	P4HB	protein_coding
ENSG00000101096	NFATC2	protein_coding
ENSG00000164305	CASP3	protein_coding
ENSG00000169245	CXCL10	protein_coding
ENSG00000110801	PSMD9	protein_coding
ENSG00000160551	TAOK1	protein_coding
ENSG00000075624	ACTB	protein_coding
ENSG00000136146	MED4	protein_coding
ENSG00000002834	LASP1	protein_coding
ENSG00000115053	NCL	protein_coding
ENSG00000121594	CD80	protein_coding
ENSG00000205269	TMEM170B	protein_coding
ENSG00000166337	TAF10	protein_coding
ENSG00000150760	DOCK1	protein_coding
ENSG00000137070	IL11RA	protein_coding
ENSG00000134326	CMPK2	protein_coding
ENSG00000234668	ATP6V1G2	protein_coding
ENSG00000136156	ITM2B	protein_coding
ENSG00000130649	CYP2E1	protein_coding
ENSG00000259753	ITGB3	protein_coding
ENSG00000134321	RSAD2	protein_coding
ENSG00000061492	WNT8A	protein_coding
ENSG00000157087	ATP2B2	protein_coding
ENSG00000109906	ZBTB16	protein_coding
ENSG00000139687	RB1	protein_coding
ENSG00000241296	HLA-DMB	protein_coding
ENSG00000166292	TMEM100	protein_coding
ENSG00000126883	NUP214	protein_coding
ENSG00000166484	MAPK7	protein_coding
ENSG00000108342	CSF3	protein_coding
ENSG00000076053	RBM7	protein_coding
ENSG00000243215	HLA-DMA	protein_coding
ENSG00000151692	RNF144A	protein_coding
ENSG00000105171	POP4	protein_coding
ENSG00000225164	PRRC2A	protein_coding
ENSG00000134480	CCNH	protein_coding
ENSG00000151726	ACSL1	protein_coding
ENSG00000237051	GABBR1	protein_coding
ENSG00000149485	FADS1	protein_coding
ENSG00000145781	COMMD10	protein_coding
ENSG00000117643	MAN1C1	protein_coding
ENSG00000175305	CCNE2	protein_coding
ENSG00000156475	PPP2R2B	protein_coding
ENSG00000124313	IQSEC2	protein_coding
ENSG00000073614	KDM5A	protein_coding
ENSG00000165175	MID1IP1	protein_coding
ENSG00000096006	CRISP3	protein_coding
ENSG00000137094	DNAJB5	protein_coding
ENSG00000267534	S1PR2	protein_coding
ENSG00000138356	AOX1	protein_coding
ENSG00000111087	GLI1	protein_coding
ENSG00000139679	LPAR6	protein_coding
ENSG00000119973	PRLHR	protein_coding
ENSG00000105364	MRPL4	protein_coding
ENSG00000129219	PLD2	protein_coding
ENSG00000154783	FGD5	protein_coding
ENSG00000113558	SKP1	protein_coding
ENSG00000232957	HLA-DOA	protein_coding
ENSG00000115665	SLC5A7	protein_coding
ENSG00000049323	LTBP1	protein_coding
ENSG00000116005	PCYOX1	protein_coding
ENSG00000177084	POLE	protein_coding
ENSG00000065882	TBC1D1	protein_coding
ENSG00000152207	CYSLTR2	protein_coding
ENSG00000141506	PIK3R5	protein_coding
ENSG00000080603	SRCAP	protein_coding
ENSG00000081913	PHLPP1	protein_coding
ENSG00000151208	DLG5	protein_coding
ENSG00000048740	CELF2	protein_coding
ENSG00000182220	ATP6AP2	protein_coding
ENSG00000183773	AIFM3	protein_coding
ENSG00000166289	PLEKHF1	protein_coding
ENSG00000165409	TSHR	protein_coding
ENSG00000102531	FNDC3A	protein_coding
ENSG00000171791	BCL2	protein_coding
ENSG00000206206	DAXX	protein_coding
ENSG00000153930	ANKFN1	protein_coding
ENSG00000105173	CCNE1	protein_coding
ENSG00000145349	CAMK2D	protein_coding
ENSG00000171596	NMUR1	protein_coding
ENSG00000161896	IP6K3	protein_coding
ENSG00000164082	GRM2	protein_coding
ENSG00000187514	PTMA	protein_coding
ENSG00000114541	FRMD4B	protein_coding
ENSG00000106633	GCK	protein_coding
ENSG00000140105	WARS	protein_coding
ENSG00000090339	ICAM1	protein_coding
ENSG00000188613	NANOS1	protein_coding
ENSG00000133639	BTG1	protein_coding
ENSG00000167965	MLST8	protein_coding
ENSG00000092969	TGFB2	protein_coding
ENSG00000236177	HLA-DPA1	protein_coding
ENSG00000143977	SNRPG	protein_coding
ENSG00000185028	LRRC14B	protein_coding
ENSG00000151729	SLC25A4	protein_coding
ENSG00000226826	HLA-DPB1	protein_coding
ENSG00000156973	PDE6D	protein_coding
ENSG00000102539	MLNR	protein_coding
ENSG00000223919	LTA	protein_coding
ENSG00000064393	HIPK2	protein_coding
ENSG00000092377	TBL1Y	protein_coding
ENSG00000070501	POLB	protein_coding
ENSG00000206452	HLA-C	protein_coding
ENSG00000204681	GABBR1	protein_coding
ENSG00000130714	POMT1	protein_coding
ENSG00000089006	SNX5	protein_coding
ENSG00000102547	CAB39L	protein_coding
ENSG00000095951	HIVEP1	protein_coding
ENSG00000162409	PRKAA2	protein_coding
ENSG00000113657	DPYSL3	protein_coding
ENSG00000066084	DIP2B	protein_coding
ENSG00000073009	IKBKG	protein_coding
ENSG00000232099	ZFP57	protein_coding
ENSG00000090382	LYZ	protein_coding
ENSG00000059377	TBXAS1	protein_coding
ENSG00000168813	ZNF507	protein_coding
ENSG00000164399	IL3	protein_coding
ENSG00000237508	HLA-F	protein_coding
ENSG00000111796	KLRB1	protein_coding
ENSG00000250254	PTTG2	protein_coding
ENSG00000206450	HLA-B	protein_coding
ENSG00000164938	TP53INP1	protein_coding
ENSG00000164400	CSF2	protein_coding
ENSG00000135111	TBX3	protein_coding
ENSG00000161847	RAVER1	protein_coding
ENSG00000136147	PHF11	protein_coding
ENSG00000112062	MAPK14	protein_coding
ENSG00000178904	DPY19L3	protein_coding
ENSG00000235680	HLA-G	protein_coding
ENSG00000156467	UQCRB	protein_coding
ENSG00000161570	CCL5	protein_coding
ENSG00000087088	BAX	protein_coding
ENSG00000100320	RBFOX2	protein_coding
ENSG00000162813	BPNT1	protein_coding
ENSG00000262552	ALOX5	protein_coding
ENSG00000124089	MC3R	protein_coding
ENSG00000078401	EDN1	protein_coding
ENSG00000228849	TNF	protein_coding
ENSG00000231834	HLA-A	protein_coding
ENSG00000005884	ITGA3	protein_coding
ENSG00000198722	UNC13B	protein_coding
ENSG00000153107	ANAPC1	protein_coding
ENSG00000099957	P2RX6	protein_coding
ENSG00000172869	DMXL1	protein_coding
ENSG00000197746	PSAP	protein_coding
ENSG00000128284	APOL3	protein_coding
ENSG00000125740	FOSB	protein_coding
ENSG00000087086	FTL	protein_coding
ENSG00000081189	MEF2C	protein_coding
ENSG00000008838	MED24	protein_coding
ENSG00000078668	VDAC3	protein_coding
ENSG00000100554	ATP6V1D	protein_coding
ENSG00000197245	FAM110D	protein_coding
ENSG00000110721	CHKA	protein_coding
ENSG00000144935	TRPC1	protein_coding
ENSG00000183684	ALYREF	protein_coding
ENSG00000006283	CACNA1G	protein_coding
ENSG00000100336	APOL4	protein_coding
ENSG00000105397	TYK2	protein_coding
ENSG00000177606	JUN	protein_coding
ENSG00000141503	MINK1	protein_coding
ENSG00000123066	MED13L	protein_coding
ENSG00000123353	ORMDL2	protein_coding
ENSG00000107140	TESK1	protein_coding
ENSG00000110848	CD69	protein_coding
ENSG00000123268	ATF1	protein_coding
ENSG00000075426	FOSL2	protein_coding
ENSG00000204842	ATXN2	protein_coding
ENSG00000107290	SETX	protein_coding
ENSG00000115419	GLS	protein_coding
ENSG00000167972	ABCA3	protein_coding
ENSG00000128335	APOL2	protein_coding
ENSG00000176124	DLEU1	protein_coding
ENSG00000128829	EIF2AK4	protein_coding
ENSG00000160213	CSTB	protein_coding
ENSG00000236925	LTB	protein_coding
ENSG00000124493	GRM4	protein_coding
ENSG00000123342	MMP19	protein_coding
ENSG00000090097	PCBP4	protein_coding
ENSG00000136104	RNASEH2B	protein_coding
ENSG00000100342	APOL1	protein_coding
ENSG00000249915	PDCD6	protein_coding
ENSG00000141552	ANAPC11	protein_coding
ENSG00000165804	ZNF219	protein_coding
ENSG00000058404	CAMK2B	protein_coding
ENSG00000180801	ARSJ	protein_coding
ENSG00000231002	TRIM26	protein_coding
ENSG00000227794	RPS18	protein_coding
ENSG00000162337	LRP5	protein_coding
ENSG00000150510	FAM124A	protein_coding
ENSG00000124942	AHNAK	protein_coding
ENSG00000188582	PAQR9	protein_coding
ENSG00000143995	MEIS1	protein_coding
ENSG00000134716	CYP2J2	protein_coding
ENSG00000156711	MAPK13	protein_coding
ENSG00000140319	SRP14	protein_coding
ENSG00000102786	INTS6	protein_coding
ENSG00000143375	CGN	protein_coding
ENSG00000125741	OPA3	protein_coding
ENSG00000111052	LIN7A	protein_coding
ENSG00000107882	SUFU	protein_coding
ENSG00000145779	TNFAIP8	protein_coding
ENSG00000131370	SH3BP5	protein_coding
ENSG00000254772	EEF1G	protein_coding
ENSG00000059378	PARP12	protein_coding
ENSG00000236632	HLA-E	protein_coding
ENSG00000187098	MITF	protein_coding
ENSG00000110768	GTF2H1	protein_coding
ENSG00000095794	CREM	protein_coding
ENSG00000108242	CYP2C18	protein_coding
ENSG00000065989	PDE4A	protein_coding
ENSG00000115183	TANC1	protein_coding
ENSG00000162599	NFIA	protein_coding
ENSG00000125484	GTF3C4	protein_coding
ENSG00000074582	BCS1L	protein_coding
ENSG00000162065	TBC1D24	protein_coding
ENSG00000159674	SPON2	protein_coding
ENSG00000132664	POLR3F	protein_coding
ENSG00000139668	WDFY2	protein_coding
ENSG00000104826	LHB	protein_coding
ENSG00000171206	TRIM8	protein_coding
ENSG00000110911	SLC11A2	protein_coding
ENSG00000107742	SPOCK2	protein_coding
ENSG00000134001	EIF2S1	protein_coding
ENSG00000165699	TSC1	protein_coding
ENSG00000099365	STX1B	protein_coding
ENSG00000137076	TLN1	protein_coding
ENSG00000156970	BUB1B	protein_coding
ENSG00000223766	PRR3	protein_coding
ENSG00000161202	DVL3	protein_coding
ENSG00000103496	STX4	protein_coding
ENSG00000135976	ANKRD36	protein_coding
ENSG00000172322	CLEC12A	protein_coding
ENSG00000171606	ZNF274	protein_coding
ENSG00000147432	CHRNB3	protein_coding
ENSG00000154305	MIA3	protein_coding
ENSG00000142669	SH3BGRL3	protein_coding
ENSG00000185813	PCYT2	protein_coding
ENSG00000147434	CHRNA6	protein_coding
ENSG00000134333	LDHA	protein_coding
ENSG00000085514	PILRA	protein_coding
ENSG00000140992	PDPK1	protein_coding
ENSG00000078142	PIK3C3	protein_coding
ENSG00000122512	PMS2	protein_coding
ENSG00000138764	CCNG2	protein_coding
ENSG00000107175	CREB3	protein_coding
ENSG00000100030	MAPK1	protein_coding
ENSG00000180739	S1PR5	protein_coding
ENSG00000104324	CPQ	protein_coding
ENSG00000154556	SORBS2	protein_coding
ENSG00000131711	MAP1B	protein_coding
ENSG00000153140	CETN3	protein_coding
ENSG00000147202	DIAPH2	protein_coding
ENSG00000082701	GSK3B	protein_coding
ENSG00000253710	ALG11	protein_coding
ENSG00000134516	DOCK2	protein_coding
ENSG00000162819	BROX	protein_coding
ENSG00000010310	GIPR	protein_coding
ENSG00000078369	GNB1	protein_coding
ENSG00000112964	GHR	protein_coding
ENSG00000138767	CNOT6L	protein_coding
ENSG00000060237	WNK1	protein_coding
ENSG00000126351	THRA	protein_coding
ENSG00000166436	TRIM66	protein_coding
ENSG00000169885	CALML6	protein_coding
ENSG00000178821	TMEM52	protein_coding
ENSG00000103043	VAC14	protein_coding
ENSG00000140264	SERF2	protein_coding
ENSG00000176105	YES1	protein_coding
ENSG00000137841	PLCB2	protein_coding
ENSG00000034510	TMSB10	protein_coding
ENSG00000139874	SSTR1	protein_coding
ENSG00000166441	RPL27A	protein_coding
ENSG00000108556	CHRNE	protein_coding
ENSG00000187730	GABRD	protein_coding
ENSG00000150961	SEC24D	protein_coding
ENSG00000169442	CD52	protein_coding
ENSG00000086232	EIF2AK1	protein_coding
ENSG00000143436	MRPL9	protein_coding
ENSG00000115415	STAT1	protein_coding
ENSG00000206445	ATP6V1G2	protein_coding
ENSG00000160223	ICOSLG	protein_coding
ENSG00000185245	GP1BA	protein_coding
ENSG00000173503	LTA	protein_coding
ENSG00000163918	RFC4	protein_coding
ENSG00000136487	GH2	protein_coding
ENSG00000151693	ASAP2	protein_coding
ENSG00000206439	TNF	protein_coding
ENSG00000206437	LTB	protein_coding
ENSG00000152284	TCF7L1	protein_coding
ENSG00000132561	MATN2	protein_coding
ENSG00000139675	HNRNPA1L2	protein_coding
ENSG00000057294	PKP2	protein_coding
ENSG00000162909	CAPN2	protein_coding
ENSG00000135902	CHRND	protein_coding
ENSG00000083845	RPS5	protein_coding
ENSG00000163482	STK36	protein_coding
ENSG00000233164	C6orf136	protein_coding
ENSG00000132669	RIN2	protein_coding
ENSG00000169967	MAP3K2	protein_coding
ENSG00000181804	SLC9A9	protein_coding
ENSG00000148296	SURF6	protein_coding
ENSG00000130779	CLIP1	protein_coding
ENSG00000100385	IL2RB	protein_coding
ENSG00000113356	POLR3G	protein_coding
ENSG00000123636	BAZ2B	protein_coding
ENSG00000143514	TP53BP2	protein_coding
ENSG00000133466	C1QTNF6	protein_coding
ENSG00000175697	GPR156	protein_coding
ENSG00000172243	CLEC7A	protein_coding
ENSG00000110090	CPT1A	protein_coding
ENSG00000141298	SSH2	protein_coding
ENSG00000163682	RPL9	protein_coding
ENSG00000163818	LZTFL1	protein_coding
ENSG00000183473	SSTR3	protein_coding
ENSG00000124614	RPS10	protein_coding
ENSG00000178685	PARP10	protein_coding
ENSG00000148303	RPL7A	protein_coding
ENSG00000059122	FLYWCH1	protein_coding
ENSG00000155657	TTN	protein_coding
ENSG00000196811	CHRNG	protein_coding
ENSG00000114861	FOXP1	protein_coding
ENSG00000065325	GLP2R	protein_coding
ENSG00000135108	FBXO21	protein_coding
ENSG00000122694	GLIPR2	protein_coding
ENSG00000168495	POLR3D	protein_coding
ENSG00000084774	CAD	protein_coding
ENSG00000106615	RHEB	protein_coding
ENSG00000135930	EIF4E2	protein_coding
ENSG00000164342	TLR3	protein_coding
ENSG00000125703	ATG4C	protein_coding
ENSG00000143756	FBXO28	protein_coding
ENSG00000118946	PCDH17	protein_coding
ENSG00000151914	DST	protein_coding
ENSG00000228575	MDC1	protein_coding
ENSG00000168209	DDIT4	protein_coding
ENSG00000263156	GNAI2	protein_coding
ENSG00000206427	PRRC2A	protein_coding
ENSG00000148291	SURF2	protein_coding
ENSG00000000003	TSPAN6	protein_coding
ENSG00000197181	PIWIL2	protein_coding
ENSG00000156482	RPL30	protein_coding
ENSG00000141959	PFKL	protein_coding
ENSG00000108523	RNF167	protein_coding
ENSG00000166006	KCNC2	protein_coding
ENSG00000102225	CDK16	protein_coding
ENSG00000102078	SLC25A14	protein_coding
ENSG00000173585	CCR9	protein_coding
ENSG00000162244	RPL29	protein_coding
ENSG00000068724	TTC7A	protein_coding
ENSG00000136488	CSH1	protein_coding
ENSG00000180917	CMTR2	protein_coding
ENSG00000117676	RPS6KA1	protein_coding
ENSG00000132205	EMILIN2	protein_coding
ENSG00000172262	ZNF131	protein_coding
ENSG00000109794	FAM149A	protein_coding
ENSG00000106617	PRKAG2	protein_coding
ENSG00000163820	FYCO1	protein_coding
ENSG00000214435	AS3MT	protein_coding
ENSG00000198873	GRK5	protein_coding
ENSG00000143771	CNIH4	protein_coding
ENSG00000159445	THEM4	protein_coding
ENSG00000164808	SPIDR	protein_coding
ENSG00000106351	AGFG2	protein_coding
ENSG00000129351	ILF3	protein_coding
ENSG00000152229	PSTPIP2	protein_coding
ENSG00000151304	SRFBP1	protein_coding
ENSG00000167230	C17orf78	protein_coding
ENSG00000230128	IER3	protein_coding
ENSG00000160323	ADAMTS13	protein_coding
ENSG00000145868	FBXO38	protein_coding
ENSG00000108518	PFN1	protein_coding
ENSG00000110092	CCND1	protein_coding
ENSG00000151117	TMEM86A	protein_coding
ENSG00000113083	LOX	protein_coding
ENSG00000204120	GIGYF2	protein_coding
ENSG00000104356	POP1	protein_coding
ENSG00000130724	CHMP2A	protein_coding
ENSG00000198822	GRM3	protein_coding
ENSG00000120910	PPP3CC	protein_coding
ENSG00000138756	BMP2K	protein_coding
ENSG00000096070	BRPF3	protein_coding
ENSG00000185532	PRKG1	protein_coding
ENSG00000008056	SYN1	protein_coding
ENSG00000234078	DDR1	protein_coding
ENSG00000158966	CACHD1	protein_coding
ENSG00000162191	UBXN1	protein_coding
ENSG00000164096	C4orf3	protein_coding
ENSG00000204899	MZT1	protein_coding
ENSG00000007237	GAS7	protein_coding
ENSG00000126759	CFP	protein_coding
ENSG00000104375	STK3	protein_coding
ENSG00000082805	ERC1	protein_coding
ENSG00000104967	NOVA2	protein_coding
ENSG00000126767	ELK1	protein_coding
ENSG00000231370	PRRC2A	protein_coding
ENSG00000100106	TRIOBP	protein_coding
ENSG00000147905	ZCCHC7	protein_coding
ENSG00000126756	UXT	protein_coding
ENSG00000107745	MICU1	protein_coding
ENSG00000187605	TET3	protein_coding
ENSG00000104894	CD37	protein_coding
ENSG00000162434	JAK1	protein_coding
ENSG00000073849	ST6GAL1	protein_coding
ENSG00000043462	LCP2	protein_coding
ENSG00000105220	GPI	protein_coding
ENSG00000139117	CPNE8	protein_coding
ENSG00000197859	ADAMTSL2	protein_coding
ENSG00000103490	PYCARD	protein_coding
ENSG00000152240	HAUS1	protein_coding
ENSG00000254656	RTL1	protein_coding
ENSG00000083535	PIBF1	protein_coding
ENSG00000123454	DBH	protein_coding
ENSG00000227993	HLA-DRA	protein_coding
ENSG00000128310	GALR3	protein_coding
ENSG00000076685	NT5C2	protein_coding
ENSG00000239732	TLR9	protein_coding
ENSG00000169896	ITGAM	protein_coding
ENSG00000101608	MYL12A	protein_coding
ENSG00000188559	RALGAPA2	protein_coding
ENSG00000168795	ZBTB5	protein_coding
ENSG00000118922	KLF12	protein_coding
ENSG00000118680	MYL12B	protein_coding
ENSG00000143815	LBR	protein_coding
ENSG00000206240	HLA-DRB1	protein_coding
ENSG00000163297	ANTXR2	protein_coding
ENSG00000065911	MTHFD2	protein_coding
ENSG00000060642	PIGV	protein_coding
ENSG00000094880	CDC23	protein_coding
ENSG00000116678	LEPR	protein_coding
ENSG00000204160	ZDHHC18	protein_coding
ENSG00000072609	CHFR	protein_coding
ENSG00000136450	SRSF1	protein_coding
ENSG00000157873	TNFRSF14	protein_coding
ENSG00000008517	IL32	protein_coding
ENSG00000136040	PLXNC1	protein_coding
ENSG00000160233	LRRC3	protein_coding
ENSG00000100139	MICALL1	protein_coding
ENSG00000104133	SPG11	protein_coding
ENSG00000163220	S100A9	protein_coding
ENSG00000114942	EEF1B2	protein_coding
ENSG00000164270	HTR4	protein_coding
ENSG00000188243	COMMD6	protein_coding
ENSG00000206237	HLA-DQB1	protein_coding
ENSG00000168412	MTNR1A	protein_coding
ENSG00000094755	GABRP	protein_coding
ENSG00000168040	FADD	protein_coding
ENSG00000143546	S100A8	protein_coding
ENSG00000139116	KIF21A	protein_coding
ENSG00000105989	WNT2	protein_coding
ENSG00000168924	LETM1	protein_coding
ENSG00000184588	PDE4B	protein_coding
ENSG00000172215	CXCR6	protein_coding
ENSG00000153767	GTF2E1	protein_coding
ENSG00000204276	HLA-DQA2	protein_coding
ENSG00000221869	CEBPD	protein_coding
ENSG00000100142	POLR2F	protein_coding
ENSG00000197956	S100A6	protein_coding
ENSG00000265027	AVPR1B	protein_coding
ENSG00000132549	VPS13B	protein_coding
ENSG00000111775	COX6A1	protein_coding
ENSG00000243709	LEFTY1	protein_coding
ENSG00000162188	GNG3	protein_coding
ENSG00000266028	SRGAP2	protein_coding
ENSG00000092203	TOX4	protein_coding
ENSG00000204174	NPY4R	protein_coding
ENSG00000173366	TLR9	protein_coding
ENSG00000075568	TMEM131	protein_coding
ENSG00000196154	S100A4	protein_coding
ENSG00000124334	IL9R	protein_coding
ENSG00000115596	WNT6	protein_coding
ENSG00000135925	WNT10A	protein_coding
ENSG00000264364	DYNLL2	protein_coding
ENSG00000164109	MAD2L1	protein_coding
ENSG00000263528	IKBKE	protein_coding
ENSG00000121053	EPX	protein_coding
ENSG00000109536	FRG1	protein_coding
ENSG00000168002	POLR2G	protein_coding
ENSG00000169252	ADRB2	protein_coding
ENSG00000170579	DLGAP1	protein_coding
ENSG00000204644	ZFP57	protein_coding
ENSG00000143768	LEFTY2	protein_coding
ENSG00000162227	TAF6L	protein_coding
ENSG00000118473	SGIP1	protein_coding
ENSG00000215421	ZNF407	protein_coding
ENSG00000143751	SDE2	protein_coding
ENSG00000154814	OXNAD1	protein_coding
ENSG00000090020	SLC9A1	protein_coding
ENSG00000130635	COL5A1	protein_coding
ENSG00000163041	H3F3A	protein_coding
ENSG00000017427	IGF1	protein_coding
ENSG00000204186	ZDBF2	protein_coding
ENSG00000070778	PTPN21	protein_coding
ENSG00000184381	PLA2G6	protein_coding
ENSG00000182489	XKRX	protein_coding
ENSG00000102805	CLN5	protein_coding
ENSG00000162231	NXF1	protein_coding
ENSG00000206406	CSNK2B	protein_coding
ENSG00000005812	FBXL3	protein_coding
ENSG00000085265	FCN1	protein_coding
ENSG00000183814	LIN9	protein_coding
ENSG00000101493	ZNF516	protein_coding
ENSG00000140682	TGFB1I1	protein_coding
ENSG00000204642	HLA-F	protein_coding
ENSG00000166710	B2M	protein_coding
ENSG00000130558	OLFM1	protein_coding
ENSG00000108509	CAMTA2	protein_coding
ENSG00000205302	SNX2	protein_coding
ENSG00000132671	SSTR4	protein_coding
ENSG00000166833	NAV2	protein_coding
ENSG00000182687	GALR2	protein_coding
ENSG00000198792	TMEM184B	protein_coding
ENSG00000125810	CD93	protein_coding
ENSG00000057704	TMCC3	protein_coding
ENSG00000160255	ITGB2	protein_coding
ENSG00000241386	HLA-DOB	protein_coding
ENSG00000102317	RBM3	protein_coding
ENSG00000008869	HEATR5B	protein_coding
ENSG00000005810	MYCBP2	protein_coding
ENSG00000142453	CARM1	protein_coding
ENSG00000111786	SRSF9	protein_coding
ENSG00000132661	NXT1	protein_coding
ENSG00000134539	KLRD1	protein_coding
ENSG00000182149	IST1	protein_coding
ENSG00000174343	CHRNA9	protein_coding
ENSG00000125812	GZF1	protein_coding
ENSG00000142611	PRDM16	protein_coding
ENSG00000228582	TAP2	protein_coding
ENSG00000173559	NABP1	protein_coding
ENSG00000163694	RBM47	protein_coding
ENSG00000241852	C8orf58	protein_coding
ENSG00000168135	KCNJ4	protein_coding
ENSG00000167981	ZNF597	protein_coding
ENSG00000131759	RARA	protein_coding
ENSG00000110324	IL10RA	protein_coding
ENSG00000162105	SHANK2	protein_coding
ENSG00000138669	PRKG2	protein_coding
ENSG00000148835	TAF5	protein_coding
ENSG00000100201	DDX17	protein_coding
ENSG00000104888	SLC17A7	protein_coding
ENSG00000237022	HLA-C	protein_coding
ENSG00000197971	MBP	protein_coding
ENSG00000100722	ZC3H14	protein_coding
ENSG00000154822	PLCL2	protein_coding
ENSG00000164919	COX6C	protein_coding
ENSG00000164111	ANXA5	protein_coding
ENSG00000177453	NIM1K	protein_coding
ENSG00000183283	DAZAP2	protein_coding
ENSG00000181163	NPM1	protein_coding
ENSG00000124588	NQO2	protein_coding
ENSG00000138670	RASGEF1B	protein_coding
ENSG00000112972	HMGCS1	protein_coding
ENSG00000164631	ZNF12	protein_coding
ENSG00000224608	HLA-B	protein_coding
ENSG00000169418	NPR1	protein_coding
ENSG00000105953	OGDH	protein_coding
ENSG00000176595	KBTBD11	protein_coding
ENSG00000077063	CTTNBP2	protein_coding
ENSG00000204632	HLA-G	protein_coding
ENSG00000103351	CLUAP1	protein_coding
ENSG00000185122	HSF1	protein_coding
ENSG00000131374	TBC1D5	protein_coding
ENSG00000182185	RAD51B	protein_coding
ENSG00000151882	CCL28	protein_coding
ENSG00000143933	CALM2	protein_coding
ENSG00000106330	MOSPD3	protein_coding
ENSG00000188313	PLSCR1	protein_coding
ENSG00000100216	TOMM22	protein_coding
ENSG00000168003	SLC3A2	protein_coding
ENSG00000090554	FLT3LG	protein_coding
ENSG00000111186	WNT5B	protein_coding
ENSG00000163825	RTP3	protein_coding
ENSG00000262866	IFT20	protein_coding
ENSG00000148411	NACC2	protein_coding
ENSG00000077984	CST7	protein_coding
ENSG00000055332	EIF2AK2	protein_coding
ENSG00000136160	EDNRB	protein_coding
ENSG00000127616	SMARCA4	protein_coding
ENSG00000137275	RIPK1	protein_coding
ENSG00000262841	CDK7	protein_coding
ENSG00000143624	INTS3	protein_coding
ENSG00000143776	CDC42BPA	protein_coding
ENSG00000262407	CCDC125	protein_coding
ENSG00000140830	TXNL4B	protein_coding
ENSG00000142541	RPL13A	protein_coding
ENSG00000163697	APBB2	protein_coding
ENSG00000166573	GALR1	protein_coding
ENSG00000168539	CHRM1	protein_coding
ENSG00000139746	RBM26	protein_coding
ENSG00000108578	BLMH	protein_coding
ENSG00000088756	ARHGAP28	protein_coding
ENSG00000226850	ATP6V1G2	protein_coding
ENSG00000173210	ABLIM3	protein_coding
ENSG00000134308	YWHAQ	protein_coding
ENSG00000221890	NPTXR	protein_coding
ENSG00000147669	POLR2K	protein_coding
ENSG00000102471	NDFIP2	protein_coding
ENSG00000134545	KLRC1	protein_coding
ENSG00000172380	GNG12	protein_coding
ENSG00000142534	RPS11	protein_coding
ENSG00000206503	HLA-A	protein_coding
ENSG00000231408	LTA	protein_coding
ENSG00000126705	AHDC1	protein_coding
ENSG00000228321	TNF	protein_coding
ENSG00000143554	SLC27A3	protein_coding
ENSG00000223448	LTB	protein_coding
ENSG00000000938	FGR	protein_coding
ENSG00000263302	TAF9	protein_coding
ENSG00000116729	WLS	protein_coding
ENSG00000143816	WNT9A	protein_coding
ENSG00000080166	DCT	protein_coding
[truncated: 1,733 more rows]

## Sheet: SDEG
Gene	ID
ORM1	ENSG00000229314
FGD5	ENSG00000154783
COL5A3	ENSG00000080573
GRIN2B	ENSG00000273079
ADGRF1	ENSG00000153292
HHIPL2	ENSG00000143512
NTM	ENSG00000182667
GLB1L3	ENSG00000166105
SLC18A1	ENSG00000036565
CAPN9	ENSG00000135773
CFAP57	ENSG00000243710
PXDN	ENSG00000130508
KIAA1755	ENSG00000149633
KLK10	ENSG00000129451
ACSM2A	ENSG00000183747
MYLK3	ENSG00000140795
MYH15	ENSG00000144821
HIF3A	ENSG00000124440
TNFRSF13B	ENSG00000240505
CPA4	ENSG00000128510
NTRK2	ENSG00000148053
EN2	ENSG00000164778
VSTM2A	ENSG00000170419
TUB	ENSG00000166402
CDH6	ENSG00000113361
TDRD9	ENSG00000156414
HOXB13	ENSG00000159184
AKAP6	ENSG00000151320
GOLGA6L24	ENSG00000237850
KCNQ2	ENSG00000075043
SEMA3E	ENSG00000170381
NPHP1	ENSG00000144061
CD34	ENSG00000174059
NEFM	ENSG00000104722
SSUH2	ENSG00000125046
EPB41L4B	ENSG00000095203
IP6K3	ENSG00000161896
FIGN	ENSG00000182263
ITGAD	ENSG00000156886
WSCD2	ENSG00000075035
RAPGEF4	ENSG00000091428
CNTNAP5	ENSG00000155052
KY	ENSG00000174611
MYH13	ENSG00000006788
CYP4F8	ENSG00000186526
CHRDL2	ENSG00000054938
PLA1A	ENSG00000144837
PDGFRA	ENSG00000134853
PROM1	ENSG00000007062
KCNA2	ENSG00000177301
SMIM36	ENSG00000261873
NRK	ENSG00000123572
SLC25A48	ENSG00000145832
CALHM5	ENSG00000178033
KCNU1	ENSG00000215262
CFAP107	ENSG00000157330
FBLN1	ENSG00000077942
ACAN	ENSG00000157766
MROH2B	ENSG00000171495
SCARA5	ENSG00000168079
RASAL1	ENSG00000111344
PPP2R2B	ENSG00000156475
TMEM178B	ENSG00000261115
SYBU	ENSG00000147642
FLT4	ENSG00000037280
RBFOX1	ENSG00000078328
PITPNM3	ENSG00000091622
SPATA31C1	ENSG00000230246
GRID2	ENSG00000152208
SLC22A2	ENSG00000112499
TP63	ENSG00000073282
CYP39A1	ENSG00000146233
ENPP1	ENSG00000197594
TMEM108	ENSG00000144868
PLEKHG4B	ENSG00000153404
KCNJ15	ENSG00000157551
AQP7	ENSG00000165269
COL11A1	ENSG00000060718
MFAP3L	ENSG00000198948
HTRA3	ENSG00000170801
NTNG2	ENSG00000196358
MS4A1	ENSG00000156738
ARHGAP28	ENSG00000088756
PSG11	ENSG00000243130
GADL1	ENSG00000144644
C8orf74	ENSG00000171060
SLC28A2	ENSG00000137860
USP6	ENSG00000129204
MYO1D	ENSG00000176658
FRMD1	ENSG00000153303
CHL1	ENSG00000134121
GRIA1	ENSG00000155511
DLGAP1	ENSG00000170579
STMN4	ENSG00000015592
HCN4	ENSG00000138622
EPHA6	ENSG00000080224
SUSD4	ENSG00000143502
CFH	ENSG00000000971
CHRNA4	ENSG00000101204
ADAMTS9	ENSG00000163638
CYP19A1	ENSG00000137869
SH3RF2	ENSG00000156463
TNNI1	ENSG00000159173
VWA7	ENSG00000204396
WNT5A	ENSG00000114251
OGDHL	ENSG00000197444
GRAP2	ENSG00000100351
CDH8	ENSG00000150394
SCN10A	ENSG00000185313
OVCH2	ENSG00000183378
CCDC190	ENSG00000185860
RD3	ENSG00000198570
CNTNAP4	ENSG00000152910
SLC28A1	ENSG00000156222
ADCY8	ENSG00000155897
AOX1	ENSG00000138356
DDC	ENSG00000132437
ELOVL6	ENSG00000170522
CDH7	ENSG00000081138
B4GALNT2	ENSG00000167080
SYTL2	ENSG00000137501
DACT2	ENSG00000164488
TBR1	ENSG00000136535
SCN2B	ENSG00000149575
CD300LG	ENSG00000161649
KCNB2	ENSG00000182674
CD28	ENSG00000178562
UGT3A1	ENSG00000145626
SPTBN1	ENSG00000115306
ERC2	ENSG00000187672
NRXN2	ENSG00000110076
OLFML2B	ENSG00000162745
PPP1R9A	ENSG00000158528
OPRD1	ENSG00000116329
VWA5B1	ENSG00000158816
UNC45B	ENSG00000141161
SLC22A7	ENSG00000137204
PCARE	ENSG00000179270
FCRL3	ENSG00000160856
ADAMTS18	ENSG00000140873
AGXT2	ENSG00000113492
FAM178B	ENSG00000168754
CDH22	ENSG00000149654
C4BPB	ENSG00000123843
NLGN1	ENSG00000169760
GREM1	ENSG00000166923
MAS1	ENSG00000130368
CDHR4	ENSG00000187492
SCN11A	ENSG00000168356
AXL	ENSG00000167601
SPOCD1	ENSG00000134668
EHD3	ENSG00000013016
HPSE2	ENSG00000172987
SLC5A12	ENSG00000148942
DUOX2	ENSG00000140279
SH3GL2	ENSG00000107295
CPT1C	ENSG00000169169
SCN2A	ENSG00000136531
GFAP	ENSG00000131095
ENPP3	ENSG00000154269
FBLN7	ENSG00000144152
KCTD16	ENSG00000183775
ISX	ENSG00000175329
CELF5	ENSG00000161082
NPAP1	ENSG00000185823
TMEM132D	ENSG00000151952
GRM8	ENSG00000179603
ZFR2	ENSG00000105278
SSTR3	ENSG00000278195
DPY19L2	ENSG00000177990
SYT7	ENSG00000011347
C1orf116	ENSG00000182795
SMIM35	ENSG00000255274
TUNAR	ENSG00000250366
DMBT1	ENSG00000187908
MYO3B	ENSG00000071909
UBASH3A	ENSG00000160185
DPP10	ENSG00000175497
CCDC60	ENSG00000183273
ASXL3	ENSG00000141431
TNNT3	ENSG00000130595
TRDN	ENSG00000186439
COL21A1	ENSG00000124749
COBLL1	ENSG00000082438
PTPRM	ENSG00000173482
SRRM3	ENSG00000177679
SLAMF1	ENSG00000117090
CRYBG2	ENSG00000176092
UGT2A1	ENSG00000173610
LAMB4	ENSG00000091128
OTOGL	ENSG00000165899
CDH1	ENSG00000039068
CCDC181	ENSG00000117477
GGT5	ENSG00000099998
IGSF10	ENSG00000152580
CDH17	ENSG00000079112
BLK	ENSG00000136573
IRF6	ENSG00000117595
STRA8	ENSG00000146857
AUTS2	ENSG00000158321
TTLL6	ENSG00000170703
SERPINA5	ENSG00000188488
C12orf56	ENSG00000185306
WDR72	ENSG00000166415
LTA	ENSG00000226979
FAXC	ENSG00000146267
WDR17	ENSG00000150627
ADAMTS16	ENSG00000145536
MARK1	ENSG00000116141
FCRLA	ENSG00000132185
CLDN11	ENSG00000013297
RXRG	ENSG00000143171
CA5A	ENSG00000174990
DAB1	ENSG00000173406
REN	ENSG00000143839
CDH18	ENSG00000145526
TINCR	ENSG00000223573
GALNTL5	ENSG00000106648
ANO1	ENSG00000131620
SLC12A8	ENSG00000221955
DIP2C	ENSG00000151240
PTPN5	ENSG00000110786
FHOD3	ENSG00000134775
EVC2	ENSG00000173040
THSD7B	ENSG00000144229
SERTAD4	ENSG00000082497
LSAMP	ENSG00000185565
LTBP2	ENSG00000119681
ERICH3	ENSG00000178965
ARHGAP29	ENSG00000137962
SCN7A	ENSG00000136546
ZNF135	ENSG00000176293
CDH3	ENSG00000062038
NKAIN3	ENSG00000185942
CADPS2	ENSG00000081803
SLCO2A1	ENSG00000174640
SORCS1	ENSG00000108018
SPTB	ENSG00000070182
HID1	ENSG00000167861
GABRR1	ENSG00000146276
ACSL6	ENSG00000164398
GHRHR	ENSG00000106128
CD1E	ENSG00000158488
IFNLR1	ENSG00000185436
L3MBTL4	ENSG00000154655
ATOH8	ENSG00000168874
BTNL8	ENSG00000113303
IGSF9B	ENSG00000080854
CAMK2A	ENSG00000070808
PRRT1	ENSG00000204314
BRINP2	ENSG00000198797
LAD1	ENSG00000159166
CLNK	ENSG00000109684
SCN1A	ENSG00000144285
EPPIN	ENSG00000101448
FSCN3	ENSG00000106328
SH3RF3	ENSG00000172985
HRK	ENSG00000135116
CCNJL	ENSG00000135083
AIM2	ENSG00000163568
DGKK	ENSG00000274588
SLC4A1	ENSG00000004939
ZNF19	ENSG00000157429
CCDC185	ENSG00000178395
LINGO1	ENSG00000169783
GPR26	ENSG00000154478
PRDM9	ENSG00000164256
SYT16	ENSG00000139973
FGF13	ENSG00000129682
NR1H4	ENSG00000012504
GRM1	ENSG00000152822
COL3A1	ENSG00000168542
DMP1	ENSG00000152592
SAMD12	ENSG00000177570
NEK10	ENSG00000163491
KCNH5	ENSG00000140015
MGAM	ENSG00000257335
NSG2	ENSG00000170091
NPHS2	ENSG00000116218
TMC7	ENSG00000170537
LMCD1	ENSG00000071282
PIGR	ENSG00000162896
PRDM6	ENSG00000061455
CFTR	ENSG00000001626
RASGRP3	ENSG00000152689
CD96	ENSG00000153283
GABRE	ENSG00000102287
CARD11	ENSG00000198286
TRABD2B	ENSG00000269113
NRCAM	ENSG00000091129
CCDC40	ENSG00000141519
TTC6	ENSG00000139865
TMPRSS7	ENSG00000176040
GARIN1B	ENSG00000135248
IL36RN	ENSG00000136695
ESRP1	ENSG00000104413
SIM2	ENSG00000159263
CHRNA1	ENSG00000138435
TMPRSS3	ENSG00000160183
FBXO15	ENSG00000141665
ZBTB7C	ENSG00000184828
MDGA2	ENSG00000139915
PIWIL1	ENSG00000125207
RAB30	ENSG00000137502
PHF21B	ENSG00000056487
SLC12A3	ENSG00000070915
MAP3K19	ENSG00000176601
TRMT9B	ENSG00000250305
TEX35	ENSG00000240021
PTPRN	ENSG00000054356
MMP28	ENSG00000271447
OR4M1	ENSG00000176299
SLC24A4	ENSG00000140090
PHYHIP	ENSG00000168490
CWH43	ENSG00000109182
ST8SIA2	ENSG00000140557
SEMA5A	ENSG00000112902
MMP16	ENSG00000156103
LGR6	ENSG00000133067
DSE	ENSG00000111817
SLC12A1	ENSG00000074803
DRC1	ENSG00000157856
KLK2	ENSG00000167751
PCDH1	ENSG00000156453
MME	ENSG00000196549
GALNTL6	ENSG00000174473
MAP3K9	ENSG00000006432
ALPK2	ENSG00000198796
IL1RL1	ENSG00000115602
C4orf50	ENSG00000181215
LAMB2	ENSG00000172037
GRM7	ENSG00000196277
SDR16C5	ENSG00000170786
PRDM14	ENSG00000147596
SYT12	ENSG00000173227
OR9H1P	ENSG00000228336
GRM6	ENSG00000113262
CCR5	ENSG00000160791
GPR78	ENSG00000155269
KCND3	ENSG00000171385
REG4	ENSG00000134193
LGI3	ENSG00000168481
PLEKHA1	ENSG00000107679
GRIA4	ENSG00000152578
ATP13A4	ENSG00000127249
SYT9	ENSG00000170743
COL20A1	ENSG00000101203
NMBR	ENSG00000135577
CREG2	ENSG00000175874
PIWIL3	ENSG00000184571
ABCC9	ENSG00000069431
IGFBP5	ENSG00000115461
MARCHF4	ENSG00000144583
OLFM1	ENSG00000130558
KCNQ4	ENSG00000117013
ITGB8	ENSG00000105855
GUCA2A	ENSG00000197273
CNTN6	ENSG00000134115
GSDMA	ENSG00000167914
TSPAN1	ENSG00000117472
SGCD	ENSG00000170624
ARHGEF33	ENSG00000214694
VCAM1	ENSG00000162692
EVA1A	ENSG00000115363
TRPM6	ENSG00000119121
PLEKHD1	ENSG00000175985
CEP112	ENSG00000154240
KEL	ENSG00000197993
TGM2	ENSG00000198959
CHRD	ENSG00000090539
CBLN2	ENSG00000141668
CERS3	ENSG00000154227
TMPRSS13	ENSG00000137747
MYO1A	ENSG00000166866
LRFN5	ENSG00000165379
LRAT	ENSG00000121207
ZNF831	ENSG00000124203
GREM2	ENSG00000180875
STEAP2	ENSG00000157214
XPNPEP2	ENSG00000122121
GABRG3	ENSG00000182256
FREM2	ENSG00000150893
GALNT17	ENSG00000185274
FAP	ENSG00000078098
NALF1	ENSG00000204442
IGF2	ENSG00000167244
SALL2	ENSG00000165821
NAT16	ENSG00000167011
GOT1L1	ENSG00000169154
TREML4	ENSG00000188056
GLP1R	ENSG00000112164
AOC3	ENSG00000131471
LMOD1	ENSG00000163431
CFAP92	ENSG00000114656
NPAS3	ENSG00000151322
NLRP7	ENSG00000167634
SLC36A2	ENSG00000186335
MRGPRX1	ENSG00000170255
STEAP4	ENSG00000127954
CFAP43	ENSG00000197748
PLA2G5	ENSG00000127472
CTNNA2	ENSG00000066032
MAEL	ENSG00000143194
PDGFRB	ENSG00000113721
SLC22A17	ENSG00000092096
RHPN2	ENSG00000131941
ABCC3	ENSG00000108846
RPL3L	ENSG00000140986
AK7	ENSG00000140057
TAL1	ENSG00000162367
NLRP4	ENSG00000160505
LRRC15	ENSG00000172061
C8orf34	ENSG00000165084
AKR1C1	ENSG00000187134
FAM9A	ENSG00000183304
CTSE	ENSG00000196188
KCNG4	ENSG00000168418
EFCAB6	ENSG00000186976
DENND2B	ENSG00000166444
DPP4	ENSG00000197635
PACSIN1	ENSG00000124507
GPR143	ENSG00000101850
VANGL2	ENSG00000162738
CAMK1G	ENSG00000008118
ABI3BP	ENSG00000154175
CHRM2	ENSG00000181072
CPLX2	ENSG00000145920
GNG2	ENSG00000186469
RFX6	ENSG00000185002
CATSPERD	ENSG00000174898
CYP3A43	ENSG00000021461
FGF1	ENSG00000113578
KCNIP1	ENSG00000182132
CILP	ENSG00000138615
CDC20B	ENSG00000164287
ADGRG3	ENSG00000182885
FMNL1	ENSG00000184922
NES	ENSG00000132688
S100A7A	ENSG00000184330
C3orf52	ENSG00000114529
GLI3	ENSG00000106571
ZNF667	ENSG00000198046
LGI1	ENSG00000108231
BDKRB2	ENSG00000168398
FRMD6	ENSG00000139926
ACADL	ENSG00000115361
KLK3	ENSG00000142515
BMPR1B	ENSG00000138696
CEACAM20	ENSG00000273777
CLEC20A	ENSG00000188585
GPR179	ENSG00000277399
TRPV4	ENSG00000111199
MIPOL1	ENSG00000151338
ZPLD1	ENSG00000170044
SLC45A2	ENSG00000164175
GCM1	ENSG00000137270
ASB15	ENSG00000146809
EPX	ENSG00000121053
GALNT5	ENSG00000136542
KCNK12	ENSG00000184261
HYKK	ENSG00000188266
GOLGA6L25	ENSG00000227717
SLC6A3	ENSG00000142319
ADAMTS12	ENSG00000151388
RBPJL	ENSG00000124232
LYVE1	ENSG00000133800
CPA5	ENSG00000158525
SLC6A12	ENSG00000111181
RASEF	ENSG00000165105
ACTC1	ENSG00000159251
UGT3A2	ENSG00000168671
COMP	ENSG00000105664
MAPT	ENSG00000186868
KLHDC8A	ENSG00000162873
KIRREL1	ENSG00000183853
HP	ENSG00000257017
MXRA5	ENSG00000101825
PLPP3	ENSG00000162407
CFAP46	ENSG00000171811
POU6F2	ENSG00000106536
ATCAY	ENSG00000167654
TBX5	ENSG00000089225
CACNG3	ENSG00000006116
SI	ENSG00000090402
CNGB3	ENSG00000170289
CRTAM	ENSG00000109943
FAM167A	ENSG00000154319
FBLN5	ENSG00000140092
FMO3	ENSG00000007933
OLFML3	ENSG00000116774
PDE1A	ENSG00000115252
HEY2	ENSG00000135547
DSP	ENSG00000096696
CDH4	ENSG00000179242
ZIC1	ENSG00000152977
KCTD19	ENSG00000168676
PKLR	ENSG00000143627
IL15	ENSG00000164136
SYT14	ENSG00000143469
IZUMO1	ENSG00000182264
ANKS4B	ENSG00000175311
ROR2	ENSG00000169071
ZNF683	ENSG00000176083
VGLL3	ENSG00000206538
GSG1L	ENSG00000169181
CATSPER4	ENSG00000188782
SELE	ENSG00000007908
ZP2	ENSG00000103310
TOX	ENSG00000198846
GJA5	ENSG00000265107
KCNT2	ENSG00000162687
SEMA5B	ENSG00000082684
CPNE5	ENSG00000124772
SLC30A8	ENSG00000164756
C20orf203	ENSG00000198547
DMKN	ENSG00000161249
GP2	ENSG00000169347
LDB3	ENSG00000122367
C1QTNF1	ENSG00000173918
ITPRID1	ENSG00000180347
COL26A1	ENSG00000160963
PRKG2	ENSG00000138669
GDAP1L1	ENSG00000124194
VTCN1	ENSG00000134258
SLC15A1	ENSG00000088386
KCNK1	ENSG00000135750
PAPPA2	ENSG00000116183
ADRB3	ENSG00000188778
NLRP5	ENSG00000171487
CIART	ENSG00000159208
PARD3B	ENSG00000116117
OR2C3	ENSG00000196242
CLEC5A	ENSG00000258227
IL20RA	ENSG00000016402
CA10	ENSG00000154975
SLC6A2	ENSG00000103546
PRDM16	ENSG00000142611
TRIM63	ENSG00000158022
PEBP4	ENSG00000134020
SMOC2	ENSG00000112562
OCA2	ENSG00000104044
HS3ST1	ENSG00000002587
ELAVL4	ENSG00000162374
KIF1A	ENSG00000130294
AMOTL2	ENSG00000114019
ADAMTS19	ENSG00000145808
PIFO	ENSG00000173947
TMC1	ENSG00000165091
ITK	ENSG00000113263
ZNF608	ENSG00000168916
GLI2	ENSG00000074047
TMPRSS2	ENSG00000184012
HJV	ENSG00000168509
FAM221B	ENSG00000204930
PTPRZ1	ENSG00000106278
LRRTM4	ENSG00000176204
CFAP20DC	ENSG00000163689
BCAS1	ENSG00000064787
CALCA	ENSG00000110680
CFAP221	ENSG00000163075
SMAD1	ENSG00000170365
PRDM7	ENSG00000126856
CD1A	ENSG00000158477
ZBED2	ENSG00000177494
FBLIM1	ENSG00000162458
SLC7A8	ENSG00000092068
CALN1	ENSG00000183166
DDR1	ENSG00000204580
KRT80	ENSG00000167767
LRRC9	ENSG00000131951
SEC14L3	ENSG00000100012
DDO	ENSG00000203797
C14orf132	ENSG00000227051
CCDC158	ENSG00000163749
ONECUT1	ENSG00000169856
RIMBP2	ENSG00000060709
SLC14A2	ENSG00000132874
BEST4	ENSG00000142959
OR2T2	ENSG00000196240
AADACL3	ENSG00000188984
LIFR	ENSG00000113594
MARCHF10	ENSG00000173838
XDH	ENSG00000158125
PRICKLE2	ENSG00000163637
KIF25	ENSG00000125337
CYP4F12	ENSG00000186204
CYP4B1	ENSG00000142973
FSTL4	ENSG00000053108
LRRC36	ENSG00000159708
SMYD1	ENSG00000115593
MPPED1	ENSG00000186732
FUT3	ENSG00000171124
DENND2A	ENSG00000146966
MMEL1	ENSG00000142606
EPHA10	ENSG00000183317
RPTN	ENSG00000215853
COL1A2	ENSG00000164692
MOGAT2	ENSG00000166391
ST6GAL2	ENSG00000144057
LRRC31	ENSG00000114248
SCUBE2	ENSG00000175356
CTNND2	ENSG00000169862
TTLL8	ENSG00000138892
IDO2	ENSG00000188676
SCNN1G	ENSG00000166828
HLA-DOA	ENSG00000204252
FGFR2	ENSG00000066468
THY1	ENSG00000154096
SGCA	ENSG00000108823
EGF	ENSG00000138798
OR10K1	ENSG00000173285
TMEM179	ENSG00000258986
ZBTB8B	ENSG00000273274
SEZ6L	ENSG00000100095
CYP2B6	ENSG00000197408
SEC16B	ENSG00000120341
DMBX1	ENSG00000197587
COL2A1	ENSG00000139219
BPIFB4	ENSG00000186191
DRD2	ENSG00000149295
CPS1	ENSG00000021826
STMN2	ENSG00000104435
NRAP	ENSG00000197893
ST8SIA5	ENSG00000101638
ARHGEF28	ENSG00000214944
KBTBD12	ENSG00000187715
CACHD1	ENSG00000158966
PPM1J	ENSG00000155367
CPEB1	ENSG00000214575
MYH4	ENSG00000264424
SHC4	ENSG00000185634
TSPAN18	ENSG00000157570
ADCYAP1R1	ENSG00000078549
RIC3	ENSG00000166405
CD1C	ENSG00000158481
MUC13	ENSG00000173702
NRG2	ENSG00000158458
SERPINC1	ENSG00000117601
PLA2G2F	ENSG00000158786
TREM1	ENSG00000124731
KRT8	ENSG00000170421
LRRC7	ENSG00000033122
ONECUT3	ENSG00000205922
PHLDB2	ENSG00000144824
CRH	ENSG00000147571
DPYSL5	ENSG00000157851
COBL	ENSG00000106078
DCST2	ENSG00000163354
BACH2	ENSG00000112182
DTHD1	ENSG00000197057
SCN3A	ENSG00000153253
PDLIM3	ENSG00000154553
SLC44A3	ENSG00000143036
DRC7	ENSG00000159625
CFAP69	ENSG00000105792
NOTCH3	ENSG00000074181
LRATD1	ENSG00000162981
CFAP61	ENSG00000089101
EYA4	ENSG00000112319
FAM131B	ENSG00000159784
ARFGEF3	ENSG00000112379
NLRP13	ENSG00000173572
ELF5	ENSG00000135374
ADAMTSL2	ENSG00000197859
PCDH10	ENSG00000138650
MALRD1	ENSG00000204740
PADI4	ENSG00000159339
PSG5	ENSG00000204941
CAV2	ENSG00000105971
ODAD1	ENSG00000105479
GRIK3	ENSG00000163873
PLPPR4	ENSG00000117600
CTCFL	ENSG00000124092
AP1M2	ENSG00000129354
LRIT3	ENSG00000183423
RPGRIP1	ENSG00000092200
SVOP	ENSG00000166111
TINAGL1	ENSG00000142910
SLC28A3	ENSG00000197506
GCKR	ENSG00000084734
SLC1A6	ENSG00000105143
FAM78B	ENSG00000188859
GDA	ENSG00000119125
RND2	ENSG00000108830
TMEM217	ENSG00000172738
MYO1B	ENSG00000128641
FREM3	ENSG00000183090
TPD52L3	ENSG00000170777
TMEM200A	ENSG00000164484
SYNPR	ENSG00000163630
PRKD1	ENSG00000184304
STK32B	ENSG00000152953
CDH11	ENSG00000140937
MACC1	ENSG00000183742
ITGA1	ENSG00000213949
TMEM98	ENSG00000006042
BARX2	ENSG00000043039
SYPL2	ENSG00000143028
STAB2	ENSG00000136011
KLHL10	ENSG00000161594
BRDT	ENSG00000137948
CCDC178	ENSG00000166960
NHLH1	ENSG00000171786
DSG4	ENSG00000175065
EYA2	ENSG00000064655
RASGRF2	ENSG00000113319
SPATA6L	ENSG00000106686
DNAI1	ENSG00000122735
CNGA1	ENSG00000198515
DMTN	ENSG00000158856
CADM3	ENSG00000162706
KNG1	ENSG00000113889
MAPK10	ENSG00000109339
ITIH1	ENSG00000055957
DACT1	ENSG00000165617
EPB42	ENSG00000166947
SLC13A3	ENSG00000158296
LAMC3	ENSG00000050555
SMOC1	ENSG00000198732
CLVS1	ENSG00000177182
BRINP3	ENSG00000162670
FMOD	ENSG00000122176
IGDCC3	ENSG00000174498
CYP2A7	ENSG00000198077
CD1B	ENSG00000158485
TMEM40	ENSG00000088726
TSKU	ENSG00000182704
LCNL1	ENSG00000214402
SLC22A14	ENSG00000144671
ESR2	ENSG00000140009
HLA-DPA1	ENSG00000231389
COL4A6	ENSG00000197565
CCL4L2	ENSG00000276070
BDNF	ENSG00000176697
CFAP45	ENSG00000213085
CFAP74	ENSG00000142609
DNAI4	ENSG00000152763
RSPH1	ENSG00000160188
ANXA13	ENSG00000104537
ADAM7	ENSG00000069206
CDH5	ENSG00000179776
EFHB	ENSG00000163576
FRK	ENSG00000111816
STC1	ENSG00000159167
HS6ST3	ENSG00000185352
ANO2	ENSG00000047617
BEST3	ENSG00000127325
ADTRP	ENSG00000111863
MISP	ENSG00000099812
VNN2	ENSG00000112303
ACCSL	ENSG00000205126
ZNF844	ENSG00000223547
EXTL1	ENSG00000158008
DPYS	ENSG00000147647
TREH	ENSG00000118094
KRT6C	ENSG00000170465
SLC14A1	ENSG00000141469
PEG3	ENSG00000198300
KCNH7	ENSG00000184611
PTH2R	ENSG00000144407
NEBL	ENSG00000078114
SORBS1	ENSG00000095637
CACNA2D1	ENSG00000153956
ABCA9	ENSG00000154258
ADIPOQ	ENSG00000181092
C4BPA	ENSG00000123838
VWCE	ENSG00000167992
PCK1	ENSG00000124253
IMPG1	ENSG00000112706
TNFRSF8	ENSG00000120949
CPNE6	ENSG00000100884
RBM20	ENSG00000203867
CKAP4	ENSG00000136026
CFAP65	ENSG00000181378
FFAR2	ENSG00000126262
CR2	ENSG00000117322
ZAN	ENSG00000146839
CLCNKB	ENSG00000184908
DAO	ENSG00000110887
ANKRD18B	ENSG00000230453
TNS4	ENSG00000131746
COL28A1	ENSG00000215018
ADGRE3	ENSG00000131355
SEMA3B	ENSG00000012171
SH2D4B	ENSG00000178217
TDRD5	ENSG00000162782
ZG16	ENSG00000174992
AKNAD1	ENSG00000162641
HLA-DQA1	ENSG00000196735
NIBAN3	ENSG00000167483
ASS1	ENSG00000130707
ADAMTS3	ENSG00000156140
GRHL1	ENSG00000134317
KCNJ9	ENSG00000162728
SSPN	ENSG00000123096
ZBP1	ENSG00000124256
ABCA8	ENSG00000141338
SYCP1	ENSG00000198765
SHANK2	ENSG00000162105
GRAMD1C	ENSG00000178075
DCN	ENSG00000011465
TUSC3	ENSG00000104723
POU3F2	ENSG00000184486
FAT4	ENSG00000196159
FBXO40	ENSG00000163833
ENTREP2	ENSG00000104059
PHLDB1	ENSG00000019144
NXPE1	ENSG00000095110
ZNF385B	ENSG00000144331
MGAT4C	ENSG00000182050
TTN	ENSG00000155657
NOVA1	ENSG00000139910
EBF2	ENSG00000221818
NCAN	ENSG00000130287
SPATA17	ENSG00000162814
SPAG16	ENSG00000144451
PLCH1	ENSG00000114805
SALL1	ENSG00000103449
THSD4	ENSG00000187720
LVRN	ENSG00000172901
SAG	ENSG00000130561
PLG	ENSG00000122194
SARDH	ENSG00000123453
ZNF793	ENSG00000188227
ZFP37	ENSG00000136866
G6PC1	ENSG00000131482
DHRS2	ENSG00000100867
NHERF4	ENSG00000172367
HHIP	ENSG00000164161
ELFN2	ENSG00000166897
CALB1	ENSG00000104327
TDRD12	ENSG00000173809
PLA2G4E	ENSG00000188089
EGFLAM	ENSG00000164318
KLK11	ENSG00000167757
CFAP47	ENSG00000165164
RBFOX3	ENSG00000167281
MFRP	ENSG00000235718
HIP1	ENSG00000127946
KCNV1	ENSG00000164794
OSGIN1	ENSG00000140961
DIAPH1	ENSG00000131504
EMID1	ENSG00000186998
TMC5	ENSG00000103534
LTF	ENSG00000012223
ANKRD31	ENSG00000145700
CD5L	ENSG00000073754
ACOX2	ENSG00000168306
PM20D1	ENSG00000162877
EPHB2	ENSG00000133216
HEATR4	ENSG00000187105
XKR5	ENSG00000275591
BTBD19	ENSG00000222009
RGS7	ENSG00000182901
C4orf54	ENSG00000248713
LIPC	ENSG00000166035
SLC11A1	ENSG00000018280
COL5A2	ENSG00000204262
ZDBF2	ENSG00000204186
LMX1A	ENSG00000162761
ZNF774	ENSG00000196391
SLC4A10	ENSG00000144290
ROR1	ENSG00000185483
ZNF578	ENSG00000258405
TLE2	ENSG00000065717
JAKMIP2	ENSG00000176049
ITGA2B	ENSG00000005961
GRIK4	ENSG00000149403
TPD52L1	ENSG00000111907
PAX7	ENSG00000009709
THRB	ENSG00000151090
ANKRD29	ENSG00000154065
CABP4	ENSG00000175544
ADAMTS20	ENSG00000173157
ANO4	ENSG00000151572
ANGPT1	ENSG00000154188
SH2D6	ENSG00000152292
IL17RD	ENSG00000144730
MYOCOS	ENSG00000283683
NOS2	ENSG00000007171
PLEKHG5	ENSG00000171680
PPP1R1B	ENSG00000131771
IQCA1	ENSG00000132321
CHRNA3	ENSG00000080644
DCT	ENSG00000080166
STRC	ENSG00000242866
ABLIM2	ENSG00000163995
TEX45	ENSG00000198723
RAPGEF5	ENSG00000136237
SLC37A3	ENSG00000157800
ANKRD40CL	ENSG00000167117
CTTN	ENSG00000085733
IGSF11	ENSG00000144847
CALCB	ENSG00000175868
CDH20	ENSG00000101542
CEMIP	ENSG00000103888
DNER	ENSG00000187957
CLEC4M	ENSG00000104938
EXT1	ENSG00000182197
PRELP	ENSG00000188783
PDE6A	ENSG00000132915
TRAF5	ENSG00000082512
ACTN3	ENSG00000248746
KCNK2	ENSG00000082482
VWA3A	ENSG00000175267
ZNF677	ENSG00000197928
NOX3	ENSG00000074771
MYLK	ENSG00000065534
PROM2	ENSG00000155066
HOPX	ENSG00000171476
FMN2	ENSG00000155816
TMEM139	ENSG00000178826
COL16A1	ENSG00000084636
NPR3	ENSG00000113389
TULP2	ENSG00000104804
FHIP1A	ENSG00000164142
SLC36A3	ENSG00000186334
ZFP36L1	ENSG00000185650
SHISA9	ENSG00000237515
BNIPL	ENSG00000163141
MAPK13	ENSG00000156711
KCNH1	ENSG00000143473
TPO	ENSG00000115705
UNC79	ENSG00000133958
GCSAML	ENSG00000169224
TERT	ENSG00000164362
KLF17	ENSG00000171872
DISP3	ENSG00000204624
PTPRQ	ENSG00000139304
ITPRIPL1	ENSG00000198885
LYPD8	ENSG00000259823
CDH12	ENSG00000154162
NUTM1	ENSG00000184507
SP140	ENSG00000079263
EDA	ENSG00000158813
KIAA1671	ENSG00000197077
LTBP1	ENSG00000049323
SV2B	ENSG00000185518
IRX6	ENSG00000159387
SCN9A	ENSG00000169432
CMKLR1	ENSG00000174600
IL18RAP	ENSG00000115607
ANKRD7	ENSG00000106013
ITIH5	ENSG00000123243
MCAM	ENSG00000076706
NOVA2	ENSG00000104967
PRG4	ENSG00000116690
PALMD	ENSG00000099260
STK33	ENSG00000130413
CECR2	ENSG00000099954
FAM227A	ENSG00000184949
LIN28B	ENSG00000187772
FAM186A	ENSG00000185958
GREB1	ENSG00000196208
FCRL1	ENSG00000163534
AMHR2	ENSG00000135409
FOLR2	ENSG00000165457
MYBPC2	ENSG00000086967
ADAM32	ENSG00000197140
RIIAD1	ENSG00000178796
GRM2	ENSG00000164082
CCDC63	ENSG00000173093
JAKMIP1	ENSG00000152969
GPRC5A	ENSG00000013588
SH2D5	ENSG00000189410
SPHKAP	ENSG00000153820
ICAM5	ENSG00000105376
EPHA7	ENSG00000135333
CYP27C1	ENSG00000186684
ZC3H11B	ENSG00000215817
KIAA1217	ENSG00000120549
COL4A2	ENSG00000134871
TDO2	ENSG00000151790
CNBD2	ENSG00000149646
MORC1	ENSG00000114487
PAX6	ENSG00000007372
AGBL2	ENSG00000165923
PTPRT	ENSG00000196090
MPPED2	ENSG00000066382
NTNG1	ENSG00000162631
RSPO3	ENSG00000146374
HEPH	ENSG00000089472
WDR87	ENSG00000171804
KIF5C	ENSG00000168280
NECTIN3	ENSG00000177707
SYT1	ENSG00000067715
ZP4	ENSG00000116996
ZIC4	ENSG00000174963
DKK3	ENSG00000050165
NID2	ENSG00000087303
BRINP1	ENSG00000078725
SCN3B	ENSG00000166257
TCP11	ENSG00000124678
SPARC	ENSG00000113140
TMPRSS4	ENSG00000137648
IQCA1L	ENSG00000278685
NT5C1A	ENSG00000116981
CNDP1	ENSG00000150656
XCR1	ENSG00000173578
KRT4	ENSG00000170477
AVPR1B	ENSG00000198049
FUT9	ENSG00000172461
TTC16	ENSG00000167094
FRMPD2	ENSG00000170324
MAPK4	ENSG00000141639
ARHGAP40	ENSG00000124143
EYA1	ENSG00000104313
SFTPB	ENSG00000168878
SHROOM3	ENSG00000138771
VSTM4	ENSG00000165633
TFPI	ENSG00000003436
CHRNB4	ENSG00000117971
CNTN5	ENSG00000149972
BCAR3	ENSG00000137936
NOL4	ENSG00000101746
ATP12A	ENSG00000075673
HMGCS2	ENSG00000134240
LRRC4C	ENSG00000148948
ADM	ENSG00000148926
ENTREP1	ENSG00000135063
ABO	ENSG00000175164
NECTIN4	ENSG00000143217
FCRL2	ENSG00000132704
RHBG	ENSG00000132677
PLCXD3	ENSG00000182836
OPTC	ENSG00000188770
GABRA4	ENSG00000109158
IL5RA	ENSG00000091181
NAALADL1	ENSG00000168060
SLC22A8	ENSG00000149452
PRSS23	ENSG00000150687
YAP1	ENSG00000137693
CD22	ENSG00000012124
NPHS1	ENSG00000161270
SLAMF8	ENSG00000158714
TLL2	ENSG00000095587
EXPH5	ENSG00000110723
HAP1	ENSG00000173805
CD8A	ENSG00000153563
CYP2F1	ENSG00000197446
KCNIP3	ENSG00000115041
FGA	ENSG00000171560
PTPRR	ENSG00000153233
SLC34A2	ENSG00000157765
TPRG1	ENSG00000188001
TRIM55	ENSG00000147573
MID1	ENSG00000101871
HTR3C	ENSG00000178084
IKZF3	ENSG00000161405
FAM229B	ENSG00000203778
SPRY4	ENSG00000187678
LONRF2	ENSG00000170500
NLRP8	ENSG00000179709
TULP1	ENSG00000112041
RHOH	ENSG00000168421
DLEC1	ENSG00000008226
NRG1	ENSG00000157168
VXN	ENSG00000169085
CCBE1	ENSG00000183287
EFHC1	ENSG00000096093
SCN4A	ENSG00000007314
CDCP1	ENSG00000163814
FHAD1	ENSG00000142621
PGR	ENSG00000082175
CPNE4	ENSG00000196353
WNK2	ENSG00000165238
ST8SIA3	ENSG00000177511
GOLGA6L6	ENSG00000277322
PNLDC1	ENSG00000146453
KLHL38	ENSG00000175946
DAAM2	ENSG00000146122
PAX3	ENSG00000135903
PDPN	ENSG00000162493
SLC35F4	ENSG00000151812
IGSF21	ENSG00000117154
SPINK5	ENSG00000133710
PTAFR	ENSG00000169403
CHI3L2	ENSG00000064886
WSCD1	ENSG00000179314
PRKCG	ENSG00000126583
ARAP3	ENSG00000120318
ARMH4	ENSG00000139971
AJUBA	ENSG00000129474
POU5F1B	ENSG00000212993
TRABD2A	ENSG00000186854
GHR	ENSG00000112964
XKR7	ENSG00000260903
CSRNP3	ENSG00000178662
BNIP5	ENSG00000189325
GABRB3	ENSG00000166206
CACNA1H	ENSG00000196557
TRPM1	ENSG00000134160
PPEF2	ENSG00000156194
FCAMR	ENSG00000162897
IL1R2	ENSG00000115590
P3H2	ENSG00000090530
TMC2	ENSG00000149488
SEPTIN4	ENSG00000108387
MCTP2	ENSG00000140563
FCRL4	ENSG00000163518
LHX6	ENSG00000106852
SYTL1	ENSG00000142765
SEMA6C	ENSG00000143434
EPHA5	ENSG00000145242
UNC5CL	ENSG00000124602
FCRL6	ENSG00000181036
LRRC74A	ENSG00000100565
CNTN1	ENSG00000018236
TGM7	ENSG00000159495
PPARGC1A	ENSG00000109819
HRG	ENSG00000113905
MCF2L	ENSG00000126217
CYTIP	ENSG00000115165
HHLA1	ENSG00000132297
DOCK1	ENSG00000150760
GRAMD2A	ENSG00000175318
MARVELD3	ENSG00000140832
SYN2	ENSG00000157152
FRMPD3	ENSG00000147234
CDK15	ENSG00000138395
LRRC2	ENSG00000163827
CFAP91	ENSG00000183833
SUCNR1	ENSG00000198829
ZSWIM5	ENSG00000162415
KRT9	ENSG00000171403
SSTR2	ENSG00000180616
CR1	ENSG00000203710
TTC22	ENSG00000006555
AZIN2	ENSG00000142920
SLCO2B1	ENSG00000137491
FCGR3B	ENSG00000162747
CARD10	ENSG00000100065
INHBA	ENSG00000122641
CAPN14	ENSG00000214711
MPZL1	ENSG00000197965
SPTLC3	ENSG00000172296
REEP1	ENSG00000068615
C13orf42	ENSG00000226792
CCDC30	ENSG00000186409
CR1L	ENSG00000197721
ADAM23	ENSG00000114948
CASQ1	ENSG00000143318
ESR1	ENSG00000091831
CCL3L3	ENSG00000276085
ZFPM2	ENSG00000169946
VEPH1	ENSG00000197415
CLVS2	ENSG00000146352
ADORA3	ENSG00000282608
ADAMTS7	ENSG00000136378
HSD17B2	ENSG00000086696
NXPH3	ENSG00000182575
TNFRSF25	ENSG00000215788
DNAH17	ENSG00000187775
ST8SIA1	ENSG00000111728
ADGRG4	ENSG00000156920
CADPS	ENSG00000163618
PHOSPHO1	ENSG00000173868
DLGAP3	ENSG00000116544
TRPV5	ENSG00000127412
ZNF300	ENSG00000145908
MS4A10	ENSG00000172689
NIPAL1	ENSG00000163293
CHIT1	ENSG00000133063
ABCC12	ENSG00000140798
MEIS1	ENSG00000143995
HSD17B14	ENSG00000087076
0	ENSG00000256407
NPC1L1	ENSG00000015520
MOV10L1	ENSG00000073146
VIL1	ENSG00000127831
LRRN2	ENSG00000170382
SLCO5A1	ENSG00000137571
GULP1	ENSG00000144366
RNF152	ENSG00000176641
LRRC43	ENSG00000158113
MYH3	ENSG00000109063
ATP13A5	ENSG00000187527
TTC39A	ENSG00000085831
CATSPERB	ENSG00000133962
CEMIP2	ENSG00000135048
STYXL2	ENSG00000198842
SHH	ENSG00000164690
CCDC187	ENSG00000260220
GRIN3A	ENSG00000198785
TMCO2	ENSG00000188800
GRM5	ENSG00000168959
CLIC5	ENSG00000112782
ECEL1	ENSG00000171551
KRT71	ENSG00000139648
TMEM130	ENSG00000166448
CD72	ENSG00000137101
LGI2	ENSG00000153012
EFR3B	ENSG00000084710
DQX1	ENSG00000144045
ATAD3C	ENSG00000215915
ZNF423	ENSG00000102935
SGSM1	ENSG00000167037
SLC22A1	ENSG00000175003
AMPD1	ENSG00000116748
RSPH10B	ENSG00000155026
GAL3ST4	ENSG00000197093
B3GALT5	ENSG00000183778
TMCC3	ENSG00000057704
RCAN2	ENSG00000172348
EOMES	ENSG00000163508
ERN2	ENSG00000134398
PLA2G4D	ENSG00000159337
PLPP2	ENSG00000141934
ALDH1L1	ENSG00000144908
AP3B2	ENSG00000103723
TMEM273	ENSG00000204161
FABP7	ENSG00000164434
MOK	ENSG00000080823
KIR3DL2	ENSG00000240403
WNK3	ENSG00000196632
EFEMP1	ENSG00000115380
SLC34A1	ENSG00000131183
KCNC4	ENSG00000116396
ATP1A4	ENSG00000132681
MYO1H	ENSG00000174527
CFAP97D1	ENSG00000231256
SLC4A3	ENSG00000114923
FSHR	ENSG00000170820
MYH11	ENSG00000133392
VIPR2	ENSG00000106018
FNDC7	ENSG00000143107
PRDM13	ENSG00000112238
GALNT9	ENSG00000182870
LYPD4	ENSG00000273111
PTGIS	ENSG00000124212
FBLN2	ENSG00000163520
KPRP	ENSG00000203786
TMEM269	ENSG00000274386
IGF1R	ENSG00000140443
C6orf58	ENSG00000184530
SLC6A9	ENSG00000196517
RNF150	ENSG00000170153
KIRREL3	ENSG00000149571
GABRB2	ENSG00000145864
NWD2	ENSG00000174145
TJP3	ENSG00000105289
GPM6A	ENSG00000150625
TENM1	ENSG00000009694
PROX1	ENSG00000117707
TMEM67	ENSG00000164953
ENPEP	ENSG00000138792
VSTM5	ENSG00000214376
ACSM5	ENSG00000183549
GPLD1	ENSG00000112293
PIR	ENSG00000087842
ADHFE1	ENSG00000147576
S100A10	ENSG00000197747
NAV2	ENSG00000166833
MYOZ3	ENSG00000164591
ERG	ENSG00000157554
A2ML1	ENSG00000166535
DGKB	ENSG00000136267
AFDN	ENSG00000130396
PLCB4	ENSG00000101333
LIMS2	ENSG00000072163
COL15A1	ENSG00000204291
NR5A2	ENSG00000116833
CCER1	ENSG00000197651
ALOX15	ENSG00000161905
ADGRG1	ENSG00000205336
SMPDL3B	ENSG00000130768
RAB6B	ENSG00000154917
KIF19	ENSG00000196169
C7	ENSG00000112936
INSYN1	ENSG00000205363
SEMA3A	ENSG00000075213
NELL2	ENSG00000184613
TMPRSS5	ENSG00000166682
CD180	ENSG00000134061
SLC6A7	ENSG00000011083
TRIM7	ENSG00000146054
ACOXL	ENSG00000153093
ANGPTL2	ENSG00000136859
FST	ENSG00000134363
EFCAB12	ENSG00000172771
ZAP70	ENSG00000115085
RHOC	ENSG00000155366
KCNB1	ENSG00000158445
STK31	ENSG00000196335
NSUN7	ENSG00000179299
C8B	ENSG00000021852
AFAP1L1	ENSG00000157510
ADRA2B	ENSG00000274286
CYP4F3	ENSG00000186529
ERICH6	ENSG00000163645
SLC5A4	ENSG00000100191
TAF7L	ENSG00000102387
RAI14	ENSG00000039560
SCML4	ENSG00000146285
SORCS2	ENSG00000184985
FRRS1L	ENSG00000260230
MROH5	ENSG00000226807
NR2E1	ENSG00000112333
REM2	ENSG00000139890
ZNF541	ENSG00000118156
ANXA3	ENSG00000138772
PTK2	ENSG00000169398
INSC	ENSG00000188487
PGA3	ENSG00000229859
PAX1	ENSG00000125813
TSNAXIP1	ENSG00000102904
ITLN1	ENSG00000179914
KCNN3	ENSG00000143603
HAVCR2	ENSG00000135077
FAM83F	ENSG00000133477
PRSS16	ENSG00000112812
ADAM12	ENSG00000148848
SERPINE2	ENSG00000135919
COL13A1	ENSG00000197467
NCKAP1	ENSG00000061676
FLG2	ENSG00000143520
SELP	ENSG00000174175
TPH2	ENSG00000139287
GALNT14	ENSG00000158089
DCLK1	ENSG00000133083
GALR1	ENSG00000166573
MUSK	ENSG00000030304
NOS1	ENSG00000089250
KCNS1	ENSG00000124134
CELF4	ENSG00000101489
KSR2	ENSG00000171435
MPIG6B	ENSG00000204420
PAK3	ENSG00000077264
ELN	ENSG00000049540
MUC6	ENSG00000184956
HLA-DRA	ENSG00000204287
PCOLCE2	ENSG00000163710
MOB3B	ENSG00000120162
VWF	ENSG00000110799
RHCE	ENSG00000188672
TMEM132B	ENSG00000139364
LRRC32	ENSG00000137507
CASP14	ENSG00000105141
CREB3L3	ENSG00000060566
PRRT2	ENSG00000167371
CDHR3	ENSG00000128536
GOLGA6L22	ENSG00000277865
TMEM63C	ENSG00000165548
CYP2E1	ENSG00000130649
SLC30A4	ENSG00000104154
FLRT2	ENSG00000185070
KRT1	ENSG00000167768
KLHL3	ENSG00000146021
PLAAT3	ENSG00000176485
SNTG2	ENSG00000172554
TMEM71	ENSG00000165071
HHAT	ENSG00000054392
GLRA1	ENSG00000145888
DGKI	ENSG00000157680
LHX1	ENSG00000273706
SLC4A8	ENSG00000050438
DPF1	ENSG00000011332
DYTN	ENSG00000232125
GALNT15	ENSG00000131386
HCN1	ENSG00000164588
RAG1	ENSG00000166349
RAET1E	ENSG00000164520
SLC5A11	ENSG00000158865
SPTBN2	ENSG00000173898
EDARADD	ENSG00000186197
GRIA2	ENSG00000120251
CCDC80	ENSG00000091986
PTCRA	ENSG00000171611
PTGER3	ENSG00000050628
GPR61	ENSG00000156097
IL18R1	ENSG00000115604
PCSK1	ENSG00000175426
CABP1	ENSG00000157782
TAF1L	ENSG00000122728
GOLGA6L10	ENSG00000278662
NPTX1	ENSG00000171246
MAP7D2	ENSG00000184368
NOX5	ENSG00000255346
ACP6	ENSG00000162836
ROPN1B	ENSG00000114547
SOX6	ENSG00000110693
MAP1A	ENSG00000166963
SLC6A20	ENSG00000163817
PPP4R4	ENSG00000119698
SCARA3	ENSG00000168077
NKAIN2	ENSG00000188580
DNAAF11	ENSG00000129295
ZDHHC11B	ENSG00000206077
ISG20	ENSG00000172183
EEF1A2	ENSG00000101210
BCAN	ENSG00000132692
FAM153A	ENSG00000170074
AKR1C3	ENSG00000196139
PKD1L1	ENSG00000158683
GARIN2	ENSG00000172717
BACE2	ENSG00000182240
RBMS3	ENSG00000144642
PLD5	ENSG00000180287
RNF17	ENSG00000132972
CNKSR3	ENSG00000153721
COL24A1	ENSG00000171502
ACE	ENSG00000159640
STXBP6	ENSG00000168952
BMPER	ENSG00000164619
SH3TC2	ENSG00000169247
CAMK2B	ENSG00000058404
OXTR	ENSG00000180914
DCLK3	ENSG00000163673
DLL3	ENSG00000090932
KIAA1549L	ENSG00000110427
SCN4B	ENSG00000177098
RGL3	ENSG00000205517
MPP4	ENSG00000082126
C16orf96	ENSG00000205832
SHISAL2A	ENSG00000182183
PAX8	ENSG00000125618
PGC	ENSG00000096088
SPRED3	ENSG00000188766
PRR36	ENSG00000183248
GSDMC	ENSG00000147697
THNSL2	ENSG00000144115
ETV7	ENSG00000010030
ESRRB	ENSG00000119715
PLSCR4	ENSG00000114698
HNF1B	ENSG00000275410
NECAB1	ENSG00000123119
FCER2	ENSG00000104921
FER1L6	ENSG00000214814
WLS	ENSG00000116729
HNF4A	ENSG00000101076
KASH5	ENSG00000161609
CD300E	ENSG00000186407
CA8	ENSG00000178538
ANGPTL4	ENSG00000167772
PCSK9	ENSG00000169174
CCDC163	ENSG00000280670
DPP6	ENSG00000130226
CCSER1	ENSG00000184305
CROCC2	ENSG00000226321
TC2N	ENSG00000165929
NUP210L	ENSG00000143552
RP1	ENSG00000104237
SLC26A5	ENSG00000170615
IMPG2	ENSG00000081148
SDR42E1	ENSG00000184860
LTK	ENSG00000062524
SRPX2	ENSG00000102359
IGDCC4	ENSG00000103742
TRIO	ENSG00000038382
CREB5	ENSG00000146592
PDGFB	ENSG00000100311
SLC44A2	ENSG00000129353
ECE1	ENSG00000117298
NCF2	ENSG00000116701
DOCK9	ENSG00000088387
HLA-DQB2	ENSG00000232629
EBF1	ENSG00000164330
CDHR1	ENSG00000148600
POU2AF1	ENSG00000110777
SLC8A2	ENSG00000118160
FN1	ENSG00000115414
LRRC74B	ENSG00000187905
MTSS1	ENSG00000170873
SRL	ENSG00000185739
LIPH	ENSG00000163898
APLN	ENSG00000171388
PLEKHA7	ENSG00000166689
AIF1L	ENSG00000126878
SAMD11	ENSG00000187634
ANKRD34A	ENSG00000272031
GRK1	ENSG00000185974
FMO1	ENSG00000010932
GCOM1	ENSG00000137878
PRTG	ENSG00000166450
ENAH	ENSG00000154380
FBN1	ENSG00000166147
SH2D2A	ENSG00000027869
CACNB4	ENSG00000182389
ATP2B2	ENSG00000157087
APOBEC3D	ENSG00000243811
TXLNB	ENSG00000164440
GATA4	ENSG00000136574
NLRP2	ENSG00000022556
TMEM25	ENSG00000149582
UNC5D	ENSG00000156687
PARP11	ENSG00000111224
APOB	ENSG00000084674
HLA-DMB	ENSG00000242574
SLIT3	ENSG00000184347
UPB1	ENSG00000100024
KIR3DL3	ENSG00000242019
TFCP2L1	ENSG00000115112
PCDH7	ENSG00000169851
FREM1	ENSG00000164946
SAMD13	ENSG00000203943
KCNJ6	ENSG00000157542
DNAH5	ENSG00000039139
CETP	ENSG00000087237
ABCB11	ENSG00000073734
PTPRU	ENSG00000060656
ASTN2	ENSG00000148219
RAB7B	ENSG00000276600
FHDC1	ENSG00000137460
SEC14L5	ENSG00000103184
GRIA3	ENSG00000125675
BCAM	ENSG00000187244
TNNI3	ENSG00000129991
EPB41L4A	ENSG00000129595
FUZ	ENSG00000010361
TTC39B	ENSG00000155158
PRSS37	ENSG00000165076
GLB1L2	ENSG00000149328
LGMN	ENSG00000100600
TREML2	ENSG00000112195
ITGA9	ENSG00000144668
CFAP144	ENSG00000186973
TEX14	ENSG00000121101
RFESD	ENSG00000175449
ATP8A2	ENSG00000132932
VGF	ENSG00000128564
IL2RB	ENSG00000100385
STRA6	ENSG00000137868
ARHGEF37	ENSG00000183111
POU6F1	ENSG00000184271
CTSF	ENSG00000174080
SLC22A3	ENSG00000146477
ERGIC1	ENSG00000113719
COLEC11	ENSG00000118004
CYP4A11	ENSG00000187048
C1orf21	ENSG00000116667
TEX9	ENSG00000151575
EPB41L1	ENSG00000088367
STC2	ENSG00000113739
DLG2	ENSG00000150672
CAPS2	ENSG00000180881
CCDC33	ENSG00000140481
SYNGAP1	ENSG00000197283
MYBPC1	ENSG00000196091
SORBS2	ENSG00000154556
MEIOSIN	ENSG00000237452
KHDRBS3	ENSG00000131773
GFPT2	ENSG00000131459
FAM83A	ENSG00000147689
TRPM8	ENSG00000144481
GLDN	ENSG00000186417
MECOM	ENSG00000085276
IL7R	ENSG00000168685
SYT17	ENSG00000103528
KLHL25	ENSG00000183655
FCRL5	ENSG00000143297
APOC1	ENSG00000130208
RASGRF1	ENSG00000058335
NPAS4	ENSG00000174576
CALD1	ENSG00000122786
RASGEF1B	ENSG00000138670
SLC23A1	ENSG00000170482
C1S	ENSG00000182326
SPRED1	ENSG00000166068
IL1R1	ENSG00000115594
RIMKLA	ENSG00000177181
PAQR5	ENSG00000137819
ODAD2	ENSG00000169126
TMPRSS11D	ENSG00000153802
CAPN12	ENSG00000182472
FGFR4	ENSG00000160867
CAPN13	ENSG00000162949
KRT7	ENSG00000135480
ADORA1	ENSG00000163485
BCAS4	ENSG00000124243
GBP1	ENSG00000117228
KCNQ3	ENSG00000184156
LBH	ENSG00000213626
AGXT	ENSG00000172482
FGF14	ENSG00000102466
ADRA1A	ENSG00000120907
SLC16A6	ENSG00000108932
MEX3A	ENSG00000254726
PODN	ENSG00000174348
CDH13	ENSG00000140945
GRHL2	ENSG00000083307
IYD	ENSG00000009765
MYT1	ENSG00000196132
IL1RN	ENSG00000136689
AJAP1	ENSG00000196581
PDGFRL	ENSG00000104213
OPN5	ENSG00000124818
FRAS1	ENSG00000138759
DENND2C	ENSG00000175984
NELL1	ENSG00000165973
TMEM272	ENSG00000281106
GPA33	ENSG00000143167
GFI1B	ENSG00000165702
HGD	ENSG00000113924
MYT1L	ENSG00000186487
APOL3	ENSG00000128284
SCN5A	ENSG00000183873
SNX15	ENSG00000110025
ABLIM3	ENSG00000173210
ETNK2	ENSG00000143845
AMPH	ENSG00000078053
HLF	ENSG00000108924
DLL1	ENSG00000198719
ITGB4	ENSG00000132470
PSD2	ENSG00000146005
NFIB	ENSG00000147862
ADAMTS17	ENSG00000140470
ATP6V0A4	ENSG00000105929
FAM177B	ENSG00000197520
IRAK2	ENSG00000134070
CACNA1F	ENSG00000102001
GLIS3	ENSG00000107249
MAP2	ENSG00000078018
ANKS1B	ENSG00000185046
JAML	ENSG00000160593
ANK2	ENSG00000145362
ANO5	ENSG00000171714
TEK	ENSG00000120156
ABCC2	ENSG00000023839
ATP4A	ENSG00000105675
SYT3	ENSG00000213023
CCDC141	ENSG00000163492
OTOG	ENSG00000188162
MEGF10	ENSG00000145794
ATP6V0D2	ENSG00000147614
GCNT3	ENSG00000140297
LAMA1	ENSG00000101680
NDUFA4L2	ENSG00000185633
F12	ENSG00000131187
CNTFR	ENSG00000122756
SERPING1	ENSG00000149131
ZNF648	ENSG00000179930
AEBP1	ENSG00000106624
PLCH2	ENSG00000149527
CD274	ENSG00000120217
CASQ2	ENSG00000118729
SLC1A2	ENSG00000110436
LRRC55	ENSG00000183908
PRKAG3	ENSG00000115592
DAPK2	ENSG00000035664
DMGDH	ENSG00000132837
KIR2DL1	ENSG00000125498
GDPD4	ENSG00000178795
ELMOD1	ENSG00000110675
CA12	ENSG00000074410
BEND5	ENSG00000162373
LBP	ENSG00000129988
BATF2	ENSG00000168062
SBK1	ENSG00000188322
PXYLP1	ENSG00000155893
ADAMTS8	ENSG00000134917
BEND4	ENSG00000188848
C1orf127	ENSG00000175262
TIGIT	ENSG00000181847
CD74	ENSG00000019582
SERPINA1	ENSG00000197249
B3GAT1	ENSG00000109956
KCNK9	ENSG00000169427
ADAMTSL3	ENSG00000156218
CDH15	ENSG00000129910
PCDHB1	ENSG00000171815
GIMAP4	ENSG00000133574
LHFPL2	ENSG00000145685
PGM5	ENSG00000154330
C3orf20	ENSG00000131379
CNIH3	ENSG00000143786
TSKS	ENSG00000126467
DNAJC6	ENSG00000116675
SLC16A10	ENSG00000112394
CILP2	ENSG00000160161
SPTBN4	ENSG00000160460
LIPG	ENSG00000101670
PGBD5	ENSG00000177614
KCNMA1	ENSG00000156113
ZP1	ENSG00000149506
NUGGC	ENSG00000189233
ABCB5	ENSG00000004846
RTN1	ENSG00000139970
FLG	ENSG00000143631
PCDH11X	ENSG00000102290
CORO2B	ENSG00000103647
WDR64	ENSG00000162843
SMIM24	ENSG00000095932
FBXW12	ENSG00000164049
LILRB5	ENSG00000105609
GRIN2A	ENSG00000183454
RBP1	ENSG00000114115
PATJ	ENSG00000132849
ALG14	ENSG00000172339
FNDC5	ENSG00000160097
CACNA1C	ENSG00000151067
TRIML2	ENSG00000179046
RNASE2	ENSG00000169385
ABCA4	ENSG00000198691
PNMA2	ENSG00000240694
SV2C	ENSG00000122012
CELF3	ENSG00000159409
SLC22A13	ENSG00000172940
RXFP1	ENSG00000171509
SLC6A5	ENSG00000165970
NRXN3	ENSG00000021645
COLGALT2	ENSG00000198756
MYH7	ENSG00000092054
CCDC122	ENSG00000151773
EDNRB	ENSG00000136160
PDE8B	ENSG00000113231
SCTR	ENSG00000080293
TTYH2	ENSG00000141540
USHBP1	ENSG00000130307
GSTO2	ENSG00000065621
DDX25	ENSG00000109832
KCNS2	ENSG00000156486
ARHGAP20	ENSG00000137727
SYNPO	ENSG00000171992
SAMD3	ENSG00000164483
ANO3	ENSG00000134343
CREB3L1	ENSG00000157613
PAX5	ENSG00000196092
SLC26A7	ENSG00000147606
NFATC4	ENSG00000100968
KLHL30	ENSG00000168427
FUT6	ENSG00000156413
TRPC3	ENSG00000138741
CARMIL2	ENSG00000159753
MATN1	ENSG00000162510
NHLH2	ENSG00000177551
CEP126	ENSG00000110318
MAP3K15	ENSG00000180815
ABCG4	ENSG00000172350
EFCAB8	ENSG00000215529
TESPA1	ENSG00000135426
EDN2	ENSG00000127129
CCL3	ENSG00000277632
NCKAP5	ENSG00000176771
NR3C2	ENSG00000151623
PKDREJ	ENSG00000130943
CACNA1B	ENSG00000148408
SNAP91	ENSG00000065609
ZMAT4	ENSG00000165061
XIRP2	ENSG00000163092
MOBP	ENSG00000168314
SRC	ENSG00000197122
DES	ENSG00000175084
TEAD3	ENSG00000007866
DPF3	ENSG00000205683
ADAMTS15	ENSG00000166106
OPCML	ENSG00000183715
PMEPA1	ENSG00000124225
ATP10B	ENSG00000118322
DZIP3	ENSG00000198919
ACSBG1	ENSG00000103740
DYNC1I1	ENSG00000158560
MROH2A	ENSG00000185038
TMEM232	ENSG00000186952
MEI1	ENSG00000167077
CFAP54	ENSG00000188596
MAP3K7CL	ENSG00000156265
TENT5C	ENSG00000183508
RASGEF1C	ENSG00000146090
MSMO1	ENSG00000052802
ME1	ENSG00000065833
TMCC2	ENSG00000133069
ENPP5	ENSG00000112796
ZNF358	ENSG00000198816
PMEL	ENSG00000185664
SHANK3	ENSG00000251322
UMOD	ENSG00000169344
COL7A1	ENSG00000114270
FIBCD1	ENSG00000130720
CDON	ENSG00000064309
MASP1	ENSG00000127241
TSPAN10	ENSG00000182612
TRPM3	ENSG00000083067
RIMS2	ENSG00000176406
RAET1G	ENSG00000203722
TG	ENSG00000042832
LAMC2	ENSG00000058085
DYRK3	ENSG00000143479
NYNRIN	ENSG00000205978
FAT2	ENSG00000086570
STX1B	ENSG00000099365
DNAH7	ENSG00000118997
SIDT1	ENSG00000072858
VSNL1	ENSG00000163032
OBSCN	ENSG00000154358
ZNF599	ENSG00000153896
CADM2	ENSG00000175161
CNKSR1	ENSG00000142675
GRIK5	ENSG00000105737
EPN3	ENSG00000049283
SEMA6D	ENSG00000137872
TNFSF4	ENSG00000117586
SERPINE1	ENSG00000106366
NMUR1	ENSG00000171596
STAG3	ENSG00000066923
FAM20A	ENSG00000108950
CFAP70	ENSG00000156042
KIF6	ENSG00000164627
ACTA1	ENSG00000143632
PHYHD1	ENSG00000175287
SLC6A4	ENSG00000108576
SVEP1	ENSG00000165124
DIO2	ENSG00000211448
TRPV3	ENSG00000167723
FCGR2A	ENSG00000143226
COL25A1	ENSG00000188517
ITGA3	ENSG00000005884
CACNG8	ENSG00000142408
CLMN	ENSG00000165959
SPDYE16	ENSG00000185040
COL14A1	ENSG00000187955
CHRNB2	ENSG00000160716
MAP6	ENSG00000171533
BSN	ENSG00000164061
CAMK4	ENSG00000152495
TMIGD3	ENSG00000121933
TRH	ENSG00000170893
EPHX4	ENSG00000172031
TTC21A	ENSG00000168026
PLS1	ENSG00000120756
ZDHHC11	ENSG00000188818
SERPINF1	ENSG00000132386
ARPP21	ENSG00000172995
APLP1	ENSG00000105290
CTTNBP2	ENSG00000077063
TMEM92	ENSG00000167105
TMEM151B	ENSG00000178233
SSC5D	ENSG00000179954
C12orf42	ENSG00000179088
HLA-DQB1	ENSG00000179344
FOXD4L4	ENSG00000184659
DLGAP2	ENSG00000198010
STK32A	ENSG00000169302
RTKN2	ENSG00000182010
IGSF9	ENSG00000085552
OPRK1	ENSG00000082556
CARD14	ENSG00000141527
SLC4A9	ENSG00000113073
TTC24	ENSG00000187862
PTPRD	ENSG00000153707
RORC	ENSG00000143365
MROH9	ENSG00000117501
TRIM9	ENSG00000100505
PLXNA4	ENSG00000221866
RIMS1	ENSG00000079841
MYRIP	ENSG00000170011
PHF24	ENSG00000122733
EGFR	ENSG00000146648
NT5DC4	ENSG00000144130
PITX2	ENSG00000164093
TRIM71	ENSG00000206557
NPR1	ENSG00000169418
ASIC2	ENSG00000108684
LRRC27	ENSG00000148814
MOCOS	ENSG00000075643
BCAR1	ENSG00000050820
TMEM38A	ENSG00000072954
PKD1L3	ENSG00000277481
FLT1	ENSG00000102755
HECW2	ENSG00000138411
C16orf95	ENSG00000260456
REELD1	ENSG00000250673
LRP2	ENSG00000081479
MAST4	ENSG00000069020
COL9A1	ENSG00000112280
SEPTIN10	ENSG00000186522
FOXO6	ENSG00000204060
ASAP3	ENSG00000088280
KAZN	ENSG00000189337
TNF	ENSG00000232810
USH1C	ENSG00000006611
NALCN	ENSG00000102452
CHST9	ENSG00000154080
LRP1B	ENSG00000168702
SNTG1	ENSG00000147481
MUC2	ENSG00000198788
BNC2	ENSG00000173068
CA11	ENSG00000063180
GOLGA6L26	ENSG00000273756
DNAH12	ENSG00000174844
SVOPL	ENSG00000157703
CACNA1I	ENSG00000100346
PKHD1	ENSG00000170927
PKD1L2	ENSG00000166473
APCDD1	ENSG00000154856
BPIFB1	ENSG00000125999
GGTA1	ENSG00000204136
ITGB5	ENSG00000082781
CCDC171	ENSG00000164989
FGD6	ENSG00000180263
TNFRSF10C	ENSG00000173535
IL2RG	ENSG00000147168
MARCKSL1	ENSG00000175130
PPP1R1A	ENSG00000135447
CLCN1	ENSG00000188037
MYO18B	ENSG00000133454
SLC39A5	ENSG00000139540
PDX1	ENSG00000139515
SULF1	ENSG00000137573
ADGRB2	ENSG00000121753
SYN3	ENSG00000185666
FAM47E	ENSG00000189157
TSPEAR	ENSG00000175894
NFIA	ENSG00000162599
DUOX1	ENSG00000137857
MCC	ENSG00000171444
TRPC5	ENSG00000072315
DAAM1	ENSG00000100592
SH2D3A	ENSG00000125731
FBN3	ENSG00000142449
ATL1	ENSG00000198513
RPH3A	ENSG00000089169
ZNF366	ENSG00000178175
IFI44L	ENSG00000137959
LAMA4	ENSG00000112769
LY9	ENSG00000122224
NECAB2	ENSG00000103154
MAPK8IP2	ENSG00000008735
HSPA6	ENSG00000173110
ERICH6B	ENSG00000165837
ART1	ENSG00000129744
RHBDL3	ENSG00000141314
MED12L	ENSG00000144893
ABCC8	ENSG00000006071
MAGI1	ENSG00000151276
CHRNA7	ENSG00000175344
LILRA2	ENSG00000239998
BRSK1	ENSG00000160469
TLE6	ENSG00000104953
ZNF385D	ENSG00000151789
ANK1	ENSG00000029534
BCL9	ENSG00000116128
WBP2NL	ENSG00000183066
RNF183	ENSG00000165188
ESRRG	ENSG00000196482
PRSS3	ENSG00000010438
UNC13A	ENSG00000130477
IL19	ENSG00000142224
MYOM3	ENSG00000142661
USB1	ENSG00000103005
PXDNL	ENSG00000147485
KMO	ENSG00000117009
TRIM72	ENSG00000177238
CHD5	ENSG00000116254
COL12A1	ENSG00000111799
SLC35F3	ENSG00000183780
ARNT2	ENSG00000172379
EPHA4	ENSG00000116106
RASD2	ENSG00000100302
SELL	ENSG00000188404
FXYD6	ENSG00000137726
TMPRSS6	ENSG00000187045
FAM174B	ENSG00000185442
SKAP1	ENSG00000141293
C6	ENSG00000039537
ARAP2	ENSG00000047365
PTCH2	ENSG00000117425
PPP1R16B	ENSG00000101445
RASIP1	ENSG00000105538
AKR1C2	ENSG00000151632
NGEF	ENSG00000066248
ACTR3C	ENSG00000106526
PLEKHG1	ENSG00000120278
ARMC9	ENSG00000135931
PLD4	ENSG00000166428
NEB	ENSG00000183091
AXDND1	ENSG00000162779
TNC	ENSG00000041982
KLC3	ENSG00000104892
WNT2B	ENSG00000134245
GVQW3	ENSG00000179240
TGFB1I1	ENSG00000140682
CUX2	ENSG00000111249
GPR65	ENSG00000140030
BCL11B	ENSG00000127152
FCRLB	ENSG00000162746
GRHL3	ENSG00000158055
SLC6A1	ENSG00000157103
SLC8A3	ENSG00000100678
NUAK1	ENSG00000074590
GSTM5	ENSG00000134201
GRIN1	ENSG00000176884
LRRC23	ENSG00000010626
MAST1	ENSG00000105613
KCNK10	ENSG00000100433
ADGRV1	ENSG00000164199
SPEG	ENSG00000072195
SH3D19	ENSG00000109686
EML6	ENSG00000214595
IGFN1	ENSG00000163395
ROBO2	ENSG00000185008
IGFBP3	ENSG00000146674
SLC24A2	ENSG00000155886
SYNE1	ENSG00000131018
GPRC5B	ENSG00000167191
RFX4	ENSG00000111783
POPDC2	ENSG00000121577
GNA15	ENSG00000060558
RGCC	ENSG00000102760
CRX	ENSG00000105392
[truncated: 2,523 more rows]

## Sheet: 873 common_SDEG
Gene	ID
VPS13C	ENSG00000184702
PHIP	ENSG00000164733
NIN	ENSG00000128165
DMXL2	ENSG00000105261
NOTCH2	ENSG00000162520
PLCB2	ENSG00000068976
ANKRD36	ENSG00000213722
LYST	ENSG00000110092
ROCK1	ENSG00000116761
CNTRL	ENSG00000124374
ZEB2	ENSG00000187116
MBNL1	ENSG00000069702
KDM4A	ENSG00000198182
TTC7A	ENSG00000196872
PIK3CB	ENSG00000214357
CHKA	ENSG00000160211
EMILIN2	ENSG00000124615
ZNF207	ENSG00000105767
WNK1	ENSG00000118200
ITPR1	ENSG00000115896
BOD1L1	ENSG00000119950
PARP8	ENSG00000152430
ANO6	ENSG00000235568
RUNX1	ENSG00000101162
FRY	ENSG00000144712
SAMHD1	ENSG00000147145
TBC1D8	ENSG00000137203
RALGAPA2	ENSG00000159733
ZNF638	ENSG00000134202
BCLAF1	ENSG00000197978
VPS13B	ENSG00000133112
DDX17	ENSG00000056558
RASGRP2	ENSG00000113758
TRAPPC9	ENSG00000145623
PCNT	ENSG00000166922
HEXB	ENSG00000126500
EIF4G3	ENSG00000134940
SRSF6	ENSG00000042286
POLE	ENSG00000187736
MYO1F	ENSG00000059804
RBM39	ENSG00000132965
ESYT1	ENSG00000122877
MNDA	ENSG00000115295
PDE7A	ENSG00000150347
ILF3	ENSG00000262655
RSRC1	ENSG00000131015
DOCK2	ENSG00000182359
AP1G2	ENSG00000112246
SLC22A15	ENSG00000147570
MYCBP2	ENSG00000205726
ZNF521	ENSG00000163682
ATM	ENSG00000168807
CERS6	ENSG00000273611
CPT1A	ENSG00000134256
MIS18BP1	ENSG00000106688
ADCY9	ENSG00000006747
RBM26	ENSG00000102362
BAHCC1	ENSG00000105996
SPIDR	ENSG00000188282
ITGA4	ENSG00000005243
ST3GAL3	ENSG00000259224
NAIP	ENSG00000163517
ANAPC4	ENSG00000105246
JMJD1C	ENSG00000142937
TRA2B	ENSG00000185920
TAOK1	ENSG00000107242
TAOK3	ENSG00000114455
INPP4A	ENSG00000124523
PPP1R12B	ENSG00000198763
MTR	ENSG00000162496
SLC15A2	ENSG00000104881
PLCG2	ENSG00000211452
ARHGDIB	ENSG00000130772
SZT2	ENSG00000212907
IKBKB	ENSG00000144320
SPG11	ENSG00000164713
SRSF1	ENSG00000196553
PDE3B	ENSG00000180879
NCL	ENSG00000188760
IGF2R	ENSG00000163644
IRAK3	ENSG00000184640
NXF3	ENSG00000117791
NCKAP1L	ENSG00000081818
POLR2A	ENSG00000163975
CEP350	ENSG00000007264
ANAPC5	ENSG00000109107
MTFR1	ENSG00000187024
RFC4	ENSG00000118308
MANBA	ENSG00000180828
PBX3	ENSG00000178764
GRIPAP1	ENSG00000187699
DOCK5	ENSG00000111490
ANAPC2	ENSG00000122986
FAR1	ENSG00000040608
KLC1	ENSG00000084731
POLD1	ENSG00000137274
SRSF4	ENSG00000170175
LYZ	ENSG00000186009
NOP58	ENSG00000081377
RAB11FIP3	ENSG00000244274
MLKL	ENSG00000105373
SRSF5	ENSG00000126705
CHST11	ENSG00000142405
CFLAR	ENSG00000137941
FAM120B	ENSG00000130244
TLN1	ENSG00000198712
RNF213	ENSG00000095585
APLP2	ENSG00000158258
JAK2	ENSG00000245680
WDFY2	ENSG00000188981
RASA1	ENSG00000204956
MDM2	ENSG00000119411
PIKFYVE	ENSG00000205482
SENP6	ENSG00000176919
CELF2	ENSG00000182676
RUNX2	ENSG00000008300
ASAP1	ENSG00000157601
ARL8B	ENSG00000143575
SND1	ENSG00000065054
RREB1	ENSG00000119943
SRGAP2	ENSG00000114315
PIK3R1	ENSG00000107104
MS4A6A	ENSG00000125246
HSP90B1	ENSG00000081853
P2RY8	ENSG00000168785
DENND1A	ENSG00000186132
CHD1	ENSG00000140575
SETX	ENSG00000135749
CCDC88A	ENSG00000175463
FAM20C	ENSG00000187609
THRAP3	ENSG00000283288
LPP	ENSG00000196878
ARHGAP26	ENSG00000155093
E2F1	ENSG00000146112
LRP1	ENSG00000189045
LRP5	ENSG00000167508
STAT1	ENSG00000125753
LCP2	ENSG00000135916
ATF7IP	ENSG00000161944
TNRC18	ENSG00000024422
GLS	ENSG00000198873
MYBL2	ENSG00000159189
SP1	ENSG00000105270
DNAJC11	ENSG00000173372
CUL1	ENSG00000163686
RPAP2	ENSG00000102882
FRYL	ENSG00000104290
POLE3	ENSG00000171428
PCNA	ENSG00000135625
AP3B1	ENSG00000115919
SRSF2	ENSG00000137218
RABGGTB	ENSG00000040199
MYB	ENSG00000008277
TTC3	ENSG00000141040
LONRF3	ENSG00000104497
TRIT1	ENSG00000133678
HMBOX1	ENSG00000118922
ANPEP	ENSG00000092621
ATG7	ENSG00000164088
EIF2AK2	ENSG00000026025
EP400	ENSG00000108352
GTF2I	ENSG00000142961
RPS6KA3	ENSG00000189195
CPNE8	ENSG00000130203
ZNF507	ENSG00000198840
TTI1	ENSG00000070501
R3HDM1	ENSG00000120129
ATP11A	ENSG00000140044
P2RY2	ENSG00000185909
INTS3	ENSG00000155592
PTPRC	ENSG00000163564
GFOD1	ENSG00000067445
KDM5A	ENSG00000133661
ASXL2	ENSG00000138686
BUB1B	ENSG00000165046
ASCC3	ENSG00000176473
RAI1	ENSG00000177453
FOXP1	ENSG00000104219
GSE1	ENSG00000110171
CD38	ENSG00000104419
ZNF438	ENSG00000101017
NOL8	ENSG00000166016
SETD5	ENSG00000170325
NT5C2	ENSG00000187860
SRPK1	ENSG00000187554
GNL3	ENSG00000269242
TMEM165	ENSG00000185614
RNASEH2B	ENSG00000091136
FCHSD2	ENSG00000240972
IKBKE	ENSG00000143398
COX6C	ENSG00000183060
DLG1	ENSG00000149273
PRKAA1	ENSG00000156170
USP15	ENSG00000163221
VPS29	ENSG00000130787
FYCO1	ENSG00000107731
TELO2	ENSG00000113369
MTOR	ENSG00000002834
PPP5C	ENSG00000163666
TOPORS	ENSG00000069399
CYBB	ENSG00000063177
RAB3C	ENSG00000104783
TET3	ENSG00000185761
CAD	ENSG00000176871
SMG1	ENSG00000111679
CCNE2	ENSG00000106327
UTRN	ENSG00000167536
RANBP1	ENSG00000103507
GFM1	ENSG00000120262
HRH2	ENSG00000166123
ITFG1	ENSG00000143499
CYCS	ENSG00000143994
SLITRK4	ENSG00000181031
POLD3	ENSG00000164850
SMARCA4	ENSG00000178802
GSDMD	ENSG00000188710
CHEK1	ENSG00000177694
AARS2	ENSG00000163624
RSAD1	ENSG00000100979
SCFD2	ENSG00000136068
TRIM14	ENSG00000115274
CENPP	ENSG00000136514
SKP2	ENSG00000130175
ATR	ENSG00000233056
ORC6	ENSG00000196072
TMEM138	ENSG00000269313
CCNE1	ENSG00000196263
GMNN	ENSG00000163885
AVPR2	ENSG00000110442
GP1BA	ENSG00000185340
RXFP4	ENSG00000122477
SLC17A7	ENSG00000104888
ADAMTS4	ENSG00000158859
ATP1A3	ENSG00000105409
GRIK2	ENSG00000164418
PLCXD2	ENSG00000240891
PDE2A	ENSG00000186642
CDC42BPA	ENSG00000143776
POU2F3	ENSG00000137709
SRCIN1	ENSG00000277363
CACNA1S	ENSG00000081248
RYR1	ENSG00000196218
CD247	ENSG00000198821
WIPF3	ENSG00000122574
MUC16	ENSG00000181143
JAK3	ENSG00000105639
RUNX1T1	ENSG00000079102
RYR3	ENSG00000198838
CSGALNACT1	ENSG00000147408
SAMD4A	ENSG00000020577
IL32	ENSG00000008517
CHRM3	ENSG00000133019
KCNJ5	ENSG00000120457
GNG4	ENSG00000168243
ZNF395	ENSG00000186918
FHIT	ENSG00000189283
GABRA3	ENSG00000011677
PDE4C	ENSG00000105650
PDE10A	ENSG00000112541
PDE1C	ENSG00000154678
TNFSF11	ENSG00000120659
GABRA1	ENSG00000022355
LPAR3	ENSG00000171517
CD40LG	ENSG00000102245
CACNA1D	ENSG00000157388
PBX1	ENSG00000185630
KCNJ10	ENSG00000177807
SHC3	ENSG00000148082
LRRC61	ENSG00000127399
GNG12	ENSG00000172380
STAP2	ENSG00000178078
GRM4	ENSG00000124493
ZBTB16	ENSG00000109906
MANSC1	ENSG00000111261
CD24	ENSG00000272398
DUSP8	ENSG00000184545
SLC12A5	ENSG00000124140
CGN	ENSG00000143375
COL5A1	ENSG00000130635
RYR2	ENSG00000198626
PLAT	ENSG00000104368
TIAM1	ENSG00000156299
PKNOX2	ENSG00000165495
ANKUB1	ENSG00000206199
FERMT2	ENSG00000073712
NTRK1	ENSG00000198400
DYSF	ENSG00000135636
ZNF462	ENSG00000148143
FCN1	ENSG00000085265
TSPAN6	ENSG00000000003
MSC	ENSG00000178860
ZFHX4	ENSG00000091656
TTBK1	ENSG00000146216
LOX	ENSG00000113083
DPYSL3	ENSG00000113657
ADCY5	ENSG00000173175
PLA2G4F	ENSG00000168907
HLA-DPB1	ENSG00000223865
TBX2	ENSG00000121068
GABRA2	ENSG00000151834
CLMP	ENSG00000166250
PIWIL2	ENSG00000197181
CSF1	ENSG00000184371
PCDHGA6	ENSG00000253731
ARL4D	ENSG00000175906
ANKFN1	ENSG00000153930
WNT3A	ENSG00000154342
SULF2	ENSG00000196562
TRIM67	ENSG00000119283
OPRM1	ENSG00000112038
SRRM4	ENSG00000139767
ENTPD3	ENSG00000168032
SLAMF6	ENSG00000162739
ADCY2	ENSG00000078295
ERRFI1	ENSG00000116285
CACNA1G	ENSG00000006283
APBB2	ENSG00000163697
MADCAM1	ENSG00000099866
HTR4	ENSG00000164270
CYP3A5	ENSG00000106258
WFS1	ENSG00000109501
ST6GALNAC3	ENSG00000184005
STON1	ENSG00000243244
PDE11A	ENSG00000128655
ADCY10	ENSG00000143199
HLA-DMA	ENSG00000204257
C5AR1	ENSG00000197405
SGIP1	ENSG00000118473
USP18	ENSG00000184979
IL1B	ENSG00000125538
SLC1A7	ENSG00000162383
KCNMB4	ENSG00000135643
TGFB2	ENSG00000092969
GNAO1	ENSG00000087258
TNFRSF11A	ENSG00000141655
UNC13A	ENSG00000130477
PKHD1	ENSG00000170927
IL15RA	ENSG00000134470
FZD4	ENSG00000174804
ARHGEF38	ENSG00000236699
EXOC3L1	ENSG00000179044
BEND7	ENSG00000165626
COL4A4	ENSG00000081052
ABCC8	ENSG00000006071
LCK	ENSG00000182866
IRS1	ENSG00000169047
CACNA1A	ENSG00000141837
LRP1B	ENSG00000168702
NQO1	ENSG00000181019
MVK	ENSG00000110921
LYNX1	ENSG00000180155
EGFR	ENSG00000146648
PLXNA4	ENSG00000221866
OASL	ENSG00000135114
MAMLD1	ENSG00000013619
SMO	ENSG00000128602
GEM	ENSG00000164949
CHRM5	ENSG00000184984
CACNA1I	ENSG00000100346
FLT1	ENSG00000102755
GABBR1	ENSG00000204681
PLEKHA5	ENSG00000052126
CA7	ENSG00000168748
CLDN12	ENSG00000157224
FBXL16	ENSG00000127585
TRPC1	ENSG00000144935
CACNA1B	ENSG00000148408
RAD51B	ENSG00000182185
CLEC7A	ENSG00000172243
MMP19	ENSG00000123342
HIVEP2	ENSG00000010818
KITLG	ENSG00000049130
NPR1	ENSG00000169418
SYP	ENSG00000102003
GLI1	ENSG00000111087
SH2D3C	ENSG00000095370
COL4A1	ENSG00000187498
HSPA1L	ENSG00000204390
GRIK5	ENSG00000105737
GRIN2A	ENSG00000183454
CCR9	ENSG00000173585
CACNA1C	ENSG00000151067
PRSS3	ENSG00000010438
GPRC5B	ENSG00000167191
CCND2	ENSG00000118971
SIDT1	ENSG00000072858
PDGFA	ENSG00000197461
FLT3LG	ENSG00000090554
GATA6	ENSG00000141448
CHRNA7	ENSG00000175344
ASIC2	ENSG00000108684
DDIT4	ENSG00000168209
LPAR1	ENSG00000198121
FPR1	ENSG00000171051
LEPR	ENSG00000116678
ASIC4	ENSG00000072182
CCDC141	ENSG00000163492
PID1	ENSG00000153823
LGALS3BP	ENSG00000108679
BMP4	ENSG00000125378
PCDH12	ENSG00000113555
SORBS2	ENSG00000154556
OPRK1	ENSG00000082556
VIPR1	ENSG00000114812
SYTL3	ENSG00000164674
ADRA1A	ENSG00000120907
TRPV3	ENSG00000167723
MAP2K6	ENSG00000108984
MECOM	ENSG00000085276
PLA2G4C	ENSG00000105499
GHSR	ENSG00000121853
KCNJ6	ENSG00000157542
NPAS2	ENSG00000170485
ATF5	ENSG00000169136
SH3TC1	ENSG00000125089
AMOT	ENSG00000126016
SMPDL3A	ENSG00000172594
BCO2	ENSG00000197580
TRPC3	ENSG00000138741
USHBP1	ENSG00000130307
NR1H3	ENSG00000025434
DOCK4	ENSG00000128512
TFCP2L1	ENSG00000115112
IL17RC	ENSG00000163702
ATP2B2	ENSG00000157087
TRIM2	ENSG00000109654
PDE9A	ENSG00000160191
CREB5	ENSG00000146592
NFATC4	ENSG00000100968
HSPA6	ENSG00000173110
S1PR3	ENSG00000213694
SLC35F3	ENSG00000183780
TGFB3	ENSG00000119699
MUC20	ENSG00000176945
TSHR	ENSG00000165409
PLD5	ENSG00000180287
PRKCH	ENSG00000027075
CD59	ENSG00000085063
SCTR	ENSG00000080293
KSR2	ENSG00000171435
RTN1	ENSG00000139970
PTPRK	ENSG00000152894
SLC1A2	ENSG00000110436
KCNJ2	ENSG00000123700
PGM5	ENSG00000154330
NOS1	ENSG00000089250
KCNQ5	ENSG00000185760
PALLD	ENSG00000129116
RFTN2	ENSG00000162944
TNFSF14	ENSG00000125735
PPP1R16B	ENSG00000101445
GJC1	ENSG00000182963
KIR2DL1	ENSG00000125498
WNT3	ENSG00000108379
GCNT3	ENSG00000140297
SYNE1	ENSG00000131018
S1PR2	ENSG00000267534
ELN	ENSG00000049540
PCDH17	ENSG00000118946
DENND5A	ENSG00000184014
CACNA1F	ENSG00000102001
TBXAS1	ENSG00000059377
KRT7	ENSG00000135480
HLF	ENSG00000108924
KCNB1	ENSG00000158445
SYT11	ENSG00000132718
GATA4	ENSG00000136574
KHDRBS3	ENSG00000131773
FMO1	ENSG00000010932
PTGIR	ENSG00000160013
DDIT4L	ENSG00000145358
IL2RB	ENSG00000100385
CYP2E1	ENSG00000130649
GABRR2	ENSG00000111886
CD14	ENSG00000170458
ABAT	ENSG00000183044
OAS1	ENSG00000089127
PKP2	ENSG00000057294
SLC9A9	ENSG00000181804
FAM124A	ENSG00000150510
EDNRB	ENSG00000136160
PLCE1	ENSG00000138193
APOL3	ENSG00000128284
ITGA2	ENSG00000164171
LDHA	ENSG00000134333
FILIP1	ENSG00000118407
ADORA1	ENSG00000163485
HNF1B	ENSG00000275410
SNX15	ENSG00000110025
ZFHX2	ENSG00000136367
PLA2G6	ENSG00000184381
IL2RG	ENSG00000147168
TACR1	ENSG00000115353
LEF1	ENSG00000138795
SGSM1	ENSG00000167037
AGFG2	ENSG00000106351
PDGFB	ENSG00000100311
CHRND	ENSG00000135902
SIPA1L1	ENSG00000197555
GRIA3	ENSG00000125675
CSTB	ENSG00000160213
GLT1D1	ENSG00000151948
SERPINE1	ENSG00000106366
CRHR2	ENSG00000106113
ESRRB	ENSG00000119715
MAP3K15	ENSG00000180815
MCF2L	ENSG00000126217
GRIA2	ENSG00000120251
ADRA2B	ENSG00000274286
CABP1	ENSG00000157782
GRB10	ENSG00000106070
ALOX15	ENSG00000161905
ARHGEF37	ENSG00000183111
COL13A1	ENSG00000197467
PTPRH	ENSG00000080031
CHRNB2	ENSG00000160716
ESR1	ENSG00000091831
FCER2	ENSG00000104921
GLDC	ENSG00000178445
DAAM2	ENSG00000146122
SNTG2	ENSG00000172554
TCF7L1	ENSG00000152284
RSPH4A	ENSG00000111834
SRGAP3	ENSG00000196220
STC2	ENSG00000113739
NAV2	ENSG00000166833
IKZF4	ENSG00000123411
TSC22D3	ENSG00000157514
RBM47	ENSG00000163694
IL7R	ENSG00000168685
GALR1	ENSG00000166573
GAS6	ENSG00000183087
PLCB4	ENSG00000101333
TP53INP2	ENSG00000078804
AHNAK	ENSG00000124942
GABRB3	ENSG00000166206
FOS	ENSG00000170345
NFIA	ENSG00000162599
PRKCG	ENSG00000126583
NMUR1	ENSG00000171596
FSHR	ENSG00000170820
CREB3L3	ENSG00000060566
PRUNE2	ENSG00000106772
PIEZO2	ENSG00000154864
SHANK3	ENSG00000251322
PARVA	ENSG00000197702
DGKB	ENSG00000136267
TBX3	ENSG00000135111
GRM5	ENSG00000168959
TMCC3	ENSG00000057704
ZNF219	ENSG00000165804
MTUS1	ENSG00000129422
CD52	ENSG00000169442
RNF152	ENSG00000176641
VIPR2	ENSG00000106018
STXBP1	ENSG00000136854
FMN1	ENSG00000248905
GLRA1	ENSG00000145888
ZNF423	ENSG00000102935
RPS6KA5	ENSG00000100784
GRIN1	ENSG00000176884
NR3C2	ENSG00000151623
IL1R2	ENSG00000115590
HMGCS1	ENSG00000112972
ADAMTS7	ENSG00000136378
RPL39	ENSG00000198918
PLA2G4D	ENSG00000159337
TMEM176A	ENSG00000002933
MEIS1	ENSG00000143995
STX1B	ENSG00000099365
FRMPD3	ENSG00000147234
RGL3	ENSG00000205517
RALGPS1	ENSG00000136828
SRGN	ENSG00000122862
HLA-DMB	ENSG00000242574
DOCK1	ENSG00000150760
OXTR	ENSG00000180914
KIAA1671	ENSG00000197077
CACNA1H	ENSG00000196557
RPS27	ENSG00000177954
NOS3	ENSG00000164867
HAP1	ENSG00000173805
TNFRSF10D	ENSG00000173530
PDE7B	ENSG00000171408
NOS1AP	ENSG00000198929
BRINP1	ENSG00000078725
GRIK4	ENSG00000149403
GRK4	ENSG00000125388
TGFB1I1	ENSG00000140682
LHX6	ENSG00000106852
SSTR2	ENSG00000180616
ISG20	ENSG00000172183
MID1	ENSG00000101871
KIR3DL2	ENSG00000240403
GLIPR2	ENSG00000122694
SH3D19	ENSG00000109686
GHR	ENSG00000112964
NOD2	ENSG00000167207
FCRL1	ENSG00000163534
CCNG2	ENSG00000138764
CD8A	ENSG00000153563
AVPR1B	ENSG00000198049
ABLIM3	ENSG00000173210
CD22	ENSG00000012124
SCD	ENSG00000099194
SHANK2	ENSG00000162105
CORO2B	ENSG00000103647
CCL4L2	ENSG00000276070
MOB3B	ENSG00000120162
CHRNB4	ENSG00000117971
BRSK1	ENSG00000160469
CAMK4	ENSG00000152495
PCSK5	ENSG00000099139
EBF1	ENSG00000164330
PGD	ENSG00000142657
GABRA4	ENSG00000109158
RAB11FIP4	ENSG00000131242
CAMK2B	ENSG00000058404
RPS5	ENSG00000083845
YAP1	ENSG00000137693
RPL10	ENSG00000147403
FGFR4	ENSG00000160867
ANK1	ENSG00000029534
MCC	ENSG00000171444
ITGA3	ENSG00000005884
IL5RA	ENSG00000091181
KIAA1217	ENSG00000120549
RASGEF1B	ENSG00000138670
GABRB2	ENSG00000145864
DCT	ENSG00000080166
ANGPTL2	ENSG00000136859
PTCH2	ENSG00000117425
PTPN21	ENSG00000070778
PPP2R5B	ENSG00000068971
SLC23A1	ENSG00000170482
RPL18A	ENSG00000105640
GPI	ENSG00000105220
BCAR1	ENSG00000050820
TNFRSF10C	ENSG00000173535
EML6	ENSG00000214595
EFR3B	ENSG00000084710
FBN1	ENSG00000166147
PRELP	ENSG00000188783
CTTNBP2	ENSG00000077063
NOVA2	ENSG00000104967
LTK	ENSG00000062524
IFNGR2	ENSG00000159128
CHRNA3	ENSG00000080644
PRSS23	ENSG00000150687
SH3BP5	ENSG00000131370
CREB3L1	ENSG00000157613
PTH2R	ENSG00000144407
VWA3A	ENSG00000175267
NRG1	ENSG00000157168
ZNF579	ENSG00000218891
IL17RD	ENSG00000144730
DLL1	ENSG00000198719
THRB	ENSG00000151090
ARHGAP20	ENSG00000137727
IGSF11	ENSG00000144847
FTL	ENSG00000087086
PDE1A	ENSG00000115252
ZDBF2	ENSG00000204186
ADRB3	ENSG00000188778
RPS3A	ENSG00000145425
HLA-F	ENSG00000204642
TNS1	ENSG00000079308
TRIM7	ENSG00000146054
NMBR	ENSG00000135577
PLA2G4E	ENSG00000188089
HLA-DOA	ENSG00000204252
CDKN1A	ENSG00000124762
SHC4	ENSG00000185634
ZBP1	ENSG00000124256
DPF3	ENSG00000205683
PLG	ENSG00000122194
TINAGL1	ENSG00000142910
TTYH2	ENSG00000141540
TERT	ENSG00000164362
MAP1A	ENSG00000166963
SHH	ENSG00000164690
ANXA13	ENSG00000104537
MAST4	ENSG00000069020
CR2	ENSG00000117322
BCL9	ENSG00000116128
CNR1	ENSG00000118432
MMP28	ENSG00000271447
PTGER3	ENSG00000050628
GABRE	ENSG00000102287
ADORA3	ENSG00000282608
CD1C	ENSG00000158481
PEG3	ENSG00000198300
MAPK10	ENSG00000109339
CDH5	ENSG00000179776
CDH11	ENSG00000140937
CD1B	ENSG00000158485
PIK3C2B	ENSG00000133056
ESR2	ENSG00000140009
TRPM8	ENSG00000144481
PDE8B	ENSG00000113231
SLC1A6	ENSG00000105143
EPX	ENSG00000121053
CYP2A7	ENSG00000198077
KCNJ9	ENSG00000162728
KCNH5	ENSG00000140015
WNT2B	ENSG00000134245
GRIK3	ENSG00000163873
CTSF	ENSG00000174080
ZNF436	ENSG00000125945
LRRC36	ENSG00000159708
ADCYAP1R1	ENSG00000078549
ITGA2B	ENSG00000005961
LTA	ENSG00000226979
FAM78B	ENSG00000188859
TTN	ENSG00000155657
GLI2	ENSG00000074047
CD1A	ENSG00000158477
CHRM2	ENSG00000181072
PRKG2	ENSG00000138669
COBL	ENSG00000106078
RPS2	ENSG00000140988
PLEKHG5	ENSG00000171680
SEC16B	ENSG00000120341
GRM7	ENSG00000196277
HHIP	ENSG00000164161
HLA-DQA1	ENSG00000196735
PTK2	ENSG00000169398
TCF4	ENSG00000196628
CD1E	ENSG00000158488
HLA-DRA	ENSG00000204287
VCAM1	ENSG00000162692
CACHD1	ENSG00000158966
DRD2	ENSG00000149295
CYP3A43	ENSG00000021461
XDH	ENSG00000158125
DDR1	ENSG00000204580
PARVB	ENSG00000188677
VGLL3	ENSG00000206538
ITK	ENSG00000113263
RXFP1	ENSG00000171509
LTBP1	ENSG00000049323
SPRY4	ENSG00000187678
ZSWIM5	ENSG00000162415
EHD3	ENSG00000013016
ADAMTSL2	ENSG00000197859
TNF	ENSG00000232810
IL15	ENSG00000164136
CD28	ENSG00000178562
GJA5	ENSG00000265107
PKLR	ENSG00000143627
PRDM16	ENSG00000142611
HLA-DQB1	ENSG00000179344
RBPJL	ENSG00000124232
GLI3	ENSG00000106571
IGF2	ENSG00000167244
RBPMS	ENSG00000157110
WLS	ENSG00000116729
ADAMTS15	ENSG00000166106
NEDD4L	ENSG00000049759
WNT5A	ENSG00000114251
SLC7A7	ENSG00000155465
TRPV4	ENSG00000111199
CITED4	ENSG00000179862
TRAF5	ENSG00000082512
MS4A1	ENSG00000156738
GABRR1	ENSG00000146276
GRM2	ENSG00000164082
CAMK2A	ENSG00000070808
CSTA	ENSG00000121552
GNG2	ENSG00000186469
EXT1	ENSG00000182197
GRIA4	ENSG00000152578
KCNG4	ENSG00000168418
CR1	ENSG00000203710
ARHGAP28	ENSG00000088756
MME	ENSG00000196549
RAB6B	ENSG00000154917
SH3PXD2B	ENSG00000174705
BDKRB2	ENSG00000168398
ADAMTS12	ENSG00000151388
IGF1R	ENSG00000140443
GAPDH	ENSG00000111640
GLUL	ENSG00000135821
GABRG3	ENSG00000182256
CHRD	ENSG00000090539
CCNJL	ENSG00000135083
GREM2	ENSG00000180875
ASXL3	ENSG00000141431
KCNQ3	ENSG00000184156
SLC25A48	ENSG00000145832
IL1R1	ENSG00000115594
PTAFR	ENSG00000169403
NRK	ENSG00000123572
GHRHR	ENSG00000106128
GLP1R	ENSG00000112164
RPL34	ENSG00000109475
BTBD19	ENSG00000222009
GRM6	ENSG00000113262
SLC4A8	ENSG00000050438
TMC7	ENSG00000170537
NAV1	ENSG00000134369
ADM	ENSG00000148926
ITGA1	ENSG00000213949
OLFM1	ENSG00000130558
MAPK13	ENSG00000156711
CPEB1	ENSG00000214575
CDON	ENSG00000064309
SYT12	ENSG00000173227
CADPS2	ENSG00000081803
IP6K3	ENSG00000161896
WNK2	ENSG00000165238
GRIN3A	ENSG00000198785
CHRNA1	ENSG00000138435
IGFBP5	ENSG00000115461
GRM1	ENSG00000152822
REN	ENSG00000143839
KCND3	ENSG00000171385
ENPP3	ENSG00000154269
THSD7B	ENSG00000144229
IGSF9B	ENSG00000080854
HLA-DPA1	ENSG00000231389
KLHL3	ENSG00000146021
KCTD16	ENSG00000183775
RXRG	ENSG00000143171
SSTR3	ENSG00000278195
TRIO	ENSG00000038382
BTF3	ENSG00000145741
PDGFRB	ENSG00000113721
DDC	ENSG00000132437
COL4A2	ENSG00000134871
MPZL1	ENSG00000197965
AUTS2	ENSG00000158321
ARHGEF28	ENSG00000214944
SIM2	ENSG00000159263
OPRD1	ENSG00000116329
GRM8	ENSG00000179603
CHRNA4	ENSG00000101204
MYLK	ENSG00000065534
MAS1	ENSG00000130368
MTSS1	ENSG00000170873
NEK10	ENSG00000163491
PIGR	ENSG00000162896
FIGN	ENSG00000182263
ST8SIA5	ENSG00000101638
SLC11A1	ENSG00000018280
AOX1	ENSG00000138356
GRIA1	ENSG00000155511
GRID2	ENSG00000152208
ARAP3	ENSG00000120318
DLGAP1	ENSG00000170579
TGM2	ENSG00000198959
ADAMTS9	ENSG00000163638
PDGFRA	ENSG00000134853
CD74	ENSG00000019582
DIAPH1	ENSG00000131504
PPP2R2B	ENSG00000156475
ADCY8	ENSG00000155897
AKAP6	ENSG00000151320
EPB41L4B	ENSG00000095203
MAPT	ENSG00000186868
CD34	ENSG00000174059
ERGIC1	ENSG00000113719
KCNQ2	ENSG00000075043
NCF2	ENSG00000116701
RHOC	ENSG00000155366
KCNQ4	ENSG00000117013
SLC24A4	ENSG00000140090
HIP1	ENSG00000127946
HIF3A	ENSG00000124440
MYH15	ENSG00000144821
COL5A3	ENSG00000080573
GRIN2B	ENSG00000273079
FGD5	ENSG00000154783
